# Supplementary material for: The role of cyclonic activity in tropical temperature-rainfall scaling
Source: Nat Commun. 2021 Nov 18;12:6732. doi: 10.1038/s41467-021-27111-z (PMC8602412; doi:10.1038/s41467-021-27111-z)
Supplement: Supplementary file 4 — Source Data [file 41467_2021_27111_MOESM4_ESM.zip]

Archive with 12 entries (12 files):
- fig1a.csv
- fig1b.csv
- fig2a.csv
- fig2b.csv
- fig2c.csv
- fig2d.csv
- fig2e.csv
- fig2f.csv
- fig3a.csv
- fig3bc.csv
- fig4a.csv
- fig4b.csv
