# Supplementary material for: The role of cyclonic activity in tropical temperature-rainfall scaling
Source: Nat Commun. 2021 Nov 18;12:6732. doi: 10.1038/s41467-021-27111-z (PMC8602412; doi:10.1038/s41467-021-27111-z)
Supplement: Supplementary file 4 — Source Data [file 41467_2021_27111_MOESM4_ESM.zip › fig1a.csv]

latitude [°N]	longitude [°E]	No. of episodes	p-value of the regression	alpha-scaling factor [%/°C]
49.0	-179.0	24795	0.39149216603319936	1.741886002621662
49.0	-177.0	24772	0.17905601379543695	-3.071412551476582
49.0	-175.0	24639	0.14004801846297807	-2.7386269607407643
49.0	-173.0	24721	0.037902233045232284	-4.374762910172569
49.0	-171.0	24985	0.014711955931381148	-4.254067924282179
49.0	-169.0	24816	0.00016577236768690069	-5.009132103542546
49.0	-167.0	25238	0.034525849995074485	-3.5108449018409815
49.0	-165.0	25225	0.6082121111030923	-1.0817452292990248
49.0	-163.0	25405	0.2950803422006642	2.337544742012576
49.0	-161.0	25359	0.0010971901713487644	9.38955757333584
49.0	-159.0	25067	0.7057869142698513	-0.55977964083187
49.0	-157.0	25296	0.002303291724428052	-3.6282137383132906
49.0	-155.0	25353	0.07715864985644981	-2.6995215251348736
49.0	-153.0	24899	0.580963105261175	-0.8021088128587928
49.0	-151.0	24401	0.05334129208565598	-2.7874509229240396
49.0	-149.0	24244	0.1516778591462735	8.665773959101774
49.0	-147.0	24568	0.01874387010474678	-3.4381654325051136
49.0	-145.0	24850	0.6712508711187337	0.9151125988107189
49.0	-143.0	24375	0.8520192405407507	-0.36137095013477616
49.0	-141.0	24263	0.06276536114656085	7.243787912781685
49.0	-139.0	23657	0.006998911209846445	-4.338698490847481
49.0	-137.0	22416	0.00940943621425082	-5.6521653889551775
49.0	-135.0	21032	0.0012920483045465315	-6.671058629930382
49.0	-133.0	19962	2.1523178659797992e-05	-8.226258463221015
49.0	-131.0	18913	0.002104712837707551	-4.6848050102519245
49.0	-129.0	17856	6.654727815111757e-06	-6.7998538535176785
49.0	-127.0	16647	3.680300466228485e-09	-10.39721971830323
49.0	-125.0	16525	9.800093806499376e-14	-5.867441921129757
49.0	-123.0	17179	4.39488411864967e-06	-3.523912267871865
49.0	-121.0	17348	0.006629956929244307	-1.0002258100467731
49.0	-119.0	18183	8.49560021086306e-10	-2.147669692307108
49.0	-117.0	18906	4.182664433573498e-09	-1.8411583620255523
49.0	-115.0	20390	0.0001481281878907246	-1.795091577178809
49.0	-113.0	21183	7.089393602643517e-05	3.941972692903195
49.0	-111.0	21558	0.025942328972889495	-1.0767148661891102
49.0	-109.0	22717	0.7768155215104775	0.13941105908836793
49.0	-107.0	22490	0.00013160481072331043	2.587052976637194
49.0	-105.0	22633	0.00031324982640519626	2.2576190115371375
49.0	-103.0	22260	3.031304666432386e-07	3.397778537852525
49.0	-101.0	21919	1.4604650399078697e-07	2.6959842381819366
49.0	-99.0	21868	0.00010998522231945419	1.8712702595877762
49.0	-97.0	22850	5.461012832709596e-06	7.163846746265978
49.0	-95.0	21949	3.2316607760429555e-07	8.890307336200443
49.0	-93.0	22398	0.006955397578037474	2.6148721884187154
49.0	-91.0	22641	5.6006157664752014e-05	2.5143310129103424
49.0	-89.0	21758	0.9549240777072807	0.02304428139645598
49.0	-87.0	22470	0.07143054681811194	0.6496543707499525
49.0	-85.0	23788	0.3308180780052372	0.46084965954280577
49.0	-83.0	25099	0.8871629120154108	-0.06372111544720171
49.0	-81.0	24250	0.5991155533774393	-0.269866346354819
49.0	-79.0	24652	3.3102451448804164e-05	3.763805226642991
49.0	-77.0	24205	9.610928501310263e-05	3.783036166799225
49.0	-75.0	24969	3.672894739239848e-05	4.61215536279076
49.0	-73.0	24878	0.0003456365275903001	-1.3194087500343787
49.0	-71.0	24271	0.0031522634601059835	-1.120443731381715
49.0	-69.0	23106	6.616830503053334e-05	-1.220016943620006
49.0	-67.0	22725	0.0029554364428664346	-1.11361267980854
49.0	-65.0	22951	0.005091351538238938	4.682986431307912
49.0	-63.0	23800	0.14339287197463407	2.0097271138748596
49.0	-61.0	25481	5.006379858968822e-05	5.796522815486327
49.0	-59.0	24725	0.0001424167399383144	9.81567731471098
49.0	-57.0	23463	0.0011553764100007283	-1.1892753746607032
49.0	-55.0	23136	0.012333353751525437	-1.0490581523037945
49.0	-53.0	24928	0.00017867278897801855	5.919027715553971
49.0	-51.0	26319	0.0005909458550231957	3.5817060584560467
49.0	-49.0	26373	0.07153081563613863	1.823472790295333
49.0	-47.0	26768	0.43247559978163197	-0.9512780798377141
49.0	-45.0	27221	0.19725723159950453	-1.497821347625694
49.0	-43.0	26106	0.011389129969013265	-2.438515534889807
49.0	-41.0	24447	0.045015288480812536	-2.6386141251513173
49.0	-39.0	24442	0.001223753553792566	-4.243973628527364
49.0	-37.0	24412	0.0009639292795976702	-2.426280471810849
49.0	-35.0	24694	0.033167126703572775	-2.4913950645582994
49.0	-33.0	24720	0.21572472162742007	-1.7262271983358612
49.0	-31.0	25067	0.9028993491996564	0.16497559407206985
49.0	-29.0	24974	0.08673609123267376	-2.48091590763857
49.0	-27.0	24621	3.370862657533866e-05	-6.5694840799369825
49.0	-25.0	23950	7.369316330006122e-08	-7.571808614362818
49.0	-23.0	22777	1.0348186170798905e-09	-9.912439499013692
49.0	-21.0	22288	0.0010893478255232594	-6.227032128641429
49.0	-19.0	21926	2.7174968269312085e-05	-10.171711584168763
49.0	-17.0	21551	0.003979810301111326	-6.924941131114171
49.0	-15.0	21353	0.02052744937161758	-3.661587319267978
49.0	-13.0	21032	0.15901960018218028	-3.560392090592124
49.0	-11.0	20596	0.921994109414676	0.2773738033031714
49.0	-9.0	20615	0.12551971716769053	-3.679078850690254
49.0	-7.0	20223	1.4736733909258143e-07	-11.241867502121094
49.0	-5.0	20224	3.653588450965952e-05	-5.282501062770972
49.0	-3.0	18260	0.02800786431903752	-2.8895898990988766
49.0	-1.0	17981	0.009056862102563155	7.909176218223202
49.0	1.0	18542	0.02884205783701001	-1.2561192165940427
49.0	3.0	19426	0.7668031318927129	-0.2093344115193907
49.0	5.0	20377	0.22126815506806716	-0.8662531578480404
49.0	7.0	20377	0.03760281977937501	-0.9314491559279325
49.0	9.0	20802	0.00029338821804786286	4.0059251571968435
49.0	11.0	20626	0.00010782008508846903	4.303202588420274
49.0	13.0	21246	3.6262892595579455e-08	6.149217597287238
49.0	15.0	21529	2.835224689324559e-10	7.705202832164071
49.0	17.0	20851	5.372031052886487e-08	6.921810950056706
49.0	19.0	20548	1.37141464604978e-05	4.528391248226171
49.0	21.0	20551	1.2737481265738433e-10	5.61778849202601
49.0	23.0	20219	7.125002444135277e-09	5.018811790751165
49.0	25.0	20024	8.847763926646625e-06	4.635202812933814
49.0	27.0	19201	0.6766129525596247	-0.24327659708245353
49.0	29.0	18575	0.7623738629519458	0.16574596966825172
49.0	31.0	18364	0.01214983749177775	-1.4240671413660477
49.0	33.0	17335	0.003378093615953191	-1.5909426814674443
49.0	35.0	17274	0.0001053778109328002	-2.0492709531350184
49.0	37.0	17619	0.0004960352610646072	-1.770943683592019
49.0	39.0	18451	0.0012363020168168393	-1.9336456404268954
49.0	41.0	18402	0.0003964562145690699	-2.342285010670131
49.0	43.0	18045	3.245977856768641e-13	-3.538728181301243
49.0	45.0	17615	1.7325850522662046e-10	-2.883344813702038
49.0	47.0	16265	1.074310367283646e-11	-3.8581363205249186
49.0	49.0	16443	2.6960263163429515e-12	-4.137550569917126
49.0	51.0	16037	1.03365063785729e-15	-5.3257439525626005
49.0	53.0	15117	4.389120834641022e-14	-5.085474685792857
49.0	55.0	14902	1.1897169791480954e-15	-4.729128888348666
49.0	57.0	15758	2.8404286658734205e-12	-3.9732945113557516
49.0	59.0	15583	9.228390053653884e-12	-3.6238426928866807
49.0	61.0	12858	1.2008209901843583e-05	-2.0071384586589858
49.0	63.0	12361	0.02567169484149422	-0.9674356320086397
49.0	65.0	13229	0.000549289386069882	-1.8874771508063382
49.0	67.0	16866	5.953510799218099e-07	-2.3771789738386784
49.0	69.0	15022	0.0031722897881259733	-1.1313227641872259
49.0	71.0	16202	0.01792927683283442	3.358086307054897
49.0	73.0	18141	0.05819581077735928	2.9728250700536973
49.0	75.0	18722	2.4117574158524056e-05	5.726343007855417
49.0	77.0	19076	1.0939743353102239e-05	2.213146644892805
49.0	79.0	18223	0.0029746410083324685	1.0446823437748165
49.0	81.0	19550	0.0010662035360708118	4.538714902340857
49.0	83.0	19217	6.980553866961376e-08	-2.0014433741587734
49.0	85.0	19772	0.01383775485200373	-0.6483872573004312
49.0	87.0	20022	0.37140365850438606	-0.2137848687633226
49.0	89.0	19734	7.476987474578008e-12	3.5140195615209313
49.0	91.0	17954	4.4610630030512525e-12	2.7095727675853
49.0	93.0	16859	3.9759427181280396e-08	2.002279306440169
49.0	95.0	19048	5.767828947621586e-14	5.59590004344479
49.0	97.0	19216	8.712725014844619e-14	4.296588915590305
49.0	99.0	19199	1.4252622722905742e-15	4.179857555618072
49.0	101.0	20748	1.539245424238799e-14	4.79745475520692
49.0	103.0	21588	2.1660464683506595e-20	5.4792373235483804
49.0	105.0	21866	5.718437194464943e-20	4.279671337674396
49.0	107.0	21839	5.204083341507731e-16	2.690752700092025
49.0	109.0	21723	2.988485151806126e-14	3.24793484121777
49.0	111.0	22092	5.1808279890966586e-15	3.460742055331001
49.0	113.0	22337	4.7587021516181845e-09	4.136519555817086
49.0	115.0	21290	8.179045985083388e-11	3.8249072113728744
49.0	117.0	20721	2.1618747394385925e-11	3.1158340510486937
49.0	119.0	22028	1.0516902751850232e-11	3.326498535784106
49.0	121.0	22027	9.59694240707852e-12	3.816856544832903
49.0	123.0	21368	4.931765787188896e-15	3.743954391782478
49.0	125.0	21349	5.436475317489658e-15	4.024523605522634
49.0	127.0	22557	3.056858766146013e-12	3.0871914026869396
49.0	129.0	22888	1.8428625113426544e-07	2.721416857736658
49.0	131.0	22617	4.9434622568402775e-06	1.5181763469688914
49.0	133.0	22555	0.00021697977491887238	2.757578001359362
49.0	135.0	22140	0.005729223013851431	0.8968067920853251
49.0	137.0	22559	2.122908814882344e-06	3.1238434238265445
49.0	139.0	21831	0.006944632551129531	-1.1357473420374187
49.0	141.0	19354	0.06651490622726607	-1.230867191122964
49.0	143.0	19045	0.002389932913622798	-1.2925378307416246
49.0	145.0	20336	0.00013831713350808658	4.259004359989382
49.0	147.0	21161	0.011817890348141697	8.993513482168591
49.0	149.0	21248	0.008754839074025147	5.312683996869083
49.0	151.0	21651	0.002472698961732404	4.778239547373975
49.0	153.0	22227	0.02319843858764471	2.898701992854913
49.0	155.0	22029	0.00010280908091468489	7.612730937957823
49.0	157.0	23123	0.6222935617815185	-0.7000536144500691
49.0	159.0	23242	0.0016481462257879477	-4.9444244395788095
49.0	161.0	23746	0.0012934847401335028	-4.924811655392181
49.0	163.0	24072	0.10041804493362971	-2.53860934860618
49.0	165.0	24690	0.08439701955908543	12.371601055365788
49.0	167.0	24912	0.12642254195709507	-2.6610888973591984
49.0	169.0	24534	0.29583124274566747	-1.807003236657756
49.0	171.0	24373	0.24178008551734523	-1.9263375176714392
49.0	173.0	24520	0.008700014033259436	15.449134145530618
49.0	175.0	24071	0.09208166700130464	2.7411796760903107
49.0	177.0	24493	0.520070110234172	1.05692013037193
49.0	179.0	24606	0.007239067975408342	13.333372734155958
47.0	-179.0	25065	0.3901501090861874	1.2873927536183771
47.0	-177.0	24803	0.00011903435143418527	14.587205714856676
47.0	-175.0	24419	0.3007120086957005	1.849382908629127
47.0	-173.0	24799	0.10282706996760287	-2.5035447485791784
47.0	-171.0	24718	0.32167609215267706	-1.5113633653456415
47.0	-169.0	25225	0.8921699365878099	0.1888170453788307
47.0	-167.0	25359	6.753939408450565e-07	5.002431481492486
47.0	-165.0	24752	0.00010425815111614144	5.380569736769458
47.0	-163.0	24747	0.00018232587448395901	8.598640550845893
47.0	-161.0	24634	0.19627850227310312	2.2247803298152125
47.0	-159.0	24747	0.4107596740412299	-1.2085902142608962
47.0	-157.0	24523	0.008935601467381996	6.068912008203653
47.0	-155.0	24586	0.007593609266650213	6.711940874911182
47.0	-153.0	24266	0.7125082515945287	0.4377259508930198
47.0	-151.0	23943	0.10640090680979482	5.159425387236949
47.0	-149.0	24209	0.5256669644722793	-0.47225328936090216
47.0	-147.0	24095	0.8002580104776297	0.268352093386226
47.0	-145.0	23538	0.03218169495333181	8.24092122748481
47.0	-143.0	23445	0.007485173511277214	6.613554864428517
47.0	-141.0	22345	0.867578961287794	0.21540207212966678
47.0	-139.0	21669	0.5243760500096225	-1.1481945729615584
47.0	-137.0	20696	0.03813237942728252	-3.746698882059929
47.0	-135.0	19717	0.0025491637265456293	-5.057275272015915
47.0	-133.0	18865	0.002914450391149496	-5.49116749808306
47.0	-131.0	17372	0.016441240711680245	-3.4927468982256737
47.0	-129.0	16224	6.3507671343902025e-06	-10.407427465152242
47.0	-127.0	15486	0.012409989417518617	-4.776205013701351
47.0	-125.0	14627	1.6289144959635139e-12	-12.986815068398405
47.0	-123.0	14798	1.669535233223241e-12	-6.097550949212815
47.0	-121.0	14420	1.6077756174498035e-15	-4.705958840945346
47.0	-119.0	14328	2.5068105576730087e-07	-2.666043718762201
47.0	-117.0	17458	8.211237168601713e-15	-4.325910982395509
47.0	-115.0	17828	4.491020728109796e-11	-3.5624539706345493
47.0	-113.0	20299	1.0506951161503268e-05	-2.042158813525774
47.0	-111.0	22090	5.9393775387376985e-05	-1.407750627831439
47.0	-109.0	22783	0.0008255878605452863	-1.2515882164292336
47.0	-107.0	21139	0.0019490831529380178	-1.320816837090355
47.0	-105.0	22896	0.2902516952089658	0.6298972449983786
47.0	-103.0	23118	0.00015276600604650236	3.279727253467035
47.0	-101.0	22836	1.169112331931207e-09	4.524997877909742
47.0	-99.0	21670	0.0004141180777105601	4.028528730484138
47.0	-97.0	22597	0.002729157412811395	1.7838731172432842
47.0	-95.0	22570	3.048269342217411e-09	3.740917690564971
47.0	-93.0	23008	2.1234492643446687e-08	5.00127688082368
47.0	-91.0	22107	4.076637761050478e-09	1.6547690840942542
47.0	-89.0	21257	0.00035443283154752025	3.935344278421149
47.0	-87.0	22360	0.007764631991858954	1.1869011936903373
47.0	-85.0	22042	0.12705376729873372	0.5614056771957365
47.0	-83.0	23077	0.8199426713620305	-0.09246611647892866
47.0	-81.0	23162	0.07808523563928414	-0.7230536957002598
47.0	-79.0	23447	0.24897366468834192	-0.4322689833705762
47.0	-77.0	24421	0.0012632843163117341	2.8000221291561322
47.0	-75.0	24413	4.038606967696307e-05	8.035148567256778
47.0	-73.0	24627	0.08178432614202538	-0.4881058256441584
47.0	-71.0	24652	2.152794442136413e-06	-1.1816180239240803
47.0	-69.0	24492	0.012832428483771037	-0.8751205038317389
47.0	-67.0	24711	0.5532412368247052	-0.17863599041573197
47.0	-65.0	23670	0.000482875953777214	-1.3677773037461538
47.0	-63.0	24636	0.03869602338719712	2.866722478145123
47.0	-61.0	24259	0.13514184761030323	-0.6723935587647056
47.0	-59.0	24913	0.0011303358775681105	-1.8841992182275336
47.0	-57.0	24741	0.00010912761253497217	-2.8992822480121694
47.0	-55.0	24789	0.004082284452642323	-1.5436328107695019
47.0	-53.0	25010	0.08640244326026308	1.6124445500749873
47.0	-51.0	26346	1.3167099606090442e-07	6.012019573302019
47.0	-49.0	26395	4.181103667990323e-05	4.3845860547955695
47.0	-47.0	27037	0.02790401721645375	3.6618728419262947
47.0	-45.0	27057	0.02576968248806676	2.7573748498686212
47.0	-43.0	26951	0.010139542777754446	7.055239787488787
47.0	-41.0	25577	0.6972402468966561	0.3864213683908213
47.0	-39.0	24966	0.09723233047995157	-1.8464941398883439
47.0	-37.0	25087	0.9382362570048083	-0.0826358094410895
47.0	-35.0	24715	0.7404644616230149	0.4376299352996771
47.0	-33.0	24584	0.004268429492717211	4.701193465962494
47.0	-31.0	24628	0.3680716087239131	1.138265119715487
47.0	-29.0	24237	0.7081229215281438	0.7419747655590614
47.0	-27.0	23858	0.46132308731077654	-0.996861338467403
47.0	-25.0	23578	0.7498316524752918	-0.5852478895274071
47.0	-23.0	22521	0.033416498516824475	8.745938914171747
47.0	-21.0	21946	0.0030445849860056174	-6.352833789095602
47.0	-19.0	21850	8.463954188652836e-10	-11.167707280843508
47.0	-17.0	21301	0.21895292576160333	-2.935231974315422
47.0	-15.0	20607	0.010428597011465356	-4.483510038586525
47.0	-13.0	20359	0.04410380629824566	-5.203366767221473
47.0	-11.0	20068	1.83119299980481e-06	-10.861080986800587
47.0	-9.0	19896	8.703694354723146e-08	-13.080143368254449
47.0	-7.0	19583	2.4904849252397634e-05	-8.19423695421737
47.0	-5.0	19155	8.055706743423041e-12	-11.133271493311902
47.0	-3.0	17668	9.681223375441759e-08	-6.961275399347611
47.0	-1.0	17642	4.017351040196324e-06	6.104896972426532
47.0	1.0	19343	1.4725560400773996e-06	10.213434154307466
47.0	3.0	20158	1.1612048192306488e-07	4.579185465927038
47.0	5.0	20659	0.1610991546501003	1.3579315933878844
47.0	7.0	19120	1.747540201901527e-08	1.673941520021871
47.0	9.0	19584	4.7021615066037054e-12	2.06689022187041
47.0	11.0	18858	7.800050967513866e-19	4.96726314415481
47.0	13.0	20345	5.627299196816972e-10	2.4507377783368867
47.0	15.0	21943	4.3643060341468127e-13	2.5174333011824146
47.0	17.0	20872	6.861052861404064e-06	1.8017155023228204
47.0	19.0	19646	3.1246438720887263e-09	7.025299473442681
47.0	21.0	19568	0.0001467541326090442	7.042465941851361
47.0	23.0	19810	5.013713790199976e-09	6.450085044277687
47.0	25.0	20009	1.9046901822463386e-05	1.711212729477296
47.0	27.0	19060	3.395798256750846e-05	4.376637232320713
47.0	29.0	18020	0.1756834521157335	-0.7577433811648993
47.0	31.0	15967	0.09969278054077574	-0.9177722958215839
47.0	33.0	15848	0.001602225569974417	-1.8175055770239479
47.0	35.0	14370	0.4743140837727533	-0.3013806677949149
47.0	37.0	15160	0.5657668740174238	0.6322952425311223
47.0	39.0	17377	6.010201624096277e-05	-1.7918608791263613
47.0	41.0	17572	1.692303501169977e-05	-2.424927243176711
47.0	43.0	17837	3.0154101307495297e-05	-1.7906150341635008
47.0	45.0	18455	8.84664362445079e-09	-2.505473550519066
47.0	47.0	16126	7.508305814055204e-08	-2.81974099568425
47.0	49.0	14232	5.549949011372946e-10	-3.9713768074223443
47.0	51.0	13372	8.868075590996189e-14	-4.12725847133093
47.0	53.0	10935	2.121734832661343e-12	-4.736467978945614
47.0	55.0	10685	3.902857218965175e-13	-5.29071773176587
47.0	57.0	10935	7.418997705526917e-08	-2.917352349024882
47.0	59.0	12544	3.049790111733026e-07	-2.8377394782397425
47.0	61.0	14529	0.009816708741523097	-1.2944610476013363
47.0	63.0	9218	0.46384778479257216	-0.4059144559720229
47.0	65.0	9894	1.7703423109175911e-09	-2.4377894454924998
47.0	67.0	11074	9.889500264575333e-09	-2.3466064861553892
47.0	69.0	9747	0.011097717536972813	-1.498301660243706
47.0	71.0	11608	0.025962939354062353	-1.2022860735479535
47.0	73.0	13078	0.5419264328216293	0.264560491355037
47.0	75.0	13855	0.0486115558133856	1.5390976208877527
47.0	77.0	13934	3.368125770261577e-08	-2.8631762309145214
47.0	79.0	15578	6.025304211878727e-09	-3.358797502142963
47.0	81.0	18152	2.6587684245972302e-05	-1.775300122230039
47.0	83.0	19339	0.009140025101357509	1.525134403606443
47.0	85.0	19801	1.9334307189387725e-12	2.1168297756176235
47.0	87.0	17662	0.5498506038726534	0.1587420705297493
47.0	89.0	17724	7.941612432030385e-05	1.0396787374398198
47.0	91.0	18020	2.438153933751646e-12	3.063970681719086
47.0	93.0	17520	3.2485837885452247e-09	3.7493293517379955
47.0	95.0	15395	3.327827779481961e-12	5.45775183370909
47.0	97.0	18010	8.194582916168492e-21	4.2893033200700925
47.0	99.0	18994	4.13191315755349e-11	3.106366617163858
47.0	101.0	19772	8.848241693719791e-10	3.674079937574626
47.0	103.0	19427	1.1770458329862763e-17	4.661121220692843
47.0	105.0	18532	3.245529663839123e-12	5.600625746869881
47.0	107.0	19180	8.842507994669657e-16	3.2646872673692373
47.0	109.0	19822	1.966920379879841e-12	3.1985986437907954
47.0	111.0	19822	5.358910146293432e-09	3.18104646406574
47.0	113.0	20410	4.528598424609288e-08	6.301209612943048
47.0	115.0	20619	6.718144844261596e-12	6.096291996995085
47.0	117.0	21337	2.7277292029688533e-18	5.648947872970345
47.0	119.0	23267	3.5164136845980946e-17	5.038920653298895
47.0	121.0	21965	8.249680749067831e-19	5.019343652155572
47.0	123.0	20578	1.466983407176492e-14	5.01962885236209
47.0	125.0	20214	3.216774133511034e-14	5.298635925125272
47.0	127.0	21200	3.378091843446434e-10	3.7242079071559298
47.0	129.0	21807	2.8252797495195434e-05	1.7350036893543086
47.0	131.0	21761	0.015652100252438336	1.0808563279659955
47.0	133.0	22040	1.5144956036310574e-05	7.6118883247027425
47.0	135.0	23132	0.1583811065126436	0.43505096553322353
47.0	137.0	22573	0.08753486067534116	-0.6608423364112048
47.0	139.0	21061	0.2048174061347717	-0.8097359729898668
47.0	141.0	21010	0.9931126519257174	-0.006456972568336106
47.0	143.0	20444	0.7005631699594462	-0.22933325330345422
47.0	145.0	22091	5.734002887237568e-07	9.61548314744951
47.0	147.0	22425	0.0008682653556943755	8.996892055896598
47.0	149.0	22491	0.003890233535938009	4.486371858731064
47.0	151.0	22349	0.0010802965281315408	3.797262441466298
47.0	153.0	23094	0.0026035889366037143	3.212951156981969
47.0	155.0	24147	0.27101021426614597	1.184625463698552
47.0	157.0	24164	0.620841880845886	-0.5696368550702879
47.0	159.0	24559	0.8938779055786119	-0.1681837289719268
47.0	161.0	25044	0.052054334792980696	6.157720663566724
47.0	163.0	25201	0.5199295171891627	0.889793517149684
47.0	165.0	25371	0.0013472787707326502	15.021285377583293
47.0	167.0	25079	0.2646947069578719	-1.4288309482038408
47.0	169.0	24564	0.9827881504744956	0.02932979464169705
47.0	171.0	24550	0.860414079731125	0.2365271489999765
47.0	173.0	25321	0.07597352870394232	7.579572072121077
47.0	175.0	25299	0.5606735313466089	0.8252112843835313
47.0	177.0	25095	0.9662433161790791	-0.06185758874790448
47.0	179.0	25065	0.0009555259016869367	5.977368225407842
45.0	-179.0	24536	4.123989041564405e-05	-5.138914716485388
45.0	-177.0	23973	0.02602763579577326	-2.59200677539837
45.0	-175.0	23661	0.1427570568917382	7.1462658495434095
45.0	-173.0	24255	0.6373243275723104	-0.6274849826496176
45.0	-171.0	24806	0.060855165397748094	2.0555423137852413
45.0	-169.0	24670	0.00021182943531294627	4.2157999711618155
45.0	-167.0	24813	2.4453148187024735e-05	13.191623583329726
45.0	-165.0	24720	5.5009066130385005e-06	7.310448397323421
45.0	-163.0	24246	0.020362800692050636	2.6778904668298242
45.0	-161.0	24221	0.1678503600989715	-1.777116088763775
45.0	-159.0	23599	0.00017721230849186882	11.051414188578978
45.0	-157.0	22880	5.594028620630129e-06	12.962904216249239
45.0	-155.0	22703	0.4612075828327973	2.120756937712831
45.0	-153.0	22850	0.5973920820330154	0.5995719284729972
45.0	-151.0	22595	0.12995473204930927	2.6674374736439743
45.0	-149.0	22744	0.5867866170057209	0.5694790503985026
45.0	-147.0	22480	0.00010938345922774615	8.144813493667558
45.0	-145.0	21884	0.0005506096428873391	3.339873321648623
45.0	-143.0	21523	0.026837037149632252	11.926121166325965
45.0	-141.0	20321	7.257858146648422e-05	3.202271435883164
45.0	-139.0	19545	0.05645677751986376	4.817704728921046
45.0	-137.0	19070	0.05507775151086695	2.201039754506473
45.0	-135.0	17769	0.1107040132046492	-1.7858832681901249
45.0	-133.0	16701	0.2715605316444496	-1.427276531545263
45.0	-131.0	15546	0.5388579675631456	8.33613199484249
45.0	-129.0	14250	0.21335119744918438	-3.374910615640303
45.0	-127.0	13536	0.008938658765610176	-6.278542238101991
45.0	-125.0	12845	1.1425121420045954e-06	-11.799328952263721
45.0	-123.0	11913	1.142668601208087e-18	-7.056670808117548
45.0	-121.0	14084	3.432834189397709e-18	-4.686015109397057
45.0	-119.0	15339	1.55182797066468e-18	-4.817960539948518
45.0	-117.0	16472	1.8496168948668103e-23	-4.853480690064638
45.0	-115.0	17983	3.492893929914919e-09	-3.3251194686391705
45.0	-113.0	20297	0.02538724161123677	-1.2112343371280976
45.0	-111.0	21418	2.8779621990225038e-05	-1.5260236429877727
45.0	-109.0	21523	2.418972298944758e-06	-1.5466152792571242
45.0	-107.0	22116	1.337387739324564e-08	-2.692973857718184
45.0	-105.0	22320	0.0055445315274532435	-1.2251041947107022
45.0	-103.0	23167	0.37789449151762433	-1.0143618942116461
45.0	-101.0	23487	0.006398426895279546	2.406685013971699
45.0	-99.0	23399	0.04544446512529453	0.9743183670324784
45.0	-97.0	22690	6.68559920796823e-05	2.1676346070518493
45.0	-95.0	23375	8.371382964813107e-06	2.811586022524981
45.0	-93.0	23142	1.284252449908028e-07	2.5459196576457233
45.0	-91.0	23428	0.0019323620375892286	4.238526807274301
45.0	-89.0	23296	9.569130262000977e-05	5.059117546304104
45.0	-87.0	21688	0.0001703086606713171	1.746316466806408
45.0	-85.0	22340	1.1762259157770923e-07	4.416529222587595
45.0	-83.0	22485	0.5667458573330612	0.27296462556503087
45.0	-81.0	21432	1.679406899641272e-05	4.138192460153589
45.0	-79.0	22866	0.0019393654198163477	1.1971186574270654
45.0	-77.0	23429	0.1276310178379554	0.5627719765888495
45.0	-75.0	24206	0.5913242377306851	-0.1328127627113651
45.0	-73.0	24119	0.0483127179421778	0.6349605379767587
45.0	-71.0	24523	0.3719006447029135	-0.2845456316854178
45.0	-69.0	23238	0.012820128604465323	2.765516081589525
45.0	-67.0	22359	0.14121644964127858	-0.7742683583026544
45.0	-65.0	22154	0.2543044605779873	1.6665265850359434
45.0	-63.0	22593	0.0015936246183582874	-1.6229044633759404
45.0	-61.0	23918	0.0014952227787336245	-2.046174157925218
45.0	-59.0	25034	2.1717382481684954e-05	14.678807797756278
45.0	-57.0	25442	0.02393968497114433	1.8937083967994761
45.0	-55.0	25939	0.00028224829140622855	3.4249645244349036
45.0	-53.0	26173	0.0002444619315685138	2.912172729991047
45.0	-51.0	25889	0.00010162962638104614	6.096298013211099
45.0	-49.0	25725	0.004725596346859782	3.589829381173959
45.0	-47.0	26027	0.062090342082697494	1.9420778598477684
45.0	-45.0	25934	0.07959756375722986	1.0520486714534316
45.0	-43.0	25112	0.00034608793260998053	4.792387174449786
45.0	-41.0	24703	3.887775133165978e-06	7.733503700704403
45.0	-39.0	25121	9.327133278273696e-06	14.815624735036792
45.0	-37.0	24929	0.014099786749247918	3.7449087781217694
45.0	-35.0	24583	0.0015198799902526794	5.4431397037211005
45.0	-33.0	24213	0.06419179882228054	3.063208653115157
45.0	-31.0	23674	0.0003320749340987566	15.210040858702012
45.0	-29.0	23335	1.6353481225426204e-05	24.291961092329228
45.0	-27.0	23063	0.6761595885955951	-0.5861672771548587
45.0	-25.0	22953	0.6029534895696067	-0.9454545791547697
45.0	-23.0	22311	0.06935307969124545	-3.4185877894583494
45.0	-21.0	21902	4.638608976379223e-05	-8.724912323425137
45.0	-19.0	21748	0.021808233822957015	-5.541938112914102
45.0	-17.0	20857	0.003962318812082377	-5.510466856538542
45.0	-15.0	20117	0.06216458840491407	-4.952946204855124
45.0	-13.0	19503	0.24854612680165733	-2.9565336314486768
45.0	-11.0	19350	0.00047854030619412784	-10.668952966469814
45.0	-9.0	19245	4.170017686567771e-05	-14.422193628118329
45.0	-7.0	19310	0.00046761441542848175	-9.789558029574618
45.0	-5.0	19321	0.4728376499226654	-1.5151667103449395
45.0	-3.0	19664	2.677733451748504e-07	28.89965859502077
45.0	-1.0	19104	2.0233127268952073e-08	13.500611472914258
45.0	1.0	19850	0.003112125195161091	3.174901226972393
45.0	3.0	20459	0.9863075648109121	0.005473699107483299
45.0	5.0	20789	0.005408484312399518	-1.4554448133307196
45.0	7.0	18986	0.05029813142957828	0.5045387572393478
45.0	9.0	18856	1.012501230337636e-11	-2.7495857486069974
45.0	11.0	19174	0.0774754288967665	-0.5822158071476791
45.0	13.0	18003	0.1944043782583587	-0.64379584541987
45.0	15.0	19532	0.005864662144681827	-1.650444998800893
45.0	17.0	19766	0.2735756623259872	0.3853496016616553
45.0	19.0	19361	0.00012670694744053995	2.8522634821670056
45.0	21.0	18774	3.8887331058037155e-06	2.5001142159768452
45.0	23.0	18772	1.0051124238659617e-05	1.2153459561532687
45.0	25.0	18864	0.005238314227248728	2.2086831829361886
45.0	27.0	17824	0.909774071735546	0.039172582340984974
45.0	29.0	15071	0.000654511292658004	3.8235664299979044
45.0	31.0	14201	0.00013976454697748009	3.7352645563889064
45.0	33.0	13661	0.6930240458152541	-0.29135109014960525
45.0	35.0	13723	9.03926715620347e-06	1.857751707485522
45.0	37.0	14670	0.001062330119644513	2.5052879003562234
45.0	39.0	17226	0.4411887501004862	0.26349316597951145
45.0	41.0	19426	0.9618151170104501	0.01912905943854959
45.0	43.0	19460	0.06059443655464085	-0.7242275909890461
45.0	45.0	18370	0.00045013672707225116	-1.7896571981274034
45.0	47.0	15685	5.907347170180172e-07	-2.5236454941062525
45.0	49.0	17233	0.9074590239403251	0.0871224143137006
45.0	51.0	14551	0.0014816462321297992	-1.870232515843484
45.0	53.0	8414	2.876740146613735e-13	-6.0553705617762414
45.0	55.0	7687	1.3378925134466796e-12	-5.220752338880619
45.0	57.0	9103	2.5177873045819035e-06	-2.790728617343108
45.0	59.0	14382	0.008125620612625579	-1.1113157559829
45.0	61.0	12701	0.8016823152536143	-0.1048569447123393
45.0	63.0	6789	0.33193642270977997	-0.6412297143981505
45.0	65.0	5906	0.0026779379470802723	-2.025818368901633
45.0	67.0	6455	0.0032015214781795013	-1.8405596293248339
45.0	69.0	7896	0.00044019362314247574	-2.3895866667174026
45.0	71.0	9239	7.498386703838972e-05	-2.337999418943826
45.0	73.0	11453	0.000245887617769173	-1.819264391552744
45.0	75.0	13666	0.003309883166297561	-1.3284148243596805
45.0	77.0	15165	4.288101762155219e-09	-3.028951968412519
45.0	79.0	17798	0.44216489597439135	-0.22850609826871038
45.0	81.0	18761	0.05926198104385136	-0.5512184493675742
45.0	83.0	19632	0.00016975052120388775	4.807623607891398
45.0	85.0	19338	0.17214112937311668	-0.2728125485441768
45.0	87.0	17147	0.03100121077693497	-0.7293507160959334
45.0	89.0	16289	2.326188804285159e-08	-1.638055272420924
45.0	91.0	14546	0.856661636803455	0.050972724584097406
45.0	93.0	13316	2.1344470768439047e-05	2.052409137314437
45.0	95.0	12600	2.223361324770104e-13	4.62908232317949
45.0	97.0	12474	1.9043385816773034e-09	5.892941735846979
45.0	99.0	13878	3.1022403369185123e-06	3.3802879801537733
45.0	101.0	14261	0.0003132387355667525	3.788111916010206
45.0	103.0	13928	2.0857638520957388e-08	4.0605040728754815
45.0	105.0	13530	8.339946062510722e-06	5.97263046284493
45.0	107.0	14220	0.00034429578648057755	6.272019285506181
45.0	109.0	14370	0.0003300578268646676	4.815933255367955
45.0	111.0	14751	8.545865820196995e-06	6.835140119390859
45.0	113.0	17676	1.3225077315741546e-08	5.723776552549142
45.0	115.0	19874	8.715091918467502e-14	5.884677140681083
45.0	117.0	20809	3.515326689985347e-14	6.60506726682506
45.0	119.0	22239	1.2354261512733685e-18	6.522181264508364
45.0	121.0	22209	1.5871493491168534e-20	6.881376695239583
45.0	123.0	19741	7.056931990541888e-13	5.985211022823278
45.0	125.0	20700	2.170726576036529e-08	4.295697524258402
45.0	127.0	21557	7.729971439139344e-06	2.1774698821146465
45.0	129.0	22037	1.3094700851495873e-05	1.9072824678779021
45.0	131.0	22049	0.009670995826298349	1.1575532163461189
45.0	133.0	21748	0.0003268077441094469	5.690059025547778
45.0	135.0	22591	0.17467512075933309	1.1437831575714208
45.0	137.0	21608	0.08584929645870007	3.3828859440838466
45.0	139.0	22708	4.456209038341163e-05	5.475509604390494
45.0	141.0	22373	0.00014916248297589647	2.3993314728152804
45.0	143.0	21615	0.6395588674813186	0.33814102318581174
45.0	145.0	22411	0.03906498782711387	6.5236503444741745
45.0	147.0	22958	1.3438357553630262e-06	3.5298923292018003
45.0	149.0	23476	3.0087101218477345e-07	5.583127394831178
45.0	151.0	24158	1.0164158277384182e-06	4.641654084356994
45.0	153.0	24546	0.1691741316067414	1.3523881158290285
45.0	155.0	24851	0.014315056646321862	1.5716207478075228
45.0	157.0	24511	0.013430234070619076	2.3775063704524646
45.0	159.0	24636	6.523454756509218e-06	9.82204350089555
45.0	161.0	24969	0.39293890979020285	-1.0009257509733693
45.0	163.0	25003	0.08461771639574307	-1.6946456916487773
45.0	165.0	25001	0.03819287152579169	-2.102335276094247
45.0	167.0	25339	0.013375087588035793	-3.5679048351705656
45.0	169.0	25106	0.13947064148303998	-1.8236286627706821
45.0	171.0	25268	0.0007950842020550715	4.940197946280156
45.0	173.0	25737	0.0006003877907344803	3.2022887890407636
45.0	175.0	25203	0.5265852051390649	-0.8024484973089385
45.0	177.0	25444	0.3484716800606207	-1.18497319497618
45.0	179.0	24726	0.023417690143106497	-2.6657088863939915
43.0	-179.0	23411	0.045539549467472344	-1.825286800479231
43.0	-177.0	22667	2.220939847911321e-05	20.511471930321925
43.0	-175.0	22921	0.07000780684364338	1.3486499432213028
43.0	-173.0	23097	2.2519784615641836e-05	3.35567416139122
43.0	-171.0	23438	0.00022075535053734624	7.33398966129053
43.0	-169.0	23641	0.00958978329002428	3.0818657984804654
43.0	-167.0	23886	0.0001688357881204572	5.393224469846736
43.0	-165.0	24208	7.594727482560353e-06	15.232644635180481
43.0	-163.0	23773	7.321341455579926e-07	12.039983058481752
43.0	-161.0	23113	0.0001817297368226613	-4.792664838892591
43.0	-159.0	22087	0.08395166521247117	-2.6039214156477253
43.0	-157.0	21558	0.07097760319679572	-2.2738924107442937
43.0	-155.0	21189	0.038684686568909256	9.64596056582334
43.0	-153.0	21150	0.8577936821947179	-0.1689871917436525
43.0	-151.0	21106	0.4300153756341629	-0.8879240372862918
43.0	-149.0	21166	0.12161352084746033	-2.522207144532196
43.0	-147.0	20626	0.0325481576898813	-2.7410995199567467
43.0	-145.0	20068	0.03484188771300856	-2.4319989843147205
43.0	-143.0	19317	0.02938268951223844	-3.248738950365826
43.0	-141.0	19262	4.1529436694041654e-05	13.946308315023126
43.0	-139.0	18399	0.0020309166778903387	21.083568228808325
43.0	-137.0	17734	0.007615141398925452	7.505427983823187
43.0	-135.0	16223	0.9948608542940507	-0.0097322171021208
43.0	-133.0	14625	3.382779758863844e-05	6.874016480947165
43.0	-131.0	13295	2.197950042206357e-05	11.717552503085704
43.0	-129.0	11870	0.01439303892949235	-6.906458721184716
43.0	-127.0	10586	0.017383971320875824	-6.52495437912568
43.0	-125.0	10274	2.778878941780157e-05	-10.444631795119442
43.0	-123.0	11550	2.970256739913835e-13	-7.28256904311726
43.0	-121.0	14154	3.159097141202113e-14	-5.059615748464097
43.0	-119.0	13349	4.4101173295688386e-14	-5.555948117510534
43.0	-117.0	15412	3.5648895015150495e-21	-6.8532905997778615
43.0	-115.0	16669	2.892252585889448e-17	-5.256496662067267
43.0	-113.0	17453	5.543351484379317e-17	-5.249768679289013
43.0	-111.0	19799	3.905028242578234e-06	-2.3978428817915454
43.0	-109.0	20044	0.03777449462793581	-0.7247854401470022
43.0	-107.0	20092	3.48892666951044e-05	-2.599844255009176
43.0	-105.0	21555	0.07857298662405457	-0.7024392327156348
43.0	-103.0	23086	0.4878756993956125	0.23889829301213528
43.0	-101.0	23462	0.026999985053900666	2.1948022341808926
43.0	-99.0	23014	0.0004577118606436552	1.5311289405310902
43.0	-97.0	23035	0.0015267567413001521	1.3543100895311522
43.0	-95.0	22665	0.000609565392753971	2.4455188553351492
43.0	-93.0	22650	1.6027427301237955e-06	3.1338095049117776
43.0	-91.0	22653	0.00781495461218567	2.996090411226837
43.0	-89.0	21875	3.042343131056326e-05	4.555625366440763
43.0	-87.0	21892	3.925645147522689e-08	5.946540161908076
43.0	-85.0	23005	3.194193710725195e-09	5.652790390026552
43.0	-83.0	21889	2.646119041184885e-05	4.004349687787068
43.0	-81.0	21255	0.5918133556281651	0.3099472223955235
43.0	-79.0	22175	0.005355829318762538	2.771171225796998
43.0	-77.0	23071	4.4243704138780476e-05	1.5497349701323326
43.0	-75.0	24113	0.00033777207304283357	1.9737426661835755
43.0	-73.0	23973	0.0002080367809526641	2.326725754139569
43.0	-71.0	22365	0.11737062484600895	0.5020715094700368
43.0	-69.0	22780	0.021203346051575155	2.727741726533095
43.0	-67.0	23421	0.003712379983106689	2.4277056540579656
43.0	-65.0	23627	0.0007850681015853776	4.205286156036547
43.0	-63.0	24773	0.4591144636215818	0.588069151850168
43.0	-61.0	24907	0.3227567402032317	4.375881116228886
43.0	-59.0	25246	0.9014772392756467	-0.05864795948224977
43.0	-57.0	25040	0.02043717035917625	7.477284140576423
43.0	-55.0	25245	0.00024641632770207	2.9876267708684567
43.0	-53.0	24939	1.3914874569992043e-06	5.1276443292645135
43.0	-51.0	25024	3.86142103991915e-05	2.5735018249243735
43.0	-49.0	25218	0.04487041230156417	1.7967615972728668
43.0	-47.0	25446	0.060107894930958215	1.2148654351642474
43.0	-45.0	25194	5.268127919844314e-06	8.320540789929742
43.0	-43.0	24477	2.572542782930425e-07	11.23326020703146
43.0	-41.0	24353	1.0358353554023156e-06	7.521766549133013
43.0	-39.0	24513	6.497594891879855e-10	8.015876079295325
43.0	-37.0	23952	7.896048426410104e-08	9.582407315202124
43.0	-35.0	23343	0.00025858328614219506	6.740590330402996
43.0	-33.0	23411	0.0011304906933534676	7.6967264697649584
43.0	-31.0	23680	0.0003296646477629673	14.86342076821412
43.0	-29.0	22910	0.5380109621026762	-1.066132273509035
43.0	-27.0	22705	0.0006854920366093853	8.385327009667588
43.0	-25.0	22766	1.3188372313465563e-05	18.280894446964744
43.0	-23.0	21729	0.3622884706519949	-2.1401546417858297
43.0	-21.0	21715	0.20420236351356488	-3.5109322300259205
43.0	-19.0	20717	0.00015271407470065297	-8.205985413778304
43.0	-17.0	19878	0.009519419907183278	-6.421196694964115
43.0	-15.0	18833	0.3627555057190901	2.3228618647870736
43.0	-13.0	17670	0.6286090276422549	-1.4085209114529595
43.0	-11.0	17227	0.0009885840949545302	-12.348101788269073
43.0	-9.0	16009	7.797376648881985e-09	-15.531328755139107
43.0	-7.0	15293	1.1543731163229515e-09	-3.90498702004326
43.0	-5.0	16474	3.23652485477776e-08	-3.2526019453573696
43.0	-3.0	17575	0.6680654048808344	0.5926497133280195
43.0	-1.0	18889	1.264076498913472e-05	2.044424832359115
43.0	1.0	20462	7.839226090939193e-07	1.5950889771367827
43.0	3.0	18750	7.599264528156202e-12	-3.5903603906663806
43.0	5.0	15813	3.323123144520912e-06	-5.994101599574009
43.0	7.0	14412	6.83844574012394e-07	-5.0798455412923715
43.0	9.0	14317	5.946629274507656e-09	-9.050883637116346
43.0	11.0	15998	1.4120684432096237e-06	-5.171950226895183
43.0	13.0	17828	6.830324982600031e-10	-2.450841061572706
43.0	15.0	15367	0.00040596172796235135	6.920669317027173
43.0	17.0	15479	2.7277603245701133e-05	-1.546131626165459
43.0	19.0	18785	0.014032603627731345	3.4229848504463645
43.0	21.0	18668	0.4648044652142984	-0.2530794600556052
43.0	23.0	18166	0.0017348393166422959	2.1368261811383293
43.0	25.0	17584	0.0002639300341504892	3.2053937983704595
43.0	27.0	16101	0.5887293377970213	-0.2023476976154126
43.0	29.0	14790	0.00010085568890660754	4.037449816475558
43.0	31.0	14767	0.02373647635908685	2.9845250731733053
43.0	33.0	15141	0.0019611980711546862	3.0407254456417787
43.0	35.0	14863	9.708026913048581e-05	6.1335487622270035
43.0	37.0	15007	0.9260164397202593	-0.11259635191721573
43.0	39.0	17640	0.09022959379021474	5.005774337561775
43.0	41.0	19857	1.7406305849068792e-10	2.5626407698939646
43.0	43.0	17712	3.615398183569971e-13	2.1785412472787646
43.0	45.0	19019	0.37326702498550346	-0.29748729766564397
43.0	47.0	19574	4.6303438992002316e-05	-1.1716988748049162
43.0	49.0	17527	0.09910977953280499	1.1707359505310544
43.0	51.0	13787	0.023571383151246652	2.7088320604370386
43.0	53.0	9343	8.449672657873899e-11	-4.202746883493102
43.0	55.0	7380	8.48711899364364e-13	-5.470409717763502
43.0	57.0	6570	1.116276748874789e-09	-3.343197949607546
43.0	59.0	11738	0.002787375763244528	-1.5385970177085428
43.0	61.0	8368	0.1238540203746919	-0.7812586619880824
43.0	63.0	4400	0.17405519461928898	-0.7349012162755519
43.0	65.0	4630	0.17583098998741198	-1.1693491487253294
43.0	67.0	6278	1.1586110325815788e-06	-3.2649008357670817
43.0	69.0	9769	2.301841010517037e-13	-4.9769896114455925
43.0	71.0	14275	6.444341819897661e-09	-2.1384719618231296
43.0	73.0	16389	0.8266098610598831	-0.06762455619571117
43.0	75.0	17705	4.9186853596781224e-08	-1.3844164213121957
43.0	77.0	18990	0.4699057469978024	0.20499162522171765
43.0	79.0	20105	0.20788976363809786	-0.2279527852814045
43.0	81.0	19201	1.0259475867997652e-09	1.283624617685497
43.0	83.0	18590	2.6182079465659166e-08	1.493928832269198
43.0	85.0	18204	0.0009327158108516729	2.630993091448963
43.0	87.0	19036	3.483595261529067e-13	1.4128855308211286
43.0	89.0	16378	0.25198907000120907	-0.21796905535421685
43.0	91.0	13399	0.004888397751398988	-0.7223558500343286
43.0	93.0	14707	2.9765874299091916e-08	2.863251498048802
43.0	95.0	12247	4.255122788507576e-14	2.748393449556663
43.0	97.0	9118	2.736874825631368e-05	2.4298038297627222
43.0	99.0	9672	0.0024607511325531245	5.151720901646728
43.0	101.0	10928	0.2310486974868201	-0.7359681632953086
43.0	103.0	12683	0.0009938161848431952	6.504565387246752
43.0	105.0	13836	2.4914605485590685e-07	5.842243620287446
43.0	107.0	13724	0.00044755359047800216	4.200752981133582
43.0	109.0	13940	1.9459222567340173e-05	8.029109262723932
43.0	111.0	15224	0.00036509606191357347	5.690472081805598
43.0	113.0	16931	0.0020931742289934632	4.953540987638827
43.0	115.0	19416	1.321609745214998e-07	4.174256871987914
43.0	117.0	21674	3.9804385147885145e-14	4.0039920900434955
43.0	119.0	21611	4.537393847088963e-15	4.536029446607204
43.0	121.0	21577	1.2131166443215988e-12	5.8261510338146305
43.0	123.0	21201	8.752343832285698e-07	4.423398902238662
43.0	125.0	21756	1.1316010522556975e-06	3.472574986200949
43.0	127.0	21860	3.393964018837351e-07	2.8934253159427215
43.0	129.0	21659	7.957345659745772e-06	2.1937548684305197
43.0	131.0	21613	0.0010189458319167723	3.1453764466338185
43.0	133.0	22498	0.0005010823553155065	1.46489983371636
43.0	135.0	21794	2.887669504105957e-05	2.328336138046949
43.0	137.0	22795	3.0040706497279434e-06	5.407990510149574
43.0	139.0	23176	0.00014030557074117618	3.7570924322333887
43.0	141.0	22762	9.47013654511832e-09	11.372214040465622
43.0	143.0	22978	0.550321001234855	-0.3022861133468502
43.0	145.0	22863	0.0007109512791021817	16.549109342288794
43.0	147.0	24387	0.8888185949616101	0.08614469474526043
43.0	149.0	24898	0.9065017197106422	-0.07859367381134463
43.0	151.0	24952	0.2029099134681157	2.680771446026453
43.0	153.0	24969	0.6427638043703732	-0.31410378333190936
43.0	155.0	24997	2.8928626531865063e-05	7.705447749306704
43.0	157.0	24838	0.013255626697288025	6.262892327012737
43.0	159.0	25161	0.705083172169144	-0.4677808800959249
43.0	161.0	25143	0.008802983853512575	-3.198897120467936
43.0	163.0	24978	0.016550086705600812	-2.2648916990874346
43.0	165.0	25096	0.000122648387407958	-3.2088593139878885
43.0	167.0	25663	0.40150518723162054	-0.6473832118181866
43.0	169.0	25499	0.012877821704682628	-2.266572375580378
43.0	171.0	25614	0.01085628171327737	-2.5032934233761406
43.0	173.0	25405	0.002389981040588133	-3.143844073721258
43.0	175.0	25092	0.0006386414030477421	-3.59403449098179
43.0	177.0	24448	0.00015430109695720775	-4.380359062426475
43.0	179.0	23936	0.0010118872860179903	-3.230480256577284
41.0	-179.0	22122	2.1024866613488735e-05	17.329166741158076
41.0	-177.0	21967	0.002858504619170316	8.747549527632836
41.0	-175.0	21922	4.7078125472092405e-05	12.636271958814715
41.0	-173.0	22104	8.91606411750122e-09	11.754243810380082
41.0	-171.0	22323	1.0055733098921293e-05	4.332856664764972
41.0	-169.0	22821	1.272580370933525e-07	14.632610273478374
41.0	-167.0	22937	5.399594178668174e-07	12.75788155373563
41.0	-165.0	22526	7.9221046061149e-10	19.261604667455813
41.0	-163.0	21882	7.525090333019324e-07	12.766936588626866
41.0	-161.0	21077	0.7147522177241142	-0.5647834685782338
41.0	-159.0	20466	1.293053417579354e-05	12.020052154686311
41.0	-157.0	20863	0.17117049732348813	-1.8944682368864707
41.0	-155.0	20521	0.0025452286600319935	13.098514464939527
41.0	-153.0	20065	0.007178940007789303	6.655403716403474
41.0	-151.0	20154	0.05243760971015941	5.504330832303572
41.0	-149.0	19426	0.14745742010018573	3.537562609974776
41.0	-147.0	19014	0.00011652140101866889	21.313523056589155
41.0	-145.0	18334	0.014299322928346625	3.880205514686841
41.0	-143.0	17703	0.005451933667552586	12.657973003526468
41.0	-141.0	16960	0.4799001419922624	-1.229829970652907
41.0	-139.0	16626	0.3754733564409011	1.4309687281036432
41.0	-137.0	15486	0.008086974530275634	7.9836620679315295
41.0	-135.0	13906	0.00539358160207961	4.572005787848643
41.0	-133.0	12550	1.2169834863419779e-06	18.32816320427404
41.0	-131.0	11356	0.0019009285071086876	12.635237196134508
41.0	-129.0	9713	0.015638670769145963	16.27488191970712
41.0	-127.0	8272	0.0025626216119327082	-10.925896888694286
41.0	-125.0	8761	3.2507609475573605e-07	-13.523190603143842
41.0	-123.0	9234	1.7742834626163003e-20	-10.646740657047504
41.0	-121.0	12493	1.0978981551760556e-14	-9.454015757946866
41.0	-119.0	10995	7.002955196879704e-14	-6.433341170969165
41.0	-117.0	15691	1.808231679647578e-10	-5.224678429530572
41.0	-115.0	17808	5.591087152039544e-12	-4.395260034392978
41.0	-113.0	15422	5.051142787768831e-16	-4.841278707882779
41.0	-111.0	18615	1.8479635707355635e-07	-2.513659852784633
41.0	-109.0	19320	3.0980420867960713e-12	-4.953061169058137
41.0	-107.0	21463	4.841439821963544e-06	-2.0060673567217746
41.0	-105.0	22245	0.0011081919813195967	1.2082086048700313
41.0	-103.0	22736	0.03367336250773343	2.368990988559916
41.0	-101.0	22812	0.0007755073946022331	2.71948603081813
41.0	-99.0	22675	2.0235619436881123e-06	4.764235509817016
41.0	-97.0	23312	0.0009680053826427303	1.6656392948220855
41.0	-95.0	23105	2.432534338508741e-07	2.0524724393095495
41.0	-93.0	22684	0.00022773600086451883	5.41595889265345
41.0	-91.0	21822	0.7036980752360167	0.27229402530868363
41.0	-89.0	22241	0.001285450338548924	8.534609557672734
41.0	-87.0	22060	3.474109238821622e-06	5.754691973500559
41.0	-85.0	22671	4.361707803947241e-08	9.287866080592933
41.0	-83.0	22476	0.364245150831777	1.1530238736322307
41.0	-81.0	22700	3.926968555241599e-05	3.001625563558852
41.0	-79.0	23778	1.4123910664795212e-05	3.845098536703939
41.0	-77.0	23974	6.750417347573164e-07	1.6867198307463749
41.0	-75.0	22914	6.567692685911891e-06	1.897119693010496
41.0	-73.0	22526	0.00028125745179755795	1.9224738186363943
41.0	-71.0	21944	1.1449015133654878e-08	2.8348982317260907
41.0	-69.0	23061	5.70467874857731e-11	5.6238916431355035
41.0	-67.0	24188	1.7783636526077902e-10	4.096593405929294
41.0	-65.0	24615	1.7579016033219643e-08	3.661073156483674
41.0	-63.0	24225	1.4883034754778611e-08	5.228098691227578
41.0	-61.0	24167	1.0291891915530383e-05	3.266983220780584
41.0	-59.0	23835	0.30452778397707825	0.8666324894775368
41.0	-57.0	23768	0.006432124178570904	6.493543444917527
41.0	-55.0	23807	0.00727521841579869	8.67683650710025
41.0	-53.0	23524	0.41863722912114243	0.7516794192966136
41.0	-51.0	23578	0.022352604090648074	-2.124457251888001
41.0	-49.0	24190	0.04666508716790844	1.688995532811166
41.0	-47.0	23887	0.02804370590157536	5.181155627993128
41.0	-45.0	24119	0.026727206336228916	7.734055474041179
41.0	-43.0	23978	1.3910695875389285e-06	13.169932730824385
41.0	-41.0	23590	0.002952246238569293	4.4545815227196695
41.0	-39.0	23346	0.00020433378353100083	7.713354423965613
41.0	-37.0	23685	0.011292788452806827	18.541023927514534
41.0	-35.0	23093	0.01209176047414348	7.525872506573639
41.0	-33.0	23318	0.09616907036832137	3.85673616317741
41.0	-31.0	22853	0.018249240853262905	3.7548412607066206
41.0	-29.0	22779	0.7248681593783236	0.9725346270849089
41.0	-27.0	21881	0.5379279310111704	2.1116454073804913
41.0	-25.0	21336	0.16117616194936488	4.485996153086358
41.0	-23.0	21076	0.030437706617426747	16.48131874686016
41.0	-21.0	20268	0.11549200254928516	7.003300927227851
41.0	-19.0	19315	0.09048245996431026	6.913245514653399
41.0	-17.0	18514	5.2964210063899614e-05	9.724237190289898
41.0	-15.0	17191	0.02823121693148704	6.571730683777077
41.0	-13.0	15587	0.21827610649369694	-4.090056883454984
41.0	-11.0	14801	0.001300584862842341	-11.925422402246511
41.0	-9.0	13323	6.088641596597055e-06	-9.765484103392975
41.0	-7.0	15338	1.4284226884234385e-19	-10.488527080687982
41.0	-5.0	16351	1.994688510818818e-16	-8.980191845367369
41.0	-3.0	16042	4.036189757806379e-23	-6.377366170801246
41.0	-1.0	17015	4.2639114470068725e-11	-3.3509827294900263
41.0	1.0	16203	8.275869600069565e-07	-6.73111378868162
41.0	3.0	16080	0.00041080644267250634	7.381896031558899
41.0	5.0	14596	0.0025021450920830897	24.987535862084798
41.0	7.0	13591	8.299465397499879e-06	-8.05264738671575
41.0	9.0	14053	1.9622553428387847e-13	-10.777853020894012
41.0	11.0	14039	0.005100909640102938	-6.024973539697564
41.0	13.0	14784	0.000976060340784479	-3.5888432574563423
41.0	15.0	15440	0.00011414945987764345	-2.2255221140244363
41.0	17.0	13856	0.5360823984091279	-0.4154810024455502
41.0	19.0	14350	0.00012854846281262598	-4.061540142035058
41.0	21.0	17436	1.433370436928048e-15	-4.1122038971000645
41.0	23.0	16680	0.0017179870707179745	-1.2171110951104458
41.0	25.0	13989	0.6773055777925374	0.14377851628599725
41.0	27.0	13113	0.019829922887405392	-1.9100267907228186
41.0	29.0	14684	3.9452366636108925e-05	7.69871651374574
41.0	31.0	14839	0.0028937603028160856	1.4687908633391755
41.0	33.0	15709	0.00016132479512894358	6.7738950283010135
41.0	35.0	14478	0.07566321150783355	-0.7138748861804878
41.0	37.0	15214	0.0366041126364212	1.4288988248638335
41.0	39.0	17733	0.7252730328932703	0.10763093991625894
41.0	41.0	19541	3.229150527934689e-17	4.16173011719978
41.0	43.0	19778	0.00011754039713085263	2.8216292406868293
41.0	45.0	20024	0.7335967537343142	-0.10575062311760641
41.0	47.0	17906	0.0004006893372927114	-1.2595867987511222
41.0	49.0	15546	1.3216784426737227e-10	-3.928136322017073
41.0	51.0	12868	0.0006969834221435279	-5.261115787710846
41.0	53.0	10558	7.1286396870483845e-12	-6.583887756494466
41.0	55.0	7203	6.197922131698782e-11	-4.267077147847154
41.0	57.0	4665	3.32700067244349e-08	-3.6179703762446724
41.0	59.0	4999	1.821972396394948e-05	-3.5061933736904582
41.0	61.0	4367	0.019092940089957884	-2.0021033080828476
41.0	63.0	3174	0.09672043260274231	-1.440944705369196
41.0	65.0	3876	0.00153901139730225	-3.0656231820669677
41.0	67.0	5546	4.963399749218563e-17	-6.53601973122978
41.0	69.0	10095	9.369385778260364e-20	-8.56997698928279
41.0	71.0	15768	9.204719074446539e-13	-3.7203598087704015
41.0	73.0	18496	3.692919410461712e-10	-3.4473358076527405
41.0	75.0	19534	0.001983530406379212	-1.709434973357804
41.0	77.0	20452	4.952234361588621e-09	3.2166335607297425
41.0	79.0	17674	1.5598330147897718e-06	1.5318048347859659
41.0	81.0	15005	0.05340498994597355	0.7644549610380746
41.0	83.0	12944	0.0013135403203060963	-1.411984447451553
41.0	85.0	11670	0.03746788774621159	-1.427345952089365
41.0	87.0	11110	0.15414460340325914	-0.8167510465302508
41.0	89.0	9936	0.0049115930742827975	1.6293428236052732
41.0	91.0	8805	0.2682060884784151	0.4659648279628392
41.0	93.0	7807	1.2401070670148564e-06	2.299446744442246
41.0	95.0	8735	0.0010844619220006255	7.382802338150984
41.0	97.0	10936	0.00386603706032593	12.051606680829718
41.0	99.0	11806	0.003092528084317962	1.4875219555814168
41.0	101.0	12034	0.008300599418375802	12.03616336036517
41.0	103.0	13153	0.004205382450439443	7.562573957506147
41.0	105.0	14576	2.2885065361847257e-05	6.734019258542712
41.0	107.0	15176	1.4943356959866041e-05	11.29113759592617
41.0	109.0	16859	0.0010465447522719031	1.9285314472643256
41.0	111.0	20634	0.00015222022820361868	1.8977228863295004
41.0	113.0	21709	4.5022689024497326e-05	1.9945033263281342
41.0	115.0	22714	3.49673935722482e-06	1.9591904524920656
41.0	117.0	22694	1.3632583350304057e-09	3.8085738734317642
41.0	119.0	22584	5.60330621104426e-10	3.5551371757211125
41.0	121.0	21122	1.1264985542470498e-13	6.610186037663235
41.0	123.0	21151	4.926933322151721e-07	3.6587707310459683
41.0	125.0	22209	5.369579034075339e-07	3.881233453706323
41.0	127.0	22049	8.762306196870724e-08	2.5709221649397263
41.0	129.0	21079	7.09782933600621e-14	4.257877820984035
41.0	131.0	21903	5.635959411877507e-07	8.885550856647772
41.0	133.0	22625	1.0435536914391438e-10	8.41476783445605
41.0	135.0	22251	4.1500699856594075e-07	3.537680922692399
41.0	137.0	22570	5.46726163528105e-06	4.896072797862283
41.0	139.0	23360	0.01190389044354857	1.7087352167213243
41.0	141.0	23256	0.09507504738563406	1.0490330137179038
41.0	143.0	24003	0.0035440716408099036	9.8345756190791
41.0	145.0	24108	0.01526390471663429	-2.3774079801039627
41.0	147.0	24668	0.015521491177463551	-2.1116728160218923
41.0	149.0	25112	0.14958234067653864	-0.8481057655623792
41.0	151.0	24814	0.019716668462475655	6.511058476114084
41.0	153.0	24786	0.00017009752937690358	13.309877880891396
41.0	155.0	24651	0.025512990521865633	-1.9831396458936168
41.0	157.0	23893	0.00030437505646164337	-2.5169281351076433
41.0	159.0	24051	0.0005070880312431483	-2.212820256591519
41.0	161.0	24274	2.6042210207237515e-07	-4.84566077779559
41.0	163.0	24531	1.6032603120113287e-08	-5.8886716401081
41.0	165.0	24459	2.566708075855521e-05	-4.007640800607703
41.0	167.0	24475	1.08698277368707e-06	-4.682564533157452
41.0	169.0	24138	0.09854822351944953	-1.4804095722017574
41.0	171.0	24135	1.8086251449144005e-10	-6.202709461493083
41.0	173.0	23685	0.02524568121225686	-2.9420050264997055
41.0	175.0	23362	0.819835416783943	-0.275144045311837
41.0	177.0	23300	0.5729940590544801	0.7334839398559945
41.0	179.0	22838	0.46064379023648705	-0.8527541283858686
39.0	-179.0	21494	0.5287629641754761	0.6959233276819132
39.0	-177.0	21507	0.8305977643211282	-0.2958297668198884
39.0	-175.0	21459	1.496910469666495e-06	15.889913928437904
39.0	-173.0	21514	1.885408260525065e-09	21.348253911244285
39.0	-171.0	21654	0.00021900314054571456	10.650012708749102
39.0	-169.0	21345	6.251097519009282e-05	4.761056330005697
39.0	-167.0	21102	5.442216730054513e-07	7.202004435130638
39.0	-165.0	20786	7.856644904087105e-07	4.767122026992343
39.0	-163.0	20604	5.203270993135968e-07	10.349067498072406
39.0	-161.0	20540	5.190650053135776e-06	5.653527447333917
39.0	-159.0	20405	1.190006708605944e-06	6.698711640796939
39.0	-157.0	19680	0.00025352460459626664	4.271581132367497
39.0	-155.0	19124	6.46731072447865e-10	9.045444018368709
39.0	-153.0	18932	0.00039615884022505633	6.907137418156051
39.0	-151.0	18362	0.00043144207909566836	10.16086245689085
39.0	-149.0	17802	0.0003459777656575391	5.5938836820333515
39.0	-147.0	17702	0.0001705321991803741	25.47949112300678
39.0	-145.0	16695	0.006947411150168496	6.570582751450482
39.0	-143.0	15927	0.782727582305209	0.7096176673445642
39.0	-141.0	14853	0.3167826050521676	2.205012739197376
39.0	-139.0	13896	0.14326333835997565	5.6964272615882106
39.0	-137.0	12878	0.45719164954504254	-1.8780450346737365
39.0	-135.0	12049	1.631558391371095e-07	24.003786976366868
39.0	-133.0	10746	7.160706293150732e-07	15.658968620279733
39.0	-131.0	9192	0.821133689339331	-0.7309748732730825
39.0	-129.0	7360	0.022236699746721544	-7.384236635459129
39.0	-127.0	6325	0.0018478299861128277	-10.648052722649748
39.0	-125.0	6467	0.00018161033827012664	-9.795992211782846
39.0	-123.0	7318	6.625978702239297e-19	-14.759519184275705
39.0	-121.0	8833	2.51020991338417e-17	-10.184793373496671
39.0	-119.0	11409	1.3515067700705362e-11	-3.7009234875783115
39.0	-117.0	13903	2.4398864771743e-07	-3.143716621344872
39.0	-115.0	16136	1.12547988935689e-10	-3.4220952423359874
39.0	-113.0	15556	5.982595417743918e-15	-4.094529698587557
39.0	-111.0	18898	6.611535478187002e-12	-3.45828923067123
39.0	-109.0	20245	8.419349621066147e-14	-5.615779744626181
39.0	-107.0	20255	0.11671335401287349	-0.9807691089757764
39.0	-105.0	20523	6.87538477769197e-15	3.4287994275459255
39.0	-103.0	20436	0.6279927276112317	-0.19407288176587212
39.0	-101.0	20662	0.32110304292999614	-0.4411570138393772
39.0	-99.0	20894	1.9710665879724958e-05	2.933228348474537
39.0	-97.0	21966	0.2967197609078842	1.0412187505927761
39.0	-95.0	22592	0.30123956642781446	1.3808863234453739
39.0	-93.0	22361	0.03911444140306707	-0.8990910250935236
39.0	-91.0	21856	0.0007128743146857179	6.748533559215897
39.0	-89.0	22173	8.748988073521478e-06	7.182488668699705
39.0	-87.0	21947	0.05747846020406258	2.8317220877629223
39.0	-85.0	22063	0.0960283205068237	2.245408347143285
39.0	-83.0	22792	0.00022711001150252575	3.4498171747836093
39.0	-81.0	23010	0.0001376742128447259	2.4039649721792955
39.0	-79.0	22906	0.000604970207756913	2.1993934159743267
39.0	-77.0	22297	8.120277055664037e-07	2.8236803846824143
39.0	-75.0	21479	3.435901515926291e-07	6.796419970211343
39.0	-73.0	22399	2.9760433924006204e-07	6.322801237425457
39.0	-71.0	22398	6.557687959524188e-11	7.276709342616394
39.0	-69.0	23064	9.831959903188011e-11	5.741317811992319
39.0	-67.0	23500	0.0009008452891854502	5.050556553455943
39.0	-65.0	22763	0.28317518984468737	3.4277895106294975
39.0	-63.0	22828	0.45514099855488854	-0.6041454338846952
39.0	-61.0	22779	0.04201457425617581	-2.8311272316552283
39.0	-59.0	22653	0.018039798253222508	18.964901509217256
39.0	-57.0	23087	0.775581233121102	0.42033503398659633
39.0	-55.0	22729	0.04644027519660443	-3.53088304665089
39.0	-53.0	22643	0.4364207440594039	1.1704111239974724
39.0	-51.0	22760	0.16474991125056482	2.5536997556079966
39.0	-49.0	22828	0.58382248363039	0.9686104594869738
39.0	-47.0	22686	0.00012846513832760558	15.646156185585047
39.0	-45.0	22750	0.000169584437799396	10.325738213603808
39.0	-43.0	22701	0.00011432214854807482	10.924814292002182
39.0	-41.0	23002	0.0015801707318071074	16.220345643260803
39.0	-39.0	22897	0.04784112549072104	6.05480621145964
39.0	-37.0	22836	0.040550435702422984	6.307938984897454
39.0	-35.0	22478	0.04729642192217602	7.536538718130403
39.0	-33.0	21969	0.013269303376487778	9.345589434252632
39.0	-31.0	21520	0.902867226980603	-0.23156431757697105
39.0	-29.0	19817	0.38876032079090284	-1.5433931389292277
39.0	-27.0	19096	0.8006980684614492	-0.5481909263538531
39.0	-25.0	19559	0.7222104903576813	0.972645735743094
39.0	-23.0	18918	1.0776744111394817e-06	15.13610158205816
39.0	-21.0	18332	7.069030388412114e-05	14.552376787581366
39.0	-19.0	17578	0.00025873068746793033	14.337172119367114
39.0	-17.0	16158	0.00034608660721361707	20.632537198128965
39.0	-15.0	14244	0.017107274466805412	-9.173641164649426
39.0	-13.0	12974	2.6384166236605434e-05	-13.06457722859552
39.0	-11.0	11516	0.006166950603129251	-11.381646412891232
39.0	-9.0	11349	8.197378330487499e-10	-14.792046598266573
39.0	-7.0	12507	7.616679270294552e-16	-14.419174041362947
39.0	-5.0	13658	1.7444173028411372e-21	-11.877645491458754
39.0	-3.0	12571	3.6164061993182875e-18	-8.037922994819102
39.0	-1.0	13231	8.579649845537814e-10	-6.0756695329676536
39.0	1.0	13272	0.00045550202321282965	-6.011548717360271
39.0	3.0	13723	7.484022814238746e-05	-8.045799408891751
39.0	5.0	13932	0.0026167558221064503	-7.595329154313868
39.0	7.0	13806	0.27233389367013267	-2.2640223352499267
39.0	9.0	12925	1.8942426154503605e-11	-9.432741470940776
39.0	11.0	13114	0.0011535372447086646	-6.933726196147283
39.0	13.0	12961	1.7302375085145884e-05	-9.231292767001475
39.0	15.0	13945	1.1783389587605483e-05	-5.207324581436423
39.0	17.0	12892	7.299772015580004e-08	-3.5904161854564576
39.0	19.0	12077	0.41692888166882014	-1.0482737691981714
39.0	21.0	15548	1.1818945774668974e-09	-7.5886320333903186
39.0	23.0	14844	7.516371509746483e-07	-5.505743166324151
39.0	25.0	8587	0.0028591430045115337	-5.547876852411071
39.0	27.0	12096	6.220520030883066e-13	-12.07166874030613
39.0	29.0	13333	3.589788846523596e-07	-3.0872487448483477
39.0	31.0	14285	3.738928549098177e-06	-3.3644950623388126
39.0	33.0	13001	9.382951447174131e-13	-6.00068913027243
39.0	35.0	12556	7.638381479522267e-09	-4.834036873647962
39.0	37.0	13078	8.193216035901632e-16	-6.355856140837379
39.0	39.0	13060	3.346822363739879e-12	-6.177768317725818
39.0	41.0	14460	1.3085262947058801e-20	-7.545570531061186
39.0	43.0	16487	1.3641543649579181e-18	-8.217290733708882
39.0	45.0	15780	1.6084875837258374e-10	-2.7571555934323477
39.0	47.0	14940	3.435263331075279e-14	-3.7422133549686043
39.0	49.0	12314	2.0117657230372062e-14	-9.378751023673582
39.0	51.0	12746	5.940986637334277e-10	-10.403573836966917
39.0	53.0	11766	8.082357579352545e-09	-7.089394471690236
39.0	55.0	7763	0.010199322230771345	-1.582748827497027
39.0	57.0	8061	0.0039251455629212995	-1.5139874209512905
39.0	59.0	4824	7.089008144981521e-09	-4.994371296562184
39.0	61.0	3643	1.796899560406196e-07	-5.0206083002759865
39.0	63.0	2695	8.90148774798235e-07	-3.940924365352505
39.0	65.0	2979	3.1183138072520864e-06	-4.552626754827694
39.0	67.0	8824	3.173964055595286e-11	-3.9608397544180773
39.0	69.0	13720	0.03523445649123543	-0.7755851828894156
39.0	71.0	16652	7.84073284679167e-08	-3.378460542710071
39.0	73.0	17952	1.5749757889910827e-14	-4.164995238127078
39.0	75.0	18336	2.602438160822608e-11	3.4288917729998536
39.0	77.0	12190	0.4239368422016544	-0.4363818820913412
39.0	79.0	9596	0.0005367591109172985	-3.589721830164727
39.0	81.0	8272	0.00014587300003230237	-3.076331483215866
39.0	83.0	7341	0.938576456778085	0.05597628377884689
39.0	85.0	7395	1.0181145082013282e-05	4.736118793436894
39.0	87.0	9031	1.037889436398053e-08	2.383205868747562
39.0	89.0	12470	5.252909929302497e-11	2.1539567935984882
39.0	91.0	11262	1.012742827060759e-09	2.975276971530394
39.0	93.0	9207	4.953522257291198e-13	4.832646827875298
39.0	95.0	14917	1.3963315816368943e-13	4.903005339945143
39.0	97.0	21117	2.5318856491294882e-17	7.448043810987759
39.0	99.0	20462	2.1590171341804449e-13	7.316223547133105
39.0	101.0	19476	4.2558474959796795e-10	5.451637491157846
39.0	103.0	16775	6.468188127504763e-06	2.413971583232266
39.0	105.0	16059	0.006548287199914985	4.9238910231315325
39.0	107.0	17860	9.129049391451654e-07	3.158236561272343
39.0	109.0	19566	6.403288121660944e-09	4.157436887489352
39.0	111.0	22770	3.1508555705594356e-12	3.442681644259693
39.0	113.0	22681	1.3421150990074823e-13	3.7621480315333633
39.0	115.0	22099	8.27741843088831e-15	5.90373506477142
39.0	117.0	19946	6.515728938950312e-11	7.806055958983538
39.0	119.0	20630	1.342570225913801e-15	9.88246954497547
39.0	121.0	20778	5.91054666948569e-14	11.892775986998206
39.0	123.0	20610	4.2677617873419797e-10	7.891429124233484
39.0	125.0	20560	3.967950488950081e-12	9.76022037021005
39.0	127.0	21161	4.313820134952421e-13	6.323799002580599
39.0	129.0	20876	1.0235413769001933e-09	12.702831056152553
39.0	131.0	22183	2.4213358956050586e-05	14.530765262194766
39.0	133.0	22270	0.010410927898921186	6.218124608826758
39.0	135.0	22650	9.539408008854175e-06	4.457848470054904
39.0	137.0	22296	0.005608902424994458	2.4948020976014007
39.0	139.0	22530	1.4668692814316312e-06	9.929485920411874
39.0	141.0	23175	2.6037226812050644e-07	9.106473686365213
39.0	143.0	23007	0.0388123588785401	-2.279758638886231
39.0	145.0	23735	0.0004996406326941841	-3.1627350977425195
39.0	147.0	23868	0.4205359005619278	-0.500206376118606
39.0	149.0	23647	0.0006410752921532839	3.2994025766566626
39.0	151.0	23519	0.0028145948207348123	3.092321864033898
39.0	153.0	23467	0.004394132871530731	-2.436935144944463
39.0	155.0	23128	0.0074839589374794515	-2.204678647153324
39.0	157.0	23443	0.924472957434289	-0.08570895201256423
39.0	159.0	23065	0.05036123215452554	-1.5672405138133838
39.0	161.0	22687	1.9213995157441007e-09	-5.4331646336237105
39.0	163.0	22616	7.611247121442189e-05	-3.978205006179558
39.0	165.0	22870	0.02750850885345105	-2.9863019314358197
39.0	167.0	22945	0.0008278095545249626	-3.6366526859271
39.0	169.0	22592	0.23439857112525692	-1.5777984005332923
39.0	171.0	22421	0.18610633269812654	-1.780463650139097
39.0	173.0	22413	1.6256825786601942e-05	24.962009877224432
39.0	175.0	22528	0.0023235727113783567	9.609913295460416
39.0	177.0	22053	3.334019128545338e-05	15.080883440042303
39.0	179.0	21637	0.612709017841101	0.7491690357988245
37.0	-179.0	20852	0.01733018929571065	4.4982180714560505
37.0	-177.0	20403	0.705337869382187	-0.5576417440793291
37.0	-175.0	20729	3.2332730651697277e-06	8.947301937101205
37.0	-173.0	20798	0.0006983955412267063	9.821080255335367
37.0	-171.0	20762	4.815977986768727e-05	7.3826014790282946
37.0	-169.0	20551	0.08177839467558203	8.482464211917428
37.0	-167.0	20089	0.06450189692019011	4.646192362458956
37.0	-165.0	20154	0.02738267437577937	6.119380301591204
37.0	-163.0	20319	0.007140927813036193	8.168243508961792
37.0	-161.0	20254	0.010064164833578696	7.1062411143369975
37.0	-159.0	19470	0.8779607326251965	0.20436699530261837
37.0	-157.0	18785	0.37580218657349174	1.6066502290021267
37.0	-155.0	18045	4.452073805533032e-05	8.306974497467401
37.0	-153.0	17897	3.511929650562529e-05	7.993279854503221
37.0	-151.0	17408	0.4552807909551264	1.6492339662184552
37.0	-149.0	16783	0.013125710988432978	6.8147089008838035
37.0	-147.0	15757	0.4975673902988532	1.2497850373861752
37.0	-145.0	15146	0.9411122171731282	0.15687639273331833
37.0	-143.0	13966	0.0038931573365661907	15.901439550993812
37.0	-141.0	12979	3.638880541278122e-07	27.306533297189993
37.0	-139.0	11980	0.005360422151552985	12.971119337550686
37.0	-137.0	10742	0.004822971484622732	9.959812407120738
37.0	-135.0	9619	0.0011526329657852025	26.920125731913956
37.0	-133.0	8711	0.3368457834776788	4.095772484399207
37.0	-131.0	7374	0.07945974753308585	-8.478168840508282
37.0	-129.0	5656	0.01571311886945207	-7.681395311553829
37.0	-127.0	4854	0.019009400580517692	-7.191204923754935
37.0	-125.0	4267	1.2957305601252697e-07	-15.395164874364387
37.0	-123.0	5905	3.160103602686916e-14	-23.474180810742006
37.0	-121.0	4624	1.2856199261490024e-17	-12.241500337251843
37.0	-119.0	9423	6.321533661738029e-05	-2.0987625767548312
37.0	-117.0	8241	1.0984233854282236e-08	-2.9987444611186076
37.0	-115.0	12384	1.0656409105324106e-11	-4.15038009067854
37.0	-113.0	16038	7.114376084702608e-13	-3.88650025881363
37.0	-111.0	17664	6.045485199750642e-17	-4.6624308496994065
37.0	-109.0	17671	8.53189481918954e-13	-4.218229581826116
37.0	-107.0	18243	2.9824904864688354e-05	-1.7401979452882244
37.0	-105.0	19820	0.007357314409535158	2.6975801583109638
37.0	-103.0	19467	0.0009841830768594997	-1.687478401608422
37.0	-101.0	19064	0.037479849793010396	-1.0757030441113757
37.0	-99.0	19998	0.4958685159655072	1.1766028152312202
37.0	-97.0	20739	0.06279733600150707	-1.1305014303227723
37.0	-95.0	20387	0.2736934265501769	-0.5370908880096059
37.0	-93.0	20907	0.1774364004045468	-1.8711841209103186
37.0	-91.0	20936	0.0022269894261273794	1.7813242185446665
37.0	-89.0	20919	0.0006279999703435086	5.843485567208417
37.0	-87.0	21161	0.017922681201057302	3.2447845245843876
37.0	-85.0	21556	0.0006900567478570718	4.578818555277486
37.0	-83.0	21227	5.8978901684350215e-05	3.299135848542778
37.0	-81.0	21271	0.06814450642144579	0.7188509139654409
37.0	-79.0	21838	0.018330041317648527	1.1120611737280184
37.0	-77.0	21837	4.2143251129361095e-08	4.679726328557021
37.0	-75.0	21941	1.248949365416913e-12	9.894760266924996
37.0	-73.0	21687	1.9553565867438437e-09	7.843862784420397
37.0	-71.0	21617	5.289192325290531e-07	9.038883043161317
37.0	-69.0	21966	1.3560528364629517e-05	8.21033314921027
37.0	-67.0	22788	9.81448346914223e-07	10.988499627575287
37.0	-65.0	22879	0.020112121527725776	5.924677532246547
37.0	-63.0	22626	0.012030528515937463	28.254841426234158
37.0	-61.0	22224	0.0034347880697553046	55.060198848472616
37.0	-59.0	22677	0.08019635364845187	-3.8605185452811663
37.0	-57.0	22228	0.16952387211085593	29.04040563180068
37.0	-55.0	22206	0.2048100873836677	3.1809400482188943
37.0	-53.0	22121	0.0042049200058631876	7.912971434955707
37.0	-51.0	21973	0.006605520657946086	11.074225499517954
37.0	-49.0	21676	0.004799691117879524	13.670985045916684
37.0	-47.0	21715	0.031602070226591845	9.750485889331607
37.0	-45.0	22065	0.0002067623111159567	32.131770517460964
37.0	-43.0	21845	0.31473954076417837	4.012725334739908
37.0	-41.0	21923	0.012438229188303132	5.258392369892695
37.0	-39.0	21848	0.06868579254180905	18.02566151307696
37.0	-37.0	21398	8.512484850546658e-05	13.695999358018774
37.0	-35.0	20902	0.0006230048318333939	10.953142888370548
37.0	-33.0	20500	0.11608745489209528	4.24065861958578
37.0	-31.0	19445	0.0009655104513192176	37.62107111516995
37.0	-29.0	18448	8.302708907211705e-06	-10.117041702973617
37.0	-27.0	17573	4.543364010192953e-06	-9.35198581253671
37.0	-25.0	16814	0.612250352236944	-1.2280035177217652
37.0	-23.0	16803	0.08084561834208234	12.937414510129353
37.0	-21.0	15335	0.0026066664864763207	14.922995840230314
37.0	-19.0	14049	1.3187435977025946e-05	16.50588910052564
37.0	-17.0	12982	0.06436856931293443	-6.404411056638515
37.0	-15.0	11294	3.965991298082676e-05	-14.084476412248591
37.0	-13.0	9770	0.022753390629251552	-11.545586490778536
37.0	-11.0	8744	0.037518118569081715	-8.192765696835046
37.0	-9.0	8490	0.1913505776696069	-3.089405439815607
37.0	-7.0	8579	1.1911463567912746e-13	-18.009681333594163
37.0	-5.0	9450	6.665051865831029e-17	-15.422961865318829
37.0	-3.0	10717	3.0635279325152426e-10	-11.27819224542047
37.0	-1.0	9808	1.0097035357015292e-08	-12.617870358263971
37.0	1.0	12607	2.246858896762923e-09	-13.603096100006496
37.0	3.0	14539	1.9037652053770624e-08	-9.68609913482772
37.0	5.0	15435	1.1444227344301044e-10	-10.254265741991697
37.0	7.0	14876	3.3026407189576027e-09	-8.098718785850934
37.0	9.0	14727	3.3789870437838624e-11	-6.7834216169102906
37.0	11.0	13036	0.0010662097328240677	-5.196365357293664
37.0	13.0	11880	1.4584983516082434e-10	-12.872835786021641
37.0	15.0	11881	9.986251330697156e-08	-7.274028270446342
37.0	17.0	10581	0.4734193097070196	-1.7184100611077002
37.0	19.0	10150	0.560773144203292	1.2109431751530675
37.0	21.0	10117	0.02985404387868434	7.045059285104971
37.0	23.0	10717	0.00010811539079041274	-7.846782497881833
37.0	25.0	5839	3.54655613741362e-06	-10.53974544733174
37.0	27.0	8160	8.137531805499849e-14	-22.13534262712572
37.0	29.0	9890	8.988246754207825e-07	-6.1669471023825135
37.0	31.0	10237	0.07951413000564449	-1.5062102228003083
37.0	33.0	9525	1.1058527851814264e-12	-7.448366425323649
37.0	35.0	10475	0.04653757701123369	1.4282276081841072
37.0	37.0	8902	1.7088966735625938e-07	-4.69259698718707
37.0	39.0	4786	4.8857105672095144e-14	-7.863267245570549
37.0	41.0	5520	2.448982797724133e-12	-8.63554208897932
37.0	43.0	8609	0.06930656312818395	-0.6261504540450935
37.0	45.0	10770	1.5549289835079247e-18	-6.684322766374673
37.0	47.0	9194	8.210335668508437e-19	-7.077514149694409
37.0	49.0	11502	0.002419901299765134	-2.184485320224061
37.0	51.0	14162	0.0005682342354132811	-2.85809181416683
37.0	53.0	12966	5.29495800777567e-08	-6.043098174943773
37.0	55.0	8859	0.17978566994415662	0.5988523314476746
37.0	57.0	5747	7.627415124483936e-07	-3.4763738521860765
37.0	59.0	6000	5.364703402524724e-11	-6.01554005151913
37.0	61.0	3053	1.2677711003944775e-12	-9.279874711027524
37.0	63.0	1761	3.5839871387699115e-10	-9.132026014095374
37.0	65.0	1611	7.538457347453611e-06	-5.0190228350617705
37.0	67.0	2521	7.421951802907972e-12	-7.701874989652524
37.0	69.0	4708	2.89192333583344e-09	-5.121928110557894
37.0	71.0	13091	7.00183656545224e-09	-3.3654814563609636
37.0	73.0	16319	4.074024742722021e-12	-3.49285874117633
37.0	75.0	18013	7.796654627470477e-15	-3.155937622384386
37.0	77.0	14600	3.134808790753447e-05	2.1854788139815895
37.0	79.0	9960	0.00012343119956028458	1.64100855192153
37.0	81.0	7927	0.00048480181746797236	1.2365292454573629
37.0	83.0	9354	2.7147503680011133e-07	0.9083683332987258
37.0	85.0	13293	1.3660418268158695e-07	8.185612754373416
37.0	87.0	18259	1.9593112986894507e-12	7.360119724184622
37.0	89.0	19303	2.7154130512528377e-18	6.503670836132813
37.0	91.0	18964	1.2444982439620148e-15	4.5170014010844195
37.0	93.0	15177	6.42130082856702e-08	2.9111511499053
37.0	95.0	15692	2.475484504454333e-20	6.494586486785692
37.0	97.0	18341	5.997038279788172e-21	5.624796067357263
37.0	99.0	21968	1.1522393844707128e-25	8.171175463965529
37.0	101.0	22568	6.796239345958189e-23	5.776367255712378
37.0	103.0	22110	1.937040938358024e-15	2.786493695015868
37.0	105.0	20254	1.938008659662536e-05	2.519607111734379
37.0	107.0	21335	3.107596969644998e-12	3.305702990083992
37.0	109.0	22277	1.3785396572611962e-10	3.9083592920543753
37.0	111.0	21835	6.287461093336322e-17	5.598282666624277
37.0	113.0	21566	2.018908838772803e-20	6.786935307572972
37.0	115.0	20988	1.0450052859670335e-18	9.856625988260337
37.0	117.0	20566	1.607720184141605e-13	10.129466818578736
37.0	119.0	20083	6.361695794108245e-13	9.972950039916007
37.0	121.0	19942	3.9432297954567016e-15	13.18207479750182
37.0	123.0	20367	5.643789992895941e-14	15.880811810810759
37.0	125.0	20440	1.2594779364915097e-11	10.276060587873715
37.0	127.0	20330	1.399533697299205e-12	7.286142356490499
37.0	129.0	20464	4.614491965672686e-10	4.407663158493125
37.0	131.0	21272	3.563352231977219e-05	21.83557226685857
37.0	133.0	21416	0.009807323011154367	13.49126943112089
37.0	135.0	21421	0.031701940522515924	2.7966979538147863
37.0	137.0	22007	0.0002759732430170719	2.5235982251417433
37.0	139.0	22471	1.4349099689468814e-09	4.831803875972418
37.0	141.0	22125	4.137701266620978e-05	2.9859016482516543
37.0	143.0	22269	0.1287733861252906	-1.6248734477365967
37.0	145.0	22748	0.01309611581012526	7.831944638140986
37.0	147.0	23011	0.7313454974536285	0.41604921614359913
37.0	149.0	22496	0.0024922111847191343	-3.5613536678015034
37.0	151.0	22441	0.022269790950935717	-2.322702373678498
37.0	153.0	22551	0.0022227058175109692	-2.912302206245454
37.0	155.0	22659	1.1515528733814276e-06	-5.770256447240785
37.0	157.0	22451	0.3987871944100577	-1.3463257585124344
37.0	159.0	22380	0.4062214649507555	-1.001343242613273
37.0	161.0	21595	0.24326568493862785	-1.2395002567522018
37.0	163.0	21777	0.37615949489069644	-1.03646996002289
37.0	165.0	21892	0.2920428417914516	1.080423912277495
37.0	167.0	21245	0.013208986996061675	5.597238927800241
37.0	169.0	21244	3.6453732808227046e-07	16.979337237056647
37.0	171.0	21297	0.0939653489263554	10.057744898661092
37.0	173.0	21306	0.020249370713823378	-3.066716117879642
37.0	175.0	20704	0.006593762441116209	-4.452177324316786
37.0	177.0	20393	0.20836688616701418	-1.9460598509457028
37.0	179.0	20788	0.0017626892085139756	9.20189331749215
35.0	-179.0	20369	0.014460744686609805	3.3776798128606123
35.0	-177.0	19822	0.015252685169795551	4.114929610184315
35.0	-175.0	20182	0.7735502248417008	-0.36942477455075284
35.0	-173.0	20572	0.006547570480714016	8.8417270668687
35.0	-171.0	20732	0.0002477047428718794	7.688787739593184
35.0	-169.0	20598	0.09430628249475269	4.5726856912704505
35.0	-167.0	20393	0.6062104400021924	0.9676356470806224
35.0	-165.0	20467	0.2303133969921267	-2.262210372795781
35.0	-163.0	19740	0.0012618530540022565	41.85087035673667
35.0	-161.0	19269	0.15414781923390222	-3.5381060428457123
35.0	-159.0	18912	0.09720151677652146	3.6823245704756813
35.0	-157.0	18430	0.6049534009711177	1.4461649035599766
35.0	-155.0	17859	7.556774861243306e-05	11.60939708009181
35.0	-153.0	17689	2.0366943703384576e-05	44.025930421153284
35.0	-151.0	16939	0.03462957864897548	7.844721770423924
35.0	-149.0	15938	0.00024366526734900833	19.713935314593066
35.0	-147.0	15246	0.18644048827437468	3.13572722240949
35.0	-145.0	14513	3.6857710464808095e-05	17.38844905300794
35.0	-143.0	13382	0.001059203067057682	22.70927035068602
35.0	-141.0	11888	1.22489658064064e-06	39.21753633776641
35.0	-139.0	10456	7.138367107345451e-08	36.30600829167558
35.0	-137.0	8793	1.600449525442263e-08	39.67509185575817
35.0	-135.0	7895	0.06269841951520823	28.632000556680758
35.0	-133.0	6778	0.22128373969463075	5.236215796826338
35.0	-131.0	5778	0.8703488720715179	0.47455430156482237
35.0	-129.0	4871	0.7433547086287753	-1.2540019896227994
35.0	-127.0	4030	0.01077633825353975	-6.186791268804825
35.0	-125.0	3589	0.0005781312034525271	-15.410120696048857
35.0	-123.0	3449	6.88266192791877e-05	24.66341982375957
35.0	-121.0	3428	9.050191244043676e-09	-14.220130073845105
35.0	-119.0	4279	1.6443825757375758e-07	-4.908259195842845
35.0	-117.0	6273	9.317461974889081e-12	-3.835554973852162
35.0	-115.0	10797	1.6886389686107074e-13	-4.16798574040349
35.0	-113.0	15121	3.2704424450495116e-07	-2.738182941531686
35.0	-111.0	15830	6.036988257954328e-12	-3.3567063703572875
35.0	-109.0	17280	2.5925831063542314e-12	-3.7046789114760004
35.0	-107.0	18750	2.9049779808651554e-11	-3.502833220387125
35.0	-105.0	19163	0.00047885510824414605	-1.2521751318159025
35.0	-103.0	18938	0.004474679869281596	-2.0069219652815606
35.0	-101.0	18771	0.04823406528887074	-1.6875319915215292
35.0	-99.0	18850	0.00398910554554711	-2.2449853209645543
35.0	-97.0	19273	0.043340040012076655	-1.9393934357870513
35.0	-95.0	20224	0.033458787310735774	-1.4060167795291734
35.0	-93.0	19946	0.061652065302635846	-0.9717456981796602
35.0	-91.0	19476	0.20255235353949813	1.2440928314785271
35.0	-89.0	19935	0.0031585680941185646	4.290887847301272
35.0	-87.0	20212	0.41647555288881455	0.6985244350331765
35.0	-85.0	20269	0.03637846844321569	2.738694367324346
35.0	-83.0	19881	6.0936507744720184e-05	-1.8993999611780277
35.0	-81.0	20189	6.919912770589729e-05	8.597045503882406
35.0	-79.0	20303	0.00016038142151222144	3.1726493523074994
35.0	-77.0	21158	9.570140501706098e-12	7.083213500099972
35.0	-75.0	20802	6.671092835123109e-09	8.134392935186408
35.0	-73.0	21113	1.235478748747057e-09	8.878257500598895
35.0	-71.0	21699	0.00380941246879691	5.4078250685333895
35.0	-69.0	21997	0.024797915142649465	5.4154223662359335
35.0	-67.0	22012	0.004293647206696403	27.235760239003493
35.0	-65.0	22008	0.04062928024529752	20.906969544467113
35.0	-63.0	22252	0.004269993080784635	32.46828347431099
35.0	-61.0	22533	0.5926662243810037	-1.570855954140593
35.0	-59.0	22234	0.05045577011755856	4.946857925354053
35.0	-57.0	22170	0.9342794395227175	-0.20410392481338135
35.0	-55.0	21929	0.09374115800869802	8.809137372015098
35.0	-53.0	22105	0.9536744145337541	0.9437056883203843
35.0	-51.0	21763	0.00013078373472885998	23.288306648647072
35.0	-49.0	21737	0.11604645167326871	7.787711496568006
35.0	-47.0	21518	0.6492759548810181	-1.4346534457002957
35.0	-45.0	21578	0.0007764587773407054	25.55054721467609
35.0	-43.0	22050	0.11863397462674138	8.003840473749468
35.0	-41.0	21306	0.00014946740076470544	14.915501000827526
35.0	-39.0	21405	0.09027003421568917	5.230252705281457
35.0	-37.0	20652	0.001888087080126453	11.261446046938662
35.0	-35.0	19791	0.30437345274299554	4.024278167064055
35.0	-33.0	19590	0.0028994536590473364	6.655010268395345
35.0	-31.0	18763	0.6432001014200384	-1.0329944555997006
35.0	-29.0	18611	0.011235450888418872	-8.011789338102338
35.0	-27.0	18051	0.8657649047103888	-0.4870637893038543
35.0	-25.0	16740	0.03221362520081078	7.219616233655035
35.0	-23.0	15301	0.024437580922888384	14.668142627368708
35.0	-21.0	13957	0.0003188078153557068	97.43876654160401
35.0	-19.0	12308	0.8590806000365737	1.3038255133922316
35.0	-17.0	10865	0.00027973517200101296	-14.641923922739508
35.0	-15.0	9063	0.24208642145129694	-6.582849038026928
35.0	-13.0	8178	0.03212091978905763	13.055692089518512
35.0	-11.0	7837	0.000172872450027914	17.206569035494045
35.0	-9.0	7307	0.9314192473645375	0.23356494618214096
35.0	-7.0	7995	2.738714720829422e-12	-18.651392725116832
35.0	-5.0	10187	1.3102647371574627e-22	-16.04847163604456
35.0	-3.0	10832	5.131029533520184e-22	-14.34661822826957
35.0	-1.0	12860	6.024027087197775e-24	-13.65746458618824
35.0	1.0	13443	4.1046951380261467e-23	-11.576499879142876
35.0	3.0	13642	9.218074733887235e-25	-9.48179114791703
35.0	5.0	12566	6.901769664899545e-26	-7.895406773769698
35.0	7.0	12698	4.101049505065154e-18	-5.98430048930515
35.0	9.0	12330	2.98029604881898e-14	-5.974457799632804
35.0	11.0	11218	0.0004948810935282679	-4.6921576840995405
35.0	13.0	9704	0.6997333135762098	-0.8709340854390457
35.0	15.0	9348	9.754119104926277e-05	-14.174013860867374
35.0	17.0	8627	0.0008891968940185047	-9.61172805155085
35.0	19.0	8386	0.044178975009494845	-7.011492609868853
35.0	21.0	7822	0.004763164795707883	-7.35984568282213
35.0	23.0	5998	0.00010624208822876879	-11.540630786108263
35.0	25.0	6453	0.0007969490894970055	-8.145052581171107
35.0	27.0	4449	0.021500329027067895	-7.225033344078879
35.0	29.0	3604	0.7479688459655707	-1.7184999616191243
35.0	31.0	4101	0.4060726203417574	-5.209785264080413
35.0	33.0	5475	7.797486417334666e-09	-15.8213632081607
35.0	35.0	5593	9.252345221826545e-05	-9.063045463717966
35.0	37.0	4075	1.7602593754301564e-07	-6.355886255006105
35.0	39.0	2225	1.6619814425577406e-10	-8.658948498864937
35.0	41.0	2415	0.0003149468299531502	-5.5512809795731695
35.0	43.0	4149	4.802131057346611e-07	-7.803496563720669
35.0	45.0	4291	1.7948266669138342e-13	-6.908348947942988
35.0	47.0	6365	3.110781279980877e-21	-9.061905690838866
35.0	49.0	5778	4.3874658474544224e-13	-6.460406892214299
35.0	51.0	5617	1.2597897361889613e-14	-6.4241532955501945
35.0	53.0	5999	0.0001543004880408677	-2.1257993902170536
35.0	55.0	2560	4.974738589573025e-07	-4.7777547633795265
35.0	57.0	1767	0.00021221582582266028	-3.3001492889916384
35.0	59.0	2051	0.0003501784617202078	-2.905307683100955
35.0	61.0	1444	8.121918908886378e-05	-5.045420907866838
35.0	63.0	2116	0.29578009733346755	-2.1496933129310225
35.0	65.0	4516	1.527115678105703e-09	-6.814932735433765
35.0	67.0	6033	1.3077098295091067e-07	-4.277030038892282
35.0	69.0	10277	4.646860428092878e-07	9.401195834216413
35.0	71.0	17278	1.5453313896908318e-20	6.1463560557528
35.0	73.0	18291	3.2024063998026106e-18	7.898405962419441
35.0	75.0	18700	4.985935255967635e-07	2.3486021495654263
35.0	77.0	17402	8.012291364120135e-10	3.2709536127624617
35.0	79.0	15895	0.004466785454142504	1.6823623537650878
35.0	81.0	16618	9.798712810352419e-06	8.409429002157932
35.0	83.0	16827	9.057713488915064e-14	9.302244481220345
35.0	85.0	16503	3.312169377330136e-23	7.253221690813727
35.0	87.0	19302	1.5328539849564717e-21	8.422335813147619
35.0	89.0	20589	1.7990905807342122e-19	7.316789244326372
35.0	91.0	21150	4.598280134960924e-19	6.146044960504549
35.0	93.0	21391	2.6388405437783942e-21	10.996940950906886
35.0	95.0	22739	7.541998035511458e-21	9.397910081535032
35.0	97.0	23551	3.5750702497239653e-16	7.56889285411706
35.0	99.0	22793	1.276344209516421e-12	6.625788272845434
35.0	101.0	23409	1.715932227285783e-17	6.947379257276132
35.0	103.0	23260	1.1451445696118024e-11	3.4501358180594854
35.0	105.0	23140	4.3670048117404264e-10	2.5418427135429855
35.0	107.0	22957	3.759871250661096e-09	3.1581546639155578
35.0	109.0	22626	3.0398800281407587e-19	4.048755714590357
35.0	111.0	22263	6.5637953185720726e-15	5.14877241699121
35.0	113.0	21360	1.3813044133823363e-19	7.734719377171295
35.0	115.0	20189	2.5882281547039783e-16	9.765249758085925
35.0	117.0	20383	3.007876960358131e-14	9.257920834403022
35.0	119.0	20318	4.3331173690738265e-21	12.715675459251097
35.0	121.0	20524	2.46976543728116e-13	14.350714096756857
35.0	123.0	21024	5.665703843742558e-14	13.028404360418321
35.0	125.0	20415	1.1754562418783938e-12	11.243185597349292
35.0	127.0	20140	1.5503127768282875e-13	8.538994514133735
35.0	129.0	19972	1.1600946590885077e-10	16.431679150191634
35.0	131.0	21016	4.43331179433727e-09	17.66640260495784
35.0	133.0	21316	0.00018065276896429177	4.166000985510587
35.0	135.0	21904	8.761934871608262e-11	3.9731123993910655
35.0	137.0	22197	1.6795660038071892e-12	4.5259936429150605
35.0	139.0	22019	2.470121975052596e-05	4.501526655905086
35.0	141.0	21093	0.43696546770071953	-0.6163278870869204
35.0	143.0	20952	0.0013706937912082232	10.41483085163659
35.0	145.0	21861	0.00016793117598592122	7.475280226121783
35.0	147.0	21971	0.811196769787877	-0.33656300394423466
35.0	149.0	21334	0.039092722182005026	-3.470429501695793
35.0	151.0	21686	0.03737284182167964	-3.044571671990026
35.0	153.0	22249	0.004342788537945965	-4.257465417751016
35.0	155.0	22053	1.7815876614925135e-06	-6.705885440639314
35.0	157.0	21996	0.8563164508575507	-0.20835215915053773
35.0	159.0	21449	8.750209160784672e-05	-5.615125047345925
35.0	161.0	20997	1.2076344652356296e-05	28.309656569606044
35.0	163.0	21029	2.2914215053659984e-07	34.35927373091254
35.0	165.0	20950	0.013041274067332775	-3.970140092161245
35.0	167.0	20930	0.08466631234241312	-2.662421836171369
35.0	169.0	20459	0.3093953510227684	1.3556843703317556
35.0	171.0	20618	0.010960592403451461	5.2177778280710685
35.0	173.0	20432	8.368085849783061e-08	18.67020627171121
35.0	175.0	20114	1.216351275372952e-07	26.32586098392331
35.0	177.0	20300	0.003065015018176275	10.472857799066393
35.0	179.0	20323	1.1135511995045578e-06	9.85322266682951
33.0	-179.0	20102	0.015351817084587186	6.949884948337459
33.0	-177.0	19864	0.035012614479065514	6.443326948661787
33.0	-175.0	19864	0.01140535236842394	6.484272984662498
33.0	-173.0	20626	7.80581047183845e-05	15.755956393957572
33.0	-171.0	20711	0.006099708227889756	15.417277969296595
33.0	-169.0	20556	0.9226464882644894	0.421875496236801
33.0	-167.0	20694	0.004961082607766669	8.466744339521304
33.0	-165.0	20037	0.0891515804899844	5.217192956941563
33.0	-163.0	19819	0.07416626472760549	38.53101194207478
33.0	-161.0	19778	0.19580474052952193	4.285016360828298
33.0	-159.0	18933	0.021386356869079817	8.07464774731419
33.0	-157.0	18634	0.23002051272968282	3.7029668707180052
33.0	-155.0	18394	0.501735150386158	4.253997564415091
33.0	-153.0	17464	0.0029333233559117418	12.406500880885506
33.0	-151.0	16600	0.021597010880803166	31.8304597270906
33.0	-149.0	15702	3.308052377284835e-05	38.654218099425044
33.0	-147.0	14528	0.00017735811602542808	34.38286454710744
33.0	-145.0	13408	0.02092654078526095	19.219315068331632
33.0	-143.0	12418	0.7112813592457938	2.069307587370539
33.0	-141.0	10820	0.4367588421976726	4.192730100711239
33.0	-139.0	9651	0.3329828157313357	4.861790508794894
33.0	-137.0	8520	0.3461697176481653	4.739663478540113
33.0	-135.0	6998	0.7408184811480554	1.257895389899133
33.0	-133.0	6249	0.00017355388122007893	-14.010798549369385
33.0	-131.0	5577	1.6315728928554903e-08	-16.28142500977652
33.0	-129.0	4134	3.384890506046214e-07	-19.49014275441038
33.0	-127.0	3423	5.854760867571941e-09	-24.49335492196316
33.0	-125.0	3315	0.37480718894896425	6.847148394341729
33.0	-123.0	2710	0.3246920517273659	16.891516659268426
33.0	-121.0	2757	0.007555626786569864	18.78583469216992
33.0	-119.0	3343	0.00010983412847704775	-12.13490719839373
33.0	-117.0	6585	0.6437576898398985	-0.49584538176353776
33.0	-115.0	8700	2.7994041123603057e-06	-4.042311863836856
33.0	-113.0	12229	0.008315948038432719	-1.8466600869982308
33.0	-111.0	16077	0.6672597514067742	0.20875346224180635
33.0	-109.0	16345	4.869853171918236e-07	-1.8036991719015627
33.0	-107.0	18437	1.6523246130652722e-08	-2.75491137368048
33.0	-105.0	18306	0.023664415389450764	-0.7767713696089196
33.0	-103.0	17290	0.0003358409468543362	-2.22809694052023
33.0	-101.0	17160	0.0009579382692246882	-2.2986654086644243
33.0	-99.0	17287	1.975506927852335e-05	-3.694036464271655
33.0	-97.0	17310	3.350914090539946e-08	-5.213199381859857
33.0	-95.0	18526	0.00010088801758612449	-3.12647932904615
33.0	-93.0	19161	0.016478746645820674	8.950530623905962
33.0	-91.0	19234	0.12464604250201171	-1.2868397011478128
33.0	-89.0	19384	0.28132851651442886	3.5222836164563898
33.0	-87.0	19556	0.0444393197828823	2.3357786342307563
33.0	-85.0	19271	0.004516237794219891	-2.0612282428483564
33.0	-83.0	18932	0.00029500808570881584	9.419577606710128
33.0	-81.0	19610	1.3022727083285546e-07	5.790588701261479
33.0	-79.0	20377	2.372508211346793e-14	11.846097045749815
33.0	-77.0	19581	0.008411831930243361	5.753020180315915
33.0	-75.0	20124	7.217717961219357e-06	11.221458909208536
33.0	-73.0	20599	0.011987202784077155	7.066839843463146
33.0	-71.0	20857	0.09224179228687257	5.3988856851183264
33.0	-69.0	21003	0.057689276298147095	-4.892596062168176
33.0	-67.0	21538	0.00010576732468421782	-9.42403466100613
33.0	-65.0	21624	0.00211317306916569	-9.781456853455527
33.0	-63.0	21717	0.4642981683608618	7.080264408253045
33.0	-61.0	21818	0.7452609435772463	-0.6805020078528901
33.0	-59.0	21400	0.6009438528837125	-2.300746968292311
33.0	-57.0	21735	0.14050800266655972	-4.338040421020473
33.0	-55.0	21950	0.2096778589977888	11.839660016801702
33.0	-53.0	21704	0.14208725342709377	-4.624745270646013
33.0	-51.0	21436	0.8720931171470192	-0.5404496047896057
33.0	-49.0	21588	0.0011681525879558383	-9.906797167181214
33.0	-47.0	21727	0.04160130803384264	21.581426057366926
33.0	-45.0	21727	0.9019860477617685	0.49187824525258605
33.0	-43.0	21725	0.0009133193189974078	20.135644908621163
33.0	-41.0	21151	0.00012961216952257597	68.52237031385833
33.0	-39.0	20549	6.261675160033782e-05	88.31458689239253
33.0	-37.0	20213	0.17401254947827033	-5.159926565479244
33.0	-35.0	19473	0.0002383684130836323	-13.829658618753237
33.0	-33.0	19200	0.06350619158973564	-7.2293384792433635
33.0	-31.0	18108	0.023324737052179106	-9.89701657174107
33.0	-29.0	17248	0.5565961205088785	-2.6976035402090703
33.0	-27.0	16989	0.5218430823755873	2.559422589897853
33.0	-25.0	15225	0.045047947557885534	26.66244900192161
33.0	-23.0	13502	0.007072279237628049	59.08452486390154
33.0	-21.0	11478	0.0016668333019980949	145.8341192352806
33.0	-19.0	10601	0.03183491049972931	21.408224902959617
33.0	-17.0	9237	0.5913125303581603	3.1734816556792778
33.0	-15.0	7991	0.04413046548040927	26.68029206204143
33.0	-13.0	6899	4.239532289853214e-05	23.28300019266556
33.0	-11.0	6959	0.0592012304983307	13.664468500009708
33.0	-9.0	7191	7.263186480978233e-05	-12.672797066967146
33.0	-7.0	8606	1.3934250747260665e-19	-12.061866189532411
33.0	-5.0	14424	2.987502871441446e-23	-12.189508524413172
33.0	-3.0	12089	1.808733398576246e-25	-12.470813234557031
33.0	-1.0	11971	1.451056231743354e-29	-10.913244125435106
33.0	1.0	11270	1.3940476238383384e-28	-10.620093232873373
33.0	3.0	10185	4.412497947010466e-28	-9.625771279820727
33.0	5.0	7524	4.3579669025205135e-21	-7.993880313137858
33.0	7.0	5684	2.160707002670294e-10	-7.13665481296053
33.0	9.0	5158	8.309363814623343e-14	-9.183444754225922
33.0	11.0	6118	6.024352491060862e-11	-8.398993662669385
33.0	13.0	6877	0.0026916052954844864	-5.970001514699474
33.0	15.0	7272	0.6717109842343499	-1.6137382583965798
33.0	17.0	7226	2.6913835861807223e-05	-13.250023436314484
33.0	19.0	6915	0.040877136297480285	-7.482859994381141
33.0	21.0	5924	0.0034081424844676473	-6.980702956147066
33.0	23.0	4091	0.012946645195709894	-8.369903721791715
33.0	25.0	3801	0.09329385253002224	-8.971638432822104
33.0	27.0	3820	0.007281873998951123	-12.261852723714718
33.0	29.0	3131	0.09299715325761522	-10.640656168595697
33.0	31.0	3045	0.6340740183902216	-2.755717814999925
33.0	33.0	3530	0.7804826663800977	1.740577546478117
33.0	35.0	4335	4.144784876594182e-05	-12.999542126276499
33.0	37.0	1910	1.1032245091439039e-12	-10.389590285116935
33.0	39.0	1456	1.6369508521143105e-09	-9.712999571971814
33.0	41.0	1718	3.956959065865349e-06	-7.118030253823204
33.0	43.0	5597	5.9242139756444064e-15	-7.130481965928581
33.0	45.0	3016	1.8919200588146463e-13	-8.869882043137533
33.0	47.0	3120	0.0018066695486527254	-2.4121221806129967
33.0	49.0	4343	1.1586391964934331e-05	-3.6440465755695484
33.0	51.0	3753	3.202310323200853e-16	-8.013179305182804
33.0	53.0	1598	1.1212891453478697e-07	-5.448770750932597
33.0	55.0	1021	3.2922272409897276e-06	-6.091877522051781
33.0	57.0	835	0.004464743952352833	-3.9300262109952633
33.0	59.0	1306	0.5789192532341347	1.150823582306315
33.0	61.0	918	0.0002933922278338311	-5.220361330288748
33.0	63.0	1463	0.25321924682894364	-1.2621991908959518
33.0	65.0	2297	0.4410343754166428	0.6855516690054797
33.0	67.0	3697	0.037399998228615755	-1.4778518876756852
33.0	69.0	9139	1.8416719859914597e-06	3.4209995261765824
33.0	71.0	18508	8.2019521010969e-17	7.219654818923282
33.0	73.0	18903	3.2268106836008504e-19	7.091909599846491
33.0	75.0	16616	4.289435346206144e-29	8.474656691009997
33.0	77.0	17237	5.881305683491971e-12	5.050946846237503
33.0	79.0	16767	3.4569982966288956e-06	1.664301277878777
33.0	81.0	15216	9.582123222928395e-15	6.537317212995486
33.0	83.0	16830	5.196840959799583e-17	7.396205867461703
33.0	85.0	17890	3.5770404317306216e-24	9.200910459775136
33.0	87.0	19428	4.463866148551786e-23	8.068591797863277
33.0	89.0	19808	1.2340910796239289e-20	8.125000008890272
33.0	91.0	20316	1.111920156967135e-16	6.904710450668339
33.0	93.0	21128	6.567213015552532e-18	8.159868690565553
33.0	95.0	20520	4.4188276834915994e-10	4.2682090198967515
33.0	97.0	21054	9.660930187944756e-11	4.679305134815959
33.0	99.0	21225	1.0170680013141486e-16	8.053774497269828
33.0	101.0	20990	1.011935681860577e-15	5.283206536375462
33.0	103.0	22082	2.6256815822720903e-10	4.253918080956498
33.0	105.0	23047	9.394005632487283e-21	4.317731059529684
33.0	107.0	22337	3.617859178809854e-10	3.202458972989275
33.0	109.0	22059	9.689421202580996e-11	4.233828917946014
33.0	111.0	21768	1.065610875436845e-14	6.92254260188947
33.0	113.0	21170	2.0080505628617676e-12	7.5016279157971155
33.0	115.0	20192	1.3915248049547568e-12	8.229975868353922
33.0	117.0	20030	7.741234625905039e-21	8.259659868679158
33.0	119.0	20229	8.150772655961286e-19	9.467057827804704
33.0	121.0	19655	2.0826874143563652e-21	12.810426719601598
33.0	123.0	19132	2.6847084436852857e-09	10.120935937754227
33.0	125.0	19140	2.5295033668213137e-10	10.303894848492611
33.0	127.0	20186	1.51013195697851e-08	9.343106596299577
33.0	129.0	20232	7.359436420381204e-09	10.259890355142186
33.0	131.0	20634	1.8554751970189766e-10	8.740615386432715
33.0	133.0	20165	2.534786250131687e-05	8.419697957248594
33.0	135.0	20610	0.8468422369087272	-0.2799417692197048
33.0	137.0	20889	0.13256662820888615	-2.9438681959929713
33.0	139.0	20310	0.9864175651025644	-0.028314874471280227
33.0	141.0	20917	0.10981332536880276	6.582248122063339
33.0	143.0	21290	0.1206395039051413	6.424489082327245
33.0	145.0	21508	0.8222492866067533	-0.5280612557729714
33.0	147.0	21500	0.014727647246780447	-5.775871452543702
33.0	149.0	21179	0.035119098215417366	-5.94990709349733
33.0	151.0	21551	0.00450242627160456	-6.116048040777966
33.0	153.0	21809	0.04009085941462705	14.085628986820641
33.0	155.0	21275	0.034595126511759555	-5.304995411630942
33.0	157.0	21212	0.0010300692533834553	-8.366607596488162
33.0	159.0	20804	0.000255027734198016	-6.59524461471741
33.0	161.0	20440	0.7611638360136446	0.6210021814291533
33.0	163.0	20405	0.022047693769471213	-5.641684815704629
33.0	165.0	20903	0.16531202187105906	-3.5882706081359905
33.0	167.0	20985	0.3867182396174049	-1.8616484669253364
33.0	169.0	20342	0.8327668921443532	0.5684327655284482
33.0	171.0	20496	0.0003421337056156957	26.017229686220023
33.0	173.0	20171	3.53518062876481e-08	29.659807279342854
33.0	175.0	19995	2.179555155130947e-10	24.729573658986915
33.0	177.0	20601	7.224451775217695e-09	22.98100497689679
33.0	179.0	20291	1.1824518789466072e-05	16.87823066815053
31.0	-179.0	20336	0.14584830788643183	-6.046305807739971
31.0	-177.0	20749	0.01204511708352904	18.771476916451803
31.0	-175.0	21022	0.018102362612137025	27.82225200115778
31.0	-173.0	21369	0.009026509477369996	46.10041068794217
31.0	-171.0	21267	0.0005393806829662515	55.79401479875396
31.0	-169.0	21385	0.21159717639794381	-4.206318176146818
31.0	-167.0	21142	0.021197018996668007	11.315424219159853
31.0	-165.0	20902	0.2611267589489354	14.398209299095633
31.0	-163.0	20618	0.00023129897696937642	-16.820142026683016
31.0	-161.0	20931	1.0016648233127077e-05	121.35685197207118
31.0	-159.0	20376	0.4900998965320088	5.051654338480649
31.0	-157.0	19698	0.17653431138650533	4.625374437755814
31.0	-155.0	19669	0.010171052536427633	20.88842932601864
31.0	-153.0	18959	0.11416737707407522	6.322116017174695
31.0	-151.0	17603	0.0001749823990583845	38.235727298668024
31.0	-149.0	16515	0.0001784954608369658	35.57792677994684
31.0	-147.0	14972	0.0002035210735146687	32.922223536227
31.0	-145.0	13189	0.00022291234202939138	26.25102051093542
31.0	-143.0	11784	0.00035215702665962635	17.636803416378587
31.0	-141.0	10638	0.00018576799520409715	16.983485582823256
31.0	-139.0	9131	0.220365671227567	-5.019404654389192
31.0	-137.0	8084	0.0047256338560852824	-10.401363415396226
31.0	-135.0	6525	0.040565184564611716	-7.365763624117783
31.0	-133.0	5631	0.0002561806111417516	-10.58650108334045
31.0	-131.0	5021	0.0002348458325508431	-11.626897041724305
31.0	-129.0	4117	1.9846384527959418e-06	-22.181882598641202
31.0	-127.0	3562	0.00018154464634791717	-20.237746759867637
31.0	-125.0	3110	7.983123282191553e-05	169.20332859362617
31.0	-123.0	2435	0.0005464125378621726	75.9574848353552
31.0	-121.0	2281	0.005330871482249728	19.931485925479375
31.0	-119.0	2411	0.003058782875803794	17.086963318015247
31.0	-117.0	4298	0.5112304431823587	4.467998763138059
31.0	-115.0	7766	0.13081384361889206	2.090954074177409
31.0	-113.0	12291	0.00013503181224863158	7.777417958371435
31.0	-111.0	14681	3.8091104857234824e-08	3.0405878601343916
31.0	-109.0	15620	0.20358866266335293	-0.8462496642585915
31.0	-107.0	17108	7.093204956029746e-13	-5.006410071535294
31.0	-105.0	17794	1.2059929263814324e-11	-3.954198256265873
31.0	-103.0	16017	0.000321071369472876	-2.1538105436682664
31.0	-101.0	15949	1.5347124581057476e-05	-3.7660711206917385
31.0	-99.0	15933	1.0649882728074366e-05	-4.265819666902071
31.0	-97.0	16561	1.4326974764794479e-08	-6.8848017806569235
31.0	-95.0	18611	1.60338794533503e-08	-5.58454488825828
31.0	-93.0	18989	0.6104137264545131	-0.47009073396445666
31.0	-91.0	18768	0.3730401860853463	0.8123452555619082
31.0	-89.0	18892	0.003355602356853641	12.894137103887914
31.0	-87.0	18885	0.01955147304788437	-2.153241753713031
31.0	-85.0	18377	0.004903726488692377	7.642488051882612
31.0	-83.0	18176	0.01660339612606967	2.801188444740066
31.0	-81.0	20046	7.574292222210671e-11	7.328789653325374
31.0	-79.0	19866	9.653157585433649e-08	15.66641342474069
31.0	-77.0	19922	0.06917392050868272	4.5689061870081815
31.0	-75.0	20767	0.9123474877955807	0.3176932200495086
31.0	-73.0	20654	0.4957954898516844	-2.053463365084207
31.0	-71.0	20960	0.6718882469680245	1.5201617201019646
31.0	-69.0	21321	2.9020656616303098e-05	-15.691063222493407
31.0	-67.0	21290	3.1579114608789003e-09	-21.023079952367475
31.0	-65.0	21172	5.899652833504901e-07	-17.161820306792
31.0	-63.0	21339	0.0009803070090572275	-13.447441499984691
31.0	-61.0	21383	0.01244715977853727	-9.177649378318897
31.0	-59.0	21563	0.02452157539832367	-8.896848949440251
31.0	-57.0	21770	0.00013844487573506575	-17.51367822708998
31.0	-55.0	21950	0.0037163237722737355	-13.256654208798736
31.0	-53.0	22353	0.6898640669232301	1.8145106452751136
31.0	-51.0	22215	0.7162226269379963	2.0623797203915606
31.0	-49.0	22091	0.017856949449619196	-8.934133913881027
31.0	-47.0	22083	0.4011858636417496	6.295672769243943
31.0	-45.0	21594	0.614224656880759	1.724802178632845
31.0	-43.0	21239	0.23114195016869557	5.262059735144575
31.0	-41.0	20634	0.025014989988564867	-7.730302014702639
31.0	-39.0	20219	0.23211175982625615	-4.565137956211562
31.0	-37.0	19693	0.0008842552104455468	53.19240307383446
31.0	-35.0	19270	0.0001376629499433939	49.514679612816415
31.0	-33.0	18407	0.0005892689577541293	51.427909475984144
31.0	-31.0	17151	0.3166576933532678	-4.179366693639852
31.0	-29.0	15059	9.670101239499457e-05	16.878709435879724
31.0	-27.0	13838	0.01787723233803968	49.930984393076436
31.0	-25.0	12757	1.2800466155594627e-05	100.93511921570264
31.0	-23.0	11257	0.047677132020258625	33.17461297173978
31.0	-21.0	9451	0.5914871576761933	3.88533749122264
31.0	-19.0	8271	0.08264679890438721	16.776724682200705
31.0	-17.0	7535	0.246711414260348	6.208197288180051
31.0	-15.0	6146	0.0006469019114047795	32.87681506524323
31.0	-13.0	5479	0.2648600221142848	8.4142779947747
31.0	-11.0	5950	0.1425360578392166	5.060204847718275
31.0	-9.0	7975	1.9493857257214137e-19	-11.737366294634022
31.0	-7.0	12263	1.1347030221317048e-17	-7.447478252139916
31.0	-5.0	9839	2.22670360006821e-19	-7.336122190935224
31.0	-3.0	7559	3.57666268398025e-26	-11.280415344861161
31.0	-1.0	7079	1.4385158883120118e-17	-9.665784172973035
31.0	1.0	6334	7.48477808707376e-20	-8.931420204288143
31.0	3.0	5265	8.586951727073342e-14	-6.61877943867254
31.0	5.0	4379	8.220291117951413e-09	-6.398790176813208
31.0	7.0	4000	2.650406830125595e-06	-6.294914640170135
31.0	9.0	3797	1.3166338965517528e-11	-10.334195407484648
31.0	11.0	3917	2.0053897996634368e-14	-10.623285455673038
31.0	13.0	4160	4.5920340345741344e-11	-9.081109121320852
31.0	15.0	3772	0.3311887241035273	-2.098121408294884
31.0	17.0	4017	0.7114986810388195	-1.1235788245488099
31.0	19.0	4400	0.18744228379322944	-4.153622923940448
31.0	21.0	1996	2.2358091285341128e-07	-9.019672747867059
31.0	23.0	1285	0.06495818686861277	19.786604708047516
31.0	25.0	1370	0.01851914260677104	10.112295149307027
31.0	27.0	1626	0.04419908173572899	6.684223956667279
31.0	29.0	1694	0.002277741250767631	-13.942985766611727
31.0	31.0	1206	0.0001484647402461962	-16.890985269703805
31.0	33.0	2232	1.5552993946404786e-10	-21.03269524314504
31.0	35.0	3059	5.089311123111751e-16	-20.649457924736193
31.0	37.0	1084	0.0002785399173757115	-8.330869187986313
31.0	39.0	1183	0.0023169061634743717	-4.046310144852294
31.0	41.0	1188	0.07651575891332116	-2.593171510126302
31.0	43.0	1787	2.2807436805741837e-09	-8.096709974781024
31.0	45.0	1616	0.8582049250248914	-0.3664169292628472
31.0	47.0	2471	0.0007465926064258833	-6.1381956422810635
31.0	49.0	2260	1.3580712078674522e-05	-7.338468948819643
31.0	51.0	3705	0.004210635937788506	-1.994184996035353
31.0	53.0	1931	4.023591669027546e-10	-6.131919622501769
31.0	55.0	988	6.113378188458915e-05	-4.957481926845276
31.0	57.0	947	0.0005059217473634937	-4.422066033709493
31.0	59.0	766	0.0012776973785651583	-3.2570623955365474
31.0	61.0	2681	0.0006006168978322811	-2.5097533774783187
31.0	63.0	637	0.00030923874648135956	40.075299696527054
31.0	65.0	855	0.014271784137714275	-3.7953642556851075
31.0	67.0	3155	0.005758976224890961	8.227485848152183
31.0	69.0	9955	9.57549109631195e-05	3.2851771824112808
31.0	71.0	13171	8.225542587204279e-09	6.0931990844908634
31.0	73.0	12373	7.580168555882622e-06	5.766793414781435
31.0	75.0	15184	1.9527420072350216e-13	10.020779666063095
31.0	77.0	15124	7.798897833104042e-22	5.017405247947337
31.0	79.0	14313	1.9260044236851795e-14	3.820173722788067
31.0	81.0	16926	3.397817014281665e-10	4.941856916894527
31.0	83.0	17310	8.995664145314471e-10	4.823844466878269
31.0	85.0	16825	2.8332292855083136e-11	6.63724185821748
31.0	87.0	16475	9.591326138456719e-16	8.58673648850421
31.0	89.0	17289	3.887821900694606e-21	12.131934692385403
31.0	91.0	17293	1.4109636994380277e-18	8.881975238818619
31.0	93.0	16276	1.0432901892733274e-10	4.657076479349587
31.0	95.0	16553	8.268523702711378e-15	5.716396947324998
31.0	97.0	17617	2.6786324263002892e-12	3.9741838751296443
31.0	99.0	16860	7.75874165193162e-15	6.617505818027891
31.0	101.0	17873	3.83212255894143e-15	6.604094484718925
31.0	103.0	20662	8.232720261266467e-13	3.8812075436500004
31.0	105.0	21965	4.1106898106277416e-18	5.290568299794729
31.0	107.0	21549	2.0023765202602484e-12	4.377807506520703
31.0	109.0	21577	1.7221292041027244e-14	4.141595635996431
31.0	111.0	21134	3.0334493650684597e-11	4.454906607297526
31.0	113.0	19773	3.0911257637271364e-11	6.91143395046574
31.0	115.0	20123	9.343091496177218e-15	7.245837692582646
31.0	117.0	19914	3.9543831138842767e-16	7.361500615311556
31.0	119.0	19624	2.8160705873058277e-18	6.021078121572243
31.0	121.0	19972	6.770195138357518e-18	8.497591507044744
31.0	123.0	18368	3.1212165498192544e-08	10.987502744461697
31.0	125.0	18680	1.6156133112308295e-06	13.186266533031521
31.0	127.0	19487	0.003035560047349516	7.886815738964814
31.0	129.0	19614	0.05960137374845111	6.58182950797046
31.0	131.0	20449	1.9932329329013933e-06	10.899603685866289
31.0	133.0	20080	0.9862984918351512	-0.045376084029868924
31.0	135.0	20411	0.0021095493550674356	6.945799808167941
31.0	137.0	20613	0.5598747474583898	1.2914695114903507
31.0	139.0	20670	0.29999082307555036	-2.8402088469291153
31.0	141.0	20760	0.33179686476720727	-2.170490515921142
31.0	143.0	20579	0.2222861730783069	5.3596457525357355
31.0	145.0	20521	0.2692721797159738	-3.499530275809737
31.0	147.0	20806	0.02586144553651772	-7.664441968205537
31.0	149.0	21304	2.4778498789669418e-05	-11.766334966239366
31.0	151.0	21526	2.214264431838475e-05	-13.131356138865735
31.0	153.0	21325	0.0002960146409209841	-10.951469925903723
31.0	155.0	20945	1.3700685367085109e-08	-18.06428811946379
31.0	157.0	20832	0.00011091027798179562	-12.448501018252433
31.0	159.0	20808	9.677886163605317e-05	-10.287846260633614
31.0	161.0	20931	0.0001254897165514758	-12.562582131442168
31.0	163.0	20517	0.8981694065021446	0.48356334293735426
31.0	165.0	20396	0.0007162638438810223	-9.935967832170501
31.0	167.0	20101	0.00985104613529094	-8.911678069289596
31.0	169.0	20047	0.02769330298542267	10.574184834051458
31.0	171.0	20070	4.473105208692616e-05	17.09941478397219
31.0	173.0	20244	1.0388295634351474e-06	28.541072329642137
31.0	175.0	20303	0.005948807352195668	14.802142010934194
31.0	177.0	20639	0.0201656401204954	14.159497761385321
31.0	179.0	20736	0.04745947522841973	-7.760245866821148
29.0	-179.0	21132	0.8023433447137507	0.9002810539164852
29.0	-177.0	21367	0.0028529196412221316	64.99496433742011
29.0	-175.0	21776	0.00793739898328473	46.85015116407551
29.0	-173.0	21884	0.03657175373008975	-10.532658833865138
29.0	-171.0	21794	0.00568089609618839	-12.33306044954362
29.0	-169.0	22176	1.3843002358278936e-05	-18.02568936923763
29.0	-167.0	22201	0.0020903359983827662	-13.42650754883592
29.0	-165.0	22043	0.0006375834334007322	-10.629132267497887
29.0	-163.0	22122	0.8460920323708769	-0.8143419268885954
29.0	-161.0	21856	0.004391678960786417	9.494531104538506
29.0	-159.0	21742	0.013379290285421393	14.34642183139081
29.0	-157.0	21460	0.009668537686133651	10.666699123702838
29.0	-155.0	21094	2.0549606943004437e-05	22.781976625162525
29.0	-153.0	20070	2.281577355545874e-07	23.74773331976099
29.0	-151.0	18585	1.0532855429535285e-05	24.556635865284626
29.0	-149.0	17371	0.0003319048311633541	13.270000017088158
29.0	-147.0	16323	0.008089075536975184	11.919310061138377
29.0	-145.0	14665	0.0006077972535628939	15.218794671848057
29.0	-143.0	13058	0.00031549803032648844	15.036653200944293
29.0	-141.0	11591	0.3291201572269222	4.885771531957173
29.0	-139.0	9572	7.831673037814444e-05	-17.462619428907544
29.0	-137.0	8717	0.0013347619471290215	-13.65234690054976
29.0	-135.0	7095	0.00013614638062816863	-13.340210423293586
29.0	-133.0	5891	0.0008506694232313703	-12.559070062793253
29.0	-131.0	4748	0.8262871749714457	1.332047614723031
29.0	-129.0	4404	0.34930597109411443	-5.694422195658932
29.0	-127.0	4343	0.002917672363080597	-16.35391425104189
29.0	-125.0	3354	0.18640779442798872	-6.986346135557698
29.0	-123.0	2620	0.9982519082456144	0.013249113856605987
29.0	-121.0	2478	0.001059308866683108	-17.363083174720128
29.0	-119.0	2429	0.09441686286329477	9.544423278611847
29.0	-117.0	2773	0.0007398662290139834	31.583688137642717
29.0	-115.0	5987	0.07742785617147	4.407683752256242
29.0	-113.0	12112	0.0014614589870016804	4.384907398187665
29.0	-111.0	16341	7.758690317719715e-05	5.296939820582125
29.0	-109.0	13812	3.758816507382001e-20	6.395439474272746
29.0	-107.0	16056	0.04926938586695355	1.3925431487170403
29.0	-105.0	17673	1.0274063978999046e-07	-3.9473050047542424
29.0	-103.0	16669	0.004607430333435124	-1.1476725696748735
29.0	-101.0	14850	0.13344094940343035	-1.2177688090138417
29.0	-99.0	14895	3.901432016403643e-06	-4.319836765921991
29.0	-97.0	16252	1.4767368205731767e-09	-7.956640739311416
29.0	-95.0	18315	0.00021215998003008417	-5.436239716913304
29.0	-93.0	18971	5.701150089657496e-05	-7.969706957115874
29.0	-91.0	19522	0.01314633808128266	-3.8956157458112317
29.0	-89.0	19731	0.0010610230808450053	27.754788102483595
29.0	-87.0	19434	0.22380587588829662	11.547266639356636
29.0	-85.0	19299	0.06684808270576778	-4.375903324473585
29.0	-83.0	18613	0.09013009224852647	7.1974507715151015
29.0	-81.0	19912	5.051897682654362e-13	13.806989431351635
29.0	-79.0	20022	0.0004926906263470257	8.360731330857218
29.0	-77.0	19993	0.033992572673385284	15.709219926603058
29.0	-75.0	20753	0.028468980925913354	-5.944207562481852
29.0	-73.0	21033	5.866059136541241e-07	-16.79321723524999
29.0	-71.0	21440	0.0993538305407918	-5.199718963200228
29.0	-69.0	21573	0.0005327942075919884	-14.708672901868614
29.0	-67.0	21563	0.026649692309428	-12.209106809210779
29.0	-65.0	21198	1.769259318682633e-05	-17.679189895241475
29.0	-63.0	21532	0.0004480492184788855	-16.077307109295656
29.0	-61.0	21605	0.05342797163260398	-7.03523467646262
29.0	-59.0	21714	0.08925419222488552	-8.690859113651895
29.0	-57.0	22121	3.488615712103229e-06	-20.440343835138574
29.0	-55.0	22395	0.0058947728060337575	-13.875587428958614
29.0	-53.0	22652	0.19001429903844627	-4.861428105207322
29.0	-51.0	22458	0.19664362266864996	-5.2433128453986395
29.0	-49.0	22556	0.36159590060103464	4.106037487952019
29.0	-47.0	22061	0.017782396922595086	20.695312352799288
29.0	-45.0	22028	0.30469612719522854	-4.963994055642718
29.0	-43.0	20948	0.006834437899668067	28.287379748026066
29.0	-41.0	20465	0.003743325148276488	12.941933729808586
29.0	-39.0	20066	0.0007708073614194632	50.06462584721427
29.0	-37.0	19376	2.6425202070648247e-08	75.17126205562926
29.0	-35.0	18550	1.3184658538912354e-06	44.53191760773259
29.0	-33.0	17253	0.02774477412621159	15.111999352978355
29.0	-31.0	15634	6.020951438895924e-05	41.47517056240029
29.0	-29.0	14067	0.00023903480500328105	34.64411547513669
29.0	-27.0	11953	2.298688446417757e-05	70.99603528134548
29.0	-25.0	10670	5.048710607396554e-08	98.82823818311255
29.0	-23.0	9286	0.023026711217209	19.073143168244798
29.0	-21.0	7610	0.0005003816264686499	24.202023880247236
29.0	-19.0	5491	0.00012052444932626143	66.06361026496224
29.0	-17.0	6788	0.3718889721184173	4.468731476180632
29.0	-15.0	6462	3.563636574077686e-06	43.24923207598936
29.0	-13.0	5519	3.964476213635936e-05	103.04980519679003
29.0	-11.0	5927	9.772766618578137e-06	24.990105037722078
29.0	-9.0	6737	3.4727927875863184e-15	-7.4979689557993385
29.0	-7.0	6515	5.763142938252129e-19	-10.464465073639296
29.0	-5.0	5970	1.95823028171267e-13	-7.230948048904285
29.0	-3.0	5184	9.815218052867514e-11	-6.528841252656514
29.0	-1.0	4396	1.2845327366166462e-12	-7.065691242632477
29.0	1.0	4613	3.0996266868802113e-13	-5.446459058100839
29.0	3.0	4496	1.138892127274183e-05	-4.351577766769532
29.0	5.0	3948	0.014061976788430885	11.834509575019858
29.0	7.0	3297	0.15858903812741845	-1.3220805499594812
29.0	9.0	3064	2.993627399292892e-06	-4.964335471902704
29.0	11.0	3277	8.50323013466847e-09	-8.207670116276855
29.0	13.0	2701	5.136959872919032e-10	-9.437404231701684
29.0	15.0	2003	4.697774460955279e-05	-8.226171787732584
29.0	17.0	1471	0.019934586474521263	17.1111805470058
29.0	19.0	1201	0.11239778657313047	-4.9616687159153905
29.0	21.0	946	0.7838989356553392	-1.0185342779037043
29.0	23.0	533	0.008696464388453886	11.15338921809428
29.0	25.0	350	1.7826630653873674e-07	24.5110386711302
29.0	27.0	218	0.0067419012435608805	-11.008890474502042
29.0	29.0	256	0.00010613746677034226	-11.572200887076988
29.0	31.0	985	0.0011006530435216974	-8.274207013754298
29.0	33.0	5445	3.2748710935501147e-06	-5.509731952957231
29.0	35.0	4788	1.4901561314829407e-09	-11.31409128208578
29.0	37.0	903	1.7912812170901334e-08	-10.68321400048945
29.0	39.0	1070	1.5796209783806359e-07	-12.237656707048739
29.0	41.0	1197	5.781604755343869e-06	-7.428167515764028
29.0	43.0	1116	1.816211153779923e-09	-9.875460012931736
29.0	45.0	971	4.1826828965019394e-06	-8.887465431897034
29.0	47.0	1886	0.0009384601185333248	-5.031235225222219
29.0	49.0	2294	1.9466383257451704e-05	-13.90629568982823
29.0	51.0	2807	2.416464795132026e-07	-14.078204366913539
29.0	53.0	3239	3.3021480821707236e-06	14.7244633361165
29.0	55.0	2900	1.0685270742159554e-05	8.784243544542747
29.0	57.0	5736	1.1768834248196499e-12	5.2042371400239595
29.0	59.0	1798	0.01585051646167433	-1.7936176022810502
29.0	61.0	1258	0.07673253025983823	6.630846430262194
29.0	63.0	557	0.14541557479191558	1.9059562630904692
29.0	65.0	1343	0.03294414972149474	4.719953858376957
29.0	67.0	6001	2.7012383085117905e-14	5.945516643070481
29.0	69.0	8150	0.28331095532228234	-0.802043337777425
29.0	71.0	7530	0.21181675380473722	1.472019655547463
29.0	73.0	9408	0.009314858640247189	-2.701452567257523
29.0	75.0	12882	0.003869254997598279	11.245277141886966
29.0	77.0	14968	0.09021763546992706	1.8592904427613632
29.0	79.0	14133	3.30997969890723e-10	5.131927772540479
29.0	81.0	12083	5.774824702105698e-22	6.742150110003919
29.0	83.0	13622	1.0083819392411759e-21	6.2858654098901345
29.0	85.0	15085	3.4721646257911754e-15	5.107582148165535
29.0	87.0	15844	6.6196398261475e-17	7.305237990249758
29.0	89.0	16204	4.228301348009477e-18	9.983768345449672
29.0	91.0	16094	1.1122161309642231e-11	5.553191515166245
29.0	93.0	15098	1.2855582074158072e-16	8.428132786703223
29.0	95.0	15626	1.0788318498182857e-28	8.935838024045895
29.0	97.0	17354	3.9505768083343734e-24	8.953925002720098
29.0	99.0	15740	3.1879487479483695e-25	10.481350879945396
29.0	101.0	15255	4.096788361518751e-20	10.950885450457303
29.0	103.0	20400	5.641865704614227e-17	6.198262421991596
29.0	105.0	21071	4.2916059909591355e-11	6.370909948839021
29.0	107.0	20673	1.4686382551167054e-06	2.2174693652872834
29.0	109.0	20667	8.177299447565447e-10	3.8066240757768544
29.0	111.0	19615	4.66120621031756e-15	4.897198247856238
29.0	113.0	18592	6.187640925971575e-16	7.781656046489105
29.0	115.0	18220	1.1843350874404906e-17	7.681063193450721
29.0	117.0	18016	6.092362601409913e-14	9.769789935483718
29.0	119.0	17801	7.066990712405463e-07	7.8492912908812995
29.0	121.0	18105	1.5683538977366692e-13	6.818211403897978
29.0	123.0	18392	7.478887246810163e-07	25.41796383765056
29.0	125.0	18747	0.0003220706601622578	16.662480823675274
29.0	127.0	18927	0.001188979802605284	10.370559232710796
29.0	129.0	19780	5.385371578304137e-05	14.265564316736
29.0	131.0	20193	0.004269055397259402	13.03377448246068
29.0	133.0	20169	0.007204679110118079	8.16912166948034
29.0	135.0	20528	0.0634853577867292	13.69409268637618
29.0	137.0	20578	0.9128843047306817	0.3780103118699918
29.0	139.0	20603	0.329359346641503	3.909614902662062
29.0	141.0	20305	0.00039836948126288044	24.30766229981125
29.0	143.0	20868	0.11980258360594022	8.385036334132145
29.0	145.0	20902	0.026067507231970318	10.563001056828458
29.0	147.0	21594	0.02221210921325851	-9.072415617922058
29.0	149.0	21358	0.0018178550413957201	-13.72085803051678
29.0	151.0	21250	0.03817612236836605	-8.976962558397371
29.0	153.0	21302	0.0007972409684808177	-13.239457558111056
29.0	155.0	21460	0.5328087187721641	22.86963346373998
29.0	157.0	21035	0.17966239480497168	-5.225527427550059
29.0	159.0	21106	0.04202159759032076	-9.953910480792516
29.0	161.0	20966	0.1757399178053686	-7.636437741709756
29.0	163.0	20808	0.5633207689251336	-3.0510496829651235
29.0	165.0	20233	0.467547019846859	3.26529596825893
29.0	167.0	20404	0.0012558014597159278	-12.567498629284978
29.0	169.0	21215	0.3405004401046272	3.6051705525915523
29.0	171.0	20915	0.05775790061754541	8.022204675036537
29.0	173.0	20812	0.010551234016109379	-9.805227462877253
29.0	175.0	20814	0.30211672719149657	-3.0676476885968307
29.0	177.0	20796	4.492622472090916e-09	-18.96650542280598
29.0	179.0	20942	0.00025030005143887607	-15.184651778894143
27.0	-179.0	21164	0.00036784859627826894	-13.044515732579331
27.0	-177.0	21782	3.892477314597172e-05	-19.47425339891309
27.0	-175.0	22079	4.834982719348781e-11	-30.609868397294125
27.0	-173.0	22132	1.3475691838421298e-05	-21.71012822460845
27.0	-171.0	22261	0.05994777750879972	-7.899889203086053
27.0	-169.0	21958	0.0001912623395157876	-19.091646563135612
27.0	-167.0	22123	0.0021628587399565636	-9.344259977887969
27.0	-165.0	22261	0.06829734334823001	-8.335550599953933
27.0	-163.0	22143	0.3577922667818191	-4.227051873068355
27.0	-161.0	22416	0.0071863412362668565	31.94641395011246
27.0	-159.0	22024	1.2148959995089774e-06	23.452647801254088
27.0	-157.0	21366	1.6098215068136643e-08	45.90800730835538
27.0	-155.0	21768	4.592211006536191e-05	36.76541256320305
27.0	-153.0	21084	2.173511638405143e-07	29.39199504058394
27.0	-151.0	19427	0.0004554967013366516	17.859483100783248
27.0	-149.0	18641	3.5491705238719925e-07	22.175022092136132
27.0	-147.0	16901	0.0005863033042221154	14.37684086484461
27.0	-145.0	15515	1.0563096588499872e-06	16.227007420216943
27.0	-143.0	13815	0.001577972324259294	12.343840156903308
[truncated: 7,001 more rows]
