# Supplementary material for: The role of cyclonic activity in tropical temperature-rainfall scaling
Source: Nat Commun. 2021 Nov 18;12:6732. doi: 10.1038/s41467-021-27111-z (PMC8602412; doi:10.1038/s41467-021-27111-z)
Supplement: Supplementary file 4 — Source Data [file 41467_2021_27111_MOESM4_ESM.zip › fig1b.csv]

latitude [°N]	longitude [°E]	average sea surface temperature [°C]
49.875	-179.875	9.572098
49.875	-179.625	9.580686
49.875	-179.375	9.585921
49.875	-179.125	9.595986
49.875	-178.875	9.609167
49.875	-178.625	9.6220665
49.875	-178.375	9.626221
49.875	-178.125	9.6241
49.875	-177.875	9.6182375
49.875	-177.625	9.620646
49.875	-177.375	9.6347065
49.875	-177.125	9.65146
49.875	-176.875	9.664516
49.875	-176.625	9.680219
49.875	-176.375	9.696725
49.875	-176.125	9.713827
49.875	-175.875	9.723349
49.875	-175.625	9.745117
49.875	-175.375	9.775372
49.875	-175.125	9.803048
49.875	-174.875	9.82392
49.875	-174.625	9.840331
49.875	-174.375	9.854726
49.875	-174.125	9.863491
49.875	-173.875	9.870566
49.875	-173.625	9.874245
49.875	-173.375	9.87514
49.875	-173.125	9.869629
49.875	-172.875	9.872041
49.875	-172.625	9.875882
49.875	-172.375	9.873759
49.875	-172.125	9.866947
49.875	-171.875	9.86958
49.875	-171.625	9.875287
49.875	-171.375	9.8748665
49.875	-171.125	9.8791
49.875	-170.875	9.8946085
49.875	-170.625	9.919862
49.875	-170.375	9.9568815
49.875	-170.125	9.99788
49.875	-169.875	10.026965
49.875	-169.625	10.040311
49.875	-169.375	10.047932
49.875	-169.125	10.050817
49.875	-168.875	10.056839
49.875	-168.625	10.062913
49.875	-168.375	10.076989
49.875	-168.125	10.095844
49.875	-167.875	10.10872
49.875	-167.625	10.112396
49.875	-167.375	10.124162
49.875	-167.125	10.138673
49.875	-166.875	10.153374
49.875	-166.625	10.166598
49.875	-166.375	10.181872
49.875	-166.125	10.196855
49.875	-165.875	10.21264
49.875	-165.625	10.225571
49.875	-165.375	10.231119
49.875	-165.125	10.238623
49.875	-164.875	10.250871
49.875	-164.625	10.26719
49.875	-164.375	10.290668
49.875	-164.125	10.318309
49.875	-163.875	10.347991
49.875	-163.625	10.373401
49.875	-163.375	10.3960705
49.875	-163.125	10.413468
49.875	-162.875	10.430932
49.875	-162.625	10.44431
49.875	-162.375	10.459402
49.875	-162.125	10.4733515
49.875	-161.875	10.500803
49.875	-161.625	10.535706
49.875	-161.375	10.5714
49.875	-161.125	10.604467
49.875	-160.875	10.630014
49.875	-160.625	10.643044
49.875	-160.375	10.658714
49.875	-160.125	10.6730995
49.875	-159.875	10.693153
49.875	-159.625	10.719682
49.875	-159.375	10.748703
49.875	-159.125	10.777721
49.875	-158.875	10.803958
49.875	-158.625	10.821647
49.875	-158.375	10.828489
49.875	-158.125	10.836382
49.875	-157.875	10.85088
49.875	-157.625	10.873594
49.875	-157.375	10.901862
49.875	-157.125	10.927899
49.875	-156.875	10.9537115
49.875	-156.625	10.975993
49.875	-156.375	10.988414
49.875	-156.125	10.99695
49.875	-155.875	11.009373
49.875	-155.625	11.033163
49.875	-155.375	11.06509
49.875	-155.125	11.104551
49.875	-154.875	11.1376915
49.875	-154.625	11.16754
49.875	-154.375	11.189604
49.875	-154.125	11.212188
49.875	-153.875	11.236596
49.875	-153.625	11.261064
49.875	-153.375	11.285661
49.875	-153.125	11.312064
49.875	-152.875	11.347195
49.875	-152.625	11.384358
49.875	-152.375	11.416429
49.875	-152.125	11.446318
49.875	-151.875	11.47075
49.875	-151.625	11.4996195
49.875	-151.375	11.533362
49.875	-151.125	11.568834
49.875	-150.875	11.601624
49.875	-150.625	11.628689
49.875	-150.375	11.649909
49.875	-150.125	11.676491
49.875	-149.875	11.708818
49.875	-149.625	11.739118
49.875	-149.375	11.760355
49.875	-149.125	11.776331
49.875	-148.875	11.798446
49.875	-148.625	11.822829
49.875	-148.375	11.854381
49.875	-148.125	11.888895
49.875	-147.875	11.916992
49.875	-147.625	11.943885
49.875	-147.375	11.96996
49.875	-147.125	12.000381
49.875	-146.875	12.037926
49.875	-146.625	12.074783
49.875	-146.375	12.115213
49.875	-146.125	12.155449
49.875	-145.875	12.19028
49.875	-145.625	12.21986
49.875	-145.375	12.2529125
49.875	-145.125	12.284347
49.875	-144.875	12.310287
49.875	-144.625	12.336029
49.875	-144.375	12.358885
49.875	-144.125	12.369043
49.875	-143.875	12.377137
49.875	-143.625	12.386738
49.875	-143.375	12.40271
49.875	-143.125	12.422267
49.875	-142.875	12.449293
49.875	-142.625	12.473819
49.875	-142.375	12.504212
49.875	-142.125	12.538199
49.875	-141.875	12.57518
49.875	-141.625	12.614476
49.875	-141.375	12.648646
49.875	-141.125	12.687593
49.875	-140.875	12.728452
49.875	-140.625	12.767649
49.875	-140.375	12.803352
49.875	-140.125	12.828207
49.875	-139.875	12.855304
49.875	-139.625	12.890106
49.875	-139.375	12.925988
49.875	-139.125	12.963953
49.875	-138.875	13.004812
49.875	-138.625	13.041766
49.875	-138.375	13.085292
49.875	-138.125	13.127182
49.875	-137.875	13.166275
49.875	-137.625	13.2103615
49.875	-137.375	13.261381
49.875	-137.125	13.319479
49.875	-136.875	13.378514
49.875	-136.625	13.430021
49.875	-136.375	13.474399
49.875	-136.125	13.513696
49.875	-135.875	13.553042
49.875	-135.625	13.594424
49.875	-135.375	13.630877
49.875	-135.125	13.663291
49.875	-134.875	13.693717
49.875	-134.625	13.722811
49.875	-134.375	13.760041
49.875	-134.125	13.806735
49.875	-133.875	13.854924
49.875	-133.625	13.897985
49.875	-133.375	13.941145
49.875	-133.125	13.985057
49.875	-132.875	14.031368
49.875	-132.625	14.07631
49.875	-132.375	14.10851
49.875	-132.125	14.127295
49.875	-131.875	14.139081
49.875	-131.625	14.147343
49.875	-131.375	14.152271
49.875	-131.125	14.172249
49.875	-130.875	14.198937
49.875	-130.625	14.227474
49.875	-130.375	14.251696
49.875	-130.125	14.269614
49.875	-129.875	14.272527
49.875	-129.625	14.26603
49.875	-129.375	14.239136
49.875	-129.125	14.180663
49.875	-128.875	14.0584
49.875	-128.625	13.854018
49.875	-128.375	13.577258
49.875	-128.125	13.276254
49.875	-127.875	12.999841
49.875	-127.625	12.790886
49.875	-127.375	12.704535
49.875	-127.125	12.634412
49.875	-126.875
49.875	-126.625
49.875	-126.375
49.875	-126.125
49.875	-125.875
49.875	-125.625
49.875	-125.375
49.875	-125.125	14.746322
49.875	-124.875	14.82213
49.875	-124.625	14.8948
49.875	-124.375
49.875	-124.125
49.875	-123.875
49.875	-123.625
49.875	-123.375
49.875	-123.125
49.875	-122.875
49.875	-122.625
49.875	-122.375
49.875	-122.125
49.875	-121.875
49.875	-121.625
49.875	-121.375
49.875	-121.125
49.875	-120.875
49.875	-120.625
49.875	-120.375
49.875	-120.125
49.875	-119.875
49.875	-119.625
49.875	-119.375
49.875	-119.125
49.875	-118.875
49.875	-118.625
49.875	-118.375
49.875	-118.125
49.875	-117.875
49.875	-117.625
49.875	-117.375
49.875	-117.125
49.875	-116.875
49.875	-116.625
49.875	-116.375
49.875	-116.125
49.875	-115.875
49.875	-115.625
49.875	-115.375
49.875	-115.125
49.875	-114.875
49.875	-114.625
49.875	-114.375
49.875	-114.125
49.875	-113.875
49.875	-113.625
49.875	-113.375
49.875	-113.125
49.875	-112.875
49.875	-112.625
49.875	-112.375
49.875	-112.125
49.875	-111.875
49.875	-111.625
49.875	-111.375
49.875	-111.125
49.875	-110.875
49.875	-110.625
49.875	-110.375
49.875	-110.125
49.875	-109.875
49.875	-109.625
49.875	-109.375
49.875	-109.125
49.875	-108.875
49.875	-108.625
49.875	-108.375
49.875	-108.125
49.875	-107.875
49.875	-107.625
49.875	-107.375
49.875	-107.125
49.875	-106.875
49.875	-106.625
49.875	-106.375
49.875	-106.125
49.875	-105.875
49.875	-105.625
49.875	-105.375
49.875	-105.125
49.875	-104.875
49.875	-104.625
49.875	-104.375
49.875	-104.125
49.875	-103.875
49.875	-103.625
49.875	-103.375
49.875	-103.125
49.875	-102.875
49.875	-102.625
49.875	-102.375
49.875	-102.125
49.875	-101.875
49.875	-101.625
49.875	-101.375
49.875	-101.125
49.875	-100.875
49.875	-100.625
49.875	-100.375
49.875	-100.125
49.875	-99.875
49.875	-99.625
49.875	-99.375
49.875	-99.125
49.875	-98.875
49.875	-98.625
49.875	-98.375
49.875	-98.125
49.875	-97.875
49.875	-97.625
49.875	-97.375
49.875	-97.125
49.875	-96.875
49.875	-96.625
49.875	-96.375
49.875	-96.125
49.875	-95.875
49.875	-95.625
49.875	-95.375
49.875	-95.125
49.875	-94.875
49.875	-94.625
49.875	-94.375
49.875	-94.125
49.875	-93.875
49.875	-93.625
49.875	-93.375
49.875	-93.125
49.875	-92.875
49.875	-92.625
49.875	-92.375
49.875	-92.125
49.875	-91.875
49.875	-91.625
49.875	-91.375
49.875	-91.125
49.875	-90.875
49.875	-90.625
49.875	-90.375
49.875	-90.125
49.875	-89.875
49.875	-89.625
49.875	-89.375
49.875	-89.125
49.875	-88.875
49.875	-88.625
49.875	-88.375
49.875	-88.125
49.875	-87.875
49.875	-87.625
49.875	-87.375
49.875	-87.125
49.875	-86.875
49.875	-86.625
49.875	-86.375
49.875	-86.125
49.875	-85.875
49.875	-85.625
49.875	-85.375
49.875	-85.125
49.875	-84.875
49.875	-84.625
49.875	-84.375
49.875	-84.125
49.875	-83.875
49.875	-83.625
49.875	-83.375
49.875	-83.125
49.875	-82.875
49.875	-82.625
49.875	-82.375
49.875	-82.125
49.875	-81.875
49.875	-81.625
49.875	-81.375
49.875	-81.125
49.875	-80.875
49.875	-80.625
49.875	-80.375
49.875	-80.125
49.875	-79.875
49.875	-79.625
49.875	-79.375
49.875	-79.125
49.875	-78.875
49.875	-78.625
49.875	-78.375
49.875	-78.125
49.875	-77.875
49.875	-77.625
49.875	-77.375
49.875	-77.125
49.875	-76.875
49.875	-76.625
49.875	-76.375
49.875	-76.125
49.875	-75.875
49.875	-75.625
49.875	-75.375
49.875	-75.125
49.875	-74.875
49.875	-74.625
49.875	-74.375
49.875	-74.125
49.875	-73.875
49.875	-73.625
49.875	-73.375
49.875	-73.125
49.875	-72.875
49.875	-72.625
49.875	-72.375
49.875	-72.125
49.875	-71.875
49.875	-71.625
49.875	-71.375
49.875	-71.125
49.875	-70.875
49.875	-70.625
49.875	-70.375
49.875	-70.125
49.875	-69.875
49.875	-69.625
49.875	-69.375
49.875	-69.125
49.875	-68.875
49.875	-68.625
49.875	-68.375
49.875	-68.125
49.875	-67.875
49.875	-67.625
49.875	-67.375
49.875	-67.125
49.875	-66.875	11.357464
49.875	-66.625	11.359169
49.875	-66.375	11.357466
49.875	-66.125	11.353383
49.875	-65.875	11.355739
49.875	-65.625	11.360578
49.875	-65.375	11.362582
49.875	-65.125	11.361124
49.875	-64.875	11.349332
49.875	-64.625	11.336951
49.875	-64.375
49.875	-64.125
49.875	-63.875	11.488736
49.875	-63.625	11.48119
49.875	-63.375	11.599082
49.875	-63.125	11.763389
49.875	-62.875	11.943426
49.875	-62.625	12.151042
49.875	-62.375	12.229416
49.875	-62.125	12.260812
49.875	-61.875	12.250436
49.875	-61.625	12.232402
49.875	-61.375	12.21649
49.875	-61.125	12.200178
49.875	-60.875	12.158432
49.875	-60.625	12.091116
49.875	-60.375	12.013371
49.875	-60.125	11.942442
49.875	-59.875	11.891545
49.875	-59.625	11.876463
49.875	-59.375	11.928382
49.875	-59.125	12.029627
49.875	-58.875	12.176327
49.875	-58.625	12.363815
49.875	-58.375	12.557896
49.875	-58.125	12.703564
49.875	-57.875	12.760139
49.875	-57.625
49.875	-57.375
49.875	-57.125
49.875	-56.875
49.875	-56.625	11.052984
49.875	-56.375	10.965871
49.875	-56.125
49.875	-55.875
49.875	-55.625	11.008353
49.875	-55.375	10.95041
49.875	-55.125	10.805064
49.875	-54.875	10.612103
49.875	-54.625	10.343237
49.875	-54.375	10.443274
49.875	-54.125	10.466457
49.875	-53.875	10.397834
49.875	-53.625	10.254166
49.875	-53.375	10.037585
49.875	-53.125	9.81653
49.875	-52.875	9.669579
49.875	-52.625	9.626893
49.875	-52.375	9.63903
49.875	-52.125	9.62628
49.875	-51.875	9.538137
49.875	-51.625	9.386876
49.875	-51.375	9.209895
49.875	-51.125	9.03616
49.875	-50.875	8.875234
49.875	-50.625	8.763723
49.875	-50.375	8.739312
49.875	-50.125	8.818171
49.875	-49.875	9.003123
49.875	-49.625	9.262721
49.875	-49.375	9.537666
49.875	-49.125	9.773885
49.875	-48.875	9.974505
49.875	-48.625	10.159934
49.875	-48.375	10.344992
49.875	-48.125	10.528953
49.875	-47.875	10.726279
49.875	-47.625	10.939222
49.875	-47.375	11.162689
49.875	-47.125	11.385699
49.875	-46.875	11.591674
49.875	-46.625	11.770279
49.875	-46.375	11.919359
49.875	-46.125	12.052172
49.875	-45.875	12.188634
49.875	-45.625	12.338615
49.875	-45.375	12.512006
49.875	-45.125	12.714505
49.875	-44.875	12.940833
49.875	-44.625	13.187384
49.875	-44.375	13.440021
49.875	-44.125	13.674199
49.875	-43.875	13.865329
49.875	-43.625	14.003622
49.875	-43.375	14.092927
49.875	-43.125	14.161808
49.875	-42.875	14.231945
49.875	-42.625	14.334224
49.875	-42.375	14.4674
49.875	-42.125	14.619332
49.875	-41.875	14.777796
49.875	-41.625	14.938052
49.875	-41.375	15.089712
49.875	-41.125	15.215792
49.875	-40.875	15.297107
49.875	-40.625	15.326385
49.875	-40.375	15.294748
49.875	-40.125	15.210706
49.875	-39.875	15.095898
49.875	-39.625	14.972555
49.875	-39.375	14.8492985
49.875	-39.125	14.741605
49.875	-38.875	14.66665
49.875	-38.625	14.638535
49.875	-38.375	14.656087
49.875	-38.125	14.70185
49.875	-37.875	14.759609
49.875	-37.625	14.814568
49.875	-37.375	14.856969
49.875	-37.125	14.887165
49.875	-36.875	14.890638
49.875	-36.625	14.863408
49.875	-36.375	14.81173
49.875	-36.125	14.748826
49.875	-35.875	14.691799
49.875	-35.625	14.6474905
49.875	-35.375	14.624525
49.875	-35.125	14.623022
49.875	-34.875	14.647376
49.875	-34.625	14.692078
49.875	-34.375	14.740698
49.875	-34.125	14.7843075
49.875	-33.875	14.812028
49.875	-33.625	14.815
49.875	-33.375	14.805648
49.875	-33.125	14.792804
49.875	-32.875	14.77582
49.875	-32.625	14.764662
49.875	-32.375	14.762891
49.875	-32.125	14.769336
49.875	-31.875	14.782274
49.875	-31.625	14.79174
49.875	-31.375	14.797048
49.875	-31.125	14.80285
49.875	-30.875	14.820046
49.875	-30.625	14.85629
49.875	-30.375	14.916489
49.875	-30.125	14.996508
49.875	-29.875	15.079057
49.875	-29.625	15.147057
49.875	-29.375	15.190821
49.875	-29.125	15.215774
49.875	-28.875	15.227039
49.875	-28.625	15.229838
49.875	-28.375	15.226313
49.875	-28.125	15.217857
49.875	-27.875	15.204302
49.875	-27.625	15.190823
49.875	-27.375	15.177327
49.875	-27.125	15.15901
49.875	-26.875	15.142135
49.875	-26.625	15.135962
49.875	-26.375	15.142886
49.875	-26.125	15.171106
49.875	-25.875	15.210101
49.875	-25.625	15.259243
49.875	-25.375	15.314575
49.875	-25.125	15.368883
49.875	-24.875	15.413849
49.875	-24.625	15.445003
49.875	-24.375	15.461694
49.875	-24.125	15.464694
49.875	-23.875	15.460839
49.875	-23.625	15.465502
49.875	-23.375	15.485869
49.875	-23.125	15.518671
49.875	-22.875	15.553002
49.875	-22.625	15.575249
49.875	-22.375	15.584711
49.875	-22.125	15.592711
49.875	-21.875	15.600817
49.875	-21.625	15.611586
49.875	-21.375	15.628403
49.875	-21.125	15.654774
49.875	-20.875	15.681694
49.875	-20.625	15.708811
49.875	-20.375	15.736232
49.875	-20.125	15.762253
49.875	-19.875	15.796514
49.875	-19.625	15.838035
49.875	-19.375	15.881565
49.875	-19.125	15.9186945
49.875	-18.875	15.945984
49.875	-18.625	15.965833
49.875	-18.375	15.980211
49.875	-18.125	15.992951
49.875	-17.875	16.00192
49.875	-17.625	16.009827
49.875	-17.375	16.013344
49.875	-17.125	16.010744
49.875	-16.875	16.008125
49.875	-16.625	16.010689
49.875	-16.375	16.017075
49.875	-16.125	16.01835
49.875	-15.875	16.011686
49.875	-15.625	16.007565
49.875	-15.375	16.0104
49.875	-15.125	16.018875
49.875	-14.875	16.030012
49.875	-14.625	16.036459
49.875	-14.375	16.03735
49.875	-14.125	16.035122
49.875	-13.875	16.02764
49.875	-13.625	16.0262
49.875	-13.375	16.02986
49.875	-13.125	16.036978
49.875	-12.875	16.04775
49.875	-12.625	16.059937
49.875	-12.375	16.067816
49.875	-12.125	16.074133
49.875	-11.875	16.069044
49.875	-11.625	16.045446
49.875	-11.375	16.009806
49.875	-11.125	15.981325
49.875	-10.875	15.974504
49.875	-10.625	15.995267
49.875	-10.375	16.02994
49.875	-10.125	16.067076
49.875	-9.875	16.105022
49.875	-9.625	16.147316
49.875	-9.375	16.197634
49.875	-9.125	16.255465
49.875	-8.875	16.31267
49.875	-8.625	16.359673
49.875	-8.375	16.391844
49.875	-8.125	16.413095
49.875	-7.875	16.427378
49.875	-7.625	16.431726
49.875	-7.375	16.409197
49.875	-7.125	16.336424
49.875	-6.875	16.213598
49.875	-6.625	16.073229
49.875	-6.375	15.950894
49.875	-6.125	15.86672
49.875	-5.875	15.826462
49.875	-5.625	15.837399
49.875	-5.375	15.893099
49.875	-5.125	15.976441
49.875	-4.875	16.059008
49.875	-4.625	16.102264
49.875	-4.375	16.092422
49.875	-4.125	16.042614
49.875	-3.875	15.981664
49.875	-3.625	15.940957
49.875	-3.375	15.916862
49.875	-3.125	15.870486
49.875	-2.875	15.806133
49.875	-2.625	15.777592
49.875	-2.375	15.834939
49.875	-2.125	15.9761915
49.875	-1.875	16.121155
49.875	-1.625	16.144058
49.875	-1.375	16.248943
49.875	-1.125	16.43956
49.875	-0.875	16.46829
49.875	-0.625	16.495102
49.875	-0.375	16.595003
49.875	-0.125	16.764324
49.875	0.125	16.924475
49.875	0.375	16.95593
49.875	0.625	17.116392
49.875	0.875	17.262358
49.875	1.125
49.875	1.375
49.875	1.625
49.875	1.875
49.875	2.125
49.875	2.375
49.875	2.625
49.875	2.875
49.875	3.125
49.875	3.375
49.875	3.625
49.875	3.875
49.875	4.125
49.875	4.375
49.875	4.625
49.875	4.875
49.875	5.125
49.875	5.375
49.875	5.625
49.875	5.875
49.875	6.125
49.875	6.375
49.875	6.625
49.875	6.875
49.875	7.125
49.875	7.375
49.875	7.625
49.875	7.875
49.875	8.125
49.875	8.375
49.875	8.625
49.875	8.875
49.875	9.125
49.875	9.375
49.875	9.625
49.875	9.875
49.875	10.125
49.875	10.375
49.875	10.625
49.875	10.875
49.875	11.125
49.875	11.375
49.875	11.625
49.875	11.875
49.875	12.125
49.875	12.375
49.875	12.625
49.875	12.875
49.875	13.125
49.875	13.375
49.875	13.625
49.875	13.875
49.875	14.125
49.875	14.375
49.875	14.625
49.875	14.875
49.875	15.125
49.875	15.375
49.875	15.625
49.875	15.875
49.875	16.125
49.875	16.375
49.875	16.625
49.875	16.875
49.875	17.125
49.875	17.375
49.875	17.625
49.875	17.875
49.875	18.125
49.875	18.375
49.875	18.625
49.875	18.875
49.875	19.125
49.875	19.375
49.875	19.625
49.875	19.875
49.875	20.125
49.875	20.375
49.875	20.625
49.875	20.875
49.875	21.125
49.875	21.375
49.875	21.625
49.875	21.875
49.875	22.125
49.875	22.375
49.875	22.625
49.875	22.875
49.875	23.125
49.875	23.375
49.875	23.625
49.875	23.875
49.875	24.125
49.875	24.375
49.875	24.625
49.875	24.875
49.875	25.125
49.875	25.375
49.875	25.625
49.875	25.875
49.875	26.125
49.875	26.375
49.875	26.625
49.875	26.875
49.875	27.125
49.875	27.375
49.875	27.625
49.875	27.875
49.875	28.125
49.875	28.375
49.875	28.625
49.875	28.875
49.875	29.125
49.875	29.375
49.875	29.625
49.875	29.875
49.875	30.125
49.875	30.375
49.875	30.625
49.875	30.875
49.875	31.125
49.875	31.375
49.875	31.625
49.875	31.875
49.875	32.125
49.875	32.375
49.875	32.625
49.875	32.875
49.875	33.125
49.875	33.375
49.875	33.625
49.875	33.875
49.875	34.125
49.875	34.375
49.875	34.625
49.875	34.875
49.875	35.125
49.875	35.375
49.875	35.625
49.875	35.875
49.875	36.125
49.875	36.375
49.875	36.625
49.875	36.875
49.875	37.125
49.875	37.375
49.875	37.625
49.875	37.875
49.875	38.125
49.875	38.375
49.875	38.625
49.875	38.875
49.875	39.125
49.875	39.375
49.875	39.625
49.875	39.875
49.875	40.125
49.875	40.375
49.875	40.625
49.875	40.875
49.875	41.125
49.875	41.375
49.875	41.625
49.875	41.875
49.875	42.125
49.875	42.375
49.875	42.625
49.875	42.875
49.875	43.125
49.875	43.375
49.875	43.625
49.875	43.875
49.875	44.125
49.875	44.375
49.875	44.625
49.875	44.875
49.875	45.125
49.875	45.375
49.875	45.625
49.875	45.875
49.875	46.125
49.875	46.375
49.875	46.625
49.875	46.875
49.875	47.125
49.875	47.375
49.875	47.625
49.875	47.875
49.875	48.125
49.875	48.375
49.875	48.625
49.875	48.875
49.875	49.125
49.875	49.375
49.875	49.625
49.875	49.875
49.875	50.125
49.875	50.375
49.875	50.625
49.875	50.875
49.875	51.125
49.875	51.375
49.875	51.625
49.875	51.875
49.875	52.125
49.875	52.375
49.875	52.625
49.875	52.875
49.875	53.125
49.875	53.375
49.875	53.625
49.875	53.875
49.875	54.125
49.875	54.375
49.875	54.625
49.875	54.875
49.875	55.125
49.875	55.375
49.875	55.625
49.875	55.875
49.875	56.125
49.875	56.375
49.875	56.625
49.875	56.875
49.875	57.125
49.875	57.375
49.875	57.625
49.875	57.875
49.875	58.125
49.875	58.375
49.875	58.625
49.875	58.875
49.875	59.125
49.875	59.375
49.875	59.625
49.875	59.875
49.875	60.125
49.875	60.375
49.875	60.625
49.875	60.875
49.875	61.125
49.875	61.375
49.875	61.625
49.875	61.875
49.875	62.125
49.875	62.375
49.875	62.625
49.875	62.875
49.875	63.125
49.875	63.375
49.875	63.625
49.875	63.875
49.875	64.125
49.875	64.375
49.875	64.625
49.875	64.875
49.875	65.125
49.875	65.375
49.875	65.625
49.875	65.875
49.875	66.125
49.875	66.375
49.875	66.625
49.875	66.875
49.875	67.125
49.875	67.375
49.875	67.625
49.875	67.875
49.875	68.125
49.875	68.375
49.875	68.625
49.875	68.875
49.875	69.125
49.875	69.375
49.875	69.625
49.875	69.875
49.875	70.125
49.875	70.375
49.875	70.625
49.875	70.875
49.875	71.125
49.875	71.375
49.875	71.625
49.875	71.875
49.875	72.125
49.875	72.375
49.875	72.625
49.875	72.875
49.875	73.125
49.875	73.375
49.875	73.625
49.875	73.875
49.875	74.125
49.875	74.375
49.875	74.625
49.875	74.875
49.875	75.125
49.875	75.375
49.875	75.625
49.875	75.875
49.875	76.125
49.875	76.375
49.875	76.625
49.875	76.875
49.875	77.125
49.875	77.375
49.875	77.625
49.875	77.875
49.875	78.125
49.875	78.375
49.875	78.625
49.875	78.875
49.875	79.125
49.875	79.375
49.875	79.625
49.875	79.875
49.875	80.125
49.875	80.375
49.875	80.625
49.875	80.875
49.875	81.125
49.875	81.375
49.875	81.625
49.875	81.875
49.875	82.125
49.875	82.375
49.875	82.625
49.875	82.875
49.875	83.125
49.875	83.375
49.875	83.625
49.875	83.875
49.875	84.125
49.875	84.375
49.875	84.625
49.875	84.875
49.875	85.125
49.875	85.375
49.875	85.625
49.875	85.875
49.875	86.125
49.875	86.375
49.875	86.625
49.875	86.875
49.875	87.125
49.875	87.375
49.875	87.625
49.875	87.875
49.875	88.125
49.875	88.375
49.875	88.625
49.875	88.875
49.875	89.125
49.875	89.375
49.875	89.625
49.875	89.875
49.875	90.125
49.875	90.375
49.875	90.625
49.875	90.875
49.875	91.125
49.875	91.375
49.875	91.625
49.875	91.875
49.875	92.125
49.875	92.375
49.875	92.625
49.875	92.875
49.875	93.125
49.875	93.375
49.875	93.625
49.875	93.875
49.875	94.125
49.875	94.375
49.875	94.625
49.875	94.875
49.875	95.125
49.875	95.375
49.875	95.625
49.875	95.875
49.875	96.125
49.875	96.375
49.875	96.625
49.875	96.875
49.875	97.125
49.875	97.375
49.875	97.625
49.875	97.875
49.875	98.125
49.875	98.375
49.875	98.625
49.875	98.875
49.875	99.125
49.875	99.375
49.875	99.625
49.875	99.875
49.875	100.125
49.875	100.375
49.875	100.625
49.875	100.875
49.875	101.125
49.875	101.375
49.875	101.625
49.875	101.875
49.875	102.125
49.875	102.375
49.875	102.625
49.875	102.875
49.875	103.125
49.875	103.375
49.875	103.625
49.875	103.875
49.875	104.125
49.875	104.375
49.875	104.625
49.875	104.875
49.875	105.125
49.875	105.375
49.875	105.625
49.875	105.875
49.875	106.125
49.875	106.375
49.875	106.625
49.875	106.875
49.875	107.125
49.875	107.375
49.875	107.625
49.875	107.875
49.875	108.125
49.875	108.375
49.875	108.625
49.875	108.875
49.875	109.125
49.875	109.375
49.875	109.625
49.875	109.875
49.875	110.125
49.875	110.375
49.875	110.625
49.875	110.875
49.875	111.125
49.875	111.375
49.875	111.625
49.875	111.875
49.875	112.125
49.875	112.375
49.875	112.625
49.875	112.875
49.875	113.125
49.875	113.375
49.875	113.625
49.875	113.875
49.875	114.125
49.875	114.375
49.875	114.625
49.875	114.875
49.875	115.125
49.875	115.375
49.875	115.625
49.875	115.875
49.875	116.125
49.875	116.375
49.875	116.625
49.875	116.875
49.875	117.125
49.875	117.375
49.875	117.625
49.875	117.875
49.875	118.125
49.875	118.375
49.875	118.625
49.875	118.875
49.875	119.125
49.875	119.375
49.875	119.625
49.875	119.875
49.875	120.125
49.875	120.375
49.875	120.625
49.875	120.875
49.875	121.125
49.875	121.375
49.875	121.625
49.875	121.875
49.875	122.125
49.875	122.375
49.875	122.625
49.875	122.875
49.875	123.125
49.875	123.375
49.875	123.625
49.875	123.875
49.875	124.125
49.875	124.375
49.875	124.625
49.875	124.875
49.875	125.125
49.875	125.375
49.875	125.625
49.875	125.875
49.875	126.125
49.875	126.375
49.875	126.625
49.875	126.875
49.875	127.125
49.875	127.375
49.875	127.625
49.875	127.875
49.875	128.125
49.875	128.375
49.875	128.625
49.875	128.875
49.875	129.125
49.875	129.375
49.875	129.625
49.875	129.875
49.875	130.125
49.875	130.375
49.875	130.625
49.875	130.875
49.875	131.125
49.875	131.375
49.875	131.625
49.875	131.875
49.875	132.125
49.875	132.375
49.875	132.625
49.875	132.875
49.875	133.125
49.875	133.375
49.875	133.625
49.875	133.875
49.875	134.125
49.875	134.375
49.875	134.625
49.875	134.875
49.875	135.125
49.875	135.375
49.875	135.625
49.875	135.875
49.875	136.125
49.875	136.375
49.875	136.625
49.875	136.875
49.875	137.125
49.875	137.375
49.875	137.625
49.875	137.875
49.875	138.125
49.875	138.375
49.875	138.625
49.875	138.875
49.875	139.125
49.875	139.375
49.875	139.625
49.875	139.875
49.875	140.125
49.875	140.375
49.875	140.625	13.573054
49.875	140.875	13.60244
49.875	141.125	13.680165
49.875	141.375	13.775385
49.875	141.625	13.829704
49.875	141.875	13.817893
49.875	142.125	13.778861
49.875	142.375
49.875	142.625
49.875	142.875
49.875	143.125
49.875	143.375
49.875	143.625
49.875	143.875
49.875	144.125	9.821583
49.875	144.375	9.74362
49.875	144.625	9.654557
49.875	144.875	9.615025
49.875	145.125	9.625544
49.875	145.375	9.663363
49.875	145.625	9.724562
49.875	145.875	9.822032
49.875	146.125	9.960476
49.875	146.375	10.114683
49.875	146.625	10.268866
49.875	146.875	10.408329
49.875	147.125	10.508563
49.875	147.375	10.555557
49.875	147.625	10.548945
49.875	147.875	10.505799
49.875	148.125	10.45086
49.875	148.375	10.39061
49.875	148.625	10.332532
49.875	148.875	10.276093
49.875	149.125	10.206766
49.875	149.375	10.125947
49.875	149.625	10.044716
49.875	149.875	9.971686
49.875	150.125	9.9007635
49.875	150.375	9.826287
49.875	150.625	9.742909
49.875	150.875	9.656873
49.875	151.125	9.575688
49.875	151.375	9.503029
49.875	151.625	9.432818
49.875	151.875	9.363967
49.875	152.125	9.28822
49.875	152.375	9.201531
49.875	152.625	9.109025
49.875	152.875	9.017226
49.875	153.125	8.9062805
49.875	153.375	8.767449
49.875	153.625	8.604873
49.875	153.875	8.434474
49.875	154.125	8.269667
49.875	154.375	8.128504
49.875	154.625	8.036415
49.875	154.875	7.997334
49.875	155.125	8.032252
49.875	155.375	8.136067
49.875	155.625	8.302482
49.875	155.875	8.510317
49.875	156.125	8.72562
49.875	156.375	8.927956
49.875	156.625	9.10536
49.875	156.875	9.264367
49.875	157.125	9.404671
49.875	157.375	9.496753
49.875	157.625	9.54065
49.875	157.875	9.5546055
49.875	158.125	9.555738
49.875	158.375	9.558019
49.875	158.625	9.584999
49.875	158.875	9.637041
49.875	159.125	9.70793
49.875	159.375	9.784763
49.875	159.625	9.8579235
49.875	159.875	9.920084
49.875	160.125	9.969424
49.875	160.375	10.002572
49.875	160.625	10.0282
49.875	160.875	10.047526
49.875	161.125	10.061313
49.875	161.375	10.06775
49.875	161.625	10.070004
49.875	161.875	10.065087
49.875	162.125	10.056238
49.875	162.375	10.046142
49.875	162.625	10.034631
49.875	162.875	10.030688
49.875	163.125	10.02842
49.875	163.375	10.023129
49.875	163.625	10.014433
49.875	163.875	10.003992
49.875	164.125	9.995212
49.875	164.375	9.98786
49.875	164.625	9.986666
49.875	164.875	9.978817
49.875	165.125	9.954399
49.875	165.375	9.92756
49.875	165.625	9.899638
49.875	165.875	9.873574
49.875	166.125	9.849162
49.875	166.375	9.825264
49.875	166.625	9.805608
49.875	166.875	9.791352
49.875	167.125	9.7827
49.875	167.375	9.775619
49.875	167.625	9.77176
49.875	167.875	9.771371
49.875	168.125	9.775508
49.875	168.375	9.77464
49.875	168.625	9.76176
49.875	168.875	9.743068
49.875	169.125	9.71889
49.875	169.375	9.692745
49.875	169.625	9.668035
49.875	169.875	9.644779
49.875	170.125	9.62718
49.875	170.375	9.6108885
49.875	170.625	9.592574
49.875	170.875	9.580814
49.875	171.125	9.565037
49.875	171.375	9.538507
49.875	171.625	9.506018
49.875	171.875	9.47777
49.875	172.125	9.448695
49.875	172.375	9.431745
49.875	172.625	9.422897
49.875	172.875	9.419505
49.875	173.125	9.420971
49.875	173.375	9.424305
49.875	173.625	9.431062
49.875	173.875	9.438898
49.875	174.125	9.446304
49.875	174.375	9.447846
49.875	174.625	9.448943
49.875	174.875	9.44828
49.875	175.125	9.4431
49.875	175.375	9.43892
49.875	175.625	9.434822
49.875	175.875	9.430885
49.875	176.125	9.423538
49.875	176.375	9.422147
49.875	176.625	9.42426
49.875	176.875	9.427572
49.875	177.125	9.430328
49.875	177.375	9.4317465
49.875	177.625	9.436295
49.875	177.875	9.445868
49.875	178.125	9.464133
49.875	178.375	9.488199
49.875	178.625	9.514147
49.875	178.875	9.530915
49.875	179.125	9.538612
49.875	179.375	9.544209
49.875	179.625	9.553322
49.875	179.875	9.560546
49.625	-179.875	9.634136
49.625	-179.625	9.638392
49.625	-179.375	9.641385
49.625	-179.125	9.650569
49.625	-178.875	9.669236
49.625	-178.625	9.687684
49.625	-178.375	9.697551
49.625	-178.125	9.698557
49.625	-177.875	9.694546
49.625	-177.625	9.697337
49.625	-177.375	9.712916
49.625	-177.125	9.729736
49.625	-176.875	9.740715
49.625	-176.625	9.756581
49.625	-176.375	9.773162
49.625	-176.125	9.790397
49.625	-175.875	9.799551
49.625	-175.625	9.818375
49.625	-175.375	9.846414
49.625	-175.125	9.872636
49.625	-174.875	9.895055
49.625	-174.625	9.914617
49.625	-174.375	9.931042
49.625	-174.125	9.938744
49.625	-173.875	9.945615
49.625	-173.625	9.948604
49.625	-173.375	9.952686
49.625	-173.125	9.9466505
49.625	-172.875	9.947807
49.625	-172.625	9.947583
49.625	-172.375	9.945351
49.625	-172.125	9.941123
49.625	-171.875	9.945484
49.625	-171.625	9.955412
49.625	-171.375	9.961278
49.625	-171.125	9.975082
49.625	-170.875	9.996648
49.625	-170.625	10.0230665
49.625	-170.375	10.058183
49.625	-170.125	10.094862
49.625	-169.875	10.121368
49.625	-169.625	10.130891
49.625	-169.375	10.134511
49.625	-169.125	10.135032
49.625	-168.875	10.133764
49.625	-168.625	10.131876
49.625	-168.375	10.137646
49.625	-168.125	10.151871
49.625	-167.875	10.165533
49.625	-167.625	10.174566
49.625	-167.375	10.191444
49.625	-167.125	10.210889
49.625	-166.875	10.23103
49.625	-166.625	10.246844
49.625	-166.375	10.262683
49.625	-166.125	10.278069
49.625	-165.875	10.294856
49.625	-165.625	10.307476
49.625	-165.375	10.310314
49.625	-165.125	10.314394
49.625	-164.875	10.324112
49.625	-164.625	10.336745
49.625	-164.375	10.355251
49.625	-164.125	10.382318
49.625	-163.875	10.412681
49.625	-163.625	10.440955
49.625	-163.375	10.466704
49.625	-163.125	10.490736
49.625	-162.875	10.51193
49.625	-162.625	10.529387
49.625	-162.375	10.547901
49.625	-162.125	10.565653
49.625	-161.875	10.59624
49.625	-161.625	10.631738
49.625	-161.375	10.664893
49.625	-161.125	10.694918
49.625	-160.875	10.71539
49.625	-160.625	10.727039
49.625	-160.375	10.738877
49.625	-160.125	10.748605
49.625	-159.875	10.765003
49.625	-159.625	10.793385
49.625	-159.375	10.825953
49.625	-159.125	10.854972
49.625	-158.875	10.881109
49.625	-158.625	10.896114
49.625	-158.375	10.902821
49.625	-158.125	10.912211
49.625	-157.875	10.926223
49.625	-157.625	10.947843
49.625	-157.375	10.977977
49.625	-157.125	11.004467
49.625	-156.875	11.031515
49.625	-156.625	11.053181
49.625	-156.375	11.065375
49.625	-156.125	11.074443
49.625	-155.875	11.088369
49.625	-155.625	11.113097
49.625	-155.375	11.146521
49.625	-155.125	11.1879
49.625	-154.875	11.220205
49.625	-154.625	11.248465
49.625	-154.375	11.267248
49.625	-154.125	11.285064
49.625	-153.875	11.308014
49.625	-153.625	11.333325
49.625	-153.375	11.360326
49.625	-153.125	11.389297
49.625	-152.875	11.4262295
49.625	-152.625	11.463925
49.625	-152.375	11.497496
49.625	-152.125	11.526973
49.625	-151.875	11.553915
49.625	-151.625	11.583773
49.625	-151.375	11.615232
49.625	-151.125	11.645197
49.625	-150.875	11.675156
49.625	-150.625	11.699816
49.625	-150.375	11.71753
49.625	-150.125	11.741354
49.625	-149.875	11.773112
49.625	-149.625	11.802666
49.625	-149.375	11.825912
49.625	-149.125	11.840513
49.625	-148.875	11.861216
49.625	-148.625	11.881383
49.625	-148.375	11.913764
49.625	-148.125	11.951392
49.625	-147.875	11.985332
49.625	-147.625	12.019118
49.625	-147.375	12.049722
49.625	-147.125	12.084324
49.625	-146.875	12.124873
49.625	-146.625	12.1613
49.625	-146.375	12.195145
49.625	-146.125	12.224407
49.625	-145.875	12.254426
49.625	-145.625	12.283682
49.625	-145.375	12.318369
49.625	-145.125	12.3504
49.625	-144.875	12.376064
49.625	-144.625	12.404207
49.625	-144.375	12.430394
49.625	-144.125	12.445011
49.625	-143.875	12.457162
49.625	-143.625	12.468701
49.625	-143.375	12.486525
49.625	-143.125	12.508345
49.625	-142.875	12.5377245
49.625	-142.625	12.565889
49.625	-142.375	12.601774
49.625	-142.125	12.638133
49.625	-141.875	12.67561
49.625	-141.625	12.711001
49.625	-141.375	12.741542
49.625	-141.125	12.77194
49.625	-140.875	12.806672
49.625	-140.625	12.841223
49.625	-140.375	12.873376
49.625	-140.125	12.895376
49.625	-139.875	12.91977
49.625	-139.625	12.953182
49.625	-139.375	12.987838
49.625	-139.125	13.025136
49.625	-138.875	13.064932
49.625	-138.625	13.103167
49.625	-138.375	13.148277
49.625	-138.125	13.193106
49.625	-137.875	13.237413
49.625	-137.625	13.280129
49.625	-137.375	13.326342
49.625	-137.125	13.377027
49.625	-136.875	13.427563
49.625	-136.625	13.468946
49.625	-136.375	13.501231
49.625	-136.125	13.533953
49.625	-135.875	13.573428
49.625	-135.625	13.62192
49.625	-135.375	13.6665945
49.625	-135.125	13.704719
49.625	-134.875	13.741157
49.625	-134.625	13.772958
49.625	-134.375	13.80824
49.625	-134.125	13.853207
49.625	-133.875	13.899284
49.625	-133.625	13.942612
49.625	-133.375	13.9905815
49.625	-133.125	14.038134
49.625	-132.875	14.089903
49.625	-132.625	14.1412945
49.625	-132.375	14.1812725
49.625	-132.125	14.207441
49.625	-131.875	14.226185
49.625	-131.625	14.24324
49.625	-131.375	14.262756
49.625	-131.125	14.289324
49.625	-130.875	14.3131275
49.625	-130.625	14.335139
49.625	-130.375	14.352477
49.625	-130.125	14.364963
49.625	-129.875	14.3687105
49.625	-129.625	14.37113
49.625	-129.375	14.361693
49.625	-129.125	14.335198
49.625	-128.875	14.269281
49.625	-128.625	14.14147
49.625	-128.375	13.9351225
49.625	-128.125	13.669716
49.625	-127.875	13.38841
49.625	-127.625	13.132273
49.625	-127.375	12.926311
49.625	-127.125	12.761602
49.625	-126.875	12.662769
49.625	-126.625	12.606792
49.625	-126.375
49.625	-126.125
49.625	-125.875
49.625	-125.625
49.625	-125.375
49.625	-125.125
49.625	-124.875	14.904646
49.625	-124.625	15.004319
49.625	-124.375	15.184218
49.625	-124.125	15.35549
49.625	-123.875
49.625	-123.625
49.625	-123.375
49.625	-123.125
49.625	-122.875
49.625	-122.625
49.625	-122.375
49.625	-122.125
49.625	-121.875
49.625	-121.625
49.625	-121.375
49.625	-121.125
49.625	-120.875
49.625	-120.625
49.625	-120.375
49.625	-120.125
49.625	-119.875
49.625	-119.625
49.625	-119.375
49.625	-119.125
49.625	-118.875
49.625	-118.625
49.625	-118.375
49.625	-118.125
49.625	-117.875
49.625	-117.625
49.625	-117.375
49.625	-117.125
49.625	-116.875
49.625	-116.625
49.625	-116.375
49.625	-116.125
49.625	-115.875
49.625	-115.625
49.625	-115.375
49.625	-115.125
49.625	-114.875
49.625	-114.625
49.625	-114.375
49.625	-114.125
49.625	-113.875
49.625	-113.625
49.625	-113.375
49.625	-113.125
49.625	-112.875
49.625	-112.625
49.625	-112.375
49.625	-112.125
49.625	-111.875
49.625	-111.625
49.625	-111.375
49.625	-111.125
49.625	-110.875
49.625	-110.625
49.625	-110.375
49.625	-110.125
49.625	-109.875
49.625	-109.625
49.625	-109.375
49.625	-109.125
49.625	-108.875
49.625	-108.625
49.625	-108.375
49.625	-108.125
49.625	-107.875
49.625	-107.625
49.625	-107.375
49.625	-107.125
49.625	-106.875
49.625	-106.625
49.625	-106.375
49.625	-106.125
49.625	-105.875
49.625	-105.625
49.625	-105.375
49.625	-105.125
49.625	-104.875
49.625	-104.625
49.625	-104.375
49.625	-104.125
49.625	-103.875
49.625	-103.625
49.625	-103.375
49.625	-103.125
49.625	-102.875
49.625	-102.625
49.625	-102.375
49.625	-102.125
49.625	-101.875
49.625	-101.625
49.625	-101.375
49.625	-101.125
49.625	-100.875
49.625	-100.625
49.625	-100.375
49.625	-100.125
49.625	-99.875
49.625	-99.625
49.625	-99.375
49.625	-99.125
49.625	-98.875
49.625	-98.625
49.625	-98.375
49.625	-98.125
49.625	-97.875
49.625	-97.625
49.625	-97.375
49.625	-97.125
49.625	-96.875
49.625	-96.625
49.625	-96.375
49.625	-96.125
49.625	-95.875
49.625	-95.625
49.625	-95.375
49.625	-95.125
49.625	-94.875
49.625	-94.625
49.625	-94.375
49.625	-94.125
49.625	-93.875
49.625	-93.625
49.625	-93.375
49.625	-93.125
49.625	-92.875
49.625	-92.625
49.625	-92.375
49.625	-92.125
49.625	-91.875
49.625	-91.625
49.625	-91.375
49.625	-91.125
49.625	-90.875
49.625	-90.625
49.625	-90.375
49.625	-90.125
49.625	-89.875
49.625	-89.625
49.625	-89.375
49.625	-89.125
49.625	-88.875
49.625	-88.625
49.625	-88.375
49.625	-88.125
49.625	-87.875
49.625	-87.625
49.625	-87.375
49.625	-87.125
49.625	-86.875
49.625	-86.625
49.625	-86.375
49.625	-86.125
49.625	-85.875
49.625	-85.625
49.625	-85.375
49.625	-85.125
49.625	-84.875
49.625	-84.625
49.625	-84.375
49.625	-84.125
49.625	-83.875
49.625	-83.625
49.625	-83.375
49.625	-83.125
49.625	-82.875
49.625	-82.625
49.625	-82.375
49.625	-82.125
49.625	-81.875
49.625	-81.625
49.625	-81.375
49.625	-81.125
49.625	-80.875
49.625	-80.625
49.625	-80.375
49.625	-80.125
49.625	-79.875
49.625	-79.625
49.625	-79.375
49.625	-79.125
49.625	-78.875
49.625	-78.625
49.625	-78.375
49.625	-78.125
49.625	-77.875
49.625	-77.625
49.625	-77.375
49.625	-77.125
49.625	-76.875
49.625	-76.625
49.625	-76.375
49.625	-76.125
49.625	-75.875
49.625	-75.625
49.625	-75.375
49.625	-75.125
49.625	-74.875
49.625	-74.625
49.625	-74.375
49.625	-74.125
49.625	-73.875
49.625	-73.625
49.625	-73.375
49.625	-73.125
49.625	-72.875
49.625	-72.625
49.625	-72.375
49.625	-72.125
49.625	-71.875
49.625	-71.625
49.625	-71.375
49.625	-71.125
49.625	-70.875
49.625	-70.625
49.625	-70.375
49.625	-70.125
49.625	-69.875
49.625	-69.625
49.625	-69.375
49.625	-69.125
49.625	-68.875
49.625	-68.625
49.625	-68.375
49.625	-68.125
49.625	-67.875
49.625	-67.625
49.625	-67.375
49.625	-67.125	11.263059
49.625	-66.875	11.291061
49.625	-66.625	11.293668
49.625	-66.375	11.300255
49.625	-66.125	11.307445
49.625	-65.875	11.319945
49.625	-65.625	11.343197
49.625	-65.375	11.379926
49.625	-65.125	11.434935
49.625	-64.875	11.494814
49.625	-64.625	11.57291
49.625	-64.375	11.728005
49.625	-64.125	11.816199
49.625	-63.875	11.791053
49.625	-63.625
49.625	-63.375
49.625	-63.125
49.625	-62.875
49.625	-62.625	12.380989
49.625	-62.375	12.442079
49.625	-62.125	12.534025
49.625	-61.875	12.528672
49.625	-61.625	12.495175
49.625	-61.375	12.463202
49.625	-61.125	12.436162
49.625	-60.875	12.408251
49.625	-60.625	12.372301
49.625	-60.375	12.331204
49.625	-60.125	12.287677
49.625	-59.875	12.257694
49.625	-59.625	12.264093
49.625	-59.375	12.318128
49.625	-59.125	12.41582
49.625	-58.875	12.560487
49.625	-58.625	12.737117
49.625	-58.375	12.887407
49.625	-58.125	12.899091
49.625	-57.875
49.625	-57.625
49.625	-57.375
49.625	-57.125
49.625	-56.875
49.625	-56.625
49.625	-56.375
49.625	-56.125
49.625	-55.875
49.625	-55.625	11.434598
49.625	-55.375	11.415212
49.625	-55.125	11.318003
49.625	-54.875	11.1944685
49.625	-54.625
49.625	-54.375	10.940704
49.625	-54.125	10.947116
49.625	-53.875	10.860927
49.625	-53.625	10.754279
49.625	-53.375	10.49571
49.625	-53.125	10.167048
49.625	-52.875	9.900158
49.625	-52.625	9.770809
49.625	-52.375	9.752969
49.625	-52.125	9.757448
49.625	-51.875	9.715978
49.625	-51.625	9.618567
49.625	-51.375	9.497937
49.625	-51.125	9.371819
49.625	-50.875	9.231719
49.625	-50.625	9.092014
49.625	-50.375	8.996567
49.625	-50.125	8.996847
49.625	-49.875	9.128649
49.625	-49.625	9.374995
49.625	-49.375	9.6678705
49.625	-49.125	9.925983
49.625	-48.875	10.121391
49.625	-48.625	10.28593
49.625	-48.375	10.449138
49.625	-48.125	10.615513
49.625	-47.875	10.790931
49.625	-47.625	10.981077
49.625	-47.375	11.183626
49.625	-47.125	11.387242
49.625	-46.875	11.573838
49.625	-46.625	11.732489
49.625	-46.375	11.857304
49.625	-46.125	11.954169
49.625	-45.875	12.035974
49.625	-45.625	12.123118
49.625	-45.375	12.231011
49.625	-45.125	12.375616
49.625	-44.875	12.570742
49.625	-44.625	12.813946
49.625	-44.375	13.091855
49.625	-44.125	13.373067
49.625	-43.875	13.622348
49.625	-43.625	13.812157
49.625	-43.375	13.948006
49.625	-43.125	14.063294
49.625	-42.875	14.185331
49.625	-42.625	14.340598
49.625	-42.375	14.530568
49.625	-42.125	14.736837
49.625	-41.875	14.941667
49.625	-41.625	15.135644
49.625	-41.375	15.313205
49.625	-41.125	15.456847
49.625	-40.875	15.550503
49.625	-40.625	15.588894
49.625	-40.375	15.572352
[truncated: 574,001 more rows]
