# Supplementary material for: The role of cyclonic activity in tropical temperature-rainfall scaling
Source: Nat Commun. 2021 Nov 18;12:6732. doi: 10.1038/s41467-021-27111-z (PMC8602412; doi:10.1038/s41467-021-27111-z)
Supplement: Supplementary file 4 — Source Data [file 41467_2021_27111_MOESM4_ESM.zip › fig2a.csv]

maximum intensity of episode [mm/h]	temperature at t=-48h [°C]	temperature at t=-47h [°C]	temperature at t=-46h [°C]	temperature at t=-45h [°C]	temperature at t=-44h [°C]	temperature at t=-43h [°C]	temperature at t=-42h [°C]	temperature at t=-41h [°C]	temperature at t=-40h [°C]	temperature at t=-39h [°C]	temperature at t=-38h [°C]	temperature at t=-37h [°C]	temperature at t=-36h [°C]	temperature at t=-35h [°C]	temperature at t=-34h [°C]	temperature at t=-33h [°C]	temperature at t=-32h [°C]	temperature at t=-31h [°C]	temperature at t=-30h [°C]	temperature at t=-29h [°C]	temperature at t=-28h [°C]	temperature at t=-27h [°C]	temperature at t=-26h [°C]	temperature at t=-25h [°C]	temperature at t=-24h [°C]	temperature at t=-23h [°C]	temperature at t=-22h [°C]	temperature at t=-21h [°C]	temperature at t=-20h [°C]	temperature at t=-19h [°C]	temperature at t=-18h [°C]	temperature at t=-17h [°C]	temperature at t=-16h [°C]	temperature at t=-15h [°C]	temperature at t=-14h [°C]	temperature at t=-13h [°C]	temperature at t=-12h [°C]	temperature at t=-11h [°C]	temperature at t=-10h [°C]	temperature at t=-9h [°C]	temperature at t=-8h [°C]	temperature at t=-7h [°C]	temperature at t=-6h [°C]	temperature at t=-5h [°C]	temperature at t=-4h [°C]	temperature at t=-3h [°C]	temperature at t=-2h [°C]	temperature at t=-1h [°C]	temperature at t=0h [°C]
10.969999	28.469635	28.38852	28.404724	28.400665	28.425018	28.441254	28.451385	28.406769	28.378357	28.427032	28.552765	28.676483	28.73529	28.745453	28.564941	28.58725	28.719086	28.68866	28.546692	28.356049	28.309418	28.108643	28.09851	28.092407	28.104584	26.987152	26.895874	27.24472	27.157501	27.648285	28.045776	28.143127	27.305542	27.234558	27.59555	27.962616	28.276978	28.37027	28.31549	28.295227	27.171692	27.404907	27.605682	27.7659	27.694916	27.457642	27.978851	27.948425	26.790436
26.31	27.164795	27.098267	27.130524	27.156738	27.31192	27.457031	27.704956	27.886353	27.964966	27.892395	27.844025	27.83194	27.789612	27.940765	27.80774	27.332062	26.71936	26.445251	26.288025	26.380737	26.68509	26.836273	26.896729	26.840302	26.870514	27.160767	27.259521	27.37442	27.57193	27.789612	27.914581	27.791626	27.656586	27.342163	26.997498	26.668976	26.394867	26.193298	26.017944	26.711304	26.576263	26.03003	26.37268	26.725403	27.037811	27.156738	27.009583	26.725403	26.447266
13.9	28.054749	28.269897	27.804047	27.843536	27.940247	28.137634	28.289642	28.445587	28.431763	28.459412	28.48111	28.3844	28.02118	26.40451	27.105255	27.444794	27.665863	27.865234	28.04486	28.145538	28.127777	28.056702	27.31253	27.067749	26.67099	26.815094	26.789429	26.39859	26.179474	26.694672	27.26712	27.713226	27.954071	28.127777	28.277802	28.321228	28.02118	27.480316	27.063812	27.002625	26.63742	26.53479	26.89798	27.326355	27.373718	26.969055	27.211853	27.280945	27.415161
6.2999997	29.341675	29.033722	28.954163	28.874603	28.774689	28.325958	28.236237	28.346375	28.572754	28.74408	29.072449	29.009247	28.97049	28.93988	29.01944	29.035736	29.01535	29.023499	29.007202	29.096924	29.04187	28.811401	28.844025	28.662506	28.523804	28.079193	27.885406	27.958832	27.057343	26.584167	26.765686	27.07367	27.432648	27.632507	27.471375	26.937012	27.255188	27.314331	27.332703	26.898254	26.635162	26.520935	26.367981	26.204803	26.064056	25.97638	26.05185	25.992676	25.996765
25.41	27.834259	27.558533	27.658417	27.430634	27.344727	27.214874	27.4906	27.722382	27.900208	28.054047	28.289825	28.5336	28.71341	28.83728	28.887238	28.865265	28.799347	28.783356	28.721405	28.469635	28.289825	28.329773	28.313812	28.239868	28.293823	28.359741	28.359741	28.227875	27.94217	27.980133	28.022064	28.207916	28.363739	28.567566	28.705414	28.763367	28.753387	28.773346	28.769348	28.827301	28.335785	28.42569	28.65747	28.427704	28.603516	28.789337	28.757355	28.47763	28.421692
9.15	28.574677	28.512299	28.228607	27.01944	26.908783	26.820282	27.152252	27.578766	27.51236	27.325256	27.689423	27.254852	27.246796	27.532501	27.794037	27.890625	27.963043	27.967072	27.846344	28.041504	27.399689	27.69345	27.796051	27.890625	28.075714	27.882568	27.586823	27.621002	28.04956	28.299042	27.816162	27.675323	27.90268	28.0737	28.0878	28.162231	28.242706	28.37146	28.393585	28.256775	28.311096	28.500214	28.633026	28.685333	28.598816	28.55655	28.413727	27.250824	28.065643
7.1099997	27.665619	27.627441	27.693726	27.76004	27.79422	27.830383	27.92279	27.983093	28.017242	28.017242	27.952942	27.908722	27.826355	27.721863	27.561127	27.52295	27.677673	27.71585	27.78415	27.790192	27.77008	27.667633	27.559113	27.428497	27.30191	27.22757	27.197418	27.27179	27.494812	27.667633	27.856506	27.995148	28.161926	28.364868	28.477386	28.433167	28.386963	28.39096	28.37088	28.338745	28.013214	27.711823	27.541046	27.733917	27.810272	27.808258	26.797577	26.108368	25.915466
3.6799998	27.53125	27.553253	27.547272	27.431183	26.820862	27.103027	27.329132	27.561249	27.759369	27.899445	27.895447	27.675323	27.030975	27.293121	27.691345	28.175598	28.439728	28.437744	28.397736	28.429749	28.417725	28.355682	28.263641	28.091553	27.957489	27.85141	27.763367	27.721344	28.113556	28.053528	27.971497	28.0195	28.109558	28.187592	28.21762	28.245636	28.401733	28.535797	28.49176	28.207611	28.701874	28.747894	28.77591	28.777924	28.729889	28.707886	28.657867	28.539795	28.3797
15.089999	27.583221	27.687714	27.894684	27.788177	27.673645	27.589264	27.71585	27.667633	27.774109	27.623413	27.667633	27.960968	28.105652	28.27243	28.358826	28.37088	28.384949	28.423126	28.45929	28.535645	28.42514	28.29654	28.204102	28.206116	28.216156	28.200104	28.085571	27.920807	27.852478	27.86856	28.007202	27.898682	27.727905	27.476715	27.364197	27.358185	27.324005	27.526947	27.647522	27.914764	28.009216	27.701782	26.96637	27.320007	27.428497	26.99649	26.94226	26.815643	25.93155
2.26	28.617401	28.757874	28.781952	28.675598	28.7659	28.761902	28.72174	28.705688	28.625427	28.573242	28.541107	28.48291	28.406647	28.258148	28.226013	28.24408	28.111633	28.091553	28.05542	28.115631	28.266174	28.396606	28.521057	28.57724	28.64148	28.673584	28.669556	28.599335	28.54715	28.390594	28.25412	28.2742	28.185883	28.13974	27.975159	26.9516	26.837189	27.02185	27.10614	26.618439	27.212494	27.232574	27.256653	27.447327	27.4393	26.010315	26.164856	26.415741	26.612427
10.07	27.595276	27.56726	27.601288	27.637299	27.715363	27.789398	27.86142	27.975494	28.07956	28.127563	28.137573	28.121582	28.141571	28.2016	28.0195	27.885437	27.819397	27.787384	27.769379	27.695343	27.529236	27.177063	27.183075	27.25711	27.271118	27.463226	27.44519	27.175049	27.062988	27.169037	27.349152	27.529236	27.727356	27.8414	27.779388	27.74936	27.777374	28.127563	28.101562	28.087555	28.037537	28.00351	27.97348	27.885437	27.783386	27.503235	27.137024	26.34262	26.028442
4.1	27.491577	27.445679	27.313904	27.202118	27.128265	26.958557	26.88272	27.220093	27.086334	26.952576	26.91864	26.884705	26.846771	26.796875	26.774902	26.758942	26.74295	26.64914	26.63916	26.505402	26.51538	26.549316	26.47345	26.174011	25.814667	25.82666	26.076202	26.419556	26.637146	26.76892	26.72699	26.988495	26.924622	26.920624	26.958557	27.016449	26.886688	26.774902	26.68106	26.673096	26.287811	25.742798	25.33957	24.964233	24.960266	25.068054	25.100006	25.223755	25.40744
2.32	26.487549	26.749298	27.388702	27.736359	27.784302	27.884216	27.992096	27.126953	27.092987	27.460632	26.845215	25.74826	26.58548	27.236847	27.568512	27.604492	27.736359	27.704376	27.332733	26.937134	26.02002	25.854156	26.995087	26.841217	26.533508	26.391663	26.761292	27.15091	27.230835	26.849213	26.893158	27.178894	27.494598	27.718384	27.826263	27.858246	27.944153	27.992096	27.95813	27.902191	27.482605	26.501556	26.024017	25.808228	25.754272	25.746277	25.664337	25.666351	25.82019
3.32	27.851715	28.055634	28.208557	28.33908	28.385956	28.318665	28.253418	28.616394	28.547058	28.48587	28.449188	28.2677	27.888428	27.884338	27.894531	27.833374	27.70694	27.55606	27.523438	28.02301	27.976105	28.008728	28.04953	28.055634	28.07602	28.108643	28.153503	28.235077	28.24118	28.122925	28.16983	28.842743	28.657166	28.21875	27.739563	27.578491	27.806854	27.870087	27.894531	27.768127	27.598877	27.468353	27.494873	27.366425	27.199219	26.703705	26.556885	27.31543	27.916962
1.38	27.026428	26.705048	26.175995	26.43753	26.673096	26.71701	26.78888	26.820831	26.72699	26.429535	26.635162	26.465485	26.467468	26.477448	26.906647	27.295929	27.489594	27.53949	27.489594	27.45166	27.469635	27.60138	28.144379	28.162354	28.18631	28.180298	28.130402	28.070526	27.924774	27.826965	27.749115	27.633331	27.497559	27.365814	27.505554	27.4357	27.37381	27.1622	27.086334	27.180145	27.222076	26.920624	26.43753	26.156036	25.952423	25.876556	26.140076	26.092163	26.223907
0.82	28.443909	28.48816	28.546509	28.647095	28.518341	28.423767	28.30307	28.409698	28.496216	28.53241	28.739655	28.759766	28.773865	28.82013	28.699402	28.673248	28.824158	28.82013	28.79599	28.719513	28.63504	28.544495	28.705444	28.64508	28.586731	28.608887	28.79599	28.896576	29.005219	28.417755	28.180328	28.43988	28.40567	28.48816	28.94284	27.997253	27.908722	27.89264	27.812164	27.932861	28.148132	28.397614	28.28897	28.409698	28.427795	28.09784	27.999268	27.715576	27.355438
3.9399998	27.463837	27.478058	27.427216	27.315338	27.87674	27.832	27.966248	27.986603	27.962189	27.661133	27.439423	27.705872	27.53299	27.124115	26.749847	26.426422	27.46585	27.240082	27.382446	27.722168	28.0578	28.32019	28.472748	28.52768	28.393433	28.297821	28.373077	27.931671	27.858429	27.457733	26.55661	27.278717	27.484161	26.886139	27.258362	27.657074	27.799469	27.856415	27.897095	27.91745	27.952026	27.923553	28.047607	28.082184	27.943878	27.398712	26.936981	26.644073	26.890198
6.79	26.377655	26.181854	26.79126	27.208862	27.47461	27.738342	27.954132	28.149963	28.299805	28.417694	28.435669	27.31076	26.221832	27.67041	28.018097	28.223877	28.347778	28.463654	28.5336	28.525604	28.47763	28.259857	27.812286	27.71637	27.692413	27.9122	28.006104	28.054047	28.185913	28.159943	27.692413	27.934174	28.303802	28.491638	28.565552	28.701416	28.835297	28.881256	28.881256	28.795319	28.787354	28.519592	28.359741	27.642456	26.367676	27.286774	27.460632	26.4516	26.285767
2.59	28.670624	28.75885	28.822449	28.863464	28.838867	28.808075	28.803986	28.45935	28.044952	27.51773	27.536224	27.368011	27.039764	27.047974	26.842834	26.59665	26.457184	26.54538	26.73822	26.506409	26.223297	26.34433	26.7341	27.056183	27.335175	27.546478	27.7229	27.858276	28.055206	28.21112	28.377289	27.562866	27.43158	27.608002	27.870575	27.649048	26.516663	26.243835	26.74643	27.111572	27.43158	26.963867	26.110474	26.908478	27.224396	27.134125	26.102264	26.871552	27.287994
5.22	28.038513	27.922363	27.865326	27.808289	27.77771	27.832733	27.904022	27.997772	28.085358	28.183167	28.293182	28.378754	28.450073	28.664001	28.625275	28.553986	28.556	28.580444	28.598785	28.568237	28.48471	28.39096	28.299286	28.258545	28.177032	28.225952	28.209656	28.181122	28.201508	28.276886	28.39096	28.537659	28.608978	28.576385	28.582489	28.553986	28.547852	28.710846	28.710846	28.727142	28.755676	28.778076	28.888092	28.76178	28.460236	27.806244	27.402832	27.4823	27.659546
4.71	28.099457	28.148254	28.130676	28.148254	28.243866	28.191162	28.138489	28.064331	27.986267	27.923828	27.898468	27.878937	27.816498	27.718933	27.621368	27.556976	27.619415	27.580383	27.570648	27.60382	27.67212	27.769684	27.914093	28.015533	28.060425	28.085785	28.15799	28.175568	28.111176	28.109222	28.085785	28.058472	28.07019	27.996033	27.904327	27.791138	27.68576	27.543304	27.461365	27.43991	27.455505	27.478912	27.4711	27.543304	27.677948	27.843842	28.011658	27.892609	27.759918
7.1499996	28.110077	28.287445	28.525269	28.581696	28.303558	27.6969	27.602173	28.061707	28.208832	28.368073	28.89212	28.880005	28.783264	28.507141	28.003265	28.097992	28.073792	27.979065	27.799683	27.670685	27.48526	27.30185	27.28775	27.031769	26.985413	27.146637	27.088196	27.045868	27.378448	27.598114	27.775482	27.217194	26.987427	27.251465	27.656586	27.934723	28.017365	28.01535	27.997223	28.047607	28.071777	28.144348	28.17862	26.928986	26.78183	26.65686	27.364319	26.87857	26.65686
4.2999997	28.374908	27.954956	27.561127	27.625427	27.589264	27.49884	27.54303	27.098969	26.904083	27.060791	27.47873	27.655548	27.82837	28.003174	27.950928	27.111023	27.082916	27.332062	27.649536	27.83841	27.944916	28.051392	27.960968	27.474731	26.747345	26.351501	26.249023	26.086273	26.71518	26.926178	26.480103	26.23294	26.401733	26.946259	28.234253	28.346771	28.384949	28.451263	28.581879	28.654205	28.511536	27.520935	25.911469	25.879303	25.762787	25.489502	25.714539	26.245026	26.604675
2.5	27.61502	27.811707	27.889984	27.968262	28.154907	28.187012	28.21112	28.237213	28.178986	27.978302	27.835785	27.715363	27.606964	27.31192	27.297882	27.370148	27.538727	27.129303	26.577332	26.880402	27.193512	27.528687	27.809692	27.912048	27.86789	27.79364	27.257751	27.002838	27.332	27.703308	27.91806	28.044525	28.195038	28.347595	28.38974	28.345581	28.034485	27.492584	26.723846	26.89447	26.525146	27.036957	27.125275	27.143341	27.61502	27.8378	28.000366	28.040497	28.062592
10.91	26.969055	26.99472	27.105255	27.231598	27.148682	27.069733	27.128937	26.945374	26.821014	26.90982	27.148682	26.809174	26.651245	26.911804	27.47638	27.865234	28.121857	28.40216	28.654816	28.787079	28.860107	28.891693	28.757477	28.794983	28.80484	28.791046	28.775238	28.777222	28.733795	28.607452	28.548248	28.419922	28.291626	28.098175	28.394257	28.410065	28.489014	28.337006	27.76654	26.03537	26.116302	26.84076	27.434906	27.837616	27.98169	27.952087	27.602692	26.440033	26.763763
1.78	28.14032	28.160461	28.148376	28.160461	28.118134	28.17862	28.142334	27.80371	27.180908	26.8302	27.293793	27.68277	27.92868	28.172546	28.426514	28.527283	28.666351	28.801422	28.847748	28.79535	28.845734	28.890106	28.728851	28.759064	28.505127	27.835968	26.894714	26.874542	27.227264	27.47116	27.364319	27.01767	27.118439	26.59439	26.96524	27.08014	26.783844	25.993774	26.009888	26.59439	27.033783	27.386505	27.680756	27.704956	27.779541	27.874268	28.069763	28.120148	27.773468
1.8199999	26.694458	26.728516	26.716492	26.840668	26.874725	26.894745	26.860687	27.125092	27.087006	27.069	27.101044	27.135101	27.12909	27.08902	26.964844	26.860687	26.742523	26.620361	26.608337	26.518219	26.476135	26.492157	26.568268	26.684448	26.830658	26.948822	27.036957	27.121063	27.157135	27.217194	27.243256	27.501617	27.545685	27.641815	27.721924	27.802032	27.693878	27.537659	27.385437	27.267273	27.131073	26.976868	27.014923	27.076996	27.151123	27.3414	27.415497	27.327362	27.313354
5.25	27.314514	27.04013	27.198029	27.389496	27.592834	27.825775	28.029083	28.234375	28.412018	28.56009	28.646942	28.67456	28.654816	29.17398	29.148315	28.943024	28.173187	27.213837	27.08551	27.359894	27.644165	27.762604	27.81195	27.790222	27.606659	26.817047	27.123016	27.438873	27.70337	28.017242	28.196869	28.4357	28.554169	28.263977	27.178284	26.836792	27.194092	28.457428	28.58377	28.672577	28.773254	28.812744	27.588898	26.817047	27.207916	27.600739	27.683624	26.919708	26.524902
2.34	27.622833	27.925446	28.006683	28.035126	28.083862	28.24228	28.12854	27.559875	27.549713	27.94983	28.240265	28.36618	28.244293	28.794708	28.747986	28.689087	28.634247	28.587555	28.561127	28.461609	28.374298	28.266663	28.159027	28.106201	28.035126	28.089966	28.014801	27.93155	27.903107	28.05542	28.193542	28.203705	28.045288	28.051361	28.008728	28.248383	28.187439	28.559113	28.449432	28.081818	27.734528	27.480682	27.474579	27.066376	26.627686	26.741425	26.934357	27.060272	27.17807
1.99	27.46811	27.403717	27.530487	27.87854	28.156189	28.369446	28.459991	28.536438	28.580719	28.540466	27.965057	27.787994	27.719604	27.781982	27.743744	27.84433	27.916779	27.260895	26.645233	26.254913	26.24887	26.635162	27.313202	27.508362	27.794037	27.942932	27.792023	27.894623	28.027435	28.089813	28.317139	28.453949	28.516327	28.506256	28.41977	28.256775	28.099854	27.983154	28.025421	27.957	27.804108	27.804108	27.916779	28.001282	28.123993	28.266846	28.297028	28.351349	28.375488
22.34	28.470734	29.036224	28.999603	28.954834	28.887726	28.838898	28.783966	28.706696	28.637512	28.511414	28.395447	28.314087	28.297821	28.40564	28.393433	28.407654	28.46054	28.60498	28.710754	28.869415	28.962982	29.026031	29.062653	29.087067	29.054504	28.90805	28.895844	28.883636	28.796173	28.800262	28.814484	28.66803	28.692444	28.755493	28.633453	28.450378	28.338501	27.65097	27.915405	28.041504	28.277466	28.5419	28.698547	28.529694	28.143219	28.328339	28.299835	27.909302	27.467896
1.61	29.366302	29.317291	29.252563	29.209412	29.17215	29.078003	28.952484	28.813232	28.705383	28.626923	28.742645	28.723022	28.732819	28.760284	28.879913	29.060364	29.278046	29.423187	29.483978	29.482025	29.491821	29.462402	29.474182	29.478088	29.434967	29.37024	29.32315	29.27414	29.213348	29.128998	29.038788	28.952484	28.8956	28.842651	28.919159	28.887787	28.885803	28.928955	28.989746	28.919159	28.770111	28.044434	28.22293	28.401398	28.58966	28.740692	29.109406	29.115265	29.128998
3.58	28.55954	28.555511	28.442627	28.297516	27.964966	27.964966	27.75534	27.602173	27.221222	27.045868	27.448975	27.80774	27.962952	28.089935	28.182648	28.243103	27.83194	27.910553	28.025421	28.144348	28.327759	28.575653	28.748993	28.841705	28.938446	28.898163	28.235046	27.608215	28.952576	28.817535	28.4104	28.07782	28.229004	28.360016	27.261536	26.97937	27.380463	27.50943	26.846344	26.288025	27.348206	27.529602	27.459045	26.326324	25.864777	26.312225	26.255768	26.71936	27.370361
3.8999999	29.030334	28.965057	28.777466	28.502197	29.009918	28.958954	28.950806	28.973236	29.05072	29.183258	29.313751	29.413666	29.49115	29.499329	29.466705	29.46466	28.769318	28.856995	28.912048	29.040527	29.089447	29.05478	28.624542	28.642883	28.724457	28.716309	28.769318	28.82846	29.230164	29.19345	29.1445	29.142487	29.207733	29.285217	29.362701	29.213837	28.65512	27.923096	27.780365	27.865997	28.312561	28.029114	28.273804	28.449188	28.31665	27.539734	27.166595	26.899445	26.63031
0.96	28.282928	28.1904	28.134064	28.095825	28.043518	28.045532	28.019379	27.952972	27.934875	27.954987	28.156189	28.27893	28.375488	28.516327	28.564606	28.562592	28.119965	27.39569	27.347382	27.665283	27.926819	28.168274	28.397614	28.425781	28.470062	28.478088	28.421753	28.341278	28.246735	28.184357	28.111938	28.134064	28.025421	27.739716	27.687408	27.69345	27.796051	28.077728	28.301056	28.42981	28.49823	28.54248	28.37146	27.950958	27.391663	26.942993	26.914825	26.959076	26.804169
2.4099998	28.683685	28.746887	28.720367	28.710175	28.75708	28.726501	28.722412	28.699982	28.70816	28.720367	28.716309	28.618439	28.602112	28.58783	28.53891	28.536865	28.522583	28.46347	28.32071	28.151459	28.135162	28.182068	28.108643	27.972015	27.8721	27.863953	27.916962	28.200409	28.243225	26.936157	26.787323	27.237946	27.719177	28.065826	28.292175	28.492004	28.630646	28.767273	28.822327	28.840698	28.80603	28.689789	28.506287	28.21875	27.72937	27.129883	27.592743	27.366425	27.356232
10.4	27.417023	27.760803	27.807587	27.43332	26.827148	26.49353	27.091583	27.834045	27.99881	28.24289	28.46463	28.535797	27.746552	27.5513	27.5289	27.640778	27.931671	28.293762	28.46463	28.89383	29.019928	29.15216	29.207062	29.099274	28.415802	28.074066	28.13916	28.135101	27.990662	28.147308	28.137115	28.696503	28.672089	28.413757	28.334442	28.495117	28.718872	28.918243	28.590729	26.871887	27.054962	27.699768	27.49231	28.50531	28.64972	28.702606	28.576508	27.87674	27.931671
1.41	28.059692	27.85611	28.083862	28.095978	28.192719	27.642487	27.779541	27.91861	27.598114	26.606476	26.32431	25.911133	26.023987	27.307892	27.384491	27.457031	27.590057	27.761383	27.90448	28.041534	28.146362	28.154419	28.305573	28.408386	28.3862	28.17456	28.224945	28.233032	28.317688	28.358002	28.3096	28.186676	28.083862	28.02945	27.96698	27.846039	27.525574	26.856415	26.556091	26.884613	27.207123	27.396576	27.630371	27.89441	27.993164	27.876282	27.404633	26.997498	26.67099
1.4499999	27.908112	27.9346	28.00998	28.093506	28.177032	28.248352	28.303375	28.36856	28.384857	28.411346	28.435791	28.445984	28.427643	28.454132	28.480621	28.492859	28.492859	28.401154	28.28299	28.164825	28.101654	28.107788	27.86737	27.973297	28.12613	28.26059	28.374664	28.427643	28.376709	28.21576	28.164825	27.969238	27.195007	27.445618	28.778076	28.78421	28.822906	28.865692	28.771973	28.619171	28.183167	27.816437	27.600464	27.201141	26.697876	26.744751	27.539337	27.256134	26.530823
0.29	27.574677	27.57071	27.493622	27.54303	27.564789	27.529205	27.505493	27.479797	27.527222	27.598389	27.892853	27.809845	27.772308	27.709045	27.624054	27.550934	27.495605	27.491669	27.505493	27.53711	27.523285	27.60431	27.873077	27.956085	27.956085	27.871124	27.770325	27.628021	27.521301	27.550934	27.57663	27.465973	27.270325	26.82959	27.213013	27.092438	27.25055	27.258453	27.292053	27.21695	27.268341	27.303925	27.321686	27.424469	27.57071	27.699158	28.025269	27.987701	27.886932
0.39	28.433136	28.386322	28.275085	28.18338	28.10141	28.027252	27.96286	28.087738	28.060425	28.042877	28.042877	28.134583	28.241913	28.392181	28.458527	28.522919	28.569733	28.18924	28.10141	28.595123	28.653656	28.620483	28.641937	28.630219	28.632172	28.589264	28.546326	28.519012	28.456573	28.394104	28.329712	28.431183	28.304352	28.357025	28.437042	28.45462	28.513153	28.550232	28.634125	28.749268	28.825378	28.891724	28.883911	28.874146	28.65561	28.64975	28.554138	28.294586	28.015533
1.73	28.06955	27.943481	27.849426	27.799408	27.811401	27.827423	27.80539	27.69934	27.575287	27.52124	27.499237	27.51123	27.555267	27.563263	27.591278	27.637299	27.70935	27.825409	27.875427	27.923462	27.891449	27.8154	27.787384	27.783386	27.87143	27.913452	27.845428	27.78537	27.737366	27.725342	27.665314	27.609283	27.545258	27.431183	27.239105	26.97696	26.416656	27.072998	26.990967	26.742828	26.832855	26.96695	27.187073	27.28711	26.8909	25.868347	25.640228	26.016418	26.132477
1.86	27.962921	28.248474	28.49118	28.697174	28.84198	28.954163	29.025543	29.408997	29.355957	29.121399	28.81955	28.786926	28.36267	27.626404	27.353088	27.336761	27.465271	27.534607	27.605988	28.044495	28.077148	28.066956	28.154633	28.26886	28.41571	28.568695	28.650269	28.603363	27.826263	27.916016	28.054718	28.533997	28.560516	28.682892	28.790985	28.719604	28.662506	28.725739	28.542175	27.573364	27.249054	27.214386	27.526459	28.856262	28.605377	28.580902	28.299469	28.177094	27.928253
0.53999996	28.27243	28.179993	28.04538	27.86856	27.958954	27.944916	27.969025	27.989105	28.097626	28.16391	28.220184	28.226227	28.24228	28.304565	28.368866	28.439209	28.790833	28.728546	28.712463	28.71045	28.732574	28.672272	28.60196	28.4794	28.31662	28.161926	28.043365	27.973022	28.073517	28.184021	28.258362	28.386963	28.483398	28.535645	28.62204	28.608002	28.399017	27.442566	27.275787	26.946259	28.388977	28.364868	28.352814	28.328674	28.42514	27.886627	26.604675	26.713196	27.121063
1.65	27.365173	27.050934	26.813782	27.011414	27.631989	27.766357	27.76242	27.79007	27.85727	27.886932	27.819733	27.766357	27.681396	27.454102	26.647797	26.303894	26.337494	26.701141	27.021301	27.297974	27.541077	27.736725	27.855286	27.991669	27.948181	27.962006	27.946198	27.952148	27.774261	27.744629	27.736725	27.764374	27.782166	27.807861	27.837494	27.758453	27.75055	27.671509	27.031189	26.264374	26.454102	26.748566	27.066742	27.36319	27.628021	27.861237	28.039093	28.094421	28.133942
0.53	27.586517	27.61023	27.580597	27.57663	27.645813	27.746613	27.884949	28.07663	28.264374	28.404694	28.467957	28.450165	28.444244	28.529205	28.450165	28.39679	28.32367	28.30194	28.305878	28.278229	28.179413	28.052917	27.96399	27.871124	27.584534	27.633942	27.491669	27.489685	27.61023	27.669525	27.673492	27.76242	27.855286	27.956085	28.074677	27.99759	27.084534	26.65567	26.954102	27.187317	27.242645	27.386932	27.572693	27.568726	26.948181	26.465973	26.29007	26.22879	26.207062
1.0699999	28.405823	28.335571	28.228241	28.113129	28.04483	27.996033	27.955048	27.86139	27.898468	28.08191	28.269226	28.489746	28.696564	28.854645	28.901459	28.84488	28.766815	28.70047	28.682922	28.573639	28.597076	28.604858	28.61267	28.556091	28.507294	28.421448	28.294586	28.206787	27.900421	27.4711	27.523804	27.734558	27.631134	27.777496	28.10141	28.470215	28.759033	28.911224	28.979523	29.041962	29.11026	29.071259	29.082947	29.256622	29.075134	28.602905	28.304352	28.37851	28.390228
0.35999998	27.41684	28.166046	28.064056	28.091522	28.146423	28.164093	28.195465	28.322937	28.411194	28.479828	28.544556	28.507294	28.50534	28.668121	28.654388	28.58377	28.59555	28.573975	28.572021	28.49356	28.34842	28.207214	28.171936	28.15036	28.16211	28.058167	28.062103	28.08368	28.224884	28.328827	28.424927	28.540619	28.60733	28.666168	28.71518	28.826965	28.86621	28.923065	28.8956	28.88974	28.934845	28.899536	28.626923	28.358246	28.34842	28.428833	28.41513	28.373932	28.273895
0.16	29.00119	28.971008	28.950897	28.9328	28.896576	28.810059	28.743683	28.671234	28.606873	28.564606	28.699402	28.689362	28.67929	28.789948	28.818115	28.886505	28.954926	29.043457	29.156128	29.19635	29.2547	29.27481	29.284882	29.2547	29.160126	29.12796	28.520355	28.870422	29.031372	29.081665	29.013275	28.928772	28.846283	28.753723	28.804047	28.295013	28.089813	28.093811	28.11795	28.16626	28.276917	28.331238	28.514313	28.580719	28.67929	28.534424	27.838318	28.025421	27.8685
0.22999999	27.457642	27.89682	28.2901	28.59555	28.793182	28.886993	28.920929	28.898987	28.79718	28.725311	28.86905	28.934906	28.867035	28.619507	28.092468	27.816986	27.820984	27.998657	28.1344	28.16034	28.208252	27.838928	26.503418	26.265839	26.583252	27.190155	27.597382	27.88684	28.112427	28.266144	28.407898	28.250183	27.563446	26.968536	27.72116	27.838928	27.878876	27.92279	27.972687	28.074493	28.044556	27.62732	27.828949	27.639313	26.393616	26.433533	27.21408	27.429688	27.661285
0.32	29.027344	29.045593	29.065857	29.019226	29.00705	28.8732	28.810333	28.725159	28.654175	28.508148	28.46759	28.4169	28.362152	28.305359	28.293182	28.230316	28.376343	28.31955	28.303345	28.323608	28.386475	28.473694	28.544678	28.566986	28.538574	28.493958	28.493958	28.475708	28.68866	28.631866	28.55481	28.52237	28.534515	28.558868	28.55075	28.506134	28.291168	27.688843	27.634094	27.451569	27.14737	27.035828	27.003387	27.258911	27.70102	27.901794	26.920227	27.2305	27.591492
0.55	26.677765	26.812683	26.67572	27.313538	27.736694	28.13739	28.286621	28.374542	27.97998	27.264465	27.07843	27.536346	27.732605	28.844727	29.020538	29.047089	28.908081	28.284576	27.04367	26.168732	26.401764	27.027344	27.256287	27.342163	27.23584	28.313202	28.257996	28.292755	28.300934	28.323425	28.450165	28.591217	28.689362	28.771118	28.797699	28.744537	28.04538	27.340118	27.94522	28.327515	28.486969	28.66687	28.713898	28.489014	28.031097	27.98816	27.798035	27.767365	27.787811
0.79999995	26.826202	26.404724	26.515106	26.87439	27.28183	27.643097	27.869904	28.018433	27.99234	27.885956	27.952179	27.950195	27.613007	26.936615	26.906494	27.175446	26.862335	26.792084	26.729889	26.66565	26.633545	26.396698	26.033417	25.834717	25.987244	26.697754	26.14981	25.941101	26.115692	26.67569	27.097168	27.428345	27.685242	27.815704	27.940155	28.054565	28.1268	28.355621	28.271332	28.243225	28.156921	28.048523	27.966248	27.360107	26.816193	26.892456	26.452911	26.195984	26.248169
1.3399999	27.335144	27.361145	27.34314	27.383179	27.439209	27.529236	27.619293	27.741364	27.83142	27.889435	27.96347	28.001495	27.987488	28.155579	27.97348	27.791382	27.671326	27.569275	27.53125	27.477203	27.393158	27.319122	27.069	27.03299	26.884888	26.99295	27.026978	27.034973	27.175049	27.327148	27.50122	27.627289	27.689331	27.837402	27.925446	27.98349	27.957489	28.21762	28.19162	28.149597	28.123566	28.08554	28.009521	27.845428	27.665314	27.55127	27.515228	27.479218	27.447205
1.5699999	27.9935	28.331696	28.277649	28.203613	28.15158	28.149597	28.123566	28.107574	28.057526	27.995514	27.919464	27.61728	26.884888	27.525238	27.321136	27.123016	27.41919	27.605286	27.787384	27.679321	27.435211	27.675323	27.885437	27.843414	27.839417	28.175598	28.203613	28.145569	28.225616	28.261658	28.273651	28.219635	27.903442	27.463226	26.716797	26.28659	26.360626	27.004974	27.365143	27.545258	27.675323	27.76538	27.825409	27.875427	27.76538	27.911469	28.063538	28.12558	28.081543
1.13	27.98108	28.113678	28.226227	28.304565	28.366852	28.42514	28.455292	28.605988	28.60196	28.55774	28.561768	28.571808	28.51355	28.388977	28.10968	27.790192	27.526947	26.978424	26.835754	27.245667	27.446594	27.691742	27.94693	28.137787	28.292511	28.451263	28.559753	28.628082	28.714478	28.748627	28.72052	28.69638	28.664246	28.628082	28.60196	28.579865	28.553741	28.499481	28.403046	28.314606	28.17398	28.067474	27.171295	27.512909	26.900055	26.656921	26.184723	26.42987	26.841766
1.8299999	28.417084	28.521576	28.591919	28.599945	28.575836	28.519562	28.455292	28.509521	28.54367	28.563782	28.50351	28.392975	28.248322	28.107666	28.013214	27.94693	28.214142	28.250336	28.232239	28.288513	28.348785	28.457275	28.539673	28.581879	28.525604	28.437195	28.278442	27.94693	28.644165	28.551727	28.429169	28.338745	28.278442	28.149872	28.145844	27.890656	27.33609	27.135132	27.125092	27.315979	27.611359	27.719849	27.84845	27.995148	28.037323	27.350128	26.568512	26.988464	27.440552
0.65	27.667297	27.59488	27.164307	26.695526	26.902771	27.262909	27.53653	27.755829	27.948975	28.08377	28.119965	27.77594	27.287048	27.492249	27.884583	28.180328	28.182343	28.53241	28.802032	28.808044	28.653137	28.50827	28.401642	28.441895	28.413727	28.496216	28.431824	28.325195	28.216553	28.130035	28.148132	28.236664	28.40567	28.560577	28.66922	28.667206	28.618927	28.882507	28.812073	28.673248	28.530396	28.369446	28.417755	27.067749	26.894714	27.399689	27.713562	27.906708	27.910736
2.47	26.703339	26.81723	26.823242	26.99707	27.256805	27.50058	27.692413	27.868225	27.934174	28.006104	27.600494	27.520569	27.574524	27.698395	27.854248	27.978119	28.07602	28.000092	27.726349	27.398682	27.190887	26.921143	26.877197	27.184875	27.338745	27.412659	27.378693	27.280792	27.256805	27.208862	27.246826	27.254822	26.77127	26.121918	26.93512	27.364716	27.544525	27.782318	27.880219	27.82428	27.74234	27.6904	27.560516	27.332733	26.989075	27.021057	26.911163	26.145905	26.293732
1.17	28.939362	28.90039	28.863464	28.80194	28.680908	28.57013	28.442932	28.344452	28.295227	28.311646	28.535248	28.55371	28.590637	28.678833	28.834747	28.9599	29.05835	29.093231	29.052216	29.044006	29.085022	29.046051	29.126068	29.093231	29.019379	28.957825	28.902435	28.81424	28.709625	28.709625	28.71576	28.71988	28.687042	28.65628	28.52295	28.50653	28.607056	28.654236	28.691162	28.76294	28.76294	28.682953	28.55371	28.379333	28.092133	27.690063	27.400818	27.304413	27.556732
0.81	27.820648	27.3096	27.56717	27.79837	27.571228	27.800385	27.96872	28.13095	28.262787	28.404724	28.451385	27.421143	26.34021	26.737701	27.256866	27.534698	27.658417	26.731628	27.090576	27.459686	27.735474	27.922058	28.096466	28.157318	27.688843	26.703217	26.739716	26.952667	27.394775	27.642181	27.855133	27.871368	27.441437	27.159515	27.348145	27.621918	27.694916	27.3096	26.634277	26.313843	27.118958	27.516449	27.569183	27.504303	27.782135	28.09851	28.285065	28.33374	28.205994
0.63	28.311432	28.51831	28.558868	28.70285	28.846832	28.994904	29.134827	29.23825	29.32547	29.35791	29.363983	29.388336	29.353851	29.199707	29.132782	29.07196	29.063843	28.962433	28.520325	28.112701	28.104584	28.248566	28.4534	28.560883	28.607544	28.692719	28.660248	28.591309	28.38852	28.04779	27.991028	28.147186	28.313477	28.433136	28.345917	28.171509	28.189758	29.047607	29.019226	29.027344	29.059784	29.1409	29.193634	29.12265	28.932007	28.179626	28.240448	28.28305	27.684784
0.29999998	28.891663	28.77951	28.261566	27.370483	26.618073	26.379486	26.83014	27.019775	26.41211	25.92273	26.130707	26.422302	26.344818	25.930878	26.357056	27.064636	27.58664	27.910858	28.175934	28.26361	28.247314	28.04953	26.693512	27.343994	27.623352	27.84967	27.456146	27.211456	27.794617	28.24527	28.477722	28.522583	28.394135	27.912903	28.628632	28.620453	28.014862	27.515259	27.919006	28.19632	28.233032	28.025055	26.752655	26.144989	26.316284	26.797516	27.295044	27.480621	27.696747
2.7	28.138336	28.470428	28.48471	28.48471	28.472473	28.513214	28.568237	28.602875	28.670105	28.700653	28.71695	28.48877	28.107788	27.57193	26.966827	26.728455	27.038147	27.341705	27.578033	27.608612	27.011658	26.53897	26.708069	27.00351	27.309113	27.86737	27.902008	28.091461	28.209656	28.423584	28.541748	28.659912	28.686401	28.535645	28.478577	28.001831	27.154266	28.818817	28.564148	28.60083	28.568237	28.433746	28.242249	28.203522	28.016083	27.700287	27.50879	27.43338	27.472107
4.02	26.595459	26.545502	26.695343	26.815247	27.118958	27.112946	26.941132	26.407623	26.227814	26.239807	26.2258	26.111908	25.960052	26.049988	26.43161	26.641418	27.180878	27.278809	27.362701	27.41867	27.318756	26.663391	26.485565	26.669373	26.80127	26.897156	26.937134	26.9711	26.975098	27.240845	27.432648	27.564514	27.652435	27.600494	27.276794	27.070984	26.2258	25.68634	25.704315	26.103943	27.100983	27.21286	27.372711	27.210846	26.497559	26.012024	26.187836	26.155884	25.904114
0.65	27.750153	27.543304	27.422333	27.377441	27.361847	27.318909	27.334503	27.33841	27.443787	27.564789	27.668213	27.713074	27.68576	27.839935	27.921875	27.997986	28.197021	28.150208	28.142395	28.103363	28.056519	28.011658	27.953094	27.875061	27.775543	27.623322	27.467224	27.316956	27.260376	27.279877	27.037903	27.192078	27.301361	27.469177	27.636993	27.777496	27.96286	27.992126	27.919922	27.636993	28.134583	28.029205	28.01944	28.115082	28.193115	28.224335	28.17752	28.10727	27.933594
0.26	27.775177	27.858429	27.884827	27.941711	28.089966	28.282898	28.42508	28.573334	28.674866	28.705322	28.672852	28.64035	28.611908	28.575348	28.587555	28.601746	28.634247	28.613953	28.575348	28.518494	28.471771	28.414917	28.477875	28.37024	28.295074	28.291016	28.325531	28.431152	28.53067	28.591614	28.650513	28.69519	28.725647	28.776428	28.737823	28.76828	28.721588	28.71753	28.75003	28.778442	28.752045	28.689087	28.481934	28.185425	27.978241	27.876709	27.626892	27.6391	27.720337
1.2099999	27.328308	26.432129	26.84668	27.241455	27.440826	27.17041	26.765747	26.880219	27.549408	27.762604	27.904724	28.471252	28.763397	28.812744	28.712067	28.127777	28.824585	28.791046	28.743652	28.672577	28.564026	28.40216	28.309387	28.135681	27.243439	26.25644	26.81311	26.878265	26.84668	27.049988	26.286072	26.08078	26.473602	26.925629	27.290802	27.586914	27.819824	27.959991	28.131714	27.80011	28.159363	28.17514	28.088287	27.162506	26.850616	27.055908	26.368958	26.02945	26.363037
5.44	28.48294	28.515198	28.307587	27.960938	27.983093	28.106049	28.158447	28.148376	28.081848	28.011322	27.908539	27.833954	27.676727	26.568207	26.628662	27.007568	27.368347	27.6344	27.837982	28.00528	28.144348	27.944794	26.239655	25.923218	26.614532	26.45935	26.838287	27.16681	27.33612	27.029755	26.364624	26.320282	26.554077	26.755646	26.59439	26.084473	26.20337	27.057953	27.023712	26.967255	27.07611	26.469421	26.419037	26.273926	26.392853	26.713318	26.358582	25.810333	25.774078
0.48999998	27.973022	28.093597	28.234253	28.37088	28.491455	28.537659	28.591919	28.599945	28.624054	28.612	28.650177	28.599945	28.507507	28.55774	28.497467	28.455292	28.409058	28.318634	28.268402	28.216156	28.097626	27.99112	27.993134	27.932861	27.938873	27.960968	28.079529	28.145844	28.244293	28.38092	28.481384	28.51355	28.505524	28.551727	28.788818	28.778778	28.788818	28.778778	28.792847	28.744629	28.6763	28.583862	28.461304	28.372894	28.29654	28.131775	27.987091	27.99112	27.975037
1.39	28.233673	28.328064	28.403961	28.442932	28.486023	28.426514	28.375244	28.307526	28.241882	28.176239	28.137268	28.03061	27.92804	27.823395	27.729034	27.605957	28.032654	28.02649	28.036743	28.110596	28.161896	28.27472	28.40805	28.52295	28.590637	28.631653	28.623444	28.66449	28.765015	28.574219	28.348572	28.336273	28.395752	28.442932	28.486023	28.475739	28.418304	28.31369	28.229584	28.188568	28.334198	28.260345	28.239838	28.2583	28.295227	28.268555	28.149567	28.010101	27.759827
0.53	27.86731	28.122833	28.143127	28.1492	28.161377	28.031586	27.920044	28.005219	28.159332	28.278992	28.410828	28.512207	28.50412	28.61972	28.566986	28.548737	28.562927	28.65216	28.629852	27.9971	26.64035	26.90805	26.979034	26.563293	26.502441	27.56717	27.114899	27.287292	27.64624	27.402893	27.526611	27.690857	27.372467	27.484009	27.254852	26.99527	26.794495	26.263153	26.313843	26.360504	26.222565	26.699158	26.69107	26.547058	26.368591	26.218536	26.695099	26.283417	26.102936
2.9099998	28.598389	28.523285	28.495605	28.46994	28.43039	28.353333	28.272308	28.171509	28.078613	28.029205	27.782166	27.703125	27.681396	27.76242	27.86319	27.991669	28.094421	28.179413	28.2565	28.30194	28.341461	28.327637	28.50946	28.511444	28.50351	28.46399	28.452148	28.456085	28.410645	28.317749	28.25055	28.1557	28.045013	27.991669	27.924469	27.89087	27.926453	27.950165	28.066772	28.157684	28.266357	28.388885	28.386932	28.209045	27.96991	27.438293	27.888885	28.068726	27.303925
1.5899999	26.99649	27.09497	27.249664	27.422485	27.669617	27.826355	27.938873	28.005188	28.049377	28.071503	28.005188	27.969025	27.886627	27.830383	27.774109	27.72992	27.649536	27.53299	27.35617	26.938232	26.879974	26.883972	27.135132	27.014587	26.7594	26.865906	26.94226	27.086914	27.265747	27.392334	27.502838	27.535004	27.559113	27.47873	27.55307	27.450623	27.332062	27.440552	27.51892	27.557098	27.484772	27.458649	27.430511	27.352142	26.723236	26.458008	26.347473	26.781494	26.72525
0.19	28.519745	28.503418	28.460571	28.423859	28.401428	28.436096	28.474854	28.558472	28.607422	28.768555	28.986786	29.125488	29.227478	29.358002	29.431427	29.480377	29.647614	29.586426	29.527283	29.488525	29.478333	29.43753	29.404907	29.358002	29.32129	29.251953	29.200958	29.013306	28.850128	28.7706	28.925598	29.133636	29.29477	29.462006	29.549713	29.480377	29.296814	28.886871	27.930298	27.981293	28.972504	29.092865	29.111206	29.158112	29.2193	29.24582	29.217255	29.168304	29.072449
0.66999996	29.427734	29.387482	29.353302	29.262756	29.123932	28.985107	28.84024	28.721527	28.506256	28.349335	28.518341	28.54248	28.572662	28.73764	28.930786	29.091736	29.262756	29.373413	29.423706	29.38144	29.296967	28.850311	29.50418	29.476013	29.451874	29.371399	29.3573	29.325104	28.675262	28.37146	28.518341	28.536438	28.592773	28.64508	28.749725	28.870422	28.647095	28.56662	28.934814	29.228546	29.363342	29.496124	29.51828	29.471985	29.32312	28.99115	29.488098	29.05954	28.928772
0.26999998	28.448792	28.517029	28.517029	28.292267	28.197937	28.430725	28.609344	28.739807	28.713715	28.767914	29.107086	29.064941	28.47287	27.955078	27.985199	28.105621	28.151764	28.051422	28.033356	27.945038	27.531616	26.96164	26.776978	26.634491	26.570282	26.538147	26.702728	26.94757	27.435272	27.82663	28.059448	28.163818	28.099579	28.127686	27.778473	27.88684	27.91092	28.049408	28.16983	28.354462	28.346436	27.306824	26.901428	26.712769	26.257172	25.763458	25.616943	25.681183	26.247162
1.67	29.103088	29.054901	29.012756	28.992706	28.944519	28.810059	28.286224	27.812592	27.898895	27.965118	28.314331	28.266174	28.296265	28.396606	28.46286	28.123657	27.254639	27.003784	27.4393	27.710236	27.595825	27.708221	28.617401	28.683624	28.669556	28.330383	27.166351	26.618439	27.11618	27.571747	27.363037	27.355011	27.507538	27.55368	27.830658	27.599854	27.75238	27.790497	27.84671	27.71225	27.475433	27.75238	28.01529	27.660065	26.827179	27.292786	28.15979	27.59784	27.302826
0.37	28.751709	28.834198	28.884491	28.952911	28.993164	28.96701	28.848297	29.11789	28.504242	28.148132	28.403656	28.564606	28.31311	28.178314	27.806122	28.009308	27.808136	28.075714	28.08377	28.602844	28.594788	28.681305	28.777863	28.876465	28.979065	29.087708	29.16214	29.228546	29.238617	29.26477	29.236603	29.290924	29.268799	29.224518	29.19635	29.200378	29.17221	29.06961	28.90866	28.757751	28.673248	28.614899	28.582733	28.502228	28.510284	28.530396	28.544495	28.620941	28.721527
0.29	28.317047	28.485718	28.572021	28.699493	28.825012	28.821075	28.466095	27.905212	28.136627	28.368042	28.5112	28.615173	28.728912	28.666168	28.693604	28.350403	28.118988	28.120941	28.31314	28.44455	28.471985	28.419037	28.31314	27.895386	27.103058	27.336456	26.842224	27.275635	27.775757	28.203308	28.49356	28.719116	28.860321	28.424927	28.08957	28.507294	28.807373	28.99173	29.134888	29.097626	29.040741	28.952484	28.848541	28.695587	28.5112	28.39746	28.311188	28.285675	28.218994
3.4299998	29.097626	29.14273	29.189789	29.207458	29.278046	29.266296	29.191772	29.117218	29.111359	29.113312	29.078003	29.017212	28.99759	28.960327	28.936798	28.774017	28.381775	28.297455	27.373718	26.702972	27.103058	27.616913	28.046417	28.34842	28.509247	28.575928	28.530823	28.611237	28.885803	28.976013	29.015259	29.040741	29.032898	29.06427	29.025055	28.96231	28.905426	28.864227	28.766174	28.77597	28.734802	28.701447	28.72696	28.779907	28.90738	29.078003	29.236877	29.348663	29.399658
0.37	28.60144	28.654388	28.725006	28.821075	28.90738	28.983856	28.99759	29.007416	28.977997	28.915222	28.78186	28.795593	28.772064	28.795593	28.768127	28.756378	28.717133	28.60144	28.428833	28.301361	28.103271	27.363892	27.977753	28.142517	28.250366	28.340607	28.399414	28.440613	28.509247	28.470032	28.458252	28.542603	28.617126	28.668121	28.43866	28.405304	28.103271	28.215057	28.303314	28.381775	28.352356	28.277832	28.067993	27.744385	27.671814	27.412933	27.61493	27.456085	27.328613
2.33	28.652435	28.405304	28.140533	27.928741	27.330566	27.250153	27.679657	27.869904	27.94638	27.960114	28.018951	28.205261	28.366089	28.470032	28.556335	28.638702	28.687714	28.670074	28.69165	28.63086	28.585754	28.51709	28.470032	28.471985	28.473969	28.452393	28.356293	28.279785	28.218994	28.181732	28.079742	27.985626	27.654175	26.850067	27.144257	27.275635	27.51297	27.679657	27.832642	27.96991	28.109161	28.218994	28.293518	28.538666	28.53476	28.440613	28.39746	28.340607	28.207214
0.68	28.40924	28.577911	28.599457	28.664185	28.860321	29.023102	29.089783	29.134888	29.150574	29.189789	29.152527	29.113312	29.109406	29.15451	29.089783	29.011322	28.919159	28.87796	28.80539	28.770111	28.707336	28.664185	28.60733	28.538666	28.477875	28.373932	28.34256	28.389618	28.460236	28.532806	28.675964	28.758331	28.826965	28.876007	28.897583	28.925018	28.934845	29.025055	28.99759	28.852478	28.68576	28.548492	28.462189	28.454346	28.40924	28.315094	28.075836	27.932648	27.33252
0.12	28.309113	28.520355	28.651123	28.715515	28.301056	28.317139	28.188385	28.055603	27.908722	27.78598	28.128021	27.70752	27.128082	26.987274	27.427887	27.846344	28.11795	28.399628	28.604858	28.852325	28.938843	28.997162	28.357391	28.516327	28.59076	28.657166	28.701416	28.657166	28.57669	28.49823	28.409698	28.343292	28.331238	28.307098	28.41977	28.311096	28.178314	28.144135	28.035461	27.866486	26.969147	26.48227	26.884644	27.081818	27.222656	27.439941	27.759857	27.828247	27.930847
2.26	28.003265	28.097565	28.147766	28.276215	28.480927	28.623413	28.709717	28.715729	28.585266	28.458832	28.30832	28.173859	27.593842	27.778473	27.914948	27.85675	27.72226	27.30484	27.138245	27.993225	27.995209	28.059448	28.127686	28.270172	28.38858	28.531097	28.585266	28.63144	28.725769	28.667572	28.62741	28.777954	28.759888	28.729767	28.7117	28.675598	28.64148	28.517029	27.987183	27.631958	27.499512	27.443298	26.995758	27.057953	26.560242	26.339478	26.295319	26.27124	26.3154
0.32	28.561554	28.67746	28.705414	28.725403	28.84729	28.805328	28.76535	28.687439	28.659454	28.583527	28.493622	28.022064	27.684418	27.470612	27.506561	27.73236	27.728363	27.874237	27.998108	28.129974	28.237885	28.371735	28.495636	28.627502	28.733398	28.813324	28.839294	28.849274	28.959167	28.89325	28.81131	28.751373	28.721405	28.653473	28.537567	28.401703	28.21988	27.774323	27.544525	27.270813	27.57251	27.422668	27.352722	27.520569	27.604492	27.858246	28.113983	28.293823	28.465668
0.88	28.495117	28.513428	28.476837	28.487	28.629395	28.600891	28.562256	28.592773	28.633453	28.714813	28.70465	28.554108	28.38324	28.269348	28.15747	28.033386	28.230682	28.228668	28.2612	28.330353	28.403595	28.513428	28.643616	28.779907	28.855164	28.887726	28.879578	28.85315	28.95282	28.863312	28.761597	28.729065	28.674133	28.602936	28.434113	28.155426	27.467896	26.743744	26.489471	26.35318	27.44754	27.368225	27.400757	27.589935	27.793365	28.023224	28.236786	28.265259	28.32019
0.35	26.827148	27.53299	27.00412	27.046814	27.34787	27.781158	28.169678	28.409698	28.468689	28.23883	28.253082	28.259186	28.226624	28.399536	28.181885	28.175781	28.322235	28.448334	28.389343	28.310028	28.167633	27.856415	27.530945	26.890198	26.680695	27.299042	27.256348	27.152588	27.396698	27.646881	27.949982	28.173737	28.340546	28.499207	28.623291	28.73108	28.794159	29.021973	28.903992	28.489014	27.925568	27.716064	27.947937	28.126953	28.248993	28.289673	28.244934	28.190002	28.07608
0.14	28.93045	29.017914	29.085022	29.062653	28.938568	28.895844	28.818573	28.792114	28.753448	28.741272	28.617188	28.470734	28.340546	28.230682	28.171692	28.171692	28.214417	28.177795	28.190002	28.047607	27.952026	27.671295	27.622467	27.81369	27.882843	27.748596	27.858429	27.982513	28.259186	28.291718	28.38324	28.480896	28.550049	28.588715	28.529694	28.448334	28.303925	28.214417	28.177795	28.15747	28.263245	28.214417	28.22052	28.167633	28.192047	28.210358	28.230682	28.251038	28.285614
0.48	27.160736	27.41092	27.799469	28.03949	28.163574	28.334442	28.46463	28.438171	28.086273	27.42923	28.511414	28.580566	28.621246	28.531738	28.13916	27.67334	27.811646	27.992706	28.09848	28.096436	28.03543	28.002869	28.05371	28.114746	28.185944	28.2612	28.37918	28.389343	28.440216	28.470734	28.391388	28.362915	28.352753	27.539093	28.216461	28.336456	27.32956	27.530945	27.793365	27.95813	28.108643	27.83606	27.048859	27.201416	27.520782	27.799469	28.029327	28.226624	28.332397
0.22	28.100494	28.082184	28.049652	28.051697	28.293762	28.674133	28.79007	28.798218	28.83075	28.838898	28.969086	28.914154	28.847046	28.716858	28.64566	28.592773	28.531738	28.434113	28.328339	28.19815	27.93982	27.62857	28.05371	28.047607	28.118805	28.165588	28.248993	28.38733	28.515472	28.584625	28.641571	28.659882	28.637512	28.635498	28.629395	28.56836	28.517517	28.468689	28.468689	28.434113	28.421906	28.28357	27.819794	27.10379	27.260406	27.415009	27.56961	27.561462	27.626556
0.24	27.768951	27.943878	27.996765	28.03949	28.072021	28.100494	28.131012	28.126953	28.16153	28.143219	28.11679	27.95813	27.742493	27.890991	27.701813	27.583832	27.644867	27.646881	27.762848	27.815735	27.417023	27.079376	26.450836	26.11316	26.100952	26.865784	26.947144	27.156677	27.386536	27.518738	27.520782	27.390594	26.851532	26.296234	26.076538	26.082642	26.155853	25.985016	26.023651	25.940247	25.92804	26.076538	26.49759	26.849518	27.16684	27.386536	27.57367	27.624512	27.67334
0.89	28.623291	28.72702	28.733124	28.845001	28.765656	28.84906	28.962982	29.00772	28.969086	28.906036	28.89383	28.928406	28.521576	27.962189	28.059814	28.02118	27.842163	27.726227	27.726227	27.716064	27.911346	28.118805	28.36496	28.5419	28.698547	28.824677	28.806366	28.566315	28.698547	28.86737	28.493103	29.13385	29.103333	29.0708	29.001617	28.877533	28.40564	28.240875	28.285614	28.273407	28.222565	28.169678	28.185944	28.395447	27.46585	27.168884	27.341766	26.739655	27.349915
0.11	27.278717	27.383087	27.491486	27.726288	28.0755	28.362488	28.46286	28.46286	28.418701	28.390594	27.955078	27.918976	27.88684	27.916962	27.864777	27.858734	27.778473	27.746368	27.800537	27.832672	27.830658	27.858734	27.754395	27.738342	27.738342	27.832672	27.896881	27.989197	28.163818	28.292267	28.346436	28.354462	28.370514	28.418701	28.420715	28.382568	28.330383	28.342438	28.320343	28.30832	28.097565	27.477417	27.2948	27.425232	27.447327	27.427246	27.214508	26.79306	26.572266
0.22	27.890656	28.019257	28.097626	28.12976	28.417084	28.457275	28.525604	28.573822	28.620026	28.581879	28.348785	27.97705	27.983093	27.962982	27.94693	27.780151	28.394989	28.256348	27.999146	28.035309	28.171967	27.997162	27.480743	27.299896	27.32602	27.673645	27.962982	28.20813	28.915405	28.941528	28.875214	28.995789	29.106293	29.138458	28.985748	28.36084	28.358826	28.302582	28.204102	27.796204	28.304565	28.433167	28.549713	28.624054	28.682343	28.511536	28.284485	28.384949	28.618042
0.14	27.055023	27.266815	27.406677	27.524567	27.826263	27.828278	27.89621	28.080017	28.221893	28.407715	28.571564	28.613495	28.627502	28.651459	28.661469	28.653473	28.727386	28.665466	28.609528	28.601532	28.589539	28.54956	28.475647	28.321808	28.21988	28.058044	27.900208	27.826263	27.806305	27.760345	27.718384	27.702393	27.458618	27.314758	27.486603	27.664429	27.80429	27.820282	27.734344	27.578522	27.760345	27.71637	27.30478	26.87918	26.78128	26.953094	26.94513	27.070984	27.178894
0.65999997	27.005066	27.136932	27.630463	28.010101	28.012085	27.616486	27.370697	27.312775	27.3927	27.548553	28.345764	28.269836	28.080017	27.630463	26.917145	26.759308	27.244843	27.424652	27.51059	26.819244	26.933136	27.013062	27.092987	27.250824	27.300781	27.614471	27.820282	27.996094	28.000092	28.03006	28.151947	28.211884	28.175934	28.119995	28.263855	28.233887	28.185913	27.96814	27.588501	27.524567	27.688385	27.784302	27.830261	27.7883	27.632446	27.270813	27.200867	27.358734	27.560516
9.51	28.427277	28.345337	28.277039	28.181427	28.07605	27.955048	27.761871	27.812592	27.715027	27.771637	27.896515	28.062378	28.232147	28.399963	28.540466	28.638031	28.68097	28.70047	28.696564	28.819519	28.805847	28.749268	28.737549	28.753174	28.747314	28.72586	28.64975	28.524872	28.384369	28.331665	28.197021	28.204834	27.884796	27.81845	27.898468	28.07605	28.243866	28.413635	28.5307	28.610718	28.66925	28.73172	28.716095	28.880005	28.8078	28.727814	28.632172	28.520966	28.26532
0.17	27.691895	27.735962	27.824066	28.006348	28.280731	28.42694	28.565125	28.659271	28.705353	28.711334	28.715363	28.687317	28.569153	28.531097	28.454987	28.404907	28.312775	28.210632	28.144531	28.03238	27.946259	27.880157	27.910187	27.898193	27.874146	27.880157	27.994324	28.12851	28.290741	28.338806	28.376862	28.396881	28.434937	28.509064	28.567139	28.553131	28.479004	28.440948	28.402893	28.374847	28.292755	28.20462	28.124512	27.954254	27.413483	26.98288	27.47757	26.918793	26.520203
0.26	27.541656	27.415497	27.309326	27.23523	27.409485	27.369415	27.333374	27.319366	27.349396	27.413483	27.59375	27.75998	27.916199	28.024353	28.106476	28.140533	28.19461	28.176575	28.156555	28.100464	28.06842	27.946259	27.86612	27.772003	27.683868	27.575714	27.445526	27.345398	27.209198	27.15512	27.151123	27.213196	27.317352	27.445526	27.63382	27.772003	27.87616	27.99231	28.030365	28.01236	28.00232	27.755981	26.67044	26.369995	26.76056	26.734528	26.628357	26.812622	26.906769
0.42	28.271332	28.23706	28.17862	28.114105	28.05365	27.987122	27.87024	27.729156	27.577972	27.626343	27.54773	27.50943	27.453003	27.501373	27.624329	27.823883	28.055664	28.279388	28.317688	28.287445	28.216888	28.22293	28.003265	27.92868	27.902466	27.997223	28.037506	28.027435	28.00528	27.86618	27.73117	27.666656	27.628357	27.6445	27.511475	27.52356	27.489288	27.507416	27.148651	26.749603	26.914856	27.05191	27.160767	26.618591	26.130829	26.618591	26.43515	26.779816	26.288025
0.11	27.938232	27.8461	27.769989	27.69989	27.64981	27.597748	27.609772	27.71994	27.71994	27.78601	27.882172	28.000336	28.106476	28.20462	28.272705	28.306763	28.36084	28.368866	28.404907	28.424927	28.364838	28.278717	28.246674	28.248688	28.236664	28.2547	28.186584	28.100464	28.014343	27.918213	27.890167	28.096466	28.082428	28.074432	28.056396	28.102478	28.16858	28.284729	28.418915	28.513062	28.57315	28.615204	28.657257	28.57315	28.509064	28.489014	28.430939	28.398895	28.382874
0.45999998	28.20288	28.27118	28.339478	28.43509	28.569733	28.723907	28.790253	28.81366	28.798065	28.829285	28.87027	28.858551	28.866364	28.84488	28.739502	28.673157	28.54242	28.253632	28.115082	27.908234	27.139374	27.153046	26.635925	26.803741	27.272064	27.62918	27.939453	28.091644	28.24582	28.302399	28.43509	28.20288	27.50235	26.926666	27.999939	28.117035	28.226288	28.263367	28.23996	28.18924	28.232147	28.20288	28.07605	27.904327	27.802856	27.689667	26.952057	27.063263	27.178406
0.11	27.615356	27.64331	27.77707	27.976685	28.226227	28.427856	28.54364	28.617493	28.659424	28.519684	28.425873	28.132416	28.016602	27.553467	26.417572	26.800873	27.246033	27.463623	27.19812	27.026428	26.956573	26.802856	27.589386	27.751099	27.830963	27.858917	27.807007	27.723145	27.733124	27.791046	27.583405	27.419708	27.403748	27.701202	28.17633	28.25418	28.357971	28.401886	28.395905	28.30008	28.122406	28.00064	27.820984	27.525513	26.942596	26.205963	25.698883	26.197968	26.750946
1.02	27.671295	27.859375	28.020874	28.055634	28.033142	27.896149	27.775543	28.016785	27.971802	27.959534	28.047455	28.200775	28.423584	28.599396	28.713898	28.832458	28.87741	28.953064	28.985779	28.926483	28.908081	28.869263	28.889679	28.895844	28.816101	28.72818	28.57077	28.411316	28.25595	28.184418	28.188507	28.493103	28.60962	28.69345	28.756805	28.814056	28.856995	28.867218	28.87741	28.801788	28.642334	28.38272	28.022919	27.57724	27.505707	27.738739	27.636536	27.203156	27.487305
0.12	28.396057	28.509247	28.476074	28.34143	28.337524	28.497528	28.5307	28.850739	28.852692	28.800018	28.698517	28.501434	28.333618	28.218506	27.701385	27.180359	27.270111	27.3833	27.469177	27.549164	27.6604	27.76773	27.867249	27.970673	28.15213	28.364838	28.509247	28.626343	28.735596	28.815613	28.860504	28.735596	28.684875	28.23996	28.212646	27.683807	27.781372	27.935547	27.984344	27.917969	27.857483	27.752106	27.796997	27.531616	27.625275	27.769684	27.986267	28.247772	28.466309
0.28	28.362274	28.32138	28.088318	27.340118	27.037567	27.160217	27.325806	28.166016	28.1333	28.161926	28.176239	28.284576	28.380646	28.42154	28.51764	28.60553	28.644379	28.681183	28.691406	28.742493	28.69345	28.6362	28.6362	28.6362	28.41336	27.818481	27.507751	27.503662	27.072296	26.49582	26.573486	28.147614	28.200775	27.910461	27.753052	27.92273	28.084229	28.266174	28.364319	28.315247	28.388824	28.32956	27.409607	27.1091	26.841309	26.984406	27.229706	27.493439	27.229706
1.35	27.704956	27.813782	27.846039	27.850067	27.837982	27.884338	27.934723	27.89038	27.886353	27.930695	27.973022	27.940765	27.88031	27.864166	27.781555	27.747284	27.632385	27.565887	27.39859	27.160767	26.630676	26.882599	27.158752	27.473175	27.676727	27.833954	27.31192	27.059967	27.390533	27.710999	27.950836	28.214874	28.156433	27.79364	26.53595	26.664948	27.140594	27.394562	26.699188	26.046173	26.501678	26.662933	26.523834	26.943085	27.170837	26.654846	27.009583	27.233307	26.949127
0.19	28.146362	28.229004	28.249146	28.166504	28.231018	28.025421	27.837982	27.789612	27.654572	27.708984	27.779541	27.777496	27.789612	27.753326	27.719055	27.6969	26.654846	26.753632	27.02774	26.951141	26.032043	26.29004	26.949127	27.479218	27.785583	27.785583	27.829926	27.886353	27.924652	28.027435	28.10202	28.142334	28.210846	28.27536	28.208832	27.850067	27.590057	27.164795	27.170837	27.317963	27.741241	27.370361	27.082153	27.205109	27.453003	27.600128	27.565887	27.416718	27.047882
1.01	27.05191	26.888672	26.94107	27.02774	26.973297	27.063995	27.36029	27.582	27.416718	26.886658	27.035797	26.918884	26.95517	27.98108	27.882324	27.854095	27.795654	27.223236	27.025726	27.321991	27.420746	27.376434	27.370361	27.299835	27.229279	27.265564	27.269592	27.102295	26.76773	26.65686	26.65686	26.795929	27.031769	27.082153	27.025726	27.223236	26.991455	27.477203	27.05191	27.132538	27.334106	27.549744	27.713013	27.86618	27.934723	27.86618	27.6203	27.505402	27.577972
0.21	26.698456	26.365997	26.53424	26.980865	27.187164	27.333374	27.3414	27.261261	27.471588	27.579742	27.66986	27.591736	27.169128	26.77658	26.802612	26.984863	26.994904	26.928802	26.406036	26.404053	26.217773	26.103607	26.500183	26.794617	27.044952	27.249237	27.323364	27.313354	27.295319	27.151123	27.020935	27.64981	27.219208	27.15512	27.060974	27.040955	27.07901	27.217194	27.2753	27.115051	26.94281	26.896759	26.600311	25.562836	25.294464	25.50476	26.169708	26.662415	26.964844
0.16	27.918304	28.038513	28.065002	27.957	28.11795	28.32782	28.498962	28.62732	28.727142	28.782166	28.747528	28.721039	28.670105	28.647675	28.619171	28.619171	28.586578	28.523407	28.419495	28.319672	28.219818	28.146484	28.30133	28.246307	28.240204	28.293182	28.272797	28.181122	28.2341	28.331879	28.423584	28.602875	28.737335	28.745483	28.820862	28.771973	28.692505	28.637512	28.598785	28.572296	28.553986	28.429688	28.227997	28.014069	27.757355	27.718628	28.154633	28.05481	27.971283
0.45999998	26.653076	26.514526	25.683258	25.811615	26.373932	27.013702	27.449677	27.875519	28.071106	27.993683	27.91626	27.885712	27.875519	27.863281	27.82254	27.775665	27.743073	27.70639	27.690094	27.883667	27.87143	27.899963	27.9346	28.018127	28.113892	28.195374	28.303375	28.445984	28.570282	28.682343	28.653809	28.604889	28.525452	28.519318	28.248352	27.57602	27.651398	27.702332	27.59436	26.950531	27.23169	27.378387	27.451721	27.600464	27.730865	27.87143	27.635101	27.243927	27.076843
0.26999998	28.641998	28.865082	28.960419	28.952301	29.094269	29.177399	29.138885	29.092224	29.134827	29.045593	28.676483	28.848877	29.047607	29.033417	29.049652	29.047607	28.986786	28.856995	28.741394	28.639984	28.55075	28.455444	27.920044	27.638153	27.926117	28.325653	28.68866	28.962433	29.084137	29.114532	29.157135	29.177399	29.153076	29.163208	29.1409	29.128754	29.07196	29.033417	29.011108	28.946228	28.86914	28.26886	27.275116	27.445465	27.7294	27.709137	27.901794	28.05185	27.421143
1.52	28.221375	27.917755	27.91571	28.038818	28.381378	28.406006	28.414215	28.375244	28.27472	28.067535	27.950592	27.495178	26.961823	27.150543	27.103363	26.951569	27.661346	27.811096	27.81726	27.702362	27.27362	27.152588	27.644928	28.07367	28.297272	28.231628	28.003937	27.759827	27.398773	26.87976	27.433624	27.759827	27.893158	28.005981	28.067535	28.108551	27.940338	27.304413	27.14029	27.004883	28.190613	28.036743	27.663391	27.134125	27.199768	27.874695	27.845978	27.712616	26.920776
0.38	26.649994	26.756683	26.744354	27.169006	27.452118	27.564941	27.710571	27.753662	27.595703	27.663391	27.956757	28.21524	28.348572	28.461395	28.45935	28.426514	28.535248	28.303436	27.946503	27.86444	27.999817	28.108551	28.147522	28.100342	28.012146	27.837769	27.52185	27.29004	28.406006	28.332153	28.31778	28.323944	28.385498	28.36087	28.399841	28.45523	28.483948	28.486023	28.354706	27.884949	27.269531	26.945404	26.992584	26.94336	26.914642	27.07669	27.308502	27.228485	27.203888
0.31	26.951569	26.641785	27.134125	27.515686	27.78238	27.848022	27.985474	28.184448	28.350616	28.397797	28.36087	28.508575	28.529083	28.200867	28.161896	28.114716	28.008026	28.149567	28.161896	28.432678	28.627563	28.646027	28.27472	26.98642	26.978241	27.242859	26.84079	26.908478	28.098297	27.97522	27.095154	26.924896	27.390564	27.796722	28.059326	27.77829	27.138245	27.3208	27.351593	26.258179	26.09613	25.938171	26.00586	26.270477	26.69513	27.101318	27.316711	26.873596	26.873596
0.41	29.138885	29.084137	28.978668	28.891449	28.80426	28.757599	28.7211	28.70285	28.621735	28.599426	28.613617	28.629852	28.694733	28.802216	28.901611	28.960419	28.994904	29.02124	29.07196	29.199707	29.226074	29.228119	29.240265	29.234192	29.254486	29.19162	29.069916	28.85495	28.678528	28.633911	28.546692	28.502075	28.3378	28.242493	28.321594	28.461517	28.510193	28.65216	28.731232	28.844818	28.936066	28.992859	29.027344	28.850891	28.214111	27.786194	28.059967	28.244537	28.396637
2.56	28.812134	28.830505	28.826416	28.826416	28.781555	28.73056	28.695923	28.673492	28.649017	28.579681	28.487915	28.296234	27.9292	27.839478	27.715118	27.492828	27.89862	28.33908	28.518524	28.465485	28.443054	28.575592	28.600067	28.673492	28.816223	28.928375	28.983429	28.938568	28.70816	28.416565	27.92514	27.468353	27.452057	27.739563	27.97815	28.167786	28.251373	28.163696	27.921051	27.841522	27.721222	27.931244	28.086212	28.194305	28.308472	28.451202	28.624542	28.738739	28.626587
0.16	28.194305	28.122925	28.041351	27.982208	27.921051	27.810944	27.668213	27.61316	27.570312	27.541779	27.85376	27.92514	28.110687	28.27179	28.438995	28.640839	28.808075	28.914093	28.97934	29.018097	29.065002	29.101685	29.14859	29.062958	29.03238	29.00177	28.97528	28.89981	28.848846	28.728546	28.628632	28.496063	28.428802	28.400238	28.481812	28.506287	28.567444	28.646973	28.748932	28.861084	28.971191	28.95285	28.856995	28.769318	28.728546	28.797882	28.679596	28.748932	28.785645
0.37	27.186981	26.895386	27.388855	27.94757	28.428802	28.653107	28.73056	28.644928	28.047485	27.753845	27.672272	26.642548	26.744476	26.775085	27.054443	27.55606	27.166595	27.70285	27.590729	26.970825	27.227753	27.429626	28.1474	28.281982	28.304413	28.383942	28.455292	28.557251	28.593964	28.577637	28.542969	28.479767	28.00058	27.429626	27.835419	27.923096	27.823181	27.900665	27.22165	26.73227	27.352142	27.87619	28.206512	28.502197	28.579681	28.579681	28.165741	28.131073	28.459381
2.02	29.14859	29.17511	29.213837	29.191406	29.266876	29.313751	29.352509	29.399414	29.34842	29.240356	28.750977	28.220795	28.00058	27.65393	27.3909	26.907623	27.55606	27.276703	26.91986	26.940247	27.211456	27.547882	27.863953	28.12497	28.383942	28.555206	28.661255	28.718353	28.967102	28.767273	28.667358	28.640839	28.649017	28.630646	28.596008	28.589874	28.559296	28.520538	28.402283	28.377808	28.65921	28.628632	28.63269	28.669403	28.775421	28.924286	29.065002	29.136353	29.071106
1.5699999	29.120636	29.207825	29.138885	29.063843	28.9888	28.909698	28.883331	28.838715	28.751526	28.635925	28.540619	28.46759	28.425018	28.52237	28.479767	28.508148	28.585236	28.666351	28.781952	28.92392	29.027344	29.102386	29.144958	29.147003	29.177399	29.388336	29.327484	29.262604	29.177399	29.106415	29.029358	28.958374	28.826569	28.680542	28.534515	28.410828	28.313477	28.473694	28.463531	28.493958	28.552765	28.668365	28.810333	28.952301	29.098328	29.165253	29.201752	29.151031	29.230133
1.42	27.05838	27.194122	27.409729	27.635315	27.773071	27.982666	28.050537	28.118439	28.00064	27.884857	27.874878	27.862885	27.9747	28.276123	28.258179	28.222229	28.180298	28.182312	28.130402	28.084503	27.980682	27.840942	27.65329	27.537506	27.471619	27.533508	27.41571	27.407745	27.379791	27.485596	27.647308	27.852905	28.090485	28.276123	28.23819	27.938751	28.044556	28.096466	28.042572	28.042572	27.934753	27.493591	26.780884	26.838776	26.952576	26.962555	26.425537	26.479462	26.65512
0.21	28.4039	28.23819	28.096466	27.972687	27.950745	27.910797	27.940765	28.050537	28.294098	28.565613	28.737274	28.857056	28.904968	28.9469	28.95288	28.924927	29.026764	28.912964	28.775208	28.651428	28.549622	28.467773	28.363983	28.26416	28.110443	27.956726	27.811005	27.703186	27.75708	27.711182	27.745117	27.842926	27.998657	28.250183	28.451813	28.58957	28.689362	28.717316	28.687378	28.681396	28.625488	28.58957	28.501709	28.417877	28.346008	28.2482	28.152374	28.00064	27.88086
0.26	28.383942	28.2482	28.130402	28.058533	28.306091	28.244202	28.216248	28.222229	28.288116	28.38794	28.511688	28.619507	28.721313	28.773224	28.791168	28.781189	28.883026	28.803162	28.689362	28.675385	28.669403	28.641449	28.545624	28.427856	28.302094	28.194275	28.102448	28.02658	28.286102	28.2482	28.23819	28.244202	28.310059	28.389923	28.515686	28.663422	28.825104	28.877014	28.898987	28.90097	29.080658	29.070679	29.032745	28.98883	28.942902	28.934906	28.87503	28.751251	28.567596
0.65	26.79486	27.014465	27.325897	27.701202	28.008636	28.22821	28.346008	28.36795	28.417877	28.457794	28.048553	27.525513	27.335876	27.493591	27.5914	27.571442	27.609375	27.60138	27.583405	27.447662	26.812836	26.802856	26.896667	27.0484	27.130249	27.283966	27.51355	27.751099	28.00064	28.172333	28.01062	26.513397	25.95642	26.345703	26.709015	27.04242	27.297943	27.449646	27.619354	27.66925	27.759094	27.737122	27.663269	27.557465	27.353851	27.37381	27.186157	26.361664	26.040253
0.74	27.083557	27.205933	27.2612	27.014465	27.144745	27.257263	27.478333	27.736938	27.958008	28.145538	28.30545	28.427826	28.467316	28.516632	28.490997	28.48111	28.599548	28.465332	28.410065	28.364655	28.289642	28.230438	28.165283	28.054749	27.94815	27.843536	27.768524	27.70929	27.867218	27.829712	27.802063	27.786285	27.798126	27.869171	28.017242	27.920502	27.740875	27.859314	27.958008	28.015259	26.286072	26.467682	26.663086	26.850616	27.077637	27.217773	27.277008	27.22171	27.042084
0.32999998	27.496094	27.677704	27.86325	27.944183	28.111969	28.2995	28.410065	28.419922	28.307404	28.088287	27.997498	28.139618	28.196869	28.149506	28.088287	28.060669	28.111969	28.110016	28.139618	28.167267	28.22647	28.281738	28.321228	28.048828	27.711273	27.77246	27.809967	27.882996	28.603516	28.585724	28.548248	28.489014	28.39032	28.368591	28.317291	28.222534	28.064606	27.859314	27.656006	27.646118	27.67575	27.654022	27.657959	27.450714	26.72232	26.66507	27.26712	26.915771	25.942596
1.5699999	27.23056	27.57315	27.402863	26.764893	26.637695	27.205933	27.593658	27.768036	27.82547	27.792633	27.780334	28.291138	28.740387	29.16504	29.214264	29.206055	29.20401	29.154755	29.103485	29.09732	29.046051	28.949615	28.847076	28.76706	28.752686	28.957825	29.064514	29.019379	29.142456	29.216309	29.34964	29.224518	28.789612	28.75064	28.775269	28.80603	28.869629	28.332153	27.417236	27.507477	27.445953	27.587494	27.82135	28.001892	28.248047	28.180359	27.733154	27.082855	26.74643
1.92	28.419922	28.866028	28.93512	29.023956	29.19571	29.20755	29.104889	29.043701	29.0654	29.134491	29.091064	28.990387	28.950928	28.824585	28.684448	28.56601	28.599548	28.552185	28.467316	28.388336	28.451508	28.564026	28.710114	28.826569	28.943024	28.88382	28.749573	28.137634	28.998291	28.990387	28.956848	28.964752	28.94104	28.931183	28.793	28.597565	28.319244	27.871155	27.557312	27.49414	28.463348	28.415985	28.425842	28.467316	28.490997	28.56009	28.619293	28.660736	28.646942
0.89	28.828522	28.9292	28.960785	29.045685	29.124634	29.106873	29.047638	28.982513	28.875916	28.56601	28.273834	28.076447	27.969849	27.867218	27.77246	27.683624	27.926422	27.681671	27.673767	27.813904	28.054749	28.2995	28.477173	28.47519	28.53244	28.313324	28.113953	27.31253	27.768524	27.782318	27.596771	27.407288	27.373718	27.677704	27.843536	27.938263	27.796143	27.586914	27.107239	26.738098	27.046051	27.298706	27.515839	27.750763	28.060669	28.281738	28.465332	28.573883	28.67456
1.12	27.54126	27.645294	27.779388	27.951477	28.051544	28.143585	28.207611	28.30368	28.339691	28.35971	28.361694	28.29367	28.133575	27.995514	27.98349	27.823395	27.453217	27.437195	27.245087	26.720795	26.446655	26.488678	26.874908	26.882904	27.046997	27.083008	27.377167	27.635315	27.793396	27.839417	27.839417	27.601288	27.571259	27.799408	28.279663	28.249634	28.211609	28.223633	28.185608	28.149597	28.081543	28.02951	27.957489	27.85141	27.677338	27.6333	28.033508	28.00351	27.94748
0.65	27.930908	27.930908	27.890045	27.834839	27.793945	27.781677	27.73465	27.507751	27.470947	27.585419	27.614044	27.763275	27.904327	27.94931	27.904327	27.82257	27.722382	27.681519	27.663116	27.522064	27.534332	27.597687	27.722382	27.890045	28.067871	28.10672	28.123077	28.104675	28.088318	28.143524	28.16397	28.437897	28.425629	28.405182	28.372498	28.392914	28.370453	28.243683	28.086273	27.773499	27.462769	27.348297	27.323761	27.383026	27.376923	27.383026	27.26651	26.782013	26.29956
0.39999998	27.82428	27.780304	27.890198	27.952148	27.952148	27.908173	27.564514	26.995087	26.707336	26.845215	27.240845	27.544525	26.973083	26.893158	27.436646	27.610474	27.174896	26.609436	26.39566	27.342743	26.515533	27.061005	27.522552	27.764313	27.720367	26.855194	26.447601	26.715332	26.81723	26.329712	26.39566	27.256805	27.560516	27.676422	27.852234	28.050049	28.265839	28.401703	28.4057	27.51059	27.652435	27.82428	27.988129	28.125977	28.090027	28.080017	28.074036	27.784302	27.302765
0.69	28.753387	28.73938	28.747375	28.755371	28.7294	28.65747	28.573547	28.47763	28.349762	28.237885	27.974121	27.866241	27.898193	27.956146	28.108002	28.3078	28.47165	28.601532	28.663452	28.683441	28.611511	28.447662	28.707428	28.643494	28.521606	28.649475	28.409698	27.508575	26.953094	26.845215	27.340729	27.488586	27.554535	27.720367	27.986115	27.848236	27.830261	27.924164	28.104004	28.293823	28.48764	28.655457	28.763367	28.87326	28.969177	29.039093	29.176971	29.113037	28.853271
0.14999999	28.558502	28.599396	28.613708	28.625977	28.60962	28.542145	28.462433	28.327515	28.239594	28.118988	28.000427	27.91864	27.818481	27.491394	27.614044	27.787811	27.975891	28.153748	28.327515	28.44812	28.57077	28.656647	28.51764	28.42154	28.32956	28.35205	28.180328	27.98816	27.97998	27.898193	27.740784	27.697876	27.806213	27.845062	27.877777	27.855286	27.575195	27.626312	27.781677	27.94931	28.063782	28.16806	28.239594	28.32138	28.423584	28.441986	28.3909	28.423584	28.339783
0.14999999	27.22409	27.371796	27.521515	27.74112	27.890839	27.986664	28.09845	28.086487	28.166351	28.104462	27.533508	27.66925	27.739136	27.882843	27.884857	27.579407	27.22409	26.968536	26.689056	26.435516	26.225922	26.13208	26.241882	26.277832	26.225922	26.24588	26.373657	27.00647	27.387787	27.629333	27.75708	27.852905	27.894836	27.894836	27.822968	27.846924	27.840942	27.804993	27.864899	27.78305	27.499573	27.28595	27.166168	27.08432	26.65512	26.439514	26.721008	27.010468	27.184143
2.1699998	27.464813	27.569061	27.587463	27.609955	27.697876	27.781677	27.92273	28.04129	28.123077	28.231415	28.280487	28.32138	28.339783	28.178284	28.063782	27.957489	27.824615	27.706024	27.693787	27.718292	27.722382	27.663116	27.503662	27.436188	27.55069	27.804169	27.843018	27.932953	28.047455	28.188507	28.311157	28.409271	28.403137	28.151703	28.131256	28.206879	28.282532	28.484924	28.466522	28.394958	28.345917	28.388824	28.45221	28.47879	28.372498	28.262085	28.13739	28.13739	28.127167
0.14	27.105042	27.281311	27.513641	27.733948	27.948242	28.038391	28.044403	28.020355	27.631805	27.38144	27.083008	27.09903	26.894745	27.087006	27.209198	27.319366	27.359406	27.315338	26.964844	26.315918	26.253815	26.231812	25.9534	26.173706	26.376007	26.538239	26.80661	27.040955	27.281311	27.503632	27.647827	27.499603	27.217194	26.872711	28.08847	28.036377	27.966278	27.902191	27.868134	27.824066	27.735962	27.61377	27.419495	26.840668	26.532227	26.446106	26.26184	26.412048	26.045532
0.56	26.832214	26.249725	26.169098	26.52182	27.525574	27.525574	27.231293	27.626343	28.059692	28.214874	28.166504	27.997223	27.858124	27.78357	28.057678	28.374115	28.436584	28.553497	28.509155	28.450714	28.380157	28.333801	28.271332	28.170532	28.136261	28.02945	27.932709	27.83194	28.021393	28.110077	28.130219	28.14032	28.17862	28.231018	28.319702	28.390228	28.454742	28.523254	28.58374	28.591797	28.611938	28.60791	28.547455	28.503113	28.53537	28.247131	27.713013	27.463104	27.279663
4.5499997	28.043549	28.013336	27.964966	27.926666	27.862152	27.789612	27.684784	27.5961	27.49936	27.432861	27.334106	27.192993	27.223236	27.378448	27.567902	27.704956	27.86618	28.003265	28.138306	28.23706	28.23706	28.253174	27.84201	27.775482	27.747284	27.686798	27.614258	27.41269	27.380463	27.392548	27.255493	26.802002	26.846344	26.999512	27.277649	27.344177	27.428833	27.525574	27.676727	27.700928	27.46109	27.473175	27.6586	27.84201	27.6203	27.57193	28.529297	28.468842	28.047607
2.87	27.988312	27.792023	27.705902	27.71994	27.056976	27.183167	27.277283	27.393463	27.74997	27.874146	28.008331	27.934235	27.072998	26.241821	26.506195	26.688446	27.958282	28.07843	28.150543	28.056396	27.87616	27.317352	27.26529	27.385437	27.415497	27.339386	27.39746	27.415497	27.475586	27.183167	27.2052	27.267273	27.217194	27.503632	27.78601	27.948242	28.02835	28.116486	28.174591	28.242676	28.452972	28.366852	28.252686	28.050385	27.667847	27.631805	27.701904	27.735962	27.325348
0.52	27.926208	27.918213	27.978302	28.038391	27.95227	27.808044	27.64981	27.453552	27.38144	27.459564	26.762543	26.920776	27.201172	26.80661	27.02893	27.231232	27.503632	27.82608	28.024353	28.218628	28.318787	28.38086	28.296753	27.2753	26.127655	28.278717	28.362854	28.42694	28.529083	28.627228	28.685303	28.62323	28.531097	28.412933	28.248688	28.126495	28.000336	26.956848	26.98288	27.22522	27.395477	27.575714	27.601746	27.111053	26.960846	27.03894	27.2052	27.36142	27.505615
0.59	28.84372	28.849762	28.85785	28.751007	28.58374	28.327759	27.878296	27.188965	26.761688	26.65686	28.190704	28.194733	28.297516	28.43457	28.595825	28.734894	28.773193	28.855835	28.896149	28.958618	28.948547	28.662323	28.603882	28.740936	28.875977	28.984833	29.011017	28.942505	28.839691	28.720795	28.60791	28.51117	28.43457	28.418457	28.513184	28.05365	26.765717	26.711304	27.356262	27.956879	28.4104	28.640167	28.652252	28.668365	28.617981	28.555511	28.00528	28.158447	27.79364
0.65	28.769165	28.835663	28.914276	28.90622	28.91629	28.831635	28.801422	29.077545	29.055359	29.055359	29.049316	29.057373	29.021088	28.908234	28.730865	28.60791	28.470856	28.317688	28.259216	28.499084	28.464813	28.495056	28.513184	28.617981	28.668365	28.740936	28.759064	28.716766	28.513184	27.936737	27.676727	28.00528	28.106049	28.220917	28.28946	28.277374	28.311615	28.28946	28.269318	28.06372	27.90448	27.78357	27.58603	27.876282	27.799683	27.70697	27.130524	26.763702	27.346191
0.21	27.493591	27.062988	27.034943	27.257263	27.37143	27.269287	26.808624	26.622345	26.610352	26.233795	27.269287	27.36142	27.365417	27.32135	27.303314	27.269287	27.261261	27.335388	27.481598	27.549683	27.469574	27.473572	27.439514	27.405487	27.365417	27.303314	27.295319	27.281311	27.281311	27.237244	27.193176	27.169128	27.219208	27.241241	27.16513	27.07901	27.050964	27.032928	27.02893	27.016937	27.026947	27.04898	27.056976	26.998901	26.81662	26.668427	26.71048	26.67044	26.67044
0.11	27.743652	27.9292	28.061737	27.802795	27.2359	26.960632	27.274658	27.138031	27.091125	27.31137	28.155548	28.210602	28.29422	28.398193	28.542969	28.657166	28.803986	28.905945	29.048676	29.1445	29.168976	29.179169	29.358612	29.313751	29.264832	29.289276	29.260742	29.270935	29.166931	29.030334	28.871277	28.732605	28.567444	28.46347	28.65512	28.5654	28.532776	28.553162	28.638824	28.718353	28.826416	28.940613	29.014008	29.065002	29.128204	29.085388	29.405518	29.217926	28.879425
0.25	27.717133	27.621307	27.535675	27.476532	27.72937	27.633545	27.53363	27.427582	27.33786	27.21347	27.091125	26.95044	26.928009	26.970825	27.076874	27.272614	27.476532	27.23999	27.456146	27.549927	27.739563	27.884338	27.970001	27.933289	27.886383	27.731415	27.46225	27.170654	27.998535	27.919006	27.841522	27.810944	27.878235	27.953674	28.04953	28.09439	28.086212	28.165741	28.228973	28.300323	28.51648	28.530731	28.51648	28.469574	28.363525	28.34314	28.361511	28.279938	28.165741
0.9	28.938751	28.983856	28.766174	27.889496	27.650238	27.736542	28.030731	29.121155	29.207458	29.189789	29.187836	29.199615	29.174103	29.123108	29.078003	28.930908	28.34256	28.15622	27.830658	28.271942	28.328827	28.464142	28.34256	27.932648	27.581604	27.758118	28.058167	28.334717	28.603394	28.746552	28.925018	29.474182	29.489868	29.480072	29.42514	29.34082	29.04663	29.038788	29.017212	28.897583	28.446503	28.215057	28.201355	28.360199	28.503387	28.593597	28.695587	28.832855	28.840698
0.48999998	28.428833	28.146423	28.236633	28.22879	28.285675	28.366089	28.454346	28.503387	28.491608	28.338623	28.158203	28.13269	28.177826	28.283722	28.279785	28.32489	28.495514	28.648499	28.772064	28.825012	28.840698	28.899536	28.8956	28.87796	28.925018	29.176056	29.185883	29.17215	29.181946	29.156464	29.140778	29.056427	28.940735	28.832855	28.736755	28.650452	28.609283	28.617126	28.605347	28.646545	28.728912	28.87207	28.946625	28.993683	29.011322	29.028992	29.023102	28.96231	28.78775
0.26999998	28.262146	28.35431	28.275879	27.599243	26.32248	26.708862	27.287415	27.630646	27.787537	27.183472	26.55783	26.55783	26.724548	26.79712	27.040314	27.32663	27.9346	28.093475	28.232727	28.344513	28.446503	28.570038	28.695587	28.779907	28.834808	28.79953	28.744598	28.774017	28.96817	29.021149	29.060364	29.111359	29.174103	29.176056	29.125092	28.938751	28.248413	28.024841	28.087585	28.058167	27.865967	27.901276	28.058167	28.22293	28.332733	27.936584	27.918915	28.248413	28.41513
0.53999996	28.620453	28.720367	28.606201	28.618439	29.24646	29.236267	29.260742	29.22403	29.232208	29.252594	29.242401	29.183258	29.093536	28.83252	28.438995	28.390045	28.869232	28.914093	28.895752	28.960999	29.016052	29.105774	29.183258	29.228119	29.236267	29.21997	29.185303	29.187347	29.358612	29.2995	29.205688	29.109833	29.07315	29.036438	28.97528	28.850891	28.740784	28.559296	28.404327	28.273804	28.481812	28.481812	28.349274	28.106598	27.833374	27.788513	27.884338	28.10254	28.32071
0.45	27.025879	27.166595	27.476532	27.753845	28.11679	28.312561	28.416565	28.540924	28.461426	28.383942	27.378662	27.064636	26.913727	26.981018	27.131927	27.61316	27.976105	28.055634	28.19632	28.073975	27.833374	27.747711	28.135162	28.457336	28.549103	28.644928	28.753021	28.869232	29.02829	29.067017	28.732605	28.669403	28.73465	28.718353	29.21997	29.303558	29.27298	29.260742	29.34433	29.207733	28.620453	27.992432	27.568298	27.419434	27.649841	27.941437	27.529541	27.09726	27.319519
0.34	27.517548	26.760925	26.998505	27.128265	27.349854	27.50357	27.659271	27.85492	27.940765	28.044556	28.164337	28.20227	28.246185	28.54364	28.529663	28.501709	28.499725	28.46579	28.332031	27.807007	26.860748	27.218079	27.583405	27.779053	27.765076	27.723145	27.803009	27.739136	27.723145	27.431702	26.95456	27.102295	27.180145	26.774902	27.012482	27.367798	27.697205	27.407745	27.4357	27.609375	27.629333	28.048553	28.340027	28.244202	27.57544	27.050385	26.848755	26.806854	27.02243
1.8199999	27.691528	28.427826	28.40216	28.453491	28.581787	28.678497	28.731812	28.824585	28.864075	28.842346	28.911438	28.866028	28.84433	28.860107	28.800903	28.53836	28.340973	28.1633	28.186981	27.80011	27.738892	27.57309	27.484253	27.012482	26.884186	28.26596	28.2995	28.360718	28.394257	28.510712	28.593628	28.700226	28.763397	28.749573	28.739716	28.751556	28.4357	28.518616	28.200806	27.373718	26.848633	26.935486	27.107239	27.006561	26.70456	26.568329	26.414368	26.04129	26.250519
0.14	26.77826	26.87967	27.062195	27.271057	27.477936	27.571228	27.652344	27.76184	27.774017	27.658417	27.707092	27.44751	27.2305	27.254852	27.214294	27.102753	26.782318	26.847198	26.445648	26.74582	26.6586	26.52475	26.449707	26.364532	26.236786	26.618042	26.378754	26.350342	26.512604	26.95877	27.42926	27.532684	26.642395	26.427399	26.305725	26.218536	26.889801	26.910065	27.29541	27.526611	27.445465	27.181824	26.693085	26.512604	26.85736	27.06015	27.187927	27.090576	26.914154
0.17	27.976685	28.044556	28.064514	28.102448	28.15036	28.286102	28.381927	28.485748	28.573578	28.679382	28.74527	28.753265	28.77121	28.751251	28.6734	28.619507	28.571594	28.499725	28.447815	28.401886	28.288116	28.194275	28.102448	28.02658	27.986664	28.024597	28.018616	28.0206	28.078491	28.178314	28.322052	28.441833	28.499725	28.5177	28.609528	28.675385	28.747253	28.777222	28.77121	28.69934	28.653442	28.597534	28.535645	28.433838	28.30008	28.168335	28.014618	27.898834	27.820984
0.19	28.0755	28.171844	28.22403	28.246094	28.153778	28.0755	27.997223	27.985199	27.989197	28.001251	27.943054	27.782501	27.605865	27.401154	27.330902	27.322876	27.32489	27.350983	27.373077	27.479431	27.595825	27.77246	27.953094	28.093567	28.135712	28.125671	28.089539	28.105621	28.06546	28.101593	28.093567	28.049408	28.001251	27.943054	27.872803	27.794525	27.710236	27.633972	27.5878	27.603851	27.631958	27.603851	27.581787	27.579773	27.517548	27.479431	27.555695	27.686157	27.774445
2.04	28.252106	28.242096	28.191895	28.131683	28.097565	27.882843	27.567749	27.621918	27.575775	27.674103	27.547668	27.214508	26.945587	27.23056	27.646027	27.963104	28.163818	28.326385	28.41269	28.450806	28.48291	28.454834	28.386597	28.2742	28.286224	28.195923	27.957092	27.81662	27.788513	27.670105	27.02185	27.049927	27.252655	26.644531	26.371582	26.764954	26.799072	26.219055	25.970184	26.263214	26.795044	27.0961	26.983704	26.632477	26.522095	27.057953	27.280731	26.764954	26.81311
0.11	27.34497	27.704224	27.660065	27.652039	27.672089	27.74234	27.82663	27.96109	27.977173	28.041382	28.10962	28.147766	28.087555	27.802551	27.828644	27.862762	27.858734	27.957092	28.019318	28.037384	27.979156	27.884857	27.77246	27.672089	27.615906	27.601868	27.53363	27.545654	27.589813	27.646027	27.792511	27.908936	27.955078	28.041382	28.16983	28.258148	28.324371	28.478912	28.430725	28.43274	28.39862	28.374542	28.326385	28.258148	28.145752	28.005249	27.896881	27.792511	27.684143
1.89	28.404633	28.705688	28.679596	28.63144	28.629425	28.645477	28.635437	28.519043	28.38858	28.256134	28.201935	28.131683	28.161804	28.123657	28.091553	28.091553	28.183868	28.310333	28.384583	28.468872	27.79654	27.411194	27.756378	27.969147	28.047394	28.32837	28.36853	28.35849	28.486938	28.621399	28.703674	28.663544	28.57724	28.523071	28.454834	28.400635	28.366516	28.52707	28.533081	28.57724	28.62741	28.67157	28.757874	28.878296	28.976624	28.982666	28.918427	29.076996	28.794006
0.7	28.500977	28.488953	28.511017	28.440765	28.372528	28.272186	28.15979	28.039368	27.993225	27.914948	27.916962	27.740326	27.650024	27.660065	27.764435	27.844696	27.822632	27.479431	27.381073	27.431274	27.499512	27.605865	27.75238	27.852722	27.84671	27.848724	27.91092	27.740326	27.501495	27.415192	27.308838	26.94757	26.734833	26.538147	26.423767	26.285278	26.275238	26.588348	27.017822	27.316864	27.507538	27.623932	27.708221	27.736328	27.788513	27.800537	27.730316	27.431274	27.224548
0.34	27.198029	26.7677	26.459778	26.380829	26.517029	26.917725	27.207916	27.517822	27.656006	27.606659	26.286072	26.61966	27.077637	27.326355	27.642181	27.954071	27.99356	27.954071	27.961975	27.817871	27.928406	27.882996	28.121857	28.046844	28.013275	27.952087	27.98764	28.064606	28.167267	28.234375	28.246216	28.210693	27.995514	27.610596	28.289642	28.155426	28.18106	28.22647	28.380432	28.508759	28.52652	28.479156	28.352814	28.165283	27.764557	27.334229	28.025116	27.906708	27.912628
0.17999999	28.731781	28.80603	28.814056	28.83014	28.741821	28.647491	28.513031	28.394623	28.282227	28.187897	28.222015	28.08554	28.13974	28.246094	28.37857	28.436768	28.300293	27.989197	27.854736	27.912933	28.05542	28.161804	27.790497	27.76242	27.571747	27.539642	27.423248	27.122192	27.176361	27.288757	27.328918	27.385101	27.1503	26.662598	26.77298	26.819122	26.933533	27.340942	27.766418	28.113647	28.382568	28.563202	28.613373	28.589294	28.561188	28.115631	28.270172	28.40866	28.424713
0.65999997	27.81195	27.979736	28.058685	28.1633	28.3844	28.485077	28.61731	28.793	29.047638	29.205566	29.284515	29.286499	29.306244	29.276642	28.53244	28.419922	28.94104	28.739716	28.58377	28.423859	28.4357	28.737732	28.925262	28.976593	28.90158	28.70813	28.514679	28.44757	28.449524	28.419922	28.44165	28.534424	28.710114	28.905518	29.069366	29.134491	29.175964	29.191742	29.20163	29.170044	29.30426	29.268738	29.187805	29.0654	28.97461	28.812744	28.61139	28.240295	28.333069
0.29999998	27.852478	27.659576	27.66159	27.717865	27.816315	27.960968	27.932861	27.77008	27.559113	27.639496	27.830383	27.51892	27.344116	28.312622	28.300568	28.38092	28.324677	27.997162	27.20346	27.01056	27.334076	27.177338	26.785522	26.737305	27.066833	27.28183	27.470703	27.60733	27.77008	27.958954	28.117706	28.286499	28.4794	28.624054	28.608002	28.593903	28.537659	28.722504	28.692383	28.688354	28.678314	28.648163	28.648163	28.529633	28.318634	28.141815	27.99112	27.8143	27.709808
0.24	28.519745	28.34842	28.191345	28.217865	28.601318	28.658417	28.71756	28.633942	28.31372	27.34085	27.147095	26.814636	27.045105	27.259277	27.459137	27.287811	26.637207	26.69226	26.814636	26.54541	26.406708	26.64331	27.10019	27.477509	27.66922	27.489746	26.74936	26.714691	25.862152	26.429169	27.134857	27.638641	27.94458	27.962921	27.877258	27.936401	27.92212	27.858917	27.828308	27.79773	27.946594	27.911926	27.987396	27.999634	28.04248	28.06897	28.089386	28.14444	28.128143
0.47	27.599792	27.614166	27.73111	27.839813	27.97522	28.01828	28.001892	27.97522	27.917755	27.88086	27.96289	27.860321	27.798798	27.827515	27.835724	27.757751	27.786469	27.811096	27.794678	27.694183	27.566986	27.47467	27.608002	27.540314	27.53415	27.42749	27.47055	27.552612	27.743408	27.62851	27.558777	27.579285	27.566986	27.702362	28.520874	28.385498	28.11676	28.02649	27.747498	27.191559	27.23056	27.528015	27.09311	26.20691	26.026367	26.094086	27.181305	26.533081	26.075592
0.7	27.926453	27.845428	27.76242	27.697205	27.620117	27.541077	27.511414	27.552917	27.564789	27.614197	27.703125	27.732758	27.754517	27.871124	28.027252	28.126038	28.203125	28.234741	28.175446	28.090485	28.07071	28.090485	28.1221	28.128021	28.045013	27.898773	27.803925	27.726837	27.602325	27.572693	27.452118	27.529205	27.552917	27.588501	27.713013	27.849365	27.894836	27.948181	27.971893	28.01538	28.072693	28.114197	28.187317	28.159637	28.090485	28.068726	28.017365	27.987701	27.898773
1.42	28.064789	27.958069	27.837494	27.772308	27.815765	27.855286	27.85727	27.906677	27.983765	28.10431	28.19522	28.213013	28.294037	28.058868	27.22882	26.892853	27.669525	27.809845	27.865173	27.958069	27.960052	27.922485	27.626038	27.005493	26.681366	26.75647	26.918549	27.00351	26.703125	26.746613	26.853302	27.064789	27.297974	27.33554	27.30194	27.096405	26.950165	27.14975	27.137909	26.633942	26.153717	25.888885	26.380981	26.669525	26.97586	27.232758	27.392853	27.321686	26.837494
0.11	28.713013	28.703125	28.659637	28.620117	28.809845	28.72882	28.675446	28.590485	28.50351	28.35727	28.056885	27.742645	27.511414	27.319733	27.205109	27.118134	27.79602	27.78415	27.833557	27.861237	27.962006	28.052917	28.139893	28.145813	28.035126	27.355286	26.922485	27.193237	27.53711	27.663605	27.774261	27.797974	27.841461	27.588501	27.084534	26.44223	26.321686	26.309845	26.244629	26.209045	27.021301	27.292053	27.46399	27.57663	27.675446	27.709045	27.736725	27.736725	27.71103
0.98999995	28.54779	28.481781	28.467743	28.437744	28.347687	28.307678	28.235626	28.057526	27.627289	27.187073	27.59729	27.787384	28.075531	28.107574	28.09555	27.311127	27.71936	28.103546	28.243622	28.269653	27.91745	27.813385	28.035522	28.153595	28.211609	27.733368	26.430664	26.846893	27.345154	27.679321	27.665314	27.26712	26.774841	26.980957	26.874908	26.968933	27.439209	27.859436	28.011505	28.145569	28.397736	27.67331	26.522705	27.05899	27.421173	26.984955	27.187073	27.305115	27.131042
0.14999999	26.54898	26.594421	26.606293	26.633942	27.130005	27.106293	27.088501	27.252533	27.297974	27.311829	27.462006	27.57663	27.68335	27.746613	27.78415	27.819733	27.859253	27.280182	26.65567	26.635925	26.72287	26.6893	26.817749	26.75647	26.507477	26.078613	25.989685	25.983734	26.130005	26.07071	26.240662	26.479797	26.388885	26.21695	26.264374	26.505493	26.809845	27.005493	26.993622	27.090485	26.718933	26.675446	26.513397	26.404694	26.550934	26.584534	26.378998	26.36911	26.288086
0.19999999	28.045532	28.441742	28.327667	28.18161	28.11557	28.133575	28.149597	28.149597	28.153595	28.09555	27.995514	27.899445	27.835419	28.04953	28.033508	28.017517	28.031525	28.051544	28.123566	28.185608	28.251648	28.309662	28.347687	28.309662	28.285645	28.527802	28.407715	28.331696	28.30368	28.287659	28.271637	28.203613	28.007507	27.803406	27.779388	27.779388	27.801392	27.94748	27.905457	27.839417	27.689331	27.595276	27.64331	27.769379	27.919464	28.03952	28.129578	28.185608	28.06955
0.32999998	26.797974	26.926422	27.426453	27.803925	28.001556	28.023285	28.084564	28.145813	28.207062	28.264374	27.93631	28.041077	28.139893	28.236725	28.394836	28.426453	28.44226	28.392853	27.645813	27.841461	28.084564	28.252533	28.944244	28.948181	28.871124	28.884949	28.916565	28.82962	28.713013	28.44226	27.904694	27.6221	27.50351	27.25055	26.884949	27.193237	27.456085	27.608246	27.75055	27.669525	27.626038	27.71103	27.910645	27.967957	27.928436	27.72287	28.440277	28.47586	28.452148
0.19	26.794037	26.46399	26.523285	26.736725	26.867157	26.926422	27.03711	27.462006	27.481781	27.564789	27.659637	27.837494	27.977814	28.100372	28.163605	28.22882	28.276245	28.321716	28.355316	28.744629	28.639893	28.614197	28.61618	28.614197	28.418549	28.197205	28.147797	28.094421	28.007477	27.525269	27.21103	27.118134	27.26242	27.400757	27.562805	27.772308	27.944244	28.080597	28.205109	28.14975	28.18335	27.760437	27.456085	27.545013	27.191254	27.086517	27.232758	27.40866	27.428406
0.19999999	28.7359	28.66986	28.553802	28.469757	28.329681	28.177612	28.06955	27.969482	27.929474	27.929474	28.145569	28.167603	28.215607	28.321686	28.411713	28.503784	28.573822	28.601837	28.609833	28.625854	28.639862	28.647858	28.711884	28.675873	28.637848	28.573822	28.543793	28.497772	28.459747	28.367706	28.269653	28.165588	28.057526	28.01352	27.923462	27.887451	27.911469	28.06955	28.277649	28.457764	28.62384	28.705902	28.68988	28.631836	28.561798	28.509796	28.513794	28.457764	28.409729
1.65	28.789948	28.649872	28.469757	28.275665	28.10556	28.015503	27.933472	28.093567	28.057526	28.031525	28.143585	28.297668	28.475769	28.563812	28.639862	28.619843	28.731903	28.673859	28.65387	28.77591	28.617828	28.449738	28.13559	27.149048	26.96695	27.33313	26.670776	26.706818	27.239105	27.44519	27.571259	26.816864	26.908905	27.119019	27.355164	27.53125	27.671326	27.78537	27.8414	27.857422	27.655304	27.05899	26.532715	27.052979	26.892914	26.670776	26.5307	26.698792	26.618744
0.45	28.67743	28.734741	28.746613	28.744629	28.89682	28.894836	28.827637	28.778229	28.667572	28.51538	28.359253	28.33554	28.254517	28.135925	28.005493	27.916565	27.481781	27.440277	27.438293	27.51538	27.635925	27.788116	27.971893	28.114197	28.25055	28.424469	28.51538	28.550964	28.772308	28.71103	28.624084	28.61023	28.556885	28.501556	28.432373	28.343445	28.244629	28.126038	27.987701	27.894836	28.098389	27.960052	27.778229	27.64975	27.483765	27.452118	27.341461	26.96399	26.754486
0.22	28.586731	28.61087	28.639069	28.657166	28.663208	28.602844	28.369446	27.389648	26.965118	27.218628	28.140106	28.238678	28.319153	28.389557	28.260803	27.70752	27.182404	27.516388	28.033478	28.433838	28.526398	28.49823	29.023346	29.039429	29.005219	28.98108	28.896576	28.858368	28.777863	28.685333	28.608887	28.492188	28.41977	28.335236	28.270874	28.206482	28.23465	28.262817	28.28897	28.37146	28.482117	28.596802	28.701416	28.834198	28.90866	28.97705	28.83017	28.393585	28.295013
1.43	29.197845	29.154755	29.076813	28.888092	28.241882	27.932129	27.92804	27.92392	28.108551	28.287018	28.473694	28.555756	28.6091	28.670624	28.699371	28.740387	28.803986	28.890137	28.961945	29.031677	29.111694	29.146576	29.304535	29.335297	29.304535	29.308624	29.267609	28.931183	28.547546	28.418304	27.917755	27.82547	27.899323	27.326965	27.886993	27.776215	27.462372	27.48288	27.704437	27.932129	28.122925	28.36499	28.453186	28.576263	28.666534	28.590637	27.800842	26.602814	26.516663
0.51	28.415802	28.216461	27.811646	27.36618	27.101746	27.1221	27.209564	27.431274	27.764862	28.153381	28.46054	28.489014	28.503265	28.456482	28.03949	27.99472	28.751434	28.845001	28.800262	28.432068	27.494324	27.197357	27.964203	28.255096	27.06308	26.674591	27.093597	27.323456	28.643616	28.670074	28.672089	28.70871	28.794159	28.89383	29.026031	29.146057	29.231476	29.241669	29.25589	29.205048	28.997559	28.95282	28.944672	28.914154	28.936554	28.969086	28.944672	28.763641	28.297821
0.32999998	28.458527	28.580566	28.537842	28.651764	28.653778	28.511414	28.037445	27.1221	26.863739	26.991913	27.7547	27.97641	28.13916	28.291718	28.425964	28.566315	28.629395	28.73108	28.810425	28.863312	28.899933	28.93045	28.631409	28.64972	28.741272	28.700592	28.72702	28.50531	27.280762	26.214874	26.414215	26.723389	27.109894	27.398712	27.91336	28.106598	28.224579	28.330353	28.377136	28.50122	28.096436	27.419067	26.385712	25.86905	26.11316	26.47116	27.522797	27.665192	27.744537
1.5	28.149323	27.274658	27.386536	27.43332	27.398712	27.439423	27.593994	27.61029	27.191254	26.945099	27.158691	27.262451	27.260406	27.616394	27.62857	27.51059	27.59198	27.75064	27.925568	28.078125	28.155426	27.689606	27.646881	27.840149	27.087494	27.242096	26.306396	26.420319	27.260406	27.693695	27.978455	28.045593	27.313293	26.33487	26.432526	27.217682	27.622467	27.349915	26.833221	26.613556	27.726227	28.110687	28.27951	28.344604	28.330353	27.421112	26.967499	26.281982	26.15384
0.19999999	27.452423	27.452423	27.538727	27.713348	27.940155	28.104736	28.15091	28.215118	28.225159	28.271332	28.29541	28.267303	28.271332	28.26529	28.257263	28.30545	28.239197	28.110748	27.89801	27.711334	27.5849	27.568848	27.839813	27.70932	27.667175	27.757507	27.906036	28.060577	28.215118	28.277344	28.34961	28.361633	28.38974	28.435913	28.572388	28.526215	28.470032	28.345581	28.217133	28.02243	27.683258	27.392212	27.494568	27.542755	27.348053	26.918549	27.41629	27.454437	27.518646
0.31	28.349915	28.3154	28.29306	28.254456	28.203705	28.07779	27.925446	27.6391	27.368988	27.318207	27.59439	27.547699	27.484741	27.496918	27.59439	27.626892	27.714233	27.773132	27.93155	28.057465	28.098083	28.136658	28.089966	28.114319	28.100128	28.087921	28.081818	28.061523	28.008728	27.911224	27.876709	27.803589	27.720337	27.637054	27.614716	27.588318	27.608612	27.649231	27.742676	27.870605	28.02295	28.161041	27.876709	26.645966	26.64798	26.889679	27.330383	27.547699	27.535522
0.22	28.236176	28.325531	28.398651	28.435211	28.443329	28.437256	28.404755	28.353973	28.317413	28.167145	28.081818	27.919342	27.484741	27.570038	27.61676	27.387238	26.851074	26.491608	26.487549	26.88559	26.678436	26.349426	26.609406	26.851074	27.027771	27.241028	27.413666	27.600494	27.797516	28.010742	28.130585	27.813751	27.866547	27.935608	28.00058	28.04123	28.049347	27.74469	27.186188	27.338501	27.281647	26.731262	26.635803	27.27353	27.352722	27.385223	27.464417	27.565979	27.740631
0.51	28.823273	28.895538	28.897522	28.84134	28.865417	28.84134	28.516205	27.352081	27.641083	27.683258	27.667175	27.727386	27.811707	28.02243	27.966248	27.966248	27.966248	28.074615	28.06659	28.084656	27.980286	27.920074	28.016418	28.006378	27.7294	29.072144	28.959747	28.87143	28.704865	28.542267	28.41983	28.331543	28.183014	28.028473	27.893982	27.797638	27.769562	27.99234	27.99234	27.671204	27.48053	27.602966	27.811707	28.072632	28.313477	28.413818	28.407806	28.259277	27.964233
0.64	28.33957	28.560333	28.698822	28.759033	28.751007	28.86142	28.943695	28.857391	28.829285	28.775116	28.718903	28.670746	28.634613	28.516205	28.405792	28.257263	28.102722	27.885956	27.733429	27.273804	27.319977	27.478516	27.661163	27.845825	28.060577	28.22116	28.347595	28.455963	28.46402	28.5242	28.544281	28.526215	28.516205	28.427887	28.377686	28.323517	28.279358	28.22116	28.195038	28.120789	27.859863	27.141327	26.788086	27.486542	27.645111	27.52066	27.516663	27.759521	27.683258
0.29	27.401459	27.787354	27.829987	27.901093	27.996552	28.024963	28.087921	28.177277	28.268677	28.345856	28.433197	28.502228	28.532715	28.668793	28.630188	28.62207	28.587555	28.557068	28.51239	28.4068	28.067627	28.012787	27.996552	28.00058	27.133392	28.230103	27.807648	27.811707	27.840149	28.161041	28.447418	28.599731	28.707367	28.54895	27.675629	27.584259	27.334442	28.882019	28.93686	28.910461	28.902344	28.934845	28.920624	28.810944	28.595673	28.313354	27.375061	27.070435	26.840912
0.26999998	28.142395	28.089691	27.945312	27.800903	27.668213	27.543304	27.504303	27.514038	27.39502	27.336456	27.355988	27.47696	27.648682	27.867249	27.974579	27.999939	28.078003	28.167755	28.224335	28.15213	28.109222	28.097504	28.035065	28.009705	28.005798	27.98822	27.98822	27.894562	27.775543	27.705292	27.664307	27.664307	27.599915	27.475006	27.424286	27.523804	27.328674	27.350128	27.412567	27.545258	27.683807	27.771637	27.746246	27.687714	27.582336	27.611603	27.701385	27.77945	27.787231
1.64	27.494537	26.817413	26.762756	27.002777	27.355988	27.318909	27.246704	27.324768	27.52771	27.761871	27.96872	28.179474	28.286804	28.24582	28.238007	28.261414	28.39801	28.142395	27.71698	27.295502	26.946198	26.552032	26.614471	26.661285	26.64569	26.938385	27.106201	27.283783	27.447693	27.291595	26.585175	25.88855	26.290527	26.263214	26.946198	27.071075	26.403717	26.690582	26.977417	27.217438	28.054565	28.017487	26.950104	26.754974	26.879852	26.16565	26.071991	26.35492	26.161743
0.39	27.839935	28.021393	28.117035	28.134583	28.581451	28.573639	28.409729	27.828217	27.367706	27.151093	26.961823	26.099304	26.300293	26.62616	26.950104	27.16864	27.236938	27.309143	27.324768	26.390045	25.849518	26.415436	27.06131	27.453552	27.744293	27.888702	27.884796	27.914093	27.36966	27.52185	27.670166	27.744293	26.961823	26.24759	26.032959	25.896362	25.892456	26.312012	26.674957	26.144196	25.61145	26.122711	26.434937	26.756927	27.115967	27.365753	27.601868	27.346222	26.920837
0.90999997	28.437866	28.902618	29.131989	29.160126	29.150085	29.039429	28.948883	28.914703	28.882507	28.842255	28.733612	28.534424	28.333252	28.232635	28.26886	28.28897	28.196442	28.198456	28.204468	28.228607	28.315125	28.417755	28.536438	28.647095	28.709473	28.735626	28.773865	28.741669	28.971008	28.952911	28.876465	28.759766	28.691376	28.628998	28.580719	28.50827	28.40567	28.353363	28.282928	28.240692	28.220581	28.21051	28.216553	28.111938	27.930847	27.989197	27.417816	27.35141	26.425934
0.22	29.180267	29.115875	29.037415	28.948883	28.85434	28.765808	28.681305	28.789948	28.816101	28.798004	28.92273	29.12796	29.351288	29.465942	29.52832	29.638977	29.63092	29.65506	29.675201	29.657074	29.640991	29.614838	29.594727	29.566559	29.520264	29.441803	29.355286	29.282867	29.146057	28.989136	28.89859	29.150085	29.150085	29.156128	29.194336	29.258728	29.315063	29.411621	29.516266	29.59674	29.651062	29.647034	29.588684	29.622894	29.574615	29.49411	29.473999	29.49411	29.443817
0.26999998	27.57602	27.63916	27.71457	27.838837	27.93866	28.048676	28.065002	27.997772	27.969238	27.965149	27.954987	27.904022	27.840881	27.741058	27.671783	27.612701	27.588226	27.531189	27.468018	27.376343	27.364105	27.402832	27.386536	27.425232	27.486359	27.555634	27.651398	27.702332	27.749176	27.824585	27.86737	27.887726	27.902008	27.914215	27.883667	27.796051	27.716583	27.635101	27.541382	27.466003	27.404877	27.29892	27.215393	27.158356	27.036102	27.046295	27.34375	27.364105	27.43338
0.17	28.241913	28.035065	27.806763	27.736511	27.689667	27.586243	27.55893	27.55893	27.564789	27.58429	27.576477	27.560883	27.601868	27.677948	27.771637	27.925781	28.083832	28.187286	28.117035	27.96286	28.03897	28.046783	28.046783	27.869202	27.484772	27.576477	27.677948	27.79895	27.865295	27.890656	27.863342	27.841888	27.859436	27.890656	27.86139	27.77945	27.816498	27.85553	27.955048	28.13263	28.284851	28.409729	28.470215	27.929688	27.209625	27.268158	27.77359	27.769684	27.543304
1.4399999	27.535522	27.56192	27.553802	27.600494	27.618774	27.803589	27.996552	28.248383	28.435211	28.591614	28.715485	28.743927	28.780487	28.812988	28.705322	28.605804	28.526611	28.49411	28.437256	28.38443	28.309296	28.234161	28.144806	28.067627	28.012787	28.106201	28.144806	28.207764	28.309296	28.429138	28.51239	28.595673	28.670807	28.703308	28.75003	28.764221	28.743927	28.701263	28.701263	28.632233	28.518494	28.282898	28.132599	27.825928	27.377106	27.291779	26.99121	26.944489	26.806396
0.59999996	28.693146	28.833282	28.71347	28.636292	28.579407	28.520508	28.490051	28.467712	28.4068	28.335693	28.254456	28.154938	28.035126	27.951843	27.94577	28.061523	28.213837	28.335693	28.42508	28.565216	28.693146	28.743927	28.806885	28.792664	28.77237	28.861725	28.857666	28.788605	28.782501	28.747986	28.693146	28.58551	28.435211	28.353973	28.142761	27.494904	27.129303	27.655334	26.708923	27.368988	27.758911	28.100128	26.714996	25.597992	26.773895	27.478638	28.00467	28.20166	28.299133
0.39	27.925446	27.842194	27.750793	27.614716	27.47052	27.336487	27.23291	27.171967	27.139465	27.180084	27.297882	27.505035	27.677673	27.793427	27.870605	27.911224	27.94983	27.998566	28.006683	28.089966	28.00467	27.951843	27.929504	27.92749	27.903107	27.856415	27.797516	27.752808	27.683777	27.537537	27.4888	27.511139	27.490814	27.559875	27.65329	27.785309	27.943726	28.05542	28.126526	28.167145	28.156982	28.122467	28.112305	28.089966	27.943726	27.450226	27.216644	27.503021	27.578156
0.47	27.523315	27.007477	26.20523	26.233673	26.869354	27.001373	27.102905	27.230865	27.348663	27.567993	27.87265	28.071686	28.14682	28.144806	28.138702	28.136658	28.325531	28.337738	28.3154	28.272736	28.232117	28.171204	28.087921	27.990448	27.894989	27.72641	27.515198	27.381165	27.316162	27.34256	27.438019	27.586273	27.710175	27.848267	27.998566	28.104187	28.209778	28.209778	28.262604	28.309296	28.299133	28.270721	28.217896	28.203705	28.161041	28.118378	28.033081	27.959991	27.897003
0.19	28.455536	28.40274	28.360077	28.36618	28.412872	28.37024	28.343842	28.418976	28.542847	28.723602	28.888123	28.975464	29.020142	29.022156	29.02826	29.011993	29.141998	29.040436	28.93686	28.888123	28.847504	28.821106	28.739868	28.668793	28.591614	28.518494	28.47583	28.492096	28.69519	28.817047	28.975464	29.06076	29.044495	29.072937	29.113556	29.062775	28.729706	28.502228	28.569275	28.682983	28.817047	28.82312	28.760162	28.646454	28.618011	28.709381	28.792664	28.902344	28.701263
0.42	27.317963	27.325989	27.317963	27.299896	27.342041	27.350067	27.42633	27.613007	27.777588	27.869904	27.936127	28.014404	28.074615	28.042511	27.996338	27.948181	27.93814	27.950195	27.950195	27.932129	27.859863	27.757507	27.619019	27.506622	27.444397	27.448425	27.430359	27.422333	27.468475	27.536713	27.667175	27.811707	27.93814	28.008392	28.110748	28.164948	28.166962	28.35965	28.30545	28.237213	28.138855	27.769562	27.568848	27.60498	27.606964	27.600952	27.540741	27.474518	27.31192
0.45999998	28.397766	28.333527	28.28537	28.27533	28.156921	28.094696	28.050537	28.090668	28.205078	28.417847	28.620544	28.775116	28.887512	28.949707	28.949707	28.939697	29.023987	28.977814	28.917603	28.803192	28.730957	28.64264	28.546295	28.449951	28.391754	28.33554	28.259277	28.26529	28.15091	28.174988	28.219147	28.299408	28.435913	28.574402	28.700836	28.742981	28.708862	28.654694	28.62857	28.604492	28.78714	28.761047	28.71289	28.658691	28.634613	28.538269	28.395752	28.279358	28.209106
2.07	28.706848	28.744995	28.7771	28.718903	28.670746	28.636627	28.512177	28.146881	27.873932	27.751495	28.154907	28.235199	28.291382	28.449951	28.574402	28.708862	28.793182	28.905548	28.913605	28.909576	28.877472	28.829285	28.33554	28.257263	28.277344	28.291382	28.31549	28.293396	28.251251	28.102722	27.835785	27.522675	27.22763	26.96872	27.665192	27.7294	27.745453	27.825745	27.922089	28.03247	28.13684	28.259277	28.33554	28.42987	28.510162	27.667175	26.60141	26.822205	27.081116
0.17	26.765991	27.1333	26.918549	27.384186	27.402252	27.661163	27.809692	28.168976	28.30545	28.39978	28.522217	28.690796	28.79718	28.81726	28.821259	28.847351	29.128357	29.084198	29.068146	28.94168	28.644653	28.490082	28.451965	28.40982	28.229156	27.374146	26.90448	26.713837	27.468475	27.69931	27.881958	27.404266	27.30191	27.671204	27.849823	28.016418	28.187012	28.317474	28.367676	28.41983	28.237213	28.199066	28.158936	28.02243	27.811707	27.562836	27.713348	27.7294	27.478516
0.19999999	29.409332	29.40332	29.463531	29.311005	29.242767	29.180542	29.196594	29.162476	29.052094	28.983856	28.875458	28.76706	28.694824	28.751007	28.710876	28.65268	28.70285	28.769073	28.86142	28.933655	28.939697	28.724915	28.008392	27.843811	27.924103	28.158936	28.183014	28.1268	28.195038	28.172974	27.657166	26.926575	27.040985	27.354095	27.251709	27.33603	26.503082	27.789612	26.464935	26.593384	26.72586	27.257751	27.693268	28.068604	28.375702	28.435913	27.342041	26.68573	27.099182
0.44	27.587738	27.515625	27.357391	27.313354	27.277283	27.239227	27.285309	27.285309	27.555695	27.769989	27.930237	28.040375	28.112488	28.160553	28.140533	28.02835	27.87616	27.810059	27.782013	27.66986	27.63382	27.549683	27.461548	27.405487	27.357391	27.323364	27.2753	27.253265	27.249237	27.263275	27.345398	27.483582	27.547668	27.545685	27.561707	27.591736	27.659851	27.677856	27.693878	27.69989	27.663849	27.63382	27.545685	27.387451	27.251251	27.127075	27.161133	27.221222	27.303314
0.14	28.8732	28.78601	28.743408	28.798187	29.069916	29.059784	29.092224	29.134827	29.207825	29.23825	29.252441	29.20581	29.183502	29.179443	29.169312	29.167267	29.092224	29.082092	29.047607	29.00705	28.97055	28.940125	28.877258	28.830627	28.747467	28.623749	28.613617	28.58725	28.644043	28.61972	28.609558	28.678528	28.777893	28.909698	28.972565	29.088165	29.13684	29.179443	29.201752	29.171326	29.043549	28.940125	28.844818	28.802216	28.765717	28.690674	28.662292	28.589294	28.55075
0.12	26.727203	26.698761	26.491608	26.84906	27.149628	27.381165	27.220703	26.761719	26.674377	26.24585	26.97699	26.934357	26.942474	27.135406	27.498962	27.559875	27.624878	27.037933	26.067139	26.272247	26.719055	27.121185	28.065582	28.126526	28.138702	28.067627	27.76297	27.466461	27.419739	27.330383	27.373016	27.427856	27.474579	27.31009	27.773132	27.557861	27.590332	27.728455	27.888885	27.994507	28.047302	27.100891	26.828735	26.788116	27.133392	27.28775	27.771088	27.886871	27.966064
0.17999999	26.886444	26.324432	26.200012	26.378632	27.31192	27.107208	27.057037	27.101196	26.844269	26.647583	26.886444	26.952667	27.193512	27.454437	27.697296	27.825745	27.15738	26.747955	27.30191	27.711334	27.96222	28.084656	28.130829	28.018433	27.63507	27.215607	27.079102	27.173431	28.08667	27.667175	27.80368	27.849823	28.06659	28.263306	28.437897	28.530243	28.566376	28.58844	28.58844	28.61856	28.572388	28.425873	28.417847	28.357635	28.341583	28.39978	28.351593	28.217133	28.100708
0.17999999	28.932922	28.975708	29.051086	29.032745	29.122406	29.283356	29.364868	29.454498	29.503387	29.550262	29.434143	29.509521	29.527863	29.597137	29.613434	29.61139	29.552307	29.499329	29.38321	29.183533	29.032745	28.9859	28.87384	28.778076	28.76178	28.776031	28.75772	28.503021	28.46637	28.496918	28.36856	28.28299	28.207611	27.910156	28.721039	28.73938	28.543793	28.635468	28.674164	28.723083	28.824951	28.774017	28.39914	28.242249	28.103699	27.54953	26.848663	26.651031	27.188904
0.65	28.804565	28.73529	28.704742	28.664001	28.617126	28.556	28.445984	28.344116	28.266693	28.209656	28.199463	28.160736	28.181122	28.203522	28.295227	28.403198	28.541748	28.714935	28.849396	29.000153	29.059235	29.097961	29.097961	29.004242	28.884033	28.863647	28.678253	28.69455	28.684357	28.71289	28.66806	28.586578	28.535645	28.490814	28.651764	28.639557	28.611023	28.682343	28.798462	28.930878	29.06128	29.075531	28.664001	27.286713	26.97293	27.268372	28.362457	28.37265	28.370605
0.47	28.075165	28.134247	28.203522	28.227997	28.177032	27.908112	27.372284	27.20929	27.37024	27.59436	27.34375	27.474152	27.628998	27.563782	27.773651	27.895874	28.018127	28.113892	28.146484	28.016083	27.417084	27.396729	27.628998	27.441559	27.121674	27.400787	27.52713	27.429321	27.52304	27.064606	26.53897	26.38617	26.979034	27.154266	27.054443	27.225586	27.292816	27.443573	27.57193	27.708435	27.830688	27.88977	27.977386	28.044617	28.003876	27.89386	26.974976	26.56546	26.516571
0.11	27.896576	27.425537	27.282806	27.270569	26.97696	26.540588	26.70575	27.160461	27.478577	27.690643	27.085022	26.989166	27.2359	28.571533	28.606201	28.689789	28.777466	28.677551	28.084167	27.082977	26.526306	26.463104	26.499786	26.634369	26.662933	28.471619	28.528717	28.530731	28.579681	28.651062	28.714264	28.85495	28.946716	29.02829	29.058868	29.065002	29.044586	29.109833	29.048676	28.995667	28.920197	28.867188	28.70816	28.281982	27.85376	27.60907	27.215515	27.31137	27.474487
0.32	27.732605	27.851624	27.955048	28.029205	28.072144	28.056519	28.07605	28.171661	28.105316	28.060425	28.023346	27.966766	27.964813	27.917969	27.820404	27.683807	27.55893	27.182312	27.221344	27.396973	27.400879	27.424286	27.510132	27.60965	27.711151	27.718933	27.79309	27.76773	27.720886	27.53357	27.184265	28.07019	28.04483	28.01944	27.992126	27.914093	27.877014	27.802856	27.705292	27.607697	27.572601	27.490631	27.334503	26.8779	26.913025	27.119873	27.283783	27.373535	27.205719
0.48	29.226074	29.388336	29.516083	29.62561	29.700653	29.773651	29.81015	29.87912	29.72702	29.595184	29.550568	29.481598	29.396454	29.130768	28.662292	27.897736	27.918	27.984924	27.991028	28.58725	28.58319	28.585236	28.694733	28.802216	28.917816	29.037476	29.13684	29.211884	29.189575	28.830627	28.059967	28.48587	28.506134	28.483826	28.491943	28.717041	28.802216	28.834686	28.741394	28.214111	27.711151	27.840942	27.889618	27.488068	27.22644	26.500427	26.567352	27.317719	27.942352
1.8399999	29.10846	29.157135	29.069916	28.976624	28.91986	28.871185	28.812378	28.741394	28.639984	28.540619	28.429077	28.35202	28.307404	28.443268	28.412842	28.418915	28.429077	28.566986	28.715027	28.865082	28.968536	29.080078	29.171326	29.236237	29.244324	29.293	29.24231	29.179443	29.130768	29.080078	28.859009	28.410828	28.31955	28.354034	28.40271	28.437195	28.394592	28.327667	28.270874	28.285065	28.364166	28.382416	28.354034	28.443268	27.897736	26.86142	27.32785	27.71521	27.83081
0.19999999	26.303894	26.111633	25.99347	26.09961	26.492157	26.748535	26.904755	27.7099	27.453552	27.335388	27.375427	27.431519	27.177155	26.50418	26.353973	26.221771	26.12564	26.025513	26.067566	26.636383	26.858704	26.934814	26.654388	26.516205	26.814636	27.087006	27.345398	27.401459	27.221222	26.672424	25.873291	26.582306	26.54425	26.702484	26.926788	27.044952	26.472137	26.025513	25.975433	26.009491	26.0195	25.8172	25.795166	26.06955	25.795166	25.654968	25.546814	25.725067	26.091583
0.53	28.85382	28.746979	28.4628	28.26529	27.686798	28.011322	28.269318	28.464813	28.4628	27.908539	27.735199	27.876282	28.017365	28.057678	28.083862	28.100006	28.339844	28.370087	28.426514	28.48294	28.547455	28.579681	28.505127	28.527283	28.53537	28.58374	28.4487	28.523254	28.311615	28.013336	27.761383	27.275635	27.432861	27.416718	27.594086	27.622314	27.652557	27.759369	27.787598	27.860138	28.156433	28.132233	28.152405	28.134247	28.255188	28.382172	28.509155	28.295502	27.749298
0.65	28.250153	28.149506	28.08435	28.036957	28.364655	28.340973	28.35675	28.380432	28.425842	28.415985	28.408081	28.49887	28.542297	28.502838	28.609436	28.70221	29.085144	29.132538	29.051605	29.03778	28.970673	28.85617	28.791046	28.410065	27.16449	27.535583	27.879059	27.837616	27.922485	27.821808	27.725098	27.707306	27.243439	26.68283	26.815094	27.415161	27.776398	27.969849	28.003418	27.632294	27.048004	27.44873	27.770477	27.997498	28.06659	27.859314	27.549408	27.446747	27.786285
1.4	27.150208	27.248016	27.463623	27.637299	27.858917	28.086487	28.302094	28.433838	28.357971	28.27414	28.713318	28.749268	28.743256	28.755249	28.755249	28.785187	28.727295	28.591553	28.328033	27.998657	27.683228	27.51355	28.156342	28.218231	28.236206	28.284119	28.36795	28.48175	28.555634	28.575592	28.583557	28.56958	28.471771	28.427856	28.793182	28.801178	28.74527	28.71933	28.715332	28.671417	28.637482	28.573578	28.443817	28.244202	27.986664	27.38379	27.210114	27.118256	27.299927
0.48	27.176178	27.403748	27.681244	27.918793	28.112427	28.282135	28.497711	28.641449	28.737274	28.799164	28.767242	28.777222	28.755249	28.86905	28.86905	28.84909	28.857056	28.829102	28.789185	28.695343	28.615509	28.547638	28.477753	28.332031	28.09845	27.261993	27.611359	27.874878	28.110443	28.355988	28.521667	28.659424	28.737274	28.801178	28.83908	28.912964	28.940918	28.934906	28.916962	28.82312	28.777222	28.72931	28.72931	28.655426	28.603546	28.52768	28.473785	28.272125	28.188293
2.36	28.250153	28.273834	26.888123	26.550568	28.56009	28.66864	28.723907	28.81668	28.737732	28.12384	27.569153	27.723114	27.665863	27.873138	27.790222	27.815887	28.868011	28.832489	28.866028	28.871979	28.927246	29.0141	29.091064	29.160156	29.158173	29.106873	29.087128	29.100952	28.716034	28.61139	28.471252	28.382416	28.392303	28.473236	28.5206	28.514679	28.092255	27.207916	26.7164	26.779572	27.486237	27.66983	27.83957	28.023163	28.261993	28.439667	28.548248	28.635101	28.692322
1.75	28.025116	28.0271	27.979736	27.326355	28.22647	28.161346	28.106049	27.99356	27.83957	27.63034	27.478333	27.47638	27.180267	27.02829	27.004578	26.901947	27.61258	27.523743	27.66391	27.94815	27.928406	27.788239	28.003418	28.212646	28.35675	28.490997	28.619293	28.688385	27.80011	27.999481	28.100128	28.1633	28.171204	28.22055	28.190948	27.786285	27.480316	27.413208	27.02829	27.275024	27.555328	27.697449	27.8909	28.056702	28.244232	28.415985	28.56601	28.680481	28.76538
0.65	28.996307	28.921295	28.281738	28.285706	28.076447	27.713226	27.882996	27.995514	28.03302	27.995514	28.342926	28.36267	28.36267	28.3844	28.56009	28.644958	28.644958	28.489014	28.360718	28.358734	28.53836	28.71997	28.996307	28.966705	28.93512	28.970673	29.002228	28.990387	28.915375	28.814728	28.71405	28.61139	28.496918	28.400177	28.710114	28.62323	28.595612	28.569946	28.522583	28.35083	27.975769	27.413208	26.684814	26.81903	27.389496	27.910645	28.4357	28.431763	28.222534
0.19	28.994354	28.972626	28.978546	28.9292	28.84433	28.729828	28.642975	28.530457	28.3844	28.287659	28.53836	28.510712	28.5206	28.544281	28.633118	28.76538	28.945007	29.061462	28.88974	28.514679	28.121857	27.831696	28.250153	28.281738	28.301483	28.333069	28.404144	28.494934	28.516632	28.380432	27.938263	27.405304	27.11316	27.229614	27.782318	27.906708	27.99356	28.070526	28.216614	28.333069	28.439667	28.522583	28.650879	28.745636	28.737732	28.70813	29.000275	28.931183	28.828522
0.42999998	28.70221	28.621277	28.512695	28.433746	28.573883	28.562042	28.449524	28.423859	28.530457	28.648895	28.789062	28.615356	28.348846	28.295563	28.058685	28.011322	28.887756	28.905518	28.887756	28.885773	28.869995	28.862091	28.791046	28.53836	27.847473	27.723114	27.43689	27.328308	28.757477	28.704163	28.66864	28.712067	28.757477	28.79892	28.897614	28.925262	28.903534	28.755493	28.056702	27.762604	29.136475	29.07724	29.053558	28.899597	28.858154	28.678497	28.394257	27.900757	27.496094
1.4	27.886963	27.729034	27.594818	27.31253	26.720337	26.730194	27.196075	26.566376	26.181427	26.771667	27.296722	27.30069	26.698639	26.544647	27.125	27.132904	26.9039	27.150665	27.373718	27.452667	27.446747	27.290802	27.646118	27.217773	26.380829	26.698639	27.148682	27.304626	27.201996	26.751923	27.138824	27.154602	26.726257	25.958374	27.975769	28.074493	27.946167	27.456635	25.869568	25.99588	26.645325	26.961151	27.359894	27.427032	27.198029	27.217773	26.434113	26.680847	26.967072
1.04	27.265991	26.90268	26.331726	26.539337	26.852753	27.030426	27.118256	26.71701	26.85675	26.60321	26.497406	27.038422	27.317902	27.64331	27.848907	27.960724	28.006622	28.092468	28.116425	28.174316	28.164337	28.076508	28.006622	27.918793	27.820984	27.745117	27.61734	27.515533	27.431702	27.351837	27.212097	26.984528	27.00647	27.072357	27.24405	27.479614	27.613373	27.723145	27.830963	27.864899	27.711182	27.2081	26.22992	27.06836	27.385773	27.46762	27.475616	27.495575	27.449646
0.16	27.74997	27.659851	27.701904	27.832092	28.008331	28.134521	28.262695	28.326782	28.154541	28.080444	28.41092	28.34082	28.288727	28.208618	28.166565	28.12851	28.060425	27.954254	27.900177	27.81607	27.757965	27.717926	27.567719	27.515625	27.523651	27.56369	27.665863	27.768005	27.88617	28.024353	28.104462	28.188599	28.206635	28.222656	27.401459	27.577728	27.545685	26.6604	26.003479	26.071564	26.648407	26.998901	27.179169	27.21521	27.231232	27.1391	26.005463	26.12967	26.32193
0.12	27.19516	26.570282	25.679016	26.005463	26.462128	26.808624	27.2052	27.45755	27.639801	27.695892	27.697906	26.726501	26.12564	26.197754	26.764557	27.23523	27.53366	27.639801	27.707916	27.359406	27.050964	26.40805	26.013489	26.37201	26.918793	27.121063	26.736511	26.722504	27.141083	27.008911	27.087006	27.307343	27.45755	27.445526	26.92279	27.217194	27.417511	27.599762	27.453552	27.169128	27.313354	27.409485	27.44754	26.764557	26.1557	25.709045	26.053558	25.895325	25.791168
0.13	28.186676	28.190704	28.273346	28.351929	28.456757	28.537384	28.615967	28.674438	28.724823	28.726837	28.75705	28.716766	28.634125	28.577667	28.543427	28.529297	28.480927	28.422485	28.351929	28.146362	27.98108	27.739227	28.138306	28.158447	28.231018	28.349915	28.503113	28.680481	28.75705	28.799377	28.815521	28.873962	28.910248	28.884033	29.091644	29.029144	28.976746	28.956604	28.900177	28.833649	28.680481	28.488983	28.249146	28.037506	27.882324	27.83194	28.083862	28.097992	28.132233
0.11	27.694885	27.088196	26.57425	27.08014	27.448975	27.664642	27.652557	26.931	26.564148	26.985413	27.106354	27.098267	27.392548	27.785583	27.995178	28.259216	28.442627	28.480927	28.527283	28.484955	28.436584	28.37613	28.291473	28.160461	28.16449	28.166504	28.214874	28.26123	28.245117	28.22699	28.075806	27.362305	26.928986	27.134552	27.876282	27.507416	27.11441	27.28775	26.759674	25.985687	26.346466	26.910828	27.192993	27.134552	26.926971	26.378723	26.122772	26.503693	27.00354
0.14999999	27.964264	27.076996	27.343384	27.515625	27.545685	27.631805	27.741974	27.870148	28.082428	28.288727	28.525085	28.67929	28.793457	28.823517	28.813507	28.783447	28.793457	28.697327	28.591156	28.513062	28.483002	28.448975	28.406921	28.316772	28.176575	28.064423	27.97229	27.900177	28.072418	28.054413	28.080444	28.200623	28.34082	28.475006	28.59317	28.669281	28.6893	28.619202	28.460999	28.34082	28.691315	28.70935	28.713348	28.74939	28.811493	28.871582	28.817505	28.378876	28.00232
1.28	28.065735	28.017365	27.950836	27.876282	27.874268	27.801697	27.781555	27.805725	27.81781	27.898438	28.009308	28.128204	28.220917	28.319702	28.382172	28.422485	28.809479	28.712738	28.63211	28.539398	28.4104	28.335815	28.25116	28.17862	28.083862	28.011322	27.892395	27.833954	27.592072	27.58603	27.614258	27.713013	27.825897	27.962952	28.019379	28.019379	28.067749	28.106049	28.079834	27.503387	28.093964	28.100006	28.14032	28.168518	28.22293	28.269318	28.16449	27.521545	26.114685
0.61	28.627228	28.585175	28.50705	28.412933	28.260712	28.180573	28.156555	28.144531	28.116486	28.114502	28.16455	28.21463	28.154541	27.597748	27.579742	27.798035	28.132507	28.432953	28.551117	28.587158	28.501038	28.024353	28.629242	28.62323	28.51706	28.60318	28.619202	28.587158	28.13852	28.110474	27.725922	27.539673	27.425507	27.085022	27.050964	27.39746	27.50763	27.551697	27.072998	26.600311	27.121063	27.249237	26.834656	26.968842	27.33136	27.53366	27.261261	26.644379	26.412048
2.05	28.227325	28.067871	28.14148	28.225311	28.339783	28.407227	28.50946	28.60144	28.681183	28.713898	28.760895	28.830414	28.903992	28.76294	28.679138	28.556488	28.460388	28.44812	28.435852	28.366364	28.331604	28.32138	28.26413	28.16806	28.069916	28.339783	28.247772	27.753052	27.291046	27.66925	27.975891	28.20282	28.339783	28.439941	28.515594	28.597351	28.615753	28.358185	28.368408	28.347961	28.364319	28.415405	28.409271	28.350006	28.2948	28.245728	28.166016	28.131256	28.086273
1.3	28.760895	28.78543	28.779297	28.797699	28.807922	28.79361	28.726166	28.51764	28.26004	28.04129	28.180328	28.1333	28.123077	28.206879	28.380646	28.527863	28.634155	28.746582	28.82428	28.908081	28.989868	29.049164	29.339447	29.333313	29.325134	29.343536	29.28833	29.10025	28.969421	28.76294	28.556488	28.38272	28.29071	28.170105	28.145569	27.060028	26.528534	26.5878	27.436188	27.828705	28.086273	28.272308	28.380646	28.411316	28.286621	27.890045	27.387115	27.023254	26.788147
0.17	27.951355	28.067871	28.16397	28.196686	28.084229	27.973846	28.000427	28.125122	28.272308	28.364319	28.446075	28.45221	28.423584	28.427673	28.450165	28.466522	28.717987	28.742493	28.69754	28.668915	28.646423	28.625977	28.576904	28.476746	28.347961	28.223236	28.084229	28.043365	27.92273	27.900238	27.916595	28.022919	28.149658	28.370453	28.521729	28.642334	28.69345	28.713898	28.705719	28.681183	28.658691	28.60144	28.562592	28.558502	28.554413	28.556488	28.480835	28.380646	28.315247
4.3399997	28.425629	28.51764	28.621887	28.695496	28.709808	28.752716	28.740448	28.658691	28.585083	28.54013	28.495148	28.462433	28.454254	28.41745	28.35205	28.243683	28.104675	28.033142	27.957489	28.078094	28.078094	28.184418	28.3909	28.603485	28.658691	28.695496	28.715912	28.720001	28.742493	28.744537	28.738403	28.814056	28.779297	28.625977	28.486969	28.317291	28.282532	28.059692	26.914886	26.3609	26.569397	26.170776	26.068542	26.636871	26.880157	26.279114	25.982697	26.628693	27.184753
0.24	28.834442	28.791046	28.755493	28.739716	29.203583	29.177917	29.087128	28.818665	27.711273	27.529663	27.871155	28.07251	28.096191	28.096191	28.005402	27.756683	27.353973	27.67575	28.03894	28.29358	28.35083	28.461365	28.603516	28.743652	28.88974	28.945007	28.960785	28.937103	29.096985	29.008179	28.868011	28.75351	28.672577	28.652863	28.609436	28.558105	28.52652	28.461365	28.333069	28.388336	28.550201	28.698242	28.794983	28.777222	28.739716	28.650879	28.512695	27.699432	28.009338
0.17	28.599396	28.497192	28.388824	27.832794	26.85971	26.882172	27.3667	27.29309	26.906708	26.49582	27.595642	27.742828	27.847107	27.94931	28.127167	28.231415	28.049469	26.8638	26.322052	26.869904	27.405518	27.693787	27.732605	26.98645	26.557129	26.845398	27.30127	26.55304	26.5878	27.184753	27.495483	27.679474	27.421875	27.740784	26.89035	26.953735	26.92102	26.48764	26.428345	27.006897	26.775879	26.309784	26.555084	27.237885	27.567017	27.718292	26.33023	26.27707	26.865814
1.24	27.86789	27.717377	27.181488	26.912506	26.942627	27.089142	27.269775	27.432343	27.442383	27.450409	27.41629	27.358093	27.29187	27.410278	27.370148	27.398224	27.51065	27.641083	27.807678	28.014404	28.183014	28.31549	28.427887	28.508148	28.564362	28.700836	28.658691	28.60852	28.538269	28.49411	28.445953	28.327515	28.144867	28.050537	27.97226	27.948181	27.950195	28.158936	28.148895	28.172974	28.239197	28.30545	28.43991	28.55835	28.67273	28.7771	28.86142	28.833313	28.763062
0.35	28.429749	28.641846	28.635834	28.54181	28.51178	28.475769	28.423737	28.361694	28.167603	27.92746	27.767365	27.773376	27.787384	27.89743	27.893433	27.93747	27.549255	27.283112	27.23108	27.34314	27.213074	27.369171	27.467224	27.56726	27.647308	27.359161	27.53125	27.621307	27.723358	27.80539	27.413177	26.766846	26.274567	26.05246	26.28659	26.390625	26.396637	26.720795	26.774841	26.876892	27.010956	27.139038	27.279114	27.285126	27.357147	27.417175	27.457214	27.305115	26.90091
1.3299999	27.830658	28.438751	28.814056	29.054901	29.07898	28.976624	28.673584	28.613373	28.5672	28.54715	28.521057	28.410675	28.310333	28.292267	28.366516	28.50299	28.639465	28.798004	28.930481	29.105072	29.265656	29.285706	29.08902	29.157257	29.105072	29.012756	28.962585	28.926453	28.89035	28.781952	28.725769	28.669556	28.617401	28.59732	28.643463	28.207977	27.89087	27.465393	27.593842	28.007263	28.386597	28.625427	28.783966	28.944519	29.028809	29.030823	29.149231	29.145233	29.056915
0.38	28.637451	28.513031	28.416687	28.44278	28.280212	28.083527	27.682129	28.322357	28.374542	28.430725	28.500977	28.561188	28.685638	28.7659	28.82611	28.858215	28.888336	28.866241	28.822113	28.98465	28.936493	28.896362	28.818085	28.767914	28.555176	28.302277	27.91092	27.158325	26.829163	26.720795	26.483978	27.81662	27.850739	27.933014	27.989197	28.125671	28.23404	28.410675	28.513031	28.500977	28.54715	28.59732	28.47287	28.095581	28.011292	28.089539	27.965118	27.609894	27.05597
0.48999998	28.43039	28.487701	28.525269	28.513397	28.398773	28.254517	28.04898	27.855286	27.772308	27.568726	28.056885	28.07071	28.11618	28.153717	28.21695	28.179413	27.995605	28.080597	28.173492	28.319733	28.450165	28.558868	28.64978	28.612213	28.626068	28.64383	28.645813	28.491669	28.400757	28.337524	28.244629	28.161621	28.058868	27.987701	28.254517	28.254517	28.272308	28.270325	28.331573	28.424469	28.485748	28.552917	28.635925	28.685333	28.742645	28.754517	28.713013	28.687317	28.671509
0.75	28.829956	28.729889	28.641846	28.565826	28.443756	28.319672	28.199615	28.06955	27.70935	27.519257	27.635315	27.849426	27.961487	28.075531	28.261658	28.507782	28.687866	28.805939	28.865967	28.921997	28.958038	28.911987	28.966034	28.869965	28.78592	28.779938	28.76593	28.697876	28.46576	27.987488	27.717346	27.41919	27.295135	27.040985	28.087555	28.035522	27.887451	27.825409	27.807404	27.839417	27.949463	28.075531	28.157593	27.491241	26.724823	26.988953	27.127045	27.317139	27.403168
2.29	26.699158	26.742645	26.541046	26.36319	26.361206	26.734741	27.00351	27.11023	26.90866	26.546997	26.331573	25.995605	25.78415	25.882965	25.764374	25.776245	25.94223	26.307861	26.546997	26.880981	27.033173	27.039093	27.173492	27.236725	27.013397	26.774261	26.011414	26.337494	26.782166	27.058838	27.230804	26.82959	26.375061	25.776245	25.462006	25.299957	25.529205	25.562805	25.774261	26.011414	26.230774	26.513397	26.740662	26.985718	27.1893	27.333557	27.458069	27.501556	27.14383
0.31	28.238708	28.201141	28.169525	28.133942	28.102325	28.025269	27.93631	27.837494	27.748566	27.620117	27.499573	27.252533	27.03711	27.021301	26.878998	27.00351	27.185333	27.471893	27.6893	27.855286	27.991669	28.072693	28.319733	28.286133	28.230804	28.167542	28.114197	28.07071	28.017365	27.958069	27.898773	27.82962	27.768341	27.730804	27.663605	27.67743	27.679413	27.71695	27.841461	27.946198	28.098389	28.214996	28.260437	28.092438	27.985748	27.849365	27.83554	27.345428	27.086517
0.41	27.479797	27.602325	26.768341	26.954102	26.956085	27.01538	27.244629	27.57663	27.805878	28.013397	28.244629	28.432373	28.637909	28.80194	28.833557	28.776245	28.904694	28.867157	28.815765	28.794037	28.786133	28.780212	28.477814	28.388885	28.367157	28.286133	28.21103	28.203125	28.001556	27.86319	27.924469	28.068726	28.234741	28.388885	28.58258	28.738708	28.86914	28.920532	28.993652	28.989685	29.230804	29.14383	28.910645	28.501556	28.045013	28.098389	28.124084	27.952148	27.467957
0.12	26.695343	26.94513	27.518555	27.664429	27.59848	27.18689	26.26178	26.305725	26.391663	27.144928	27.818268	27.928162	28.054047	28.104004	28.18991	28.193909	28.139954	28.062042	27.978119	27.808289	27.472626	27.178894	27.974121	27.954132	27.946136	27.77832	27.766327	27.638458	27.388702	27.120941	27.340729	27.570526	27.714386	27.6904	27.580505	27.564514	27.612488	27.658417	27.714386	27.726349	27.740356	27.704376	27.636444	27.632446	27.440643	26.823242	26.459595	26.413635	26.271759
0.53999996	28.097992	28.225891	28.285828	28.319794	28.427704	28.501617	28.597534	28.735382	28.767365	28.875244	29.111023	29.029114	28.905243	28.829315	28.733398	28.72342	28.733398	28.633484	28.309814	28.113983	28.034058	27.976135	28.082031	28.06604	27.94217	27.834259	27.928162	28.07602	28.231873	28.313812	28.409698	28.459656	28.521606	28.47763	28.651459	28.623505	28.615509	28.627502	28.633484	28.673462	28.645477	28.535583	28.311798	28.04007	27.822266	27.542542	27.6904	27.190887	26.67337
0.13	29.08905	29.051086	29.023102	28.995148	28.861267	28.555573	28.036072	27.744354	27.594482	27.470612	27.488586	27.586487	27.704376	27.878204	28.084015	28.313812	28.473633	28.54358	28.593536	28.671448	28.695435	28.747375	28.925201	28.889252	28.875244	28.855286	28.831299	28.413696	27.84024	27.854248	27.992096	28.04007	28.022064	28.032074	28.211884	28.187927	28.060028	28.062042	28.133972	28.217896	28.355743	28.437683	28.48764	28.495636	28.5336	28.459656	28.55957	28.499603	28.479645
0.12	28.277466	28.385284	28.507324	28.484955	28.470734	28.576508	28.66397	28.641571	28.334442	28.305939	27.459747	27.646881	27.809631	28.045593	28.267303	28.421906	28.478851	28.42392	28.334442	27.634674	26.694916	26.5383	27.728271	27.671295	27.699768	27.807587	27.870636	27.966248	28.047607	28.147308	28.28357	28.37918	28.44223	28.417816	28.788055	28.112701	27.526886	27.51059	27.711975	27.264465	26.056183	26.29419	26.733551	27.038696	27.268555	27.400757	26.15384	26.505737	26.517944
0.89	28.78601	28.806366	28.781952	28.796173	29.024017	29.048431	29.076904	29.05249	29.01587	28.97519	28.901947	28.74939	28.588715	28.466644	28.36087	28.322235	28.37918	28.425964	28.417816	28.468689	28.525635	28.598877	28.637512	28.354767	28.255096	28.023224	28.03949	28.013031	28.556152	28.531738	28.358856	27.858429	27.384491	26.204681	26.654236	26.973602	27.35196	27.626556	27.764862	27.870636	27.624512	27.622467	27.252258	27.309235	27.579773	27.539093	27.545197	27.642822	27.374329
0.17	28.838898	28.891785	28.840942	28.729065	28.6904	28.700592	28.682281	28.517517	28.312042	28.163574	28.09848	28.106598	28.033386	27.982513	27.897095	27.85437	27.941833	28.072021	28.153381	28.244934	28.147308	27.992706	28.006927	27.97641	28.153381	28.714813	28.576508	28.078125	27.620453	27.565521	27.630615	27.742493	27.79538	27.811646	27.807587	27.783173	27.663177	27.716064	27.689606	27.726227	27.553314	27.476013	27.67334	27.945923	28.177795	27.579773	26.983765	27.138367	27.209564
0.14	26.79126	27.530548	27.8862	27.79831	28.036072	28.171936	28.449677	28.701416	28.81131	28.82132	28.791351	28.731384	28.715424	28.71939	28.407715	28.064056	28.249847	28.525604	28.589539	28.413696	28.223877	27.424652	26.413635	26.329712	27.106964	27.092987	27.192871	26.923126	27.037018	27.378693	27.748352	28.084015	28.385742	28.503632	28.583527	28.67746	28.809326	28.35376	28.47763	28.439667	28.505615	28.5336	28.499603	28.393707	28.293823	28.28183	28.135956	27.544525	26.885162
0.19999999	28.72702	28.468689	28.336456	28.246979	28.417816	28.393433	28.273407	27.345856	27.35196	27.716064	28.371063	28.539886	28.60498	28.56836	28.562256	28.613098	28.643616	28.452423	28.539886	28.753448	28.922302	28.928406	28.965027	29.085022	29.194885	29.261993	29.264038	29.272186	29.33725	29.257935	29.184692	29.117584	28.897888	28.763641	28.657867	28.507324	28.415802	28.428009	28.310028	28.208313	28.192047	28.206268	28.27951	28.373077	28.521576	28.633453	28.747375	28.842957	28.920258
2.4099998	28.702606	28.5419	28.303925	28.352753	28.456482	28.495117	28.194061	27.897095	27.120056	26.572876	26.377594	26.318604	26.45694	26.845428	26.977661	26.465057	26.440643	26.896301	27.303131	27.640778	27.827942	28.01712	28.171692	28.340546	28.478851	28.58667	28.661926	28.694489	28.74939	28.751434	28.68634	28.570404	28.478851	28.434113	28.251038	28.092377	27.990662	28.169678	27.933716	27.14447	27.514679	27.842163	28.037445	27.884888	27.270569	27.030548	27.45163	26.698975	26.814941
0.88	27.685547	27.832	27.91336	27.964203	28.019135	28.104584	28.265259	28.415802	28.548004	28.651764	28.68634	28.70465	28.733124	28.950775	28.950775	28.932465	28.832794	28.720917	28.621246	28.126953	28.05371	27.99881	27.93982	27.260406	26.298248	26.821045	27.311249	27.205475	26.17215	26.279938	27.124115	27.738434	28.082184	28.246979	27.968292	27.897095	27.943878	28.733124	28.651764	28.592773	28.428009	27.89505	27.941833	26.611511	26.91867	27.43332	27.657074	27.65097	27.136322
0.35999998	27.950592	28.17215	28.26651	28.276764	28.3096	28.207031	28.180359	28.186493	28.2706	28.346527	28.477814	28.229584	28.143433	28.186493	28.295227	28.444977	28.572174	28.70755	28.793732	28.863464	28.883972	28.834747	28.970154	28.906555	28.808075	28.699371	28.641907	28.122925	27.862396	27.661346	27.343384	27.312592	27.58545	27.823395	27.58545	27.335175	27.228485	27.519806	27.720825	27.97931	28.159851	28.16394	27.848022	27.698273	27.956757	28.157776	28.929108	28.877838	28.555756
0.71999997	28.494232	28.559875	28.582428	28.61731	28.726044	28.820404	28.927063	28.95169	28.96811	28.91681	28.957825	28.879883	28.775269	28.748596	28.680908	28.60498	28.578339	28.432678	28.305481	28.16806	28.06137	27.981354	27.97522	28.028534	27.958801	28.016235	28.114716	28.307526	28.46756	28.633698	28.726044	28.738342	28.748596	28.746552	28.71988	28.670624	28.61319	28.580383	28.494232	28.410126	28.344452	28.248047	28.118805	27.776215	27.599792	27.688019	27.815216	27.724945	27.743408
0.57	28.483887	28.437042	28.298492	28.074097	27.863342	27.859436	27.951141	27.873108	27.970673	27.997986	28.128723	28.329712	28.487793	28.597076	28.694641	28.64389	28.335571	28.159943	28.255585	28.602905	28.608765	28.604858	28.554138	28.36679	28.253632	28.13263	27.820404	27.662354	27.55307	27.555023	27.800903	27.82431	27.986267	28.054565	28.144348	28.206787	28.26532	28.351196	28.37851	27.523804	27.018402	27.517944	27.88089	28.03897	28.275085	28.415588	28.117035	27.510132	27.279877
0.19	27.638947	27.781372	27.925781	28.046783	28.142395	28.138489	28.058472	27.537476	27.674072	27.677948	27.535522	27.699432	27.826263	27.740417	27.74237	27.787231	27.828217	27.919922	27.871155	27.750153	27.658447	27.646729	27.644775	27.607697	27.340363	27.336456	27.512085	27.615509	27.670166	27.50235	27.000824	26.489563	27.088654	27.35794	28.212646	28.288727	28.284851	28.308258	28.362885	28.300446	27.541351	27.607697	27.865295	27.949188	27.9375	27.69748	27.845795	27.86139	27.197906
1.06	28.260193	28.526917	28.711273	28.78775	28.825012	28.78775	28.719116	28.597504	28.44455	28.217041	28.103271	28.028748	27.98169	28.058167	28.028748	27.966003	28.062103	28.197418	28.385712	28.417084	28.49945	28.597504	28.668121	28.699493	28.658295	28.642609	28.591614	28.489655	28.35431	28.238617	27.999329	27.744385	27.58551	27.532562	27.569824	27.62082	27.612976	27.68161	27.197205	27.156006	27.208954	27.53061	27.826752	28.0719	28.218994	28.346466	28.483765	28.485718	28.405304
2.59	28.96164	28.925446	28.88327	28.776764	28.6763	28.571808	28.475372	28.36084	28.28247	28.236267	28.4151	28.403046	28.330688	28.3508	28.386963	28.515564	28.648163	28.814941	28.923462	28.94757	28.94757	28.93753	28.943542	28.871216	28.804901	28.7406	28.700409	28.616028	28.50351	28.14383	27.629425	27.649536	27.69574	27.735931	27.969025	27.964996	27.940887	27.832367	27.756012	27.086914	26.972382	26.94226	26.801605	26.97641	27.350128	27.472717	27.514923	27.627441	27.707794
2.1399999	28.503387	28.483765	28.273895	27.799286	27.11679	27.179535	27.375671	27.764008	27.979736	28.032684	27.979736	27.920898	28.183685	28.287628	28.273895	28.168	28.2641	27.183472	27.295258	27.424713	26.820648	27.105011	27.481567	27.720856	27.926788	28.201355	28.317047	28.1268	28.295471	28.413147	27.432556	26.924591	26.842224	27.354095	27.714966	27.834595	28.056213	28.16211	27.909119	27.461975	27.746338	27.475677	26.500977	25.957703	26.691193	27.560028	28.007172	28.291565	28.50534
0.19	27.334076	27.398376	27.480743	27.569153	27.639496	27.723877	27.800232	27.830383	27.836395	27.816315	27.844452	27.802246	27.786163	27.741974	27.721863	27.693726	27.645508	27.561127	27.432526	27.362213	27.340088	27.338074	27.209503	27.131134	27.22757	27.311981	27.446594	27.617401	27.792206	27.91275	27.99112	28.013214	28.041351	28.039337	28.079529	28.015228	28.009216	27.894684	27.83841	27.872559	27.743988	27.621399	27.482758	27.309967	27.245667	27.06482	26.697113	26.182709	26.40976
2.6499999	28.81128	28.905426	28.958374	29.030945	29.013275	29.040741	28.96231	28.777954	28.477875	28.544556	29.319244	29.293732	29.203522	29.125092	29.074097	28.970154	28.881897	28.764221	28.666168	28.568085	28.489655	28.460236	28.475922	28.491608	28.479828	28.51709	28.581818	28.69754	28.779907	28.854431	28.844635	28.61319	28.577911	28.70929	28.675964	28.701447	28.695587	28.734802	28.779907	28.819122	28.797546	28.758331	28.69754	28.615173	28.548492	28.475922	28.681854	28.656342	28.675964
0.96999997	28.297455	28.464142	28.662231	28.856384	28.936798	28.99759	28.99173	28.964264	28.90738	28.854431	28.870117	28.826965	28.723022	28.591614	28.50534	28.466095	28.370026	28.081696	27.87381	27.811066	27.77182	27.485504	27.401154	27.003021	26.853973	26.832428	27.20111	27.599243	27.920898	28.230774	28.442566	28.597504	28.71518	28.72107	28.766174	28.736755	28.72696	28.764221	28.740692	28.53476	28.501404	28.460236	28.385712	28.381775	28.24646	27.39331	27.665924	27.709076	27.775757
1.9699999	27.852234	28.052277	28.046417	28.046417	28.099365	28.17389	28.213104	28.030731	27.734589	27.51297	27.479614	27.485504	27.51883	27.979736	28.052277	28.032684	27.960114	28.08957	28.191528	27.865967	27.083435	26.247955	26.324463	26.65982	26.697083	25.930267	26.334259	26.926544	27.395294	27.685547	27.714966	27.883636	27.781647	26.78534	26.940277	27.126587	26.722595	27.063843	26.801025	26.155792	26.279358	26.538239	26.353882	26.430359	26.675507	26.22641	25.796875	25.718445	25.987122
0.19999999	28.626068	28.595917	28.583862	28.591919	28.565796	28.43518	28.093597	27.86856	27.354156	27.115051	27.756012	27.782135	27.820343	27.904724	28.041351	28.230225	28.4151	28.553741	28.672272	28.672272	28.531647	28.427155	28.46933	28.378937	28.419098	28.467316	28.467316	28.366852	27.850464	27.289856	27.008545	26.885986	27.145203	27.406403	27.398376	27.589264	27.665619	27.721863	27.90271	28.083557	28.141815	28.268402	27.898682	27.446594	27.535004	26.845795	28.202087	28.061432	28.175995
0.38	28.61966	28.748169	28.950073	29.156097	29.29068	29.425323	29.51709	29.555847	29.555847	29.390625	29.227478	28.576843	27.983307	27.59375	27.995544	28.226044	28.429993	28.217865	27.901733	27.934357	27.785492	27.7753	28.627838	28.558472	28.57071	28.640076	28.768555	28.786926	28.79712	28.829742	28.923553	28.546234	27.911926	28.179108	28.795074	28.303528	27.860931	27.5448	27.402039	27.418365	27.293945	27.039001	26.94925	27.032867	26.755493	26.661682	28.234192	28.381042	28.560516
0.38	27.340088	27.569153	27.506866	27.615387	27.581207	27.635468	27.657562	27.681671	27.63144	27.45462	27.850464	27.844452	27.870575	27.948914	28.035309	28.085571	28.157898	28.131775	28.288513	28.292511	28.137787	27.969025	28.292511	28.344757	28.3508	28.431152	28.467316	28.497467	28.48944	28.386963	27.960968	27.430511	27.35617	27.514923	27.908722	28.031311	28.111664	28.149872	28.167938	28.236267	28.366852	28.481384	28.515564	28.413086	28.336731	28.336731	28.678314	28.344757	27.207489
0.56	28.758331	28.78775	28.797546	28.821075	28.807373	28.732819	28.654388	28.568085	28.483765	28.340607	28.193512	27.793427	27.60904	27.66397	27.695343	27.707123	27.414886	27.483551	27.589447	27.750275	27.9758	28.16211	28.344513	28.479828	28.60144	28.701447	28.744598	28.662231	28.87207	28.78186	28.777954	28.777954	28.803436	28.80539	28.789703	28.72107	28.668121	28.605347	28.550446	28.495514	28.552399	28.471985	28.468079	28.483765	28.587708	28.711273	28.80539	28.836792	28.846588
0.22999999	28.754272	28.8685	28.713501	27.995544	27.559082	27.685547	28.048584	28.266815	28.013916	27.991486	27.977203	28.058777	28.134247	27.603973	27.528503	27.834442	28.097534	28.395325	28.64212	28.860352	29.001068	29.127533	29.198914	29.127533	28.858307	29.223389	28.903168	28.511566	27.569275	27.369415	27.226624	26.934967	27.479553	27.779358	27.928253	27.501984	27.542755	27.96701	27.424469	26.961487	27.630463	28.201569	28.689026	28.976593	29.078583	29.19278	29.152008	28.97049	27.903778
0.35999998	29.156097	29.2193	29.298859	29.29477	29.24582	29.156097	29.080627	28.960297	28.837921	28.756317	28.960297	28.929688	28.91745	28.91745	28.937836	29.01535	29.005157	28.584991	27.960876	28.07306	28.277008	28.356567	28.829742	28.884827	28.911346	28.69107	28.682892	28.829742	28.933777	28.89502	28.746124	28.617645	28.699219	28.737976	28.93988	28.903168	28.831787	28.805267	28.735931	28.644135	28.727753	28.850128	28.907257	28.94397	28.9664	29.001068	29.13977	29.062256	28.984772
0.59	28.750214	27.098145	27.467316	27.66513	27.636597	27.81607	28.04654	28.19339	28.232147	28.24234	28.27295	28.311676	28.41571	28.650269	28.848114	28.97049	29.009247	29.050018	29.125488	29.1622	29.209106	29.256012	29.304962	29.270294	29.24582	29.292725	29.24173	29.176483	29.158112	29.131622	29.092865	29.035736	28.952118	28.87259	28.760406	28.652313	28.587036	28.689026	28.613556	28.640076	28.670654	28.780792	28.817505	28.958252	29.056152	29.098969	28.99292	28.888885	28.878693
0.26999998	28.43814	28.401428	28.429993	28.505463	28.599274	28.703278	28.79303	28.829742	28.89502	28.941925	28.999023	28.954163	28.909302	28.856262	28.854218	28.837921	28.799164	28.729797	28.662506	28.61966	28.584991	28.462616	28.407562	28.311676	28.101624	28.346375	28.61966	28.933777	29.145874	29.205048	29.235626	29.225433	29.221344	29.200958	29.225433	29.1622	29.088776	29.054108	29.025543	29.025543	28.858307	28.69513	28.470795	28.364716	28.199524	27.991486	28.103668	28.119965	28.11792
1.61	27.587646	27.630463	27.569275	27.581512	27.705933	27.8732	28.079193	28.226044	28.358612	28.421844	28.458527	28.413666	28.401428	28.403473	28.36676	28.352478	28.293335	28.19748	27.932343	27.905823	27.836456	27.74878	27.59784	27.053253	26.97168	26.849304	26.951294	27.194	27.410187	27.563171	27.71408	27.862976	28.038391	28.16687	28.29129	28.31372	28.34842	28.352478	27.981293	28.136292	28.191345	28.31372	28.022064	27.726349	27.661072	27.64679	27.555023	27.37143	26.959442
0.53999996	28.256348	28.192047	28.0755	27.938873	27.731903	27.530975	27.414429	27.39032	27.354156	27.368225	27.450623	27.657562	27.86856	28.079529	28.224213	28.30658	28.32669	28.204102	28.097626	27.958954	27.766083	27.665619	27.747986	27.80426	27.77008	27.731903	27.643494	27.49884	27.430511	27.420471	27.494812	27.201447	27.388336	27.088928	26.988464	27.133148	27.299896	27.516907	27.69574	27.820343	27.952942	28.037323	28.063446	28.033325	27.948914	27.872559	27.82434	27.703796	27.591278
0.34	27.770325	27.663605	27.75055	27.906677	28.10431	28.14975	28.207062	28.019318	27.388885	27.511414	27.732758	27.967957	27.794037	27.82367	28.131989	28.319733	28.633942	28.596405	28.560822	28.50946	28.479797	27.517365	27.299957	26.349365	26.394806	26.697174	27.106293	27.311829	27.29599	27.292053	26.859253	27.086517	27.345428	27.564789	27.821686	28.064789	28.252533	28.30194	28.386932	28.47586	27.99759	27.995605	27.960052	27.950165	27.965973	27.886932	27.78415	27.67743	27.69522
1.05	27.387177	27.233093	26.82486	27.054993	27.427185	27.639313	27.925446	28.211609	28.437744	28.593842	28.683868	28.683868	28.673859	28.729889	28.625854	28.555817	28.551788	28.539795	28.265656	28.143585	27.743378	27.47522	27.32315	27.097015	27.237091	26.512695	26.332611	26.7128	27.189056	27.573273	27.873444	28.07956	28.239624	28.277649	28.345703	28.357697	28.187592	27.931458	28.113556	28.231628	28.3497	28.463745	28.485779	28.451752	28.36969	28.231628	28.121582	27.87143	27.583282
0.61	28.331573	28.22882	28.224854	28.305878	28.317749	28.26242	28.203125	28.139893	28.092438	28.128021	28.220917	28.36319	28.50351	28.639893	28.72882	28.803925	28.794037	28.740692	28.738708	28.758453	28.64978	28.562805	28.58258	28.618134	28.618134	28.539093	28.414581	28.379028	28.26242	28.11618	27.973877	27.738708	27.841461	27.90866	28.094421	28.327637	28.51538	28.572693	27.875061	27.201141	27.254517	27.479797	27.730804	28.746613	28.78415	28.792053	28.303925	27.47586	27.507477
0.29999998	28.209045	28.331573	28.21103	28.234741	27.572693	26.539093	26.981781	27.485718	27.045013	27.114197	27.268341	27.493622	26.849365	25.764374	26.307861	26.657654	25.764374	26.438293	27.131989	27.914581	28.139893	28.094421	28.305878	28.434357	28.667572	28.831573	28.79007	28.79007	28.799957	28.675446	28.76242	28.6557	28.815765	28.847382	28.79602	28.377045	28.562805	28.681396	28.6893	28.54306	28.359253	28.205109	27.85727	27.246613	27.359253	27.49759	27.93631	28.242645	28.477814
0.28	27.669525	27.786133	27.867157	27.96399	28.029205	28.011414	27.99759	28.096405	28.060822	28.00351	27.926453	27.894836	27.855286	27.794037	27.740662	27.645813	27.505493	27.412598	27.388885	27.297974	27.220917	27.130005	27.207062	27.254517	27.377045	27.50943	27.568726	27.661621	27.75647	27.815765	27.86914	27.926453	27.94226	27.999573	27.886932	27.21103	27.203125	26.934357	26.513397	26.82959	27.07663	26.752533	26.86319	27.052917	27.052917	27.157654	27.29599	27.315765	26.880981
0.19	26.974945	27.169037	26.896912	26.628754	26.580719	26.55072	26.294586	26.38263	26.268555	26.04245	26.512695	26.918915	27.225067	26.796844	26.704803	27.175049	27.48523	27.767365	27.867432	27.837402	27.703339	27.611298	27.505219	27.35315	27.069	27.55127	27.619293	27.71936	27.547272	27.179047	27.401184	27.737366	27.809387	27.741364	26.98294	26.77884	27.187073	27.29712	26.930939	26.558716	26.762848	27.47522	27.76538	27.629303	26.422638	26.518707	27.293121	27.557251	26.928925
0.83	27.464417	27.724396	27.994507	27.939667	28.09198	28.286957	28.455536	28.583466	28.628143	28.666748	28.685028	28.666748	28.630188	28.624084	28.609894	28.595673	28.642365	28.64441	28.64441	28.630188	28.504272	28.317413	27.976227	27.929504	28.035126	27.974182	28.01889	27.89093	27.61676	27.027771	26.674377	26.459106	26.178833	25.987915	26.457062	26.763763	26.97293	27.186188	27.431915	27.527374	27.588318	27.651276	27.291779	26.507843	26.134155	26.002136	26.532227	26.379913	26.256012
0.41	29.560455	29.599152	29.643982	29.67453	29.621582	29.493225	29.38321	29.258911	29.07962	28.886078	29.148895	29.148895	29.193726	29.37503	29.51358	29.637878	29.739746	29.83142	29.823273	29.778442	29.709198	29.544159	28.871796	29.018494	28.464325	28.2341	28.203522	27.771606	27.802155	28.18927	27.989594	27.539337	27.376343	27.13797	27.215393	27.056488	27.494507	27.832733	28.12613	28.456177	29.06128	29.444305	29.542114	29.476929	29.336334	29.254852	29.212067	29.069427	28.959412
0.52	27.076843	27.23169	27.358002	27.463959	27.586212	27.649353	27.842926	27.969238	28.046661	28.097595	28.175018	28.219818	28.295227	28.407288	28.382843	28.397095	28.344116	28.30133	28.258545	28.197418	28.097595	27.999786	27.887726	27.763458	27.70639	27.816437	27.840881	27.879578	27.959045	28.075165	28.181122	28.335968	28.419495	28.456177	28.498962	28.523407	28.490814	28.378754	28.225952	27.981445	27.971283	28.097595	28.115936	27.170563	26.414703	26.433014	26.545074	26.807892	26.844574
0.88	28.343567	28.257263	28.158936	27.980286	27.954193	27.875916	27.602966	27.31192	26.7901	26.749939	27.831757	27.77356	27.789612	27.761505	27.566833	27.42633	27.418304	27.181488	27.528687	27.819733	28.108734	28.271332	28.50415	28.353607	27.885956	27.5307	27.588898	27.807678	27.863892	27.643097	27.327972	27.213593	26.950653	26.567291	26.304382	26.35254	26.774017	27.145355	27.125275	27.099182	27.49057	27.787628	27.914062	27.36612	26.81015	26.529175	26.236145	26.05951	26.78006
0.19999999	27.929504	28.100128	28.043243	28.033081	28.00467	28.112305	28.209778	28.124481	27.868591	27.649231	27.314148	27.551758	27.182129	27.521301	27.683777	27.848267	27.996552	28.104187	28.193542	28.248383	28.299133	28.33368	28.337738	28.309296	28.280853	28.221954	28.217896	28.197601	28.173218	28.181366	28.161041	28.087921	28.029022	27.955902	27.618774	26.440826	26.442871	27.919342	27.649231	27.462402	27.545654	27.515198	27.316162	27.362885	27.541595	27.665497	27.886871	28.029022	28.102142
0.42999998	27.711334	27.667175	27.629059	27.627045	27.496582	27.46045	27.36612	27.23767	27.30191	27.418304	27.185486	27.125275	27.046997	27.141327	27.251709	27.424347	28.263306	28.435913	28.536255	28.626587	28.670746	28.696838	28.66269	28.58844	28.526215	28.451965	28.341583	28.072632	28.287384	28.195038	28.132843	28.142853	28.26529	28.40982	28.562347	28.678772	28.726929	28.74701	28.686798	28.490082	28.80722	28.831299	28.79718	28.839325	28.783142	28.76706	27.765533	27.139313	27.179474
0.17999999	28.774384	28.689087	28.620026	28.553009	28.518494	28.500214	28.481934	28.611908	28.609894	28.670807	28.762207	28.839386	28.87796	28.98764	29.058716	29.09732	29.089172	29.068878	29.020142	29.032318	28.926697	28.800781	28.618011	28.039185	27.903107	28.085907	28.075745	27.886871	27.85437	27.474579	27.419739	27.308044	27.480682	27.011536	26.583008	26.788116	27.533478	28.010742	28.364136	28.234161	26.522064	26.934357	27.31009	28.079803	28.102142	27.941711	27.957947	27.880768	26.95465
0.11	27.718292	27.852325	28.012787	28.177277	28.343842	28.451477	28.544891	28.60785	28.660645	28.73175	28.725647	28.711426	28.689087	28.678925	28.71347	28.733765	28.733765	28.687042	28.58957	28.404755	28.136658	27.998566	27.903107	28.006683	28.106201	28.211823	28.337738	28.45755	28.518494	28.522552	28.459595	28.362091	28.2565	28.345856	28.827179	28.788605	28.75003	28.705322	28.64035	28.599731	28.538788	28.441315	28.339752	27.59848	26.564728	26.828735	27.417725	27.4888	27.50708
0.7	27.79364	27.988312	28.178986	28.40982	28.646637	28.80722	28.923615	28.53424	27.990326	28.235199	28.229156	28.148895	28.068604	28.06659	28.178986	28.313477	28.283356	28.120789	27.687256	26.936615	27.215607	27.105194	27.588898	27.135315	26.834259	27.121246	27.3862	27.613007	27.879944	28.174988	28.48407	28.64264	28.76706	28.751007	28.740997	28.742981	28.670746	28.574402	28.441925	28.289398	27.747467	27.430359	27.358093	27.249725	27.143341	26.942627	27.697296	27.556793	27.390198
0.19	27.645111	27.556793	27.466492	27.448425	27.707336	27.502594	27.572845	27.617004	27.701324	27.795654	27.950195	27.990326	27.978302	27.893982	27.930115	27.000824	28.225159	27.954193	27.827759	27.621033	27.107208	26.788086	26.454895	26.637543	26.942627	27.06305	27.115234	27.21759	27.325989	27.11322	26.639557	26.846283	27.408264	27.781586	27.96222	28.040497	27.59494	27.085144	26.290314	26.115692	27.71936	27.817719	27.916077	27.777588	26.585358	27.119263	27.464478	27.388214	26.711823
0.65999997	28.01242	28.11679	28.078644	27.91806	27.777588	27.586914	27.516663	27.29187	26.645569	26.523163	26.729889	26.344513	26.095642	26.26825	26.589386	26.954681	27.095154	27.109222	27.03897	26.749939	26.286316	26.023376	26.806152	26.703796	26.39267	26.420776	26.928589	27.362122	27.637085	27.76352	27.751495	27.36612	26.860321	26.36258	26.312408	26.053497	26.175934	26.659637	27.07309	27.448425	27.61502	27.70932	27.751495	27.86789	27.902008	27.73944	27.86789	27.932129	27.775574
0.17999999	28.947174	29.006287	29.022583	29.004242	28.904388	28.796417	28.653809	28.427643	28.285034	28.089447	28.203522	28.113892	28.058868	28.124084	28.252441	28.429688	28.556	28.547852	28.056854	27.435425	27.439514	27.573975	28.782166	28.73938	28.737335	28.69046	28.682343	28.232056	27.73288	27.690094	27.347809	26.667328	26.512482	26.712158	27.296875	26.879211	27.038147	27.296875	27.451721	27.484344	27.77771	27.380432	26.585846	27.123718	26.901642	26.504333	27.221497	27.59436	27.590271
1.5899999	28.582428	28.49411	28.431885	28.263306	27.759521	27.382172	27.183472	27.012878	27.358093	27.619019	27.835785	28.024445	28.193054	28.33957	28.470032	28.508148	28.560333	28.53424	28.526215	28.510162	28.508148	28.508148	28.455963	28.301422	28.154907	27.916077	27.741455	27.570831	27.681244	27.749481	27.859863	28.028473	28.189026	28.341583	28.48407	28.576385	28.680756	28.803192	28.867432	28.889496	28.843353	28.959747	29.027985	28.997894	28.5784	28.088684	28.024445	28.054565	28.114777
0.94	28.327515	28.128815	27.727386	27.31192	27.392212	27.412292	27.444397	27.488556	27.484528	27.52066	28.166962	28.237213	28.301422	28.449951	28.550323	28.696838	28.813232	28.92163	28.751007	28.67273	28.690796	28.678772	27.958221	28.006378	28.070618	28.15091	28.018433	27.974274	27.827759	27.663177	27.35608	27.454437	27.606964	27.791626	28.024445	28.04654	28.09671	28.193054	28.281342	28.397766	28.5242	28.614532	28.64264	28.381714	28.35965	28.293396	28.59848	28.502136	28.383728
0.64	27.236938	26.577393	26.39981	26.756927	27.090607	27.348175	27.545258	27.949188	27.986267	28.007751	27.992126	27.947235	27.504303	26.883759	26.635925	26.649597	26.860321	27.033997	27.069122	27.537476	27.615509	27.763824	26.911072	27.082794	27.514038	27.681854	27.752106	27.933594	28.07019	28.148254	28.15213	27.681854	27.0867	26.766663	27.006683	27.39502	27.500397	27.519897	27.475006	27.459412	26.581299	26.233948	26.126617	26.38028	26.64569	26.860321	27.094513	27.344269	27.49649
0.63	27.350677	27.440063	27.513153	27.6391	27.758911	27.874664	27.941711	27.494904	26.832794	27.306	28.323517	28.358032	28.289001	28.171204	28.161041	28.203705	28.142761	28.045288	27.974182	27.868591	27.683777	27.257263	27.368988	27.167908	27.080566	27.096832	27.295868	27.63095	27.955902	28.177277	28.353973	28.453491	28.473816	28.321503	28.445374	28.455536	28.447418	28.451477	28.496155	28.532715	28.51239	28.364136	28.254456	28.142761	28.053406	27.87265	26.325073	26.64392	26.62564
1.63	27.605957	27.218231	27.347473	27.236694	26.908478	27.316711	27.566986	27.698273	27.724945	27.296204	27.171051	27.37619	27.523895	27.599792	27.050018	26.526917	26.161774	26.196625	26.342285	26.814117	27.441833	27.710571	27.942383	27.735199	26.93106	28.438843	28.291138	27.203888	26.727966	26.768982	27.025421	27.409027	27.749542	27.938293	27.382355	26.807953	27.166962	27.603912	27.710571	27.870575	27.942383	27.753662	27.848022	28.01828	28.165985	28.188568	28.299347	28.204956	27.921875
0.34	28.627563	28.701416	28.740387	28.738342	28.695251	28.594727	28.504486	28.401917	28.352661	28.27472	28.21933	28.108551	28.098297	28.182404	28.250092	28.358826	28.481903	28.641907	28.783478	28.925018	28.980408	29.044006	29.158875	29.218353	29.167084	29.10144	29.009125	28.9086	28.785522	28.66449	28.60498	28.500366	28.356781	28.200867	28.344452	28.276764	28.239838	28.282928	28.282928	28.338318	28.451141	28.61319	28.736298	28.828583	28.931183	29.052216	29.089142	29.132202	29.121948
0.17	26.838715	27.189514	27.292084	27.33722	27.13208	26.865387	26.84488	26.881805	26.750519	27.017212	27.203888	27.316711	27.710571	27.505432	27.745453	28.184448	28.356781	28.184448	28.147522	28.190613	28.336273	28.51474	28.742432	28.697296	28.674744	28.752686	28.865509	29.013214	29.126068	29.206055	29.249146	29.279907	29.240936	29.232727	29.283997	29.25119	29.189636	29.15683	29.076813	28.992706	28.894257	28.75885	28.6091	28.406006	28.184448	28.057281	27.901367	27.279785	27.515686
0.24	28.085785	28.18338	28.312164	28.437042	28.56778	28.639984	28.684875	28.653656	28.53656	28.415588	28.755127	28.702423	28.694641	28.698517	28.708282	28.743408	28.753174	28.704376	28.626343	28.458527	28.236053	28.0253	28.074097	27.951141	27.93164	28.033112	28.163849	28.292633	28.437042	28.563873	28.614624	28.679016	28.723907	28.75708	28.778534	28.737549	28.70633	28.665375	28.608765	28.54242	28.489746	28.335571	27.646729	27.402802	27.443787	27.367706	27.674072	27.681854	27.27597
1.3399999	28.071686	27.681732	27.523315	27.517242	28.396637	28.37024	28.32962	28.307281	28.291016	28.268677	28.1651	28.083862	28.01889	27.92749	27.860474	27.819855	27.89093	27.842194	27.907166	27.943726	28.051361	28.171204	28.284943	28.404755	28.496155	28.526611	28.490051	28.514435	28.469757	28.449432	28.4068	28.38443	28.339752	28.295074	28.205719	28.132599	28.043243	27.994507	27.962006	27.901093	28.152924	28.094025	27.503021	26.412384	26.603302	27.046051	27.261322	27.517242	27.819855
0.14999999	28.278992	27.625275	27.656494	27.631134	27.58429	27.633087	27.681854	27.806763	27.976532	28.15799	28.333618	28.364838	28.45462	28.579498	28.197021	27.713074	28.142395	28.273132	27.976532	27.656494	27.875061	27.545258	27.297455	27.566742	27.674072	27.514038	27.400879	27.406708	27.910187	27.921875	27.535522	27.430145	27.437958	27.670166	27.98822	28.193115	28.333618	28.388275	28.384369	28.18338	28.481934	28.507294	28.345337	27.847748	27.607697	27.726746	27.644775	27.648682	27.391113
0.16	28.390228	28.729767	28.370697	27.923828	27.709198	28.206787	28.515106	28.503387	28.319977	28.046783	27.7482	27.492584	27.572601	28.421448	28.415588	28.411682	28.50534	28.563873	28.589264	28.704376	28.850739	28.961975	29.020508	28.75122	28.150208	28.733673	28.571686	28.220428	28.327759	28.534607	28.630219	28.696564	28.677063	28.585358	28.458527	28.351196	28.292633	27.611603	27.529663	27.127686	27.410614	28.142395	28.608765	28.835114	28.909271	28.911224	28.893677	28.897583	28.860504
2.54	28.56134	28.657166	28.667358	28.679596	28.406342	28.39209	28.247314	27.77832	27.95163	28.114777	28.322754	28.408386	28.408386	28.394135	28.22284	27.892517	28.443054	28.300323	28.243225	28.383942	28.487915	28.430817	28.324799	28.02707	28.039307	27.743652	27.358246	27.19513	28.716309	28.404327	27.494873	26.885193	27.156403	27.580536	27.592743	27.55606	27.335815	26.834198	26.85257	27.358246	28.010773	28.210602	28.306427	28.424713	28.506287	28.41452	27.637604	26.938202	27.064636
1.1	27.23642	27.238373	27.150116	27.23053	27.334473	27.340363	27.283478	27.105011	26.926544	26.853973	25.451721	25.457611	25.687042	26.11853	26.538239	26.828491	27.03833	27.144257	27.118744	26.661774	26.387207	26.64804	27.21878	27.324677	27.177582	27.179535	27.189362	27.059906	27.175629	27.23642	27.036377	26.952057	26.97754	27.079529	27.330566	27.29721	26.740234	26.675507	27.054047	27.33252	26.871643	26.59903	27.003021	26.916748	26.218536	26.48526	26.626495	26.371521	26.23227
0.34	27.906372	27.76532	27.609955	27.530243	27.464813	27.432098	27.407562	27.274689	27.278778	27.460724	27.652893	27.812347	27.890045	28.020874	28.098541	28.17215	28.225311	28.239594	28.251862	28.35614	28.347961	28.284576	28.194641	28.053558	27.926819	27.83075	27.781677	27.755096	27.73465	27.7919	27.85733	27.72647	27.411652	26.849487	26.86789	26.933289	27.064117	27.209259	27.309448	27.317627	27.008942	25.974518	26.046051	26.086945	25.669922	26.450836	26.326141	25.911133	26.442657
0.17	28.69165	28.648499	28.564178	28.460236	28.379822	28.293518	28.15622	28.08957	28.058167	27.997375	28.103271	28.242523	28.281769	28.340607	28.391571	28.434723	28.515137	28.579865	28.674011	28.68576	28.597504	28.675964	28.744598	28.762238	28.738708	28.740692	28.656342	28.58377	28.544556	28.454346	28.430817	28.320984	28.293518	28.33667	28.097412	28.236633	28.2641	28.413147	28.554352	28.681854	28.770111	28.797546	28.79364	28.78775	28.815216	28.836792	28.826965	28.826965	28.732819
1.3299999	28.707336	28.785797	28.842651	28.844635	28.952484	28.923065	28.870117	28.81128	28.785797	28.797546	28.803436	28.740692	28.456299	27.52472	27.685547	27.775757	27.769867	27.793427	27.94049	28.177826	28.385712	28.560242	28.681854	28.748535	28.840698	28.881897	28.930908	28.86621	28.858368	28.825012	28.738708	28.664185	28.58377	28.322937	28.044434	28.001312	28.001312	27.903229	27.762024	27.801239	27.89737	27.887543	27.962067	28.073853	28.205261	28.334717	28.483765	28.52887	28.428833
0.51	27.956207	28.183685	28.371979	28.497498	28.63086	28.717133	28.785797	28.728912	28.707336	28.728912	28.689697	28.658295	28.658295	28.621033	28.552399	28.503387	28.405304	28.311188	28.238617	28.40335	28.364136	28.319	28.40924	28.548492	28.736755	28.899536	29.003479	29.083893	29.125092	29.193726	28.964264	26.565674	26.967743	27.39331	27.848328	27.966003	28.097412	27.275635	26.893219	26.842224	26.230316	26.702972	26.804962	27.222687	27.556091	27.744385	27.695343	27.858124	27.991486
2.99	28.88974	28.989746	29.042694	29.027008	29.095673	29.056427	28.995636	28.930908	28.8956	28.842651	28.768127	28.672028	28.60144	28.524933	28.448456	28.389618	28.422974	28.401398	28.417084	28.424927	28.442566	28.521027	28.648499	28.770111	28.891693	28.966217	29.07016	29.038788	29.205475	29.134888	29.028992	28.928955	28.856384	28.791656	28.681854	28.60144	28.521027	28.389618	28.334717	28.189575	28.293518	28.291565	28.295471	28.352356	28.411194	28.481812	28.642609	28.758331	28.797546
0.14	28.797546	28.838745	28.791656	28.72696	28.609283	28.50534	28.375885	28.289612	28.15622	28.06015	28.148407	28.1268	28.166046	28.248413	28.33667	28.473969	28.605347	28.677917	28.730865	28.77597	28.777954	28.807373	28.734802	28.730865	28.644592	28.623016	28.58966	28.560242	28.468079	28.40924	28.309204	28.25821	28.199371	28.154266	28.164093	28.130737	28.16211	28.271942	28.417084	28.560242	28.646545	28.72107	28.658295	28.471985	28.311188	28.31314	28.568085	28.521027	28.419037
0.59999996	28.112854	28.196686	28.333649	28.489014	28.623932	28.72818	28.771118	28.82019	28.891754	28.887665	28.844727	28.777252	28.691406	28.650513	28.625977	28.617798	28.552399	28.48288	28.397003	28.25595	28.170105	28.135345	28.247772	28.247772	28.253906	28.323425	28.42154	28.542145	28.617798	28.66278	28.683228	28.72818	28.775208	28.818146	28.871307	28.861084	28.805878	28.764984	28.713898	28.681183	28.64029	28.523773	28.35205	28.20282	28.153748	28.157837	28.42154	28.450165	28.423584
0.52	26.34726	26.884186	27.257263	27.07367	26.870361	26.61966	27.200012	26.595978	26.635468	27.31253	26.753906	27.223694	27.47638	27.192108	26.730194	27.13684	27.648102	27.999481	28.133698	28.165283	28.204773	28.22647	28.337006	28.289642	28.240295	28.21463	28.186981	28.177124	28.119873	27.991577	27.865234	27.661926	27.547424	27.582977	27.977753	27.894836	27.88498	27.865234	27.916565	27.973816	28.060669	28.151459	28.26004	28.246216	27.24936	27.04013	27.829712	27.600739	27.54544
0.35	28.558868	28.431091	28.256683	28.12082	27.684784	27.767944	27.802399	27.875427	28.007233	28.16745	28.327667	28.059967	27.751709	28.246552	28.496002	28.433136	27.520508	27.71521	28.01941	28.1492	28.043732	28.285065	28.524384	28.641998	28.658234	28.579132	28.183685	28.163391	27.721283	28.003174	28.25467	28.53656	28.788025	29.009094	29.161194	29.252441	29.27069	28.992859	28.996918	28.998932	28.664337	28.666351	28.455444	28.137024	28.234375	27.782135	27.672607	27.713165	27.139252
0.56	28.059967	27.607727	27.796326	27.907867	28.064026	28.256683	28.408783	28.558868	28.611603	28.599426	28.712982	28.757599	28.792084	28.80426	28.737335	28.666351	28.629852	28.635925	28.65622	28.635925	28.542633	28.358093	27.962616	27.907867	28.031586	27.978851	28.043732	28.163391	28.19992	28.189758	28.297241	28.408783	28.244537	28.10257	28.023468	28.007233	28.11676	28.171509	27.802399	27.6503	27.565125	27.471832	27.17575	26.662659	26.470001	26.58966	26.374695	26.350342	26.273285
0.16	28.306427	28.078064	27.78238	27.366425	28.532776	28.41861	28.281982	28.228973	28.286041	28.36557	28.524628	28.646973	28.753021	28.875336	28.932434	28.958954	28.438995	28.310516	28.361511	28.475677	28.596008	28.736694	28.755035	28.70816	28.646973	28.540924	28.420624	28.330902	28.585785	28.518524	28.487915	28.540924	28.622498	28.76117	28.689789	28.687744	28.726501	28.763214	28.787659	28.814178	27.776276	27.97406	28.200409	28.379852	28.481812	28.606201	28.669403	28.63269	28.033203
0.34	28.557251	28.530731	28.412476	28.524628	28.522583	28.591919	28.216705	26.905579	26.95044	27.272614	28.95691	29.040527	29.089447	29.079254	29.111877	29.12616	29.097626	28.95285	28.736694	28.589874	28.273804	28.118835	27.859894	27.348053	26.410065	26.518158	27.258331	27.62741	27.052399	27.407196	27.833374	28.12497	28.357422	28.471619	28.230988	28.408386	28.514435	28.58783	28.722412	28.775421	28.763214	28.777466	28.640839	28.194305	28.100494	28.082153	28.100494	28.210602	28.19226
0.29	27.723267	27.810944	27.833374	27.87619	27.884338	27.976105	27.967957	27.921051	27.815033	27.686554	28.110687	27.884338	27.450012	27.80075	27.959808	28.082153	28.051544	28.020966	28.104584	28.11679	28.118835	28.078064	28.33908	28.36966	28.318665	28.259552	28.165741	28.100494	27.972015	27.8721	27.617218	27.284851	27.127838	26.807709	26.742462	26.783234	26.512024	26.424347	26.50592	26.970825	27.45816	27.441864	27.229797	26.903534	26.571167	26.253052	27.50711	27.356232	27.343994
0.11	29.321411	29.345734	29.27475	29.244324	29.187561	29.063843	28.93811	28.84076	28.783966	28.73935	29.009094	28.9888	29.05371	29.120636	29.15509	29.20581	29.248383	29.317352	29.384277	29.499878	29.5607	29.564758	28.962433	28.917816	28.674469	28.781952	29.120636	29.293	29.341675	29.24231	29.151031	28.927948	28.42096	27.774017	28.00116	28.023468	27.976837	28.234375	28.562927	28.838715	29.120636	29.335602	29.47351	29.548553	29.499878	28.982727	28.94217	28.820465	28.848877
0.32999998	29.011017	28.910248	28.841705	28.851807	28.882019	28.861877	28.773193	28.642181	28.55954	28.523254	28.70868	28.603882	28.426514	28.460785	28.468842	28.488983	28.484955	28.549469	28.567596	28.617981	28.76715	28.803436	28.93039	28.849762	28.813507	28.815521	28.761078	28.73288	28.690552	28.636139	28.517212	28.43457	28.353973	28.190704	28.166504	28.110077	28.061707	28.011322	28.10202	28.382172	28.466827	28.551483	28.722809	28.839691	28.90622	28.924347	28.922333	28.884033	28.807465
0.53999996	28.334442	27.890991	27.3255	27.44754	28.100494	28.240875	28.37918	28.484955	28.495117	28.46054	28.377136	28.171692	27.95813	27.520782	27.154633	26.995972	27.77707	27.742493	27.762848	27.850311	27.990662	28.143219	28.334442	28.535797	28.66803	28.753448	28.792114	28.781952	28.769745	28.700592	28.751434	28.743286	28.688385	28.661926	28.550049	28.428009	28.295776	28.187958	28.10254	27.99472	28.049652	28.027283	28.065918	28.263245	28.470734	28.653778	28.802277	28.861267	28.83075
0.22	27.898193	27.934235	28.00232	28.080444	28.13852	28.212616	28.278717	28.334808	28.344818	28.32077	28.31076	28.272705	28.192596	28.076447	27.986298	27.964264	27.830078	27.549683	27.501617	27.044952	26.9328	26.686432	26.416046	26.706482	26.99289	27.189178	27.27127	27.33136	27.46756	27.547668	27.721924	27.792023	27.894165	27.974274	27.840088	27.86612	27.894165	27.868134	27.882172	27.86612	27.832092	27.7099	27.611786	27.495605	27.287323	27.01892	26.742523	26.704468	26.672424
1.28	27.769989	27.725922	27.645813	27.589752	27.61377	27.619781	27.693878	27.74997	27.872131	27.97229	28.018341	28.056396	28.06842	28.050385	28.004333	27.986298	28.024353	27.970276	27.832092	27.71994	27.645813	27.597748	27.56369	27.45755	27.37143	27.285309	27.231232	27.193176	27.47757	27.53366	27.579742	27.631805	27.697906	27.796051	27.976288	28.072418	28.174591	28.220642	28.206635	28.222656	28.362854	28.38086	28.33081	28.288727	28.216644	28.206635	28.134521	28.038391	27.900177
0.52	26.499634	28.090332	27.305145	27.254303	27.91336	28.257141	28.5419	28.741272	28.865326	29.009766	29.036224	29.085022	29.11148	28.783966	28.859253	28.74533	28.775848	28.906036	28.757538	28.214417	27.840149	27.512634	27.030548	26.749847	27.118011	28.141205	28.297821	27.99472	26.951202	27.681488	27.467896	26.499634	27.537048	28.137115	28.409698	28.58667	28.659882	27.333649	27.394653	26.998016	26.792572	27.28888	26.59729	27.12616	27.498413	26.546417	26.304352	26.324707	26.19046
0.14999999	28.72702	28.73108	28.692444	28.64566	28.615143	28.310028	28.055756	28.031342	27.99881	28.149323	28.318146	28.352753	28.389343	28.525635	28.606995	28.6904	28.816528	28.83075	28.718872	28.537842	28.232727	28.192047	28.167633	28.143219	28.244934	28.36087	28.226624	27.91336	27.945923	28.096436	28.108643	28.234772	28.338501	28.37918	28.64566	28.62735	28.548004	28.503265	28.552094	28.692444	28.820587	28.916199	28.897888	28.824677	28.822632	28.857208	28.474792	28.38324	28.42392
2.53	28.842255	28.816101	28.765808	28.691376	28.61087	28.546509	28.470062	28.315125	28.172272	28.101868	27.560669	27.37555	27.232727	27.295074	27.381592	27.586823	27.81015	28.101868	28.383545	28.594788	28.735626	28.824158	29.027344	29.021332	29.021332	28.973022	28.960968	28.90866	28.814087	28.681305	28.550537	28.421753	28.343292	28.295013	28.383545	28.319153	28.365417	28.453949	28.574677	28.69339	28.83017	28.952911	29.027344	27.822205	26.246857	26.518494	26.74179	27.081818	27.62503
0.68	28.743683	28.622955	28.618927	28.61087	28.52237	28.427795	28.331238	28.230621	28.150146	28.099854	28.178314	28.1904	28.188385	28.154175	28.274902	28.37146	28.496216	28.671234	28.78592	28.900604	28.97705	29.053497	29.085693	29.089722	29.057526	29.047485	29.027344	29.031372	28.975037	28.856354	28.721527	28.594788	28.516327	28.447906	28.689362	28.643066	28.59076	28.427795	28.345306	28.524384	28.457977	27.896637	27.065735	26.75589	27.196503	27.452026	28.16626	28.32721	28.40567
0.37	26.430084	26.273865	26.295898	26.416046	26.634369	26.904755	27.076996	28.226654	28.24469	28.250702	28.276733	28.282745	28.272705	28.202606	28.196625	28.188599	28.102478	27.97229	27.83609	28.06842	28.120514	28.112488	28.158539	28.246674	28.312775	28.3909	28.228668	28.114502	28.166565	28.228668	28.292755	28.481018	28.49704	28.515076	28.460999	28.479004	28.535095	28.491028	28.372864	28.05841	27.48758	26.442108	25.915344	26.213776	26.047546	26.241821	26.70047	27.097046	27.405487
0.29999998	28.622955	28.574677	28.530396	28.50827	28.673248	28.69339	28.755737	28.80603	28.876465	28.948883	29.075653	29.097778	28.995148	28.779877	28.822144	28.73764	27.836304	27.612976	27.691437	27.8544	28.14212	28.33725	28.286957	28.32721	28.321167	27.59488	27.035553	27.2146	28.019379	27.910736	27.938904	28.0596	28.248749	28.38153	28.57669	28.691376	28.67929	28.649109	28.647095	28.685333	28.431824	27.114014	26.890686	27.200531	27.470123	27.596863	27.691437	27.526459	27.256866
1.75	27.928223	27.78601	27.812042	27.788025	27.769989	27.768005	27.741974	27.705902	27.635803	27.54367	27.455536	27.367432	27.30133	27.339386	27.38144	27.429504	27.545685	27.697906	27.83609	27.994324	28.102478	28.208618	28.284729	28.308777	28.258698	28.20462	28.16455	28.096466	28.040375	28.026367	28.052399	28.010345	27.92221	27.83609	27.753967	27.697906	27.525665	27.844116	27.529663	26.54425	26.766571	27.3414	27.675873	27.761993	27.808044	27.779999	27.62378	27.48758	27.433502
0.64	29.089722	29.08368	29.111847	29.091736	29.079681	29.013275	28.920715	28.850311	28.759766	28.671234	28.747711	28.735626	28.673248	28.564606	28.389557	28.421753	28.468048	27.944946	27.60492	27.592865	27.592865	27.600891	28.315125	28.387573	28.36142	27.80008	26.703583	26.74582	27.105957	26.590912	26.180481	26.532562	26.65329	26.818268	26.979218	27.325256	27.627045	27.848358	27.81015	27.407745	27.226685	27.618988	27.866486	27.433899	26.488312	26.55066	27.186432	27.431885	27.667297
1.53	27.17514	27.066986	27.127075	26.722504	26.832672	27.173157	27.022919	26.317932	26.42807	26.85669	26.48816	26.704468	26.94281	26.323944	26.6604	26.994904	27.173157	27.036957	26.684448	26.626373	26.654388	26.56427	26.295898	26.518219	27.006897	27.101044	26.85669	26.672424	26.752533	26.864716	26.986877	27.133087	26.88272	26.335938	26.187744	26.392029	26.520203	26.746552	26.838654	27.024933	27.123077	27.117065	27.087006	27.183167	26.526215	26.163696	26.686432	27.020935	27.237244
1.26	28.152405	28.224945	28.29953	28.257202	28.488983	28.49707	28.499084	28.531311	28.571625	28.59784	28.543427	28.444672	28.287445	28.065735	27.563873	27.047882	27.531616	27.6969	27.75534	27.164795	27.487274	27.614258	27.553802	27.914581	28.247131	28.547455	28.736908	28.813507	28.90622	28.894135	28.823578	28.759064	28.662323	28.615967	28.523254	28.442627	28.325745	28.182648	28.033478	27.944794	28.277374	28.26123	28.259216	28.321716	28.370087	28.52124	28.547455	28.122162	28.027435
0.26999998	27.773499	27.820526	27.91864	27.965668	28.059692	28.17215	28.280487	28.656647	28.623932	28.6362	28.638245	28.60553	28.542145	28.454254	28.358185	28.288666	28.174194	28.067871	27.998383	27.975891	28.022919	28.055634	28.155792	28.257996	28.423584	28.511505	28.580994	28.60962	28.57077	28.388824	28.210968	28.3909	28.347961	28.274353	28.276398	28.282532	28.29889	28.323425	28.278442	28.143524	27.955444	27.403473	26.71457	27.583374	26.336365	26.105347	26.769745	26.753387	27.002808
2.34	28.486938	28.326385	28.376556	28.436768	28.40866	28.332397	28.29425	28.197937	28.121674	27.880829	27.363037	26.817139	26.768951	27.328918	27.575775	27.5878	27.318878	27.11618	27.037903	27.467377	27.32489	27.128204	27.160309	27.336945	27.633972	28.428741	28.571228	28.591309	28.569214	28.312317	28.091553	28.047394	27.933014	27.75238	27.804565	27.850739	27.848724	27.768433	27.766418	27.41922	27.814606	28.157776	28.28424	28.099579	27.539642	26.766937	27.023834	27.34497	27.756378
1.27	28.723755	28.824097	28.948547	28.986664	29.032837	28.98465	28.424713	28.424713	27.708221	27.81662	28.0755	28.18991	28.23404	28.31836	28.374542	28.414673	27.967133	26.682648	26.863281	27.569733	27.955078	28.06546	27.908936	27.922974	28.039368	28.18991	28.36853	28.500977	28.609344	28.699677	28.73581	28.713715	28.715729	28.511017	28.541107	28.643463	28.757874	28.747833	28.619385	28.490936	28.360504	28.372528	28.420715	28.187897	27.792511	27.949066	27.812592	28.059448	28.236053
0.22	28.021301	28.081512	28.059448	27.99121	28.26416	28.222015	28.205963	28.272186	28.36853	28.354462	28.26416	28.292267	28.314331	28.28424	28.278198	28.25412	28.737793	28.609344	28.54715	28.535095	28.581268	28.62741	28.615387	28.529083	28.446808	28.350464	28.230042	28.141724	28.54715	28.529083	28.494965	28.490936	28.575226	28.67157	28.789978	28.844177	28.854218	28.842163	28.789978	28.75586	28.695648	28.137726	28.10962	28.302277	28.111633	27.872803	27.497498	27.222534	27.037903
0.26999998	28.573242	28.583282	28.583282	28.57724	28.575226	28.55719	28.551147	28.543121	28.505005	28.394623	28.316345	28.24408	28.151764	28.167816	28.181885	28.203949	28.145752	28.123657	28.290253	28.519043	28.707703	28.804047	28.846191	28.844177	28.85019	28.888336	28.832123	28.7659	28.679596	28.619385	28.57724	28.521057	28.40866	28.286224	28.153778	28.03537	27.98117	28.173859	28.049408	27.89087	27.834656	27.98117	28.161804	28.356476	28.500977	28.623413	28.513031	28.396606	28.488953
2.08	27.937012	27.696198	27.551666	27.593842	27.82663	27.820618	27.792511	27.75238	27.800537	27.844696	27.943054	28.007263	28.06546	28.103607	28.153778	28.18991	28.298279	28.280212	28.266174	28.278198	28.332397	28.346436	28.322357	28.20996	28.143738	28.053436	27.965118	27.898895	27.872803	27.822632	27.82663	27.862762	27.95108	28.019318	28.147766	28.260132	28.35849	28.446808	28.505005	28.474884	28.49295	28.454834	28.41269	28.276215	28.207977	28.203949	28.22403	28.175842	28.06546
0.13	28.437683	28.507599	28.475647	28.439667	28.385742	28.311798	28.207916	28.06604	27.934174	27.866241	27.928162	27.892212	27.904205	27.966125	28.04007	28.07602	28.16394	28.269836	28.391724	28.431671	28.483643	28.499603	28.511597	28.5336	28.519592	28.45166	28.239868	27.816284	27.826263	27.404663	26.913147	27.04303	27.342743	27.524567	27.874237	27.844238	27.622467	26.8732	26.331696	25.896118	26.465576	27.144928	28.016083	28.459656	28.59552	28.359741	28.143951	28.19992	28.23587
0.22	28.613495	28.699432	28.797333	28.925201	29.025116	29.081055	29.13501	29.204926	29.26889	29.33081	29.25888	29.220917	29.152985	29.097046	29.019135	28.931213	28.779358	28.607513	28.463654	28.335785	27.988129	27.784302	27.344727	27.208862	27.482605	27.784302	28.006104	28.211884	28.359741	28.519592	28.609528	28.679443	28.649475	28.633484	28.617493	28.613495	28.637482	28.697418	28.725403	28.689423	28.433685	27.990112	27.914185	27.818268	27.770325	27.796295	27.754333	27.718384	27.60849
0.35	27.118958	27.1669	27.340729	27.492584	27.686401	27.830261	27.978119	28.104004	28.157959	28.217896	27.956146	27.966125	27.982117	27.94815	27.944153	27.978119	27.9841	27.892212	27.822266	27.682404	27.300781	26.419617	26.697357	26.807251	26.977081	27.170898	27.32077	27.512573	27.728363	27.874237	27.996094	28.112	28.205902	28.21988	28.221893	28.167938	28.121979	28.07602	28.084015	28.050049	27.790314	26.371674	26.547516	26.76529	26.76529	26.805267	27.296783	27.364716	27.41867
0.48999998	27.758331	27.94815	28.13797	28.329773	28.553558	28.717407	28.789337	28.831299	28.581543	28.367737	28.07602	28.072021	28.195923	28.433685	28.507599	28.207916	28.048065	27.902191	27.77832	27.79831	27.956146	28.016083	28.171936	28.149963	28.117981	28.185913	28.273834	28.413696	28.575531	28.715424	28.777344	28.84729	28.863281	28.94519	27.025055	26.98108	26.98108	27.019043	27.314758	27.646454	27.872223	27.972137	27.986115	27.720367	27.470612	26.919159	26.921143	26.797272	26.815247
0.31	28.367737	28.383728	28.19992	27.640442	28.133972	28.23587	28.365753	28.455658	28.501617	28.49762	28.443665	28.35376	28.237885	28.115997	28.02008	27.94217	28.016083	27.892212	27.87622	27.880219	27.986115	28.100006	28.249847	28.377747	28.489624	28.501617	28.557556	28.499603	27.970123	27.998108	28.046051	28.109985	28.195923	28.247864	28.241852	28.133972	27.986115	27.736359	27.746338	27.822266	26.76529	26.377655	26.833221	27.066986	27.013062	27.410675	27.738342	27.852234	27.045013
9.12	28.579132	28.55075	28.544678	28.496002	28.489899	28.52237	28.53656	28.447327	28.40271	28.457458	28.593353	28.723145	28.751526	28.749481	28.629852	28.63797	28.761658	28.672424	28.459503	28.38852	28.041718	27.993042	28.09851	28.139069	28.090393	26.762024	26.97702	27.329895	27.352203	27.840942	28.110687	27.958557	27.181824	27.264984	27.711151	28.092407	28.347961	28.360107	28.317535	28.291168	27.023651	27.218353	27.42926	27.597565	27.73346	27.772003	28.159332	28.090393	26.934418
17.67	27.81662	27.674652	27.342041	27.256866	27.24472	27.392761	27.187927	26.816803	26.79245	26.47406	26.670776	26.512604	26.463928	26.3909	26.407135	26.346283	26.666718	26.447693	26.449707	26.581543	27.131134	27.634094	27.579315	26.67279	26.646454	26.323975	26.230682	26.897919	26.899933	27.260925	27.388702	27.258911	27.02771	26.540985	26.668732	26.985107	27.112885	27.16156	26.981049	26.835052	26.380768	26.512604	26.717407	26.662659	26.707275	26.682953	26.636292	26.344269	26.392944
24.41	28.479889	28.441315	28.40274	28.408813	28.418976	28.343842	28.321503	28.455536	28.591614	28.756104	28.892181	28.965302	29.007935	29.016083	29.044495	29.04654	29.11557	28.989655	28.928741	28.892181	28.835327	28.815002	28.737823	28.672852	28.601746	28.538788	28.506317	28.526611	28.709381	28.849518	28.979523	29.02826	29.00998	29.020142	29.062775	29.014038	28.561127	28.36618	28.520508	28.69519	28.810944	28.821106	28.707367	28.618011	28.628143	28.758148	28.843445	28.843445	28.599731
5.4	29.39267	29.515045	29.439575	29.239716	29.013306	28.880737	28.79712	28.656372	28.31372	28.395325	28.587036	28.764496	28.8685	29.14383	29.027588	28.982727	28.984772	28.980682	28.91336	28.892975	28.978638	29.060211	29.156097	29.078583	28.609467	28.723694	28.609467	28.346375	27.905823	27.89154	27.809967	26.837067	26.59845	26.694305	27.055298	27.41632	27.426514	27.083862	26.765686	27.136902	27.224579	27.153198	26.655548	26.588257	26.404694	26.208893	26.108948	26.033478	25.943726
28.869999	27.920166	27.64444	27.636444	27.460632	27.34674	27.342743	27.656433	27.84024	27.99411	28.161957	28.41571	28.637482	28.783356	28.871246	28.89325	28.85727	28.833282	28.795319	28.671448	28.459656	28.287811	28.3078	28.293823	28.29181	28.373749	28.387726	28.35376	28.145966	28.046051	28.080017	28.157959	28.373749	28.531586	28.649475	28.737396	28.767365	28.759369	28.789337	28.831299	28.90921	28.3078	28.537567	28.711426	28.481628	28.71341	28.799347	28.783356	28.561554	28.51361
25.279999	27.265564	27.06604	27.136566	27.229279	27.370361	27.537659	27.761383	27.916595	27.795654	27.6445	27.6344	27.702942	27.713013	27.674713	27.40866	26.997498	26.63269	26.283997	26.239655	26.415009	26.666962	26.802002	26.842316	26.850372	26.918884	27.188965	27.309906	27.43689	27.612244	27.73117	27.654572	27.481232	27.511475	27.275635	26.864471	26.612518	26.499664	25.975616	26.072357	26.630676	26.201355	26.036102	26.552063	26.937042	27.20108	27.174866	26.814087	26.537964	26.247711
3.46	28.684448	28.61731	28.57785	28.518616	28.301483	27.67575	28.190948	28.473236	28.512695	28.654816	28.70813	28.360718	28.35675	28.36267	27.928406	28.234375	28.115936	27.622437	27.367798	26.986816	27.063812	27.196075	27.417145	25.804413	26.13208	26.54663	26.974976	27.142761	27.44281	27.736938	27.592834	26.412384	26.288025	26.777588	26.53479	27.063812	27.40332	27.695465	27.77246	27.695465	27.310547	26.544647	26.084717	25.875488	25.89325	25.901154	26.491364	25.58728	25.863617
4.11	28.695343	28.725311	28.677399	28.681396	28.625488	28.593536	28.493744	28.42984	28.357971	28.190277	28.126404	27.990662	27.898834	27.832947	27.713165	27.711182	27.609375	27.547485	27.379791	26.876709	26.992493	26.950592	26.475464	26.812836	27.287964	27.52951	27.76706	27.83496	26.736969	27.096313	27.379791	27.657288	27.90683	28.06253	28.096466	27.986664	27.85492	27.799011	27.501556	26.914642	27.078339	27.190155	27.090332	26.329742	25.786713	25.832642	26.237885	25.84262	26.140076
5.95	27.569275	27.575287	27.61728	27.641296	27.697327	27.767365	27.835419	27.953491	28.063538	28.127563	28.155579	28.157593	28.177612	28.207611	28.02951	27.901459	27.837402	27.801392	27.76538	27.671326	27.477203	27.034973	27.13504	27.21109	27.173065	27.301117	27.19107	26.98294	26.998962	27.149048	27.355164	27.553253	27.745361	27.777374	27.727356	27.77539	27.839417	28.177612	28.149597	28.111572	28.05954	28.041534	28.015503	27.93747	27.845428	27.57727	27.175049	26.338593	26.112488
2.35	29.019318	28.993164	28.904633	28.85434	28.783905	28.695374	28.592773	28.492188	28.393585	28.311096	28.232635	28.168274	28.208496	28.23465	28.284943	28.391571	28.524384	28.639069	28.747711	28.868408	28.936829	29.011261	28.50827	28.25879	28.27893	28.343292	28.37146	28.407684	28.333252	28.260803	28.168274	28.025421	27.602905	26.784058	27.353424	27.379578	27.230713	26.788086	26.643219	26.830322	27.371552	27.787994	27.87854	26.98526	26.192535	25.937042	26.142242	26.10202	26.556702
3.62	27.622833	27.996552	28.061523	28.140717	28.23822	28.414917	28.29712	27.643158	27.6391	28.083862	28.29306	28.24228	28.114319	28.796722	28.743927	28.709381	28.666748	28.628143	28.559113	28.443329	28.3479	28.252441	28.159027	28.106201	27.974182	27.984344	27.868591	27.81781	27.815765	28.00467	28.132599	28.189484	28.150879	28.191498	28.240265	28.301178	28.250397	28.561127	28.496155	28.144806	27.829987	27.606598	27.318207	26.89981	26.861237	27.033875	27.14151	27.151672	27.226807
3.37	28.66858	28.748596	28.818329	28.855255	28.855255	28.828583	28.812195	28.332153	27.860321	27.659302	27.745453	27.445953	27.279785	27.18747	26.87976	26.666412	26.504364	26.570007	26.654114	26.29715	26.15561	26.405884	26.69513	27.056183	27.220306	27.421326	27.63263	27.82956	28.094208	28.243958	28.352661	27.07669	27.394653	27.597748	27.907501	27.441833	26.145355	26.20691	26.79361	27.173126	27.497223	26.516663	26.34845	26.99054	27.458252	26.654114	26.089966	27.011047	26.998749
6.3999996	26.552032	26.817413	27.0867	27.268158	27.28183	27.31305	27.012543	26.01538	25.99002	26.571533	27.14328	27.504303	27.754059	27.902374	27.951141	27.877014	27.469177	27.646729	27.77359	27.601868	26.635925	26.171509	26.0271	25.911957	25.950989	26.40567	26.610565	25.853424	25.679749	26.189056	26.388092	26.797882	27.11792	27.309143	27.525757	27.242798	26.942291	26.325653	25.64853	25.962708	27.16864	27.000824	25.96466	26.388092	26.614471	26.513	26.044647	26.505188	26.15979
6.14	27.414429	27.402374	27.468689	27.535004	27.502838	27.603302	27.764069	27.862518	27.876587	27.870575	27.812286	27.766083	27.647522	27.466675	27.324005	27.376251	27.735931	27.72992	27.786163	27.782135	27.774109	27.681671	27.57721	27.450623	27.348145	27.29187	27.263733	27.354156	27.57721	27.745972	27.908722	28.0755	28.308594	28.507507	28.539673	28.429169	28.324677	28.302582	28.266388	28.175995	27.707794	27.430511	27.41043	27.615387	27.703796	27.404388	26.303284	25.933563	25.939606
5.2999997	28.273895	28.566132	28.430817	28.152313	28.034637	28.018951	28.168	28.31314	28.446503	28.542603	28.640656	28.566132	28.519073	27.973846	28.044434	28.093475	28.07779	27.59729	27.203094	27.114838	26.995209	26.957916	27.02069	27.15799	27.232513	27.77771	27.86795	27.89148	27.78949	27.756134	27.744385	27.334473	27.083435	27.510986	27.75418	27.381561	26.88144	26.702972	27.238373	27.59729	27.860077	28.128784	28.117004	27.642395	26.716705	26.634338	26.538239	26.269531	25.981232
8.36	27.579285	27.58728	27.555267	27.305115	26.934937	27.243103	27.491241	27.631317	27.741364	27.883453	27.93747	27.819397	27.517242	27.76538	28.09555	28.351685	28.447754	28.44574	28.407715	28.429749	28.413727	28.357697	28.271637	28.121582	28.015503	27.931458	27.821411	27.73935	28.09555	28.011505	27.961487	28.01352	28.083557	28.123566	28.221619	28.339691	28.52179	28.673859	28.509796	28.383698	28.779938	28.793945	28.807953	28.791931	28.74591	28.729889	28.665863	28.543793	28.401733
0.65	27.355835	26.64914	26.160034	26.607208	26.83081	26.872711	26.940582	27.024445	26.984528	26.766907	27.142242	27.072357	27.134247	27.126251	27.407745	27.707184	27.84494	27.824982	27.727142	27.711182	27.709167	27.775055	28.12442	28.132416	28.154358	28.144379	28.090485	28.008636	27.88086	27.78305	27.67923	27.603363	27.443665	27.305939	27.545471	27.409729	27.329865	27.254028	27.192139	27.192139	27.152191	26.956573	26.533356	26.201965	25.990356	26.050232	26.285797	26.160034	26.178009
3.6499999	27.16455	27.668213	28.00058	28.235077	28.404327	28.461426	28.496063	28.524628	28.559296	28.522583	28.381897	28.230988	28.21875	28.306427	27.717133	27.26651	26.432495	26.760803	26.795471	26.416199	26.609894	26.868866	28.110687	28.122925	28.016876	27.85785	27.945526	28.031158	28.259552	28.46753	28.65921	28.736694	28.620453	28.51648	27.468353	28.00058	28.17389	28.10254	28.135162	27.863953	27.745697	27.874146	27.492828	26.97287	26.783234	26.489594	27.107452	27.280762	27.33786
1.3399999	28.268677	28.280853	28.264618	28.096039	27.827972	27.417725	27.446136	28.353973	28.309296	28.26056	28.228058	28.211823	28.187439	28.089966	28.010742	27.947784	27.878754	27.846252	27.844208	27.706116	27.724396	27.803589	27.858429	27.976227	28.116364	28.26056	28.394592	28.488037	28.540833	28.518494	28.534729	28.49411	28.479889	28.414917	28.396637	28.339752	28.313354	28.254456	28.179321	28.087921	28.029022	28.010742	27.96405	28.150879	28.126526	27.330383	26.221497	26.5708	26.9628
1.38	27.93631	27.821686	27.693237	27.61618	27.631989	27.596405	27.590485	27.667542	27.774261	27.918549	28.112213	28.28415	28.410645	28.479797	28.481781	28.481781	28.50946	28.43634	28.388885	28.327637	28.32367	28.327637	28.276245	28.1557	28.023285	27.904694	27.657684	26.99759	27.242645	27.297974	27.394806	27.450165	27.471893	27.523285	27.703125	27.888885	28.017365	28.07663	27.742645	26.72287	26.871094	27.161621	27.072693	27.03711	27.288116	27.499573	27.456085	26.754486	26.424469
1.13	27.661621	27.564789	27.493622	27.444244	27.30194	27.197205	27.07663	27.1557	27.193237	27.317749	27.467957	27.568726	27.732758	27.825653	27.865173	27.912598	28.001556	28.017365	28.066772	27.69522	27.242645	27.288116	26.965973	26.770325	26.979797	27.017365	26.815765	26.999573	27.084534	27.033173	27.167542	27.311829	27.309845	26.878998	27.120117	27.351349	27.456085	27.541077	27.560822	27.584534	27.580597	27.736725	27.83554	27.851349	27.410645	26.274261	26.139862	26.367157	26.57663
1.5999999	27.437286	27.539642	27.690155	27.987183	28.310333	28.466858	28.490936	28.46286	28.44278	28.424713	27.943054	27.963104	27.963104	27.993225	27.957092	27.947052	27.832672	27.872803	27.874817	27.884857	27.870789	27.908936	27.77246	27.760406	27.750366	27.828644	27.898895	28.017303	28.201935	28.352478	28.384583	28.410675	28.444794	28.476898	28.44278	28.414673	28.376556	28.402649	28.370514	28.314331	27.870789	27.427246	27.411194	27.497498	27.505524	27.49347	27.074005	26.734833	26.522095
26.05	28.511414	28.997559	28.97519	28.914154	28.824677	28.779907	28.722961	28.651764	28.570404	28.472748	28.37918	28.318146	28.318146	28.415802	28.40564	28.41986	28.474792	28.641571	28.747375	28.875519	28.965027	29.021973	29.0708	29.083008	29.085022	28.936554	28.936554	28.97519	28.967041	28.960938	28.845001	28.741272	28.781952	28.816528	28.582611	28.46463	28.385284	27.624512	27.949982	28.106598	28.348663	28.584625	28.753448	28.37918	28.159485	28.336456	28.350708	27.93982	27.596039
1.0	28.155884	28.216156	28.310608	28.401031	28.53363	28.62204	28.694397	28.704437	28.73056	28.75467	28.547699	28.151855	28.206116	28.330688	28.409058	28.125732	27.802246	27.681671	27.394348	26.8237	26.98645	27.179352	27.191406	27.364197	27.450623	27.603302	27.687714	27.55307	27.49884	27.06482	26.604675	26.990479	27.225555	27.197418	26.502197	26.69107	26.841766	27.177338	27.066833	26.335419	26.506226	26.914124	27.285858	27.474731	26.739319	26.25705	27.03067	26.94226	27.181366
1.93	29.15268	29.081299	28.914093	28.604156	29.0242	28.965057	28.944672	28.97934	29.075195	29.222015	29.350464	29.444275	29.507477	29.509521	29.476898	29.466705	28.77951	28.89981	28.965057	29.081299	29.060913	28.90799	28.612305	28.689789	28.820282	28.808075	28.893707	28.971191	29.27707	29.213837	29.113922	29.115967	29.19345	29.303558	29.2995	29.085388	28.194305	27.68045	27.757935	27.704895	28.19226	27.906769	28.177979	28.259552	27.92514	27.278717	27.056488	26.77304	26.475311
5.23	28.022217	27.963104	27.895874	27.840881	27.832733	27.902008	27.98758	28.097595	28.18927	28.287079	28.382843	28.478577	28.545807	28.698639	28.666016	28.586578	28.588593	28.617126	28.629364	28.602875	28.501007	28.415436	28.344116	28.309479	28.232056	28.270782	28.246307	28.205566	28.227997	28.295227	28.388947	28.539703	28.633423	28.633423	28.637512	28.619171	28.602875	28.733246	28.755676	28.769928	28.798462	28.822906	28.898285	28.718994	28.181122	27.596375	27.466003	27.618805	27.608612
3.72	28.276459	27.83841	27.649536	27.6857	27.541046	27.474731	27.486786	26.805603	26.74533	27.014587	27.557098	27.713837	27.878601	28.041351	27.898682	27.080902	26.970367	27.303925	27.633453	27.816315	27.906738	28.005188	27.96701	27.332062	26.727264	26.329407	26.236969	26.23294	26.793549	26.839783	26.62677	26.739319	27.0849	27.516907	28.447235	28.501495	28.515564	28.603973	28.714478	28.75467	28.698395	27.545044	25.943604	26.058136	25.804962	25.489502	26.017944	26.480103	26.632812
7.3999996	27.646881	27.856415	27.73233	27.238037	26.709167	26.684753	27.327545	27.945923	28.124908	28.354767	28.556152	28.64566	27.949982	27.811646	27.760803	28.067963	28.253082	28.509369	28.68634	29.11554	29.182678	29.243683	29.2742	29.026031	28.428009	28.222565	28.20221	28.307983	28.122894	28.11679	28.045593	28.718872	28.623291	28.350708	28.434113	28.629395	28.920258	29.131805	28.74939	27.00003	27.154633	27.677399	27.685547	28.548004	28.661926	28.7128	28.269348	27.929626	28.059814
4.04	28.079956	28.134583	28.124817	28.13263	28.269226	28.222382	28.163849	28.064331	27.999939	27.947235	27.925781	27.904327	27.806763	27.689667	27.594055	27.537476	27.592102	27.560883	27.55893	27.594055	27.668213	27.77945	27.919922	28.003845	28.033112	28.07019	28.136536	28.163849	28.109222	28.12677	28.103363	28.083832	28.078003	27.980438	27.877014	27.771637	27.664307	27.52771	27.4516	27.434052	27.4711	27.482819	27.459412	27.53357	27.674072	27.826263	27.984344	27.896515	27.759918
4.27	27.951355	28.918304	29.081848	29.116608	29.03894	28.625977	27.72647	26.734985	26.561218	27.04367	27.381012	27.444366	27.190887	28.239594	28.215057	28.194641	28.157837	28.231415	28.409271	28.554413	28.668915	28.76294	28.797699	28.734314	28.235504	27.33603	28.01065	28.38272	28.556488	28.72409	28.707764	28.42154	27.955444	27.853241	27.738739	27.67743	27.571106	27.319672	27.45868	27.763275	27.94931	28.17215	28.32956	28.50946	28.687317	28.791565	28.756805	28.519684	28.051544
4.0499997	28.501099	28.470856	28.339844	28.295502	27.922638	27.90448	27.854095	27.850067	27.430847	27.283722	27.676727	28.013336	28.146362	28.259216	28.32373	28.3479	28.087921	28.087921	28.172546	28.291473	28.470856	28.68451	28.835663	28.91629	28.986847	28.777222	27.813782	27.739227	28.873962	28.753021	28.315674	28.122162	28.378143	28.214874	26.991455	27.221222	27.525574	27.434875	26.592377	26.374695	27.49936	27.61023	27.150665	26.009888	25.91919	26.394867	26.269897	26.918884	27.49533
0.89	27.680725	27.853119	27.993042	28.064026	28.238434	28.210052	28.18164	28.05185	27.782135	27.79837	27.993042	28.195831	28.339844	28.451385	28.528442	28.528442	28.676483	28.658234	28.658234	28.6846	28.723145	28.58319	27.445465	26.652527	27.007416	26.853302	26.382782	26.536926	27.492126	27.082458	27.32785	27.561066	27.118958	27.528625	27.573242	27.528625	27.603668	27.17981	26.989166	26.776245	26.15567	26.250977	26.259094	26.228668	26.583557	26.551117	26.721466	26.3544	26.37265
0.48	27.888153	27.802032	27.703888	27.601746	27.491608	27.313354	27.223206	27.177155	27.151123	27.237244	27.299316	27.57373	27.79004	27.956268	28.054413	28.122498	28.158539	28.104462	28.008331	27.870148	27.814056	27.782013	27.691895	27.655823	27.571716	27.483582	27.42752	27.38144	27.35141	27.319366	27.307343	27.31134	27.347382	27.431519	27.561707	27.597748	27.561707	27.561707	27.581726	27.617767	27.637817	27.661835	27.67987	27.64981	27.631805	27.56369	27.411469	27.279297	27.183167
1.88	27.341705	27.419128	27.076843	26.944427	26.867004	27.029999	27.148163	26.989227	26.679535	26.52063	26.35559	26.396362	26.573608	27.190948	27.50879	27.77771	27.810303	27.496552	27.062592	26.921997	27.097229	27.329498	27.23169	27.04425	26.911804	28.142426	27.875519	27.936646	28.044617	27.98758	27.622864	27.355988	27.007568	26.942383	27.023865	27.123718	27.166504	27.757355	27.785858	27.75531	27.376343	26.966827	27.058502	27.158356	27.058502	27.019806	27.384491	27.763458	28.075165
5.3599997	28.691254	28.817749	28.809845	28.72882	28.920532	28.879028	28.847382	28.825653	28.819733	28.752533	28.556885	28.546997	28.450165	28.339478	28.264374	28.246613	28.021301	27.914581	27.995605	28.14383	28.298004	28.452148	28.64978	28.780212	28.89682	28.956085	28.99759	28.993652	29.203125	29.094421	28.766357	28.456085	28.098389	28.10431	28.03711	27.647797	27.102325	27.074677	26.995605	26.65567	26.797974	26.819733	26.958069	27.124054	27.26242	27.266357	27.165558	27.380981	27.6557
9.73	28.879974	29.100098	28.972015	28.861969	28.787933	28.717896	28.645844	28.555817	28.417725	28.30368	27.933472	27.579285	27.56726	27.759369	27.935455	28.043518	28.209625	28.409729	28.609833	28.749908	28.855957	28.90799	28.958038	28.952026	28.879974	28.902008	28.825958	28.769928	28.787933	28.771912	28.675873	28.245636	27.725342	27.639313	27.415192	27.327148	26.97696	28.061523	27.87143	27.667328	27.66333	27.723358	27.849426	28.009521	28.103546	27.949463	26.856873	26.710815	26.994965
1.6899999	26.419617	26.581482	26.725342	26.869202	27.112946	26.993073	26.663391	26.231812	26.211823	26.231812	26.173859	26.047974	26.00003	26.187836	26.557495	26.811249	27.100983	27.23285	27.322754	27.306763	26.903168	26.3497	26.473572	26.685364	26.695343	26.85321	26.923126	26.93512	27.045013	27.292786	27.492584	27.638458	27.744354	27.642456	27.322754	27.063019	26.219818	25.728302	25.808228	26.243805	27.14093	27.306763	27.470612	27.324738	26.645416	26.10794	26.18985	26.11792	25.882141
0.38	28.342438	27.904907	27.746368	27.840698	27.64801	27.74234	27.591827	28.131683	28.02533	27.852722	27.579773	27.565735	27.589813	27.706207	27.872803	28.107605	28.362488	28.553162	28.709717	28.633453	28.695648	28.749847	28.822113	28.820099	28.836151	28.75586	28.657532	28.541107	28.40866	28.270172	28.1297	28.205963	28.091553	28.141724	28.25412	28.420715	28.49295	28.400635	28.260132	28.041382	27.914948	28.005249	28.083527	27.949066	27.868774	27.758392	27.790497	27.696198	27.232574
0.56	27.661133	27.345856	26.812897	26.723389	27.923553	27.345856	27.585876	28.07608	28.350708	28.596832	28.794159	28.944672	29.099274	29.113495	29.139954	29.158264	28.97113	28.973145	28.847046	28.91214	28.958923	28.735168	28.448334	28.23883	27.701813	26.906464	26.833221	27.170898	28.232727	28.371063	27.486206	27.083435	27.77301	26.855621	26.906464	27.897095	28.40155	28.633453	28.771759	28.824677	27.630615	27.48822	26.70102	26.94104	27.06308	26.721344	27.43332	27.516693	26.444733
0.42999998	28.480896	28.631409	28.480896	28.428009	28.519531	28.499207	28.28357	28.303925	28.470734	28.56836	28.556152	28.196106	28.190002	27.498413	27.705872	27.947937	28.216461	28.436127	28.560211	28.611084	28.509369	28.336456	27.457733	26.790527	26.65628	27.7547	27.616394	27.652985	27.768951	27.890991	28.006927	28.137115	28.269348	28.389343	28.48294	28.521576	28.484955	28.79007	28.285614	27.728271	27.707916	27.848267	26.926819	26.088745	26.524048	26.96341	27.18515	27.37024	27.364136
1.87	25.903625	27.138367	27.321442	27.494324	27.476013	27.775055	27.89914	27.988617	27.933716	27.270569	27.142426	27.42517	27.39264	27.437378	27.496368	27.579773	27.423126	27.453644	26.713226	26.428436	26.943085	27.258362	27.508575	27.419067	27.24414	27.543152	27.648926	27.69165	27.726227	27.726227	27.67334	27.746552	27.659088	27.41092	27.368225	27.362122	26.61557	27.42517	27.231934	26.603394	26.711182	27.10785	26.473206	26.229095	26.198578	26.1091	26.20877	26.847473	26.20877
0.64	28.343292	28.230621	28.037476	27.9711	27.957	27.914764	27.8544	27.846344	27.874512	27.950958	28.051575	28.208496	28.311096	28.443909	28.500214	28.560577	28.455963	27.82019	27.164307	27.34137	27.661255	27.900665	28.168274	28.264832	28.403656	28.472076	28.459991	28.38556	28.280914	28.188385	28.091797	28.103882	28.085785	27.787994	27.711548	27.631073	27.729645	27.963043	28.242706	28.393585	28.445892	28.546509	28.512299	28.232635	27.749786	27.256866	27.114014	27.103943	26.932953
1.5	28.269348	28.277466	28.224579	28.141205	27.335663	27.437378	27.278717	27.250244	27.380432	27.577728	27.498413	27.120056	26.989868	27.146484	27.219727	27.132263	27.467896	27.478058	27.473999	27.616394	27.766907	27.903198	28.082184	27.7547	27.40686	27.665192	27.762848	26.625763	26.906464	26.161957	26.745758	27.42517	27.770966	27.919464	27.945923	26.814941	26.359283	26.644073	27.400757	27.681488	27.264465	26.90036	27.061066	27.83606	28.228668	28.480896	28.537842	28.529694	27.482117
0.29999998	28.675446	28.687439	28.655457	28.635498	28.58554	28.457672	28.145966	27.642456	27.352722	27.322754	28.181915	28.159943	28.171936	28.19992	28.277832	28.349762	28.401703	28.443665	28.457672	28.525604	28.473633	28.319794	27.414673	26.805267	26.785278	27.388702	27.676422	27.864227	27.884216	27.966125	28.008087	27.996094	27.930176	27.658417	26.87918	26.625427	26.953094	27.288788	27.40268	26.825226	27.124939	27.570526	27.69638	27.24881	26.805267	26.445587	26.921143	26.649414	27.282806
2.04	26.928406	27.17743	27.43631	27.626038	27.853333	28.07071	28.268341	28.347382	28.44226	28.422485	28.00946	28.046997	28.072693	28.029205	27.971893	27.904694	27.821686	27.734741	27.69522	27.562805	27.438293	27.410645	27.807861	27.956085	28.100372	28.321716	28.519318	28.653717	28.691254	28.718933	28.774261	28.618134	27.900757	27.817749	28.311829	28.359253	28.246613	27.159637	27.169525	27.833557	28.266357	28.339478	28.410645	28.384949	28.359253	28.106293	28.596405	28.487701	27.657684
0.45	28.421692	28.473633	28.527588	28.55957	28.561554	28.529602	28.431671	28.33377	28.080017	27.780304	27.704376	27.272797	26.893158	27.18689	27.40268	27.646454	27.87622	27.836273	27.524567	26.8732	26.303741	25.858154	26.751312	27.578522	28.297821	28.455658	28.391724	28.205902	28.125977	28.13797	28.201904	28.313812	28.443665	28.601532	28.625488	28.459656	28.197906	28.131989	28.109985	28.100006	28.421692	28.295807	28.243866	28.303802	28.179932	28.251862	28.369751	28.537567	28.074036
1.78	28.071106	28.472473	28.494873	28.454132	28.43988	28.474518	28.539703	28.588593	28.66806	28.71289	28.69046	28.437836	28.175018	27.887726	27.39264	27.06665	27.323364	27.596375	27.830688	27.775665	26.956635	26.52472	26.746796	27.042206	27.347809	27.975342	28.020172	28.168915	28.268738	28.458221	28.588593	28.706787	28.733246	28.674164	28.651764	28.124084	27.105377	28.635468	28.401154	28.452087	28.37265	28.295227	28.109802	28.089447	27.975342	27.40689	27.229645	27.27243	27.331512
2.24	27.90683	27.016449	26.403595	26.97055	27.333862	27.473602	27.070343	27.08432	27.088318	27.080353	27.599396	27.729156	27.781036	27.822968	27.74112	27.753082	27.838928	27.892853	27.799011	27.633331	27.69522	27.996643	28.35199	28.43982	28.501709	28.523682	28.471771	28.25418	28.084503	27.960724	27.737122	27.23407	26.71103	25.916473	25.79071	26.305756	26.810822	27.07434	27.194122	26.178009	25.796722	26.451508	26.790863	27.024445	27.176178	27.313904	26.673096	26.834808	25.896515
9.66	27.253296	27.09143	26.925629	26.917725	26.844696	26.832855	26.915771	27.016418	26.759827	26.672974	26.734161	27.11316	27.569153	27.932343	28.232391	28.510712	28.680481	28.796967	28.907501	28.639038	28.723907	28.777222	28.796967	28.806824	28.769318	28.733795	28.53836	28.414001	28.263977	28.106049	27.967896	28.206726	28.26004	28.394257	28.325165	28.086334	26.402527	25.826141	26.434113	27.055908	27.577026	27.821808	27.969849	27.961975	26.67691	26.603882	26.97696	26.854553	26.917725
4.23	26.755432	26.704315	26.716583	26.779968	26.902618	27.08252	27.17862	27.289001	27.415741	27.597687	27.773499	27.701965	27.834839	27.679474	27.571106	27.305359	27.51184	27.605865	27.593597	26.92511	27.209259	27.049835	26.92511	26.761566	26.550995	26.489685	26.471283	26.469238	26.414032	26.89035	27.246063	27.644714	27.659027	27.282867	27.491394	27.742828	27.818481	27.444366	27.037567	26.812683	26.988495	27.313538	27.45459	27.532288	27.513885	27.090698	27.311493	27.405518	27.397339
0.64	27.542389	27.983643	27.915009	27.9758	27.983643	28.03659	28.130737	28.273895	28.360199	28.41513	28.470032	28.450409	28.452393	28.628876	28.605347	28.532806	28.546509	28.532806	28.530823	28.456299	28.285675	28.217041	28.23468	28.203308	28.199371	28.105255	28.120941	28.14447	28.266052	28.31314	28.385712	28.497498	28.59555	28.67987	28.748535	28.842651	28.887787	28.930908	28.921112	28.923065	28.966217	28.923065	28.650452	28.448456	28.471985	28.477875	28.460236	28.422974	28.307251
0.88	28.496979	28.456818	28.354462	28.123657	28.21399	28.424713	28.561188	28.515045	28.31836	28.39862	29.002716	28.723755	28.021301	27.748383	27.933014	28.089539	28.121674	28.099579	28.11966	27.89087	27.310852	26.9516	26.805084	26.983704	26.702728	26.606384	26.785004	27.07602	27.517548	27.864777	28.009277	27.931	27.88684	28.01529	27.959106	28.0755	28.027344	28.143738	28.276215	28.43274	28.24408	27.282745	27.112152	26.815125	26.343475	25.771484	25.622986	25.671143	26.219055
1.67	28.725769	28.834137	28.968597	29.012756	28.970612	28.58728	28.033356	27.88684	27.375061	27.778473	28.04541	28.175842	28.26416	28.364502	28.444794	28.384583	27.710236	27.092072	27.188416	27.906921	28.193909	28.282227	28.280212	28.352478	28.376556	28.430725	28.509003	28.5672	28.639465	28.699677	28.737793	28.719757	28.687622	28.47287	28.466858	28.58728	28.707703	28.689636	28.581268	28.488953	28.41269	28.372528	28.374542	27.916962	27.565735	27.76242	27.467377	27.690155	28.08554
0.84999996	27.32663	27.23642	27.254059	27.354095	27.385468	27.354095	27.312897	27.20111	26.926544	26.699036	25.386993	25.508575	25.804718	26.196991	26.59903	26.879486	27.087372	27.183472	26.873596	26.440155	26.475464	26.742188	27.19522	27.156006	26.999115	27.03833	27.022644	27.028534	27.1521	27.150116	26.86966	26.844177	26.928497	27.018738	27.342316	26.989319	26.68335	26.68924	27.089325	27.118744	26.398987	26.56961	27.136414	26.512726	26.246002	26.850067	26.426453	26.32248	26.14206
0.25	27.71994	27.763977	27.918213	28.146545	28.388885	28.549103	28.657257	28.737396	28.753387	28.755402	28.757416	28.697327	28.59317	28.56314	28.499054	28.43695	28.344818	28.230652	28.158539	28.046387	27.958282	27.852112	27.914215	27.902191	27.864136	27.88617	28.018341	28.140533	28.270721	28.292755	28.336823	28.3909	28.45697	28.49704	28.597168	28.577148	28.51706	28.468994	28.42694	28.406921	28.336823	28.2547	28.120514	27.74997	27.183167	26.986877	27.22522	26.83667	26.60434
0.47	29.031403	29.035461	29.059784	29.031403	29.027344	28.889435	28.79007	28.682587	28.597382	28.498016	28.479767	28.465576	28.422974	28.354034	28.325653	28.264801	28.368225	28.303345	28.274933	28.28711	28.356049	28.445282	28.477753	28.46759	28.443268	28.396637	28.376343	28.396637	28.641998	28.607544	28.556824	28.558868	28.58319	28.591309	28.55075	28.396637	27.966675	27.536743	27.654358	27.6138	27.062195	26.89386	26.966858	27.366394	27.853119	27.64624	26.693085	27.398834	27.392761
1.0	26.7305	26.812622	26.842682	26.94281	26.938812	26.950836	26.948822	27.26529	27.219208	27.193176	27.2052	27.211212	27.181152	27.076996	26.950836	26.842682	26.718506	26.600311	26.59433	26.498169	26.470123	26.50821	26.612335	26.744537	26.888733	27.006897	27.095032	27.177155	27.207184	27.27127	27.313354	27.547668	27.601746	27.697906	27.769989	27.774017	27.59375	27.475586	27.357391	27.229218	27.076996	27.072998	27.093018	27.143097	27.227234	27.42752	27.451538	27.325348	27.337372
0.58	28.570038	28.24646	28.33078	28.346466	28.407257	28.491608	28.585754	28.61319	28.572021	28.39746	28.262146	28.268036	28.275879	28.31314	28.309204	28.32489	28.509247	28.656342	28.760284	28.81717	28.850494	28.879913	28.88385	28.903473	28.928955	29.219208	29.223145	29.195679	29.201569	29.179993	29.150574	29.04663	28.932892	28.850494	28.734802	28.652435	28.605347	28.623016	28.617126	28.656342	28.732819	28.848541	28.911316	28.96817	28.99759	28.989746	28.927002	28.77597	28.597504
1.53	27.735504	27.68451	27.625397	27.48877	27.203278	27.013641	26.895386	26.911682	27.080933	27.317474	27.53769	27.258331	27.450012	27.490814	27.688599	27.833374	27.914948	27.833374	27.68451	27.399048	26.983063	26.805664	27.967957	27.88028	27.847656	27.82724	27.89862	27.97815	28.084167	28.129028	28.137207	28.220795	28.279938	28.328888	28.530731	28.518524	28.46753	28.41452	28.36966	28.388	28.394135	28.29422	28.17389	27.892517	27.474487	26.850525	27.095215	26.595642	26.444733
0.42999998	29.067596	29.057526	29.091736	29.065582	29.039429	28.97705	28.884491	28.759766	28.657166	28.606873	28.72757	28.71753	28.68332	28.667206	28.52237	28.492188	28.544495	27.94696	27.458038	27.32727	27.2146	27.331299	28.309113	28.37146	28.246735	27.46408	26.6734	26.973175	26.955078	26.214691	26.266998	26.733765	26.92691	26.743805	27.160278	27.427887	27.647186	27.838318	27.59488	27.093903	27.319244	27.709534	27.781982	26.942993	26.44403	26.582855	27.162292	27.462067	27.685394
2.9199998	27.7547	27.152618	26.85852	27.016418	27.865234	27.973816	28.056702	28.139618	28.30545	28.417938	28.534424	28.619293	28.76538	28.802887	28.773254	28.737732	29.027893	28.9292	28.840363	28.822601	28.684448	28.366638	28.098175	27.934326	27.841553	27.731018	27.450714	27.334229	27.871155	27.541504	27.496094	27.652039	27.790222	27.956024	28.143585	28.271881	28.1633	27.498077	26.742035	26.65915	26.526886	26.821014	27.142761	27.434906	27.725098	27.93631	28.155426	28.33899	28.358734
2.31	29.464691	28.965515	28.926819	28.103699	28.223907	28.05481	27.765503	28.060913	28.39505	28.081299	27.573975	27.36615	27.170563	27.17871	27.43747	27.84903	28.168915	28.586578	29.006287	29.432098	29.580841	29.53601	29.38321	29.258911	29.287445	29.207977	29.138702	29.120361	29.28946	29.448395	29.480988	29.393372	29.258911	29.089813	28.892181	28.16278	28.07721	28.794373	28.78012	28.792358	28.904388	28.818817	28.128143	27.567871	27.225586	26.891449	27.29892	27.824585	27.013702
2.12	28.615082	28.393005	28.2341	27.98758	28.111847	28.003876	27.967194	28.036469	28.170929	28.340057	28.456177	28.362457	27.439514	27.13797	27.31726	27.488403	28.725128	28.692505	28.708801	28.66806	28.46637	27.918304	27.590271	27.645294	27.201141	26.418762	26.485992	26.736603	26.938293	26.648987	26.95459	27.174652	27.25409	27.408936	27.736969	26.97702	26.74881	27.241882	26.477844	26.559357	27.374298	27.427277	27.319305	26.997375	27.050354	27.520996	27.759369	27.743073	26.7529
0.26999998	27.69989	27.663849	27.858124	27.990326	27.92221	28.038391	28.074432	28.024353	27.683868	27.283295	27.251251	27.313354	27.333374	26.782593	27.083008	27.325348	26.716492	26.964844	27.241241	27.58374	27.92221	28.100464	28.272705	28.38086	28.444977	28.44696	27.97229	26.968842	28.398895	28.458984	28.51706	28.625214	28.705353	28.737396	28.669281	28.591156	28.475006	28.22464	28.03238	27.900177	26.792603	27.000885	27.211212	27.38144	27.521637	27.257263	26.812622	26.804626	26.976868
0.28	27.508575	27.586487	27.302765	26.525513	27.18689	27.714386	27.772308	27.662415	27.51059	26.443604	26.37967	26.515533	27.218842	27.900208	28.04007	28.175934	28.2099	28.275848	28.233887	28.149963	28.048065	27.918182	27.790314	27.34674	27.039032	27.962128	27.908173	27.888214	27.714386	27.68042	27.584503	27.25882	27.152924	27.40268	27.622467	27.774323	27.468597	27.41867	27.434662	27.522552	27.59848	27.710388	27.736359	27.76233	27.736359	27.70639	27.702393	27.300781	26.929138
0.38	26.7753	26.741302	26.7753	27.045013	27.312775	27.548553	27.724365	27.888214	27.944153	28.010101	27.576508	27.62445	27.74234	27.8862	28.026093	28.10199	28.131989	27.986115	27.750336	27.596497	27.540558	27.34674	27.260803	27.406677	27.376709	27.23883	27.122955	27.051025	27.106964	27.152924	27.204865	27.226837	26.581482	26.113922	27.015045	27.432648	27.666412	27.868225	27.9841	27.988129	27.852234	27.8862	27.768341	27.522552	27.308777	27.252838	26.723328	26.293732	26.373657
0.35999998	27.86023	28.181915	28.331787	28.469635	28.5336	28.551575	28.531586	28.473633	28.38974	28.26184	28.14795	28.054047	27.986115	28.036072	27.918182	27.838257	27.832275	27.972137	28.113983	28.285828	28.427704	28.535583	28.551575	28.575531	28.433685	27.950165	28.034058	28.104004	28.161957	28.233887	28.269836	28.247864	28.141968	28.032074	27.874237	27.902191	27.956146	26.659393	26.483551	26.943115	27.01706	27.156921	27.52655	27.806305	27.506561	26.995087	27.432648	27.396698	27.46463
0.17999999	28.628082	28.644165	28.662231	28.644165	28.660217	28.608002	28.54367	28.473358	28.386963	28.31662	28.240265	28.139801	28.043365	27.928833	27.856506	27.808258	27.733917	27.727905	27.800232	27.964996	28.111664	28.244293	28.397003	28.551727	28.648163	28.704437	28.71045	28.726532	28.915405	28.79486	28.73056	28.674286	28.573822	28.471344	28.366852	28.260376	28.17398	28.067474	28.0112	27.987091	27.643494	27.603302	27.625427	27.703796	27.788177	27.565155	27.820343	27.605316	26.029999
0.65999997	27.99759	28.283142	28.511566	28.71756	28.848114	28.964355	29.029633	29.449799	29.384521	29.160156	28.907257	28.809357	28.209717	27.78955	27.730408	27.493805	27.569275	27.479553	27.54889	28.038391	28.11792	28.14853	28.244385	28.376953	28.523804	28.678802	28.746124	28.831787	28.356567	27.728363	27.76712	28.672699	28.650269	28.760406	28.882782	28.907257	28.901123	28.909302	28.542175	27.434662	26.863586	27.14096	27.487701	28.58908	28.456512	28.487091	28.228058	28.09143	28.02002
0.84	28.481903	28.432678	28.336273	28.06958	27.733154	27.704437	27.815216	27.702362	27.694183	27.77417	27.91571	28.104462	28.330109	28.533203	28.66037	28.71167	28.734222	28.71167	28.734222	28.812195	28.822449	28.795776	28.781403	28.670624	28.619354	28.500366	28.161896	27.562866	27.626465	27.790588	27.889069	28.096252	28.07779	28.178314	28.350616	28.50653	28.676788	28.812195	28.941437	29.048096	29.132202	29.132202	29.00708	29.091187	29.009125	28.76294	28.596771	28.442932	28.276764
0.42999998	27.405487	27.535675	27.727936	28.004333	28.248688	28.416931	28.48703	28.51706	28.50705	28.481018	28.472992	28.430939	28.40091	28.36084	28.362854	28.302765	28.064423	27.71994	27.677856	27.715912	27.751984	27.862122	27.725922	27.80606	27.814056	27.87616	28.100464	28.256683	28.394897	28.479004	28.493042	28.491028	28.525085	28.54309	28.589172	28.523071	28.44696	28.348816	28.352844	28.348816	28.270721	28.084442	27.96228	27.82608	27.687897	27.529663	26.98288	26.830658	26.746552
1.17	27.531647	27.772003	27.938232	28.02237	27.850128	27.842102	27.794037	27.763977	27.753967	27.725922	27.691895	27.629791	27.527649	27.449554	27.31134	27.227234	27.29132	27.35141	27.42752	27.56369	27.717926	27.86612	28.03238	28.13852	28.236664	28.302765	28.314789	28.266693	28.238678	28.1846	28.112488	28.056396	28.036377	28.056396	28.01236	27.914215	27.840088	27.753967	27.651825	27.2052	27.878143	27.249237	26.400055	26.968842	27.443542	27.673859	27.72995	27.761993	27.547668
0.53999996	27.58142	27.603363	27.571442	27.553467	27.18814	26.569275	26.782898	26.725006	26.974548	27.08432	27.283966	27.533508	27.78305	28.022614	28.144379	27.763092	26.11612	26.10614	26.529358	26.812836	27.086334	27.293945	27.46762	27.625336	27.693207	27.769073	27.719147	27.609375	27.351837	27.134247	27.242035	26.922638	26.22992	26.032288	26.615204	27.118256	27.469635	27.693207	27.884857	27.832947	27.317902	27.319885	27.673248	28.224213	28.284119	28.375946	28.43982	28.4039	28.132416
1.92	28.578613	28.513397	28.491669	28.460052	28.418549	28.315765	28.2229	28.118134	28.00946	27.932373	27.699158	27.628021	27.645813	27.746613	27.851349	27.96991	28.086517	28.193237	28.280212	28.33554	28.367157	28.361237	28.535156	28.541077	28.525269	28.493652	28.473877	28.479797	28.428436	28.32367	28.240692	28.133942	28.021301	27.965973	27.867157	27.825653	27.873077	27.924469	28.045013	28.139893	28.236725	28.325653	28.270325	28.11618	27.86914	27.327637	28.04898	28.027252	27.098389
2.24	27.671265	27.791595	27.818115	27.911926	27.973114	28.022064	28.06897	28.077148	28.126099	28.126099	28.183197	28.21582	28.115906	28.21582	28.113861	28.093445	28.107727	28.177094	28.175049	28.152618	28.06491	27.958832	27.86502	27.801788	27.761017	28.228058	28.211761	28.234192	28.260712	28.34433	28.436096	28.503418	28.562561	28.493225	28.552368	28.558472	28.582947	28.756317	28.727753	28.715546	28.713501	28.71756	28.656372	28.623749	28.613556	28.560516	28.429993	27.86911	27.04715
0.22	27.884613	28.02127	28.15387	28.304565	28.43518	28.50351	28.55774	28.58789	28.605988	28.605988	28.638123	28.595917	28.52359	28.559753	28.483398	28.447235	28.421112	28.368866	28.304565	28.220184	28.081543	27.964996	27.975037	27.92279	27.938873	27.979065	28.077515	28.15387	28.27243	28.411072	28.51355	28.573822	28.583862	28.595917	28.857147	28.84909	28.841064	28.804901	28.80893	28.748627	28.672272	28.571808	28.451263	28.388977	28.250336	28.083557	28.029297	28.0112	28.009216
0.24	27.574402	27.48877	27.676361	27.77832	27.859894	27.8721	27.914948	27.92514	27.986298	27.984253	27.980194	27.935333	27.792572	27.810944	27.5112	27.303192	27.670258	27.884338	28.02707	28.010773	28.012817	28.110687	28.161652	28.155548	28.108643	28.326843	28.341095	28.277893	28.21875	28.118835	28.035248	27.955719	27.921051	27.71103	27.529541	27.490814	27.085022	26.791382	26.75061	26.495728	26.459015	26.569122	27.023834	27.350098	27.323578	27.19104	26.91986	26.605835	26.357056
0.79999995	28.216705	28.332947	28.243225	26.987152	26.214325	26.110321	26.6568	27.109497	27.299133	27.660034	28.086212	28.434906	28.646973	28.720367	28.732605	28.695923	28.65921	28.651062	28.206512	28.084167	28.088257	27.655975	27.260376	27.405151	27.97406	28.573578	28.661255	28.77951	28.958954	29.085388	29.285217	29.138397	28.918182	28.691833	28.237122	28.359467	28.457336	28.445099	28.49405	28.01892	28.10254	28.396149	28.58783	29.19754	29.385132	29.189362	29.101685	28.451202	27.753845
2.44	28.673492	28.6857	28.651062	28.677551	28.726501	28.687744	28.720367	28.732605	28.718353	28.71222	28.689789	28.618439	28.608246	28.596008	28.551147	28.542969	28.547058	28.481812	28.353333	28.228973	28.19632	28.208557	27.994476	27.904755	27.843567	27.865997	28.055634	28.273804	28.135162	26.80362	26.99121	27.48877	27.959808	28.186127	28.520538	28.640839	28.728546	28.83252	28.838654	28.82846	28.791748	28.68164	28.498108	28.24936	27.696747	27.144165	27.692657	27.335815	27.335815
0.35999998	27.401154	27.53363	27.684143	27.812592	27.928986	28.023315	28.099579	28.201935	28.268158	28.280212	28.14975	28.083527	28.017303	28.019318	28.01529	28.03537	27.969147	27.822632	27.68814	27.515564	27.441315	27.393127	27.280731	27.342957	27.401154	27.53363	27.65805	27.822632	27.99121	28.107605	28.141724	28.143738	28.13974	28.161804	28.147766	28.165802	28.123657	28.059448	28.001251	27.947052	27.888855	27.812592	27.738342	27.66809	27.635986	27.63797	27.684143	27.65805	27.59784
0.13	26.967255	28.402313	27.846039	27.72107	27.142609	26.723389	27.17688	27.465118	27.690857	27.513489	26.787872	26.65686	27.10434	27.344177	27.418732	27.719055	28.017365	28.245117	28.374115	28.466827	28.507141	28.571625	28.517212	28.4487	28.402313	28.249146	28.168518	28.16449	28.17862	28.229004	28.279388	28.28543	28.257202	27.876282	27.164795	26.880585	27.174866	27.80371	27.28775	27.116425	27.285736	26.471436	26.042145	26.50772	26.969269	27.199066	27.23935	26.8302	26.23764
0.28	27.501556	27.687225	27.631317	27.623322	27.160187	27.114288	27.291962	28.122406	28.16034	28.19629	28.220245	28.208252	28.15036	28.030579	28.008636	27.962708	27.0484	26.00232	26.084167	27.38379	27.427704	27.535492	27.44168	27.0484	27.353851	27.272003	26.776886	27.06836	27.256012	27.515533	27.611359	27.751099	27.804993	27.866882	27.966705	28.030579	28.004639	28.01062	27.92279	27.272003	26.71701	26.563293	26.619202	25.6969	26.09616	26.573273	26.852753	27.152191	27.269989
0.48	28.045563	28.148376	28.200775	27.78357	27.392548	26.114685	25.431427	25.691437	26.09253	26.219513	26.1026	26.298096	26.344452	26.564148	26.937042	27.291779	27.614258	27.83194	27.96698	28.081848	28.160461	28.152405	28.505127	28.452728	28.325745	28.224945	28.162476	28.027435	27.785583	27.505402	27.307892	27.158752	27.156738	27.22525	27.463104	27.414703	27.275635	27.39859	27.72107	27.936737	28.112091	28.239075	28.293488	28.317688	28.267303	28.271332	28.543427	28.515198	28.22293
0.42	27.725922	27.66986	27.745972	27.892181	28.056396	28.180573	28.268707	28.24469	28.156555	28.100464	28.394897	28.34082	28.290741	28.220642	28.174591	28.140533	28.072418	27.978302	27.926208	27.840088	27.776001	27.7099	27.527649	27.48758	27.49762	27.535675	27.639801	27.751984	27.894165	28.040375	28.130524	28.212616	28.206635	28.178589	27.607758	27.705902	27.557709	26.600311	26.1557	26.432098	26.904755	27.147095	27.263275	27.283295	27.2753	26.970856	25.90332	26.151672	26.392029
0.35	28.151703	28.239594	28.374542	28.521729	28.648468	28.73227	28.801788	28.865173	28.922394	28.897858	28.846771	28.773163	28.70163	28.66687	28.64029	28.63211	28.564636	28.486969	28.399048	28.26004	28.186462	28.16397	28.278442	28.266174	28.262085	28.331604	28.454254	28.572815	28.644379	28.695496	28.734314	28.803833	28.871307	28.887665	28.889679	28.879486	28.803833	28.75885	28.720001	28.69345	28.644379	28.525818	28.32956	28.219147	28.178284	28.155792	28.405182	28.419495	28.376556
2.02	27.55478	27.67334	27.798035	27.937042	28.037231	28.143524	28.227325	28.331604	28.44403	28.501282	28.354095	28.401093	28.286621	28.088318	27.85733	28.002472	28.151703	28.192596	28.215057	28.159882	28.053558	27.967712	28.184418	28.178284	28.19873	28.305023	28.392914	28.495148	28.57077	28.63211	28.695496	28.703674	28.695496	28.707764	28.840637	28.634155	28.466522	28.337738	27.904327	27.4505	27.152039	27.015076	27.252197	27.374847	26.293427	25.99701	26.174866	26.121704	27.031433
0.29	26.618591	26.205383	26.193298	26.731445	27.545715	27.549744	27.513489	27.910553	28.146362	28.122162	28.011322	27.87024	27.779541	27.898438	28.273346	28.4628	28.513184	28.563568	28.49707	28.440613	28.37613	28.33783	28.271332	28.18869	28.158447	28.047607	27.932709	27.86618	28.130219	28.152405	28.136261	28.16449	28.208832	28.247131	28.33783	28.422485	28.515198	28.579681	28.613953	28.603882	28.64621	28.626068	28.573639	28.529297	28.553497	28.112091	27.656586	27.505402	27.346191
1.22	28.787476	28.812012	28.830414	28.856995	28.840637	28.791565	28.656647	28.35205	28.096497	27.977936	28.135345	28.1333	28.16397	28.245728	28.380646	28.536041	28.656647	28.779297	28.87741	28.961243	29.036896	29.079803	29.394623	29.378296	29.345581	29.341492	29.247437	29.094116	28.8815	28.654602	28.480835	28.35205	28.2948	28.127167	28.029053	26.908752	26.528534	26.775879	27.479126	27.804169	28.051544	28.219147	28.305023	28.317291	28.235504	27.828705	27.258331	26.980316	26.880157
0.22999999	27.776276	27.810944	27.817047	27.845612	27.837433	27.88028	27.46634	27.109497	26.563019	26.722046	26.9953	27.052399	27.258331	27.46634	27.578491	27.774231	27.986298	28.153503	28.286041	28.322754	28.284027	28.19226	28.555206	28.471619	28.377808	28.330902	28.010773	27.88028	27.933289	27.894531	27.796661	27.660034	27.596832	27.592743	27.982208	27.937347	27.963867	27.933289	27.900665	27.794617	27.8721	27.982208	28.047485	27.916962	27.672272	27.788513	28.528717	28.080109	27.694702
0.65	27.272003	27.37381	27.553467	27.677246	27.902832	28.120422	28.282135	28.389923	28.363983	28.361969	28.811157	28.793182	28.749268	28.749268	28.751251	28.781189	28.725311	28.593536	28.322052	27.986664	27.699188	27.595398	28.194275	28.188293	28.15036	28.194275	28.2901	28.38794	28.46579	28.49173	28.537659	28.5177	28.451813	28.37796	28.82312	28.83908	28.789185	28.749268	28.743256	28.707336	28.677399	28.593536	28.451813	28.194275	27.846924	27.385773	27.156189	27.268005	27.453644
0.7	27.014465	26.998505	27.078339	27.160187	27.248016	27.252014	27.265991	27.359833	27.423706	27.37381	27.21408	27.206116	27.295929	27.351837	27.309906	27.200104	27.102295	26.94458	26.906647	27.14621	27.018463	26.922638	26.862732	26.846771	26.79486	26.740967	26.728973	26.738983	26.774902	26.770905	26.83081	26.68106	26.71701	26.713013	26.503418	26.391602	26.227905	26.179993	26.3956	26.625183	26.699036	26.722992	26.605225	26.978516	26.8927	26.900665	26.92862	26.900665	26.661102
0.31	26.802002	27.241364	27.267578	27.354248	27.37442	27.47519	27.539673	27.704956	27.753326	27.775482	27.630371	27.46109	27.406647	27.332062	27.309906	27.396576	27.507416	27.567902	27.68277	27.741241	27.584015	27.205109	27.146637	27.092224	26.98944	26.898743	26.9068	27.001526	27.035797	27.154724	27.376434	27.491302	27.174866	26.715332	27.047882	26.995483	27.180908	28.001251	27.964966	27.956879	27.920624	27.416718	27.11441	27.219208	27.33612	27.281677	27.346191	27.30185	27.217194
0.14	26.98288	27.18515	27.23523	27.137085	26.986877	26.906769	26.608337	25.592896	25.324493	25.612915	26.233795	26.62436	26.950836	27.203186	27.09903	26.658417	26.606323	26.840668	27.157135	26.656403	26.96286	27.255249	27.44754	27.569702	27.49762	27.153107	26.900757	26.990875	26.870697	26.924774	26.988892	27.17514	26.446106	25.975433	26.20575	26.706482	27.147095	27.40747	27.64383	27.840088	27.784027	27.15512	25.871277	26.255829	25.85727	26.35196	26.718506	26.958832	27.261261
1.39	28.271332	28.263245	28.224945	28.28946	28.3096	28.351929	28.374115	28.093964	27.567902	27.43689	27.527588	27.858124	28.06372	28.281403	28.466827	28.531311	28.710693	28.789307	28.807465	28.75705	28.78125	28.839691	28.716766	28.765137	28.55954	27.686798	26.846344	26.999512	27.271606	27.400604	27.203094	27.209137	27.031769	26.862457	26.912842	27.237335	26.977356	26.336395	26.1167	26.636719	27.019684	27.265564	27.47519	27.537659	27.618286	27.749298	27.844025	27.910553	27.708984
2.22	27.833954	27.684784	27.5961	27.654572	27.551788	27.49936	27.444946	27.53363	27.68277	27.89038	28.114105	28.305573	28.283417	28.229004	28.152405	28.166504	27.962952	27.954865	27.985107	28.045563	28.047607	28.007294	27.958923	27.81781	27.713013	27.664642	27.642487	27.650543	27.52356	27.531616	27.491302	27.453003	27.092224	26.850372	27.035797	27.132538	27.05191	26.273926	26.243683	26.67099	26.556091	26.874542	26.580292	26.971283	27.267578	27.267578	26.98944	26.749603	26.850372
0.28	27.83075	28.027008	28.249817	28.427673	28.597351	28.760895	28.906036	28.971466	28.893768	28.795654	29.071625	29.018494	28.991913	28.975555	29.006226	28.948975	28.75476	28.243683	27.66925	27.268555	26.916931	27.127502	27.548615	27.385101	27.315582	27.589508	27.89206	28.057648	28.268219	28.399048	28.476746	28.54013	28.546234	28.533997	28.679138	28.589172	28.550323	28.658691	28.771118	28.78952	28.72818	28.576904	28.370453	28.118988	27.740784	27.55069	27.311493	27.215424	27.405518
0.11	28.26413	28.266174	28.366364	28.450165	28.362274	28.11081	27.626312	27.58133	27.767365	27.808258	27.724426	28.024963	28.399048	28.713898	28.842682	28.889679	28.799744	28.644379	28.497192	28.350006	28.235504	28.174194	28.227325	28.184418	28.180328	28.253906	28.337738	28.450165	28.560577	28.623932	28.650513	28.664825	28.687317	28.683228	28.75885	28.709808	28.630066	28.589172	28.57077	28.529907	28.45221	28.341827	28.16397	27.885956	27.932953	27.920685	28.01065	27.89206	27.843018
0.24	27.910187	27.928223	27.994324	28.06842	28.122498	28.192596	28.23465	28.280731	28.284729	28.238678	28.260712	28.206635	28.144531	28.070435	28.024353	28.072418	27.872131	27.655823	27.585724	27.197174	27.125092	26.910767	26.446106	26.802612	27.062988	27.285309	27.353394	27.42752	27.565704	27.647827	27.800049	27.898193	27.990326	28.054413	27.938232	27.968292	27.978302	27.93222	27.924225	27.892181	27.840088	27.72995	27.621796	27.399475	27.036957	26.940826	26.676422	26.712494	26.708466
2.02	27.796051	27.731934	27.635803	27.567719	27.647827	27.647827	27.7099	27.73996	27.852112	27.920197	27.974274	28.02835	28.046387	28.024353	27.990326	27.976288	27.96228	27.908203	27.792023	27.697906	27.63382	27.591736	27.565704	27.465576	27.395477	27.315338	27.267273	27.24524	27.587738	27.609772	27.629791	27.657837	27.713928	27.818054	27.9823	28.06842	28.160553	28.20462	28.19461	28.208618	28.346832	28.366852	28.322784	28.294739	28.248688	28.246674	28.16858	28.066437	27.928223
0.11	28.259216	28.26123	28.239075	28.23706	28.499084	28.517212	28.551483	28.59784	28.652252	28.630096	28.53537	28.402313	28.231018	27.954865	27.424805	27.059967	27.582	27.779541	27.751312	27.321991	27.579987	27.749298	27.878296	28.295502	28.577667	28.761078	28.841705	28.861877	28.928375	28.918304	28.85382	28.763123	28.67038	28.638153	28.543427	28.43457	28.287445	28.128204	27.987122	27.924652	28.271332	28.26123	28.277374	28.329773	28.3721	28.486969	28.4104	27.962952	28.037506
1.17	27.126495	27.455017	26.98944	26.541992	26.703217	26.64679	26.963226	27.382477	27.00354	26.48758	26.779816	27.35022	27.751312	28.013336	28.170532	28.29953	28.412415	28.480927	28.49707	28.505127	28.224945	27.900452	28.045563	28.166504	28.233032	28.21286	28.12619	28.031464	27.912567	27.852081	27.569916	26.461365	26.822144	27.197052	27.54773	27.781555	27.932709	28.041534	28.132233	27.297821	25.892975	26.181213	26.638733	26.412994	26.894714	27.251465	27.366333	26.864471	26.38678
2.31	29.10846	29.15915	29.07602	29.000977	28.94217	28.893494	28.838715	28.765717	28.672424	28.579132	28.457458	28.382416	28.343903	28.457458	28.404724	28.410828	28.431091	28.569	28.729218	28.875244	28.990845	29.098328	29.19162	29.232178	29.246368	29.303131	29.246368	29.169312	29.112518	29.082092	28.875244	28.660248	28.60144	28.546692	28.528442	28.510193	28.43515	28.31549	28.26886	28.258728	28.228302	28.21817	28.281036	28.4534	27.587433	26.970917	27.486053	27.707092	27.782135
0.87	28.083832	28.113129	28.154083	28.181427	28.26532	28.390228	28.507294	28.589264	28.657562	28.487793	28.12677	28.120941	28.261414	28.600952	28.638031	28.616577	28.497528	28.333618	28.345337	28.212646	28.04483	27.921875	27.85553	27.93164	28.040924	28.037018	28.089691	28.08191	28.226288	28.304352	28.40387	28.493622	28.304352	27.416473	27.106201	27.582336	27.960907	28.087738	28.29068	28.36679	27.933594	27.41452	27.266205	27.572601	27.750153	27.756012	27.488678	26.971558	26.671051
0.52	26.659332	26.522736	26.665192	26.975464	27.295502	27.459412	27.590149	27.949188	27.990173	27.958954	27.941406	27.875061	27.350128	26.754974	26.602753	26.528595	26.805695	26.944244	26.762756	27.746246	27.820404	27.486725	26.881805	27.26233	27.58429	27.677948	27.709198	27.898468	28.023346	28.093597	28.097504	27.832123	27.000824	26.916931	27.336456	27.674072	27.820404	27.752106	27.705292	27.410614	26.421265	26.138336	26.048553	26.393951	26.649597	26.85254	27.11792	27.371613	27.514038
0.17999999	28.589294	28.437195	28.295227	28.171509	28.12082	28.46759	28.725159	28.877258	28.95636	28.968536	29.185516	29.28894	29.303131	29.266632	29.222015	29.15509	28.8732	29.043549	29.183502	29.078033	29.088165	29.047607	28.954315	28.80832	28.694733	28.607544	28.532501	28.451385	28.137024	27.934235	28.114716	28.496002	28.773834	28.990845	29.100342	29.13684	29.169312	29.189575	29.183502	29.185516	29.193634	29.165253	29.09021	29.035461	28.984741	28.932007	28.77182	27.767944	27.187927
0.94	29.144958	29.193634	29.1409	29.047607	28.980682	28.952301	28.944183	28.899567	28.850891	28.79007	28.682587	28.613617	28.556824	28.690674	28.662292	28.65622	28.719086	28.810333	28.932007	29.009094	29.116577	29.163208	29.19162	29.20987	29.167267	29.142944	29.061798	28.97461	28.946228	28.927948	28.867126	28.812378	28.708954	28.650116	28.558868	28.439209	28.37027	28.50412	28.475708	28.500061	28.621735	28.775848	28.852936	28.8367	28.8732	28.909698	28.806274	28.534515	28.544678
0.29999998	27.368408	27.380585	27.6138	27.991028	28.270874	28.437195	28.506134	28.512207	28.457458	28.092407	28.197876	28.382416	28.477753	28.52237	28.50412	28.16745	27.778076	27.534698	27.41507	27.289337	27.510376	27.735474	27.986969	28.246552	28.475708	28.589294	28.710968	28.816437	28.948242	29.02124	29.082092	29.39035	29.366028	29.370087	29.374115	29.305176	29.27475	29.199707	29.086151	28.976624	28.895508	28.846832	28.812378	29.09021	29.098328	29.144958	29.138885	29.124695	29.181458
0.22	28.138336	28.207611	28.262604	28.246307	28.103699	27.724731	27.353943	27.390594	27.54953	27.702332	27.372284	27.54953	27.561737	27.525085	27.820496	27.908112	28.038513	28.124084	28.160736	28.046661	27.539337	27.535248	27.730865	27.25409	27.17871	27.486359	27.382446	27.398773	27.463959	26.844574	26.463593	26.536926	27.060547	27.188904	27.038147	27.211304	27.282623	27.443573	27.569916	27.694183	27.812347	27.9346	28.014069	28.05072	27.954987	27.736969	26.791595	26.712158	26.367828
0.48999998	27.096466	26.856445	26.850586	27.121826	27.076935	27.195984	27.326721	27.475006	27.607697	27.757965	27.900421	28.015533	28.124817	28.2146	28.249725	28.079956	28.440948	28.351196	28.111176	27.94336	27.869202	27.80481	27.769684	27.705292	27.683807	27.66626	27.646729	27.644775	27.63504	27.631134	27.677948	27.769684	27.859436	28.009705	28.15213	28.218506	28.138489	28.105316	28.20874	28.054565	27.929688	27.599915	27.424286	27.60382	27.726746	27.841888	27.894562	27.916046	27.88675
0.66999996	28.890137	28.808655	28.75772	28.698639	28.64972	28.596771	28.501007	28.397095	28.321716	28.268738	28.276886	28.246307	28.274841	28.303375	28.403198	28.5112	28.653809	28.837158	28.973663	29.097961	29.114258	29.059235	29.049072	28.886078	28.849396	28.906433	28.725128	28.710846	28.76587	28.826996	28.812714	28.743439	28.66806	28.615082	28.75772	28.753632	28.733246	28.808655	28.920715	29.030731	29.116302	29.08371	28.549896	27.52304	27.197052	27.358002	28.32782	28.360413	28.380798
0.24	27.59842	28.012024	28.052765	28.044617	27.936646	27.904022	27.98758	27.96109	27.696228	27.307068	27.32132	26.962738	26.893463	27.59842	27.62082	27.736969	27.873474	27.952942	28.052765	28.046661	28.03238	27.924408	27.567871	27.180756	27.29892	27.492462	27.626953	27.66565	27.73288	27.408936	27.335602	27.466003	27.61676	27.806244	27.946808	28.07315	28.203522	28.393005	28.435791	28.445984	28.539703	28.547852	28.490814	28.405243	28.34616	28.34616	28.26059	28.12204	27.952942
0.71	27.841888	27.951141	27.894562	27.367706	26.875946	26.858368	26.97937	27.190125	27.379395	27.588196	27.72284	27.791138	27.750153	28.068237	28.04483	28.13263	28.09555	28.08191	28.068237	27.997986	27.88089	27.41452	26.801788	26.907166	27.09256	27.318909	27.197906	27.151093	27.305237	27.55307	27.822357	28.027252	28.226288	28.304352	28.26532	28.29068	28.300446	28.401917	28.218506	28.007751	27.586243	27.076935	26.831055	26.920837	26.696411	26.65155	27.012543	27.172546	27.30719
0.74	28.567444	28.332947	28.149445	27.823181	28.58783	28.481812	28.394135	28.322754	28.357422	28.43695	28.58783	28.710175	28.840698	28.97934	29.042572	29.085388	28.775421	28.6633	28.68164	28.763214	28.840698	28.914093	28.87738	28.7836	28.687744	28.559296	28.457336	28.36966	28.553162	28.475677	28.459381	28.53482	28.65512	28.81009	28.746887	28.726501	28.675507	28.63269	28.567444	28.563385	27.99649	28.090302	28.226929	28.337036	28.447144	28.571533	28.640839	28.559296	27.584595
1.73	27.269989	27.295929	27.499573	27.729156	27.838928	28.032593	28.104462	28.192291	28.14038	28.112427	28.030579	28.064514	28.220245	28.32605	28.302094	28.268158	28.216248	28.220245	28.168335	28.102448	27.966705	27.811005	27.635315	27.53949	27.493591	27.525513	27.379791	27.381775	27.371796	27.517548	27.71518	27.968689	28.182312	28.33603	28.2901	28.086487	28.180298	28.152374	28.082489	28.048553	27.912811	27.295929	26.848755	26.91864	27.03244	26.824799	26.267853	26.505402	26.637146
1.6999999	26.99054	26.851044	26.822327	27.257233	27.548523	27.63263	27.76596	27.882904	27.917755	28.01419	28.176239	28.336273	28.434723	28.520874	28.543457	28.555756	28.682953	28.492157	28.346527	28.430634	28.535248	28.539337	28.486023	28.414215	28.289093	28.11264	27.663391	27.28183	28.41217	28.31778	28.284973	28.299347	28.352661	28.282928	28.297272	28.276764	28.305481	28.250092	28.01828	27.222351	26.961823	26.87564	26.924896	26.900269	26.848999	27.107452	27.257233	27.238739	27.224396
1.52	28.01828	27.747498	27.91571	28.108551	28.389587	28.444977	28.40805	28.352661	28.055206	27.940338	27.755707	27.113617	26.941315	27.054138	27.154633	27.119781	27.630585	27.761871	27.86444	27.837769	27.464417	27.58133	27.839813	28.049072	28.217285	28.001892	27.67981	27.472626	27.249023	26.976166	27.497223	27.663391	27.848022	27.9711	28.063416	28.106506	27.917755	27.544403	27.415192	27.134125	28.246002	28.059326	27.558777	27.070526	27.43158	27.989563	27.96701	27.91983	27.249023
0.56	25.886536	25.926483	25.830658	25.894531	25.788727	25.818665	25.812683	25.960419	26.10614	26.263855	26.441528	26.527374	26.433533	25.022125	25.02414	25.131927	25.473297	25.431396	25.489288	25.49527	26.048248	26.615204	26.974548	27.236053	27.463623	27.45166	27.543488	27.597382	27.665253	27.65329	27.507538	27.393768	27.293945	27.18814	26.876709	26.651123	26.746948	26.884705	27.148224	27.289948	27.07434	26.451508	26.154053	25.824646	26.607208	26.98053	26.910645	26.57727	26.730988
1.0699999	28.135162	28.037292	27.953674	27.727325	27.90271	28.043396	28.190216	28.334991	28.646973	28.842743	28.916138	28.97528	29.026245	29.313751	29.24646	29.211792	29.236267	29.256653	29.260742	29.248505	29.173065	29.026245	28.92633	28.89981	28.865143	29.138397	29.093536	28.97934	28.838654	28.791748	28.789703	28.775421	28.861084	28.922241	28.993622	28.981384	28.834564	29.279083	28.879425	28.447144	28.212646	27.892517	27.737518	27.810944	27.894531	27.923096	27.83133	27.22165	26.942291
0.55	26.271027	26.101257	26.08368	25.753906	25.941254	26.200775	26.684723	26.97937	27.195984	27.19403	27.020355	26.899353	26.95987	26.971558	26.858368	26.817413	27.523804	27.478912	27.480865	27.469177	27.52185	27.328674	27.293549	27.000824	26.831055	26.770569	26.55008	26.56958	25.999786	26.226135	26.187103	26.24759	26.499329	26.786194	26.99887	27.213531	27.365753	27.416473	27.449646	27.514038	27.570648	27.498444	27.4516	27.426239	27.426239	27.396973	27.309143	27.235016	27.094513
0.61	28.252441	28.630188	28.705322	28.871857	29.022156	29.176514	29.18869	29.062775	28.89624	28.715485	28.496155	28.459595	28.443329	28.327576	28.031067	28.065582	28.246338	28.518494	28.752045	28.920624	29.001862	29.02826	29.040436	29.036377	28.997803	29.040436	28.9917	28.916565	28.875946	28.849518	28.839386	28.798767	28.71347	28.618011	28.526611	28.469757	28.364136	28.102142	28.14682	28.291016	28.410858	28.526611	28.581451	28.634247	28.646454	28.670807	28.745941	28.82312	28.865784
0.17	27.7836	28.014404	28.225159	28.490082	28.753021	28.917603	28.925629	28.375702	28.120789	28.203094	28.010406	27.952179	27.93814	28.028473	28.229156	28.395752	28.423859	28.331543	28.04654	27.446411	27.492584	27.344055	27.641083	27.275818	26.890442	27.09317	27.370148	27.655151	28.014404	28.39978	28.666718	28.753021	28.781128	28.728943	28.769073	28.72293	28.612518	28.49411	28.341583	28.14087	27.52066	27.408264	27.384186	27.3862	27.259735	27.091156	27.68927	27.498596	27.446411
0.25	27.553802	26.818573	26.207275	26.310852	26.771881	26.987152	27.06839	27.245087	27.464417	27.775177	28.00058	28.112305	28.150879	28.144806	28.132599	28.163055	28.331635	28.319458	28.291016	28.244293	28.20166	28.144806	28.05542	27.951843	27.829987	27.628937	27.385223	27.281647	27.281647	27.334442	27.431915	27.563934	27.68985	27.823914	27.96405	28.07779	28.171204	28.211823	28.272736	28.305237	28.282898	28.244293	28.191498	28.163055	28.124481	28.089966	28.002625	27.94983	27.876709
2.4099998	26.950653	27.175446	27.360107	27.789612	27.651123	27.934143	28.07663	28.23117	28.291382	28.411835	28.58844	28.761047	28.84134	28.847351	28.857391	28.875458	29.152435	29.118317	29.032013	28.805206	28.540283	28.459991	28.433899	28.413818	28.177002	27.352081	26.890442	26.635529	27.576874	27.825745	27.930115	27.344055	27.303894	27.705322	27.873932	28.074615	28.235199	28.341583	28.415833	28.451965	28.110748	28.162933	28.144867	27.952179	27.77356	27.703308	27.787628	27.67923	27.191498
0.14999999	28.611908	28.569275	28.536774	28.524567	28.463654	28.408813	28.345856	28.089966	28.059479	28.179321	28.1651	28.171204	28.211823	28.37024	28.47583	28.563171	28.62613	28.67691	28.73175	28.745941	28.697205	28.624084	28.693146	28.542847	28.390533	28.140717	28.161041	28.161041	27.89093	27.4888	27.584259	27.423798	27.338501	27.446136	27.297882	27.511139	27.758911	28.020905	28.280853	28.506317	28.630188	28.69519	28.719543	28.756104	28.573334	28.187439	28.142761	27.700012	27.480682
0.19999999	28.65747	28.743378	28.83728	28.95517	29.059082	29.121033	29.19693	29.274872	29.320831	29.320831	29.264893	29.22293	29.168976	29.101044	29.0271	28.935211	28.781342	28.629486	28.509613	28.26184	27.782318	27.718384	27.226837	27.164917	27.498596	27.816284	28.05606	28.267853	28.419708	28.591522	28.66745	28.733398	28.727386	28.711426	28.705414	28.679443	28.711426	28.757355	28.757355	28.653473	28.25586	27.962128	27.802277	27.730377	27.748352	27.82428	27.70639	27.666412	27.426666
0.89	28.871948	28.865906	28.863892	28.759064	28.579681	28.321716	27.940765	27.386505	26.99347	26.826172	28.39627	28.404358	28.456757	28.54544	28.666351	28.773193	28.82962	28.926361	28.952576	28.986847	28.99289	28.751007	28.680481	28.833649	28.950562	29.025116	29.029144	28.94049	28.837677	28.726837	28.644196	28.539398	28.460785	28.432556	28.422485	27.630371	26.523834	26.888672	27.537659	28.118134	28.52124	28.672424	28.676453	28.678467	28.696594	28.728851	28.26529	28.315674	27.386505
0.45	27.796295	27.846252	28.108002	28.31778	28.581543	28.715424	28.755371	28.781342	28.81131	28.795319	28.825317	28.819305	28.789337	28.83728	28.849274	28.69342	28.377747	27.81427	26.989075	27.041016	26.949127	26.815247	27.380707	27.286774	27.22284	27.374695	27.570526	27.786316	27.47461	27.158905	27.574524	27.926178	28.10199	27.882202	26.95111	27.268799	27.582489	27.686401	27.754333	27.576508	27.668427	27.756348	27.768341	27.494598	26.82724	26.383667	26.331696	26.891174	27.288788
1.04	27.67334	27.720123	27.683502	27.545197	27.372284	27.394653	27.390594	27.215668	26.863739	26.698975	26.426422	25.812103	25.671753	25.944305	26.200623	26.501678	26.83731	27.16278	27.402802	27.626556	27.720123	27.781158	27.799469	27.770966	27.874725	27.974396	27.69165	27.435333	27.14447	26.75595	26.94104	27.06717	27.292938	27.46994	27.57367	27.652985	27.504517	27.030548	27.311249	27.598083	27.799469	27.933716	28.025238	28.025238	27.463837	26.55252	26.501678	26.780365	27.10379
1.56	27.764435	27.852722	27.912933	27.935028	27.933014	27.882843	27.852722	27.828644	27.780487	27.75238	27.710236	27.623932	27.541656	27.467377	27.421234	27.356995	27.55368	27.551666	27.565735	27.631958	27.631958	27.676117	27.778473	27.848724	27.904907	27.89087	27.880829	27.864777	27.672089	27.621918	27.53363	27.525604	27.457367	27.445312	27.487457	27.485443	27.499512	27.479431	27.445312	27.421234	27.61792	27.5878	27.55368	27.425232	26.98169	26.915466	27.254639	27.457367	27.629944
0.42	29.125153	29.083008	29.016785	28.92044	28.751862	28.563202	28.36853	28.13974	27.85675	27.786499	28.400635	28.30429	28.161804	28.079529	27.997223	28.187897	28.290253	28.402649	28.57724	28.741821	28.834137	28.872284	28.85019	28.743835	28.657532	28.386597	28.079529	27.726288	27.92096	28.013275	27.842682	27.605865	27.264679	27.192444	27.95108	27.99121	28.089539	28.155792	28.290253	28.400635	28.539124	28.58728	28.639465	28.695648	28.57724	28.513031	28.789978	28.767914	28.741821
0.45999998	28.513031	28.509003	28.519043	28.43274	28.364502	28.286224	28.177856	28.063446	27.96109	27.682129	27.714264	27.491486	27.489471	27.549683	27.662079	27.710236	27.561707	27.234589	27.216522	27.328918	27.433258	27.559723	27.756378	27.862762	27.90091	27.931	27.957092	27.77246	27.485443	27.4393	27.308838	26.92752	26.744873	26.59436	26.473938	26.253174	26.305359	26.666595	27.053955	27.346954	27.511536	27.60788	27.670105	27.704224	27.736328	27.720276	27.641998	27.423248	27.296783
0.45999998	27.910187	27.592102	27.627228	27.621368	27.60382	27.6604	27.703339	27.828217	27.980438	28.159943	28.292633	28.386322	28.48584	28.468262	27.923828	27.63504	28.247772	28.222382	27.98822	27.894562	27.986267	27.506256	27.465271	27.54721	27.50821	27.141327	27.156952	27.27597	27.894562	27.728699	27.166718	27.318909	27.498444	27.789185	28.072144	28.24582	28.35315	28.392181	28.355103	28.169708	28.46048	28.442902	28.24582	27.69748	27.555023	27.689667	27.730652	27.711151	27.059387
0.17	27.260376	28.255585	28.169708	28.04483	28.232147	28.357025	28.154083	27.756012	27.894562	27.910187	27.871155	27.814545	27.713074	27.416473	27.42038	27.486725	27.72284	27.908234	28.060425	28.236053	28.399963	28.524872	28.507294	28.48584	28.559967	28.310211	28.360931	28.462402	28.515106	28.546326	28.53656	28.45462	28.323883	28.2341	28.154083	28.07605	28.046783	28.140442	28.09555	28.056519	28.072144	28.206787	28.345337	28.446808	28.509247	28.58731	28.581451	28.156036	28.294586
0.90999997	28.957825	28.91681	28.863464	28.803986	28.678833	28.574219	28.45935	28.377289	28.354706	28.354706	28.578339	28.588593	28.611145	28.689117	28.840912	28.945526	29.031677	29.05835	29.068604	29.074768	29.082977	29.033722	29.138367	29.09732	29.033722	28.976288	28.91681	28.847076	28.760895	28.75473	28.75473	28.765015	28.71576	28.60498	28.51474	28.55371	28.590637	28.65628	28.728088	28.785522	28.740387	28.600891	28.453186	28.252167	27.784424	27.439789	27.298248	27.3844	27.605957
0.96	28.75885	28.701416	28.57013	28.01419	28.016235	27.698273	27.501343	27.536224	27.759827	27.891113	27.655182	27.32492	27.259277	27.554657	27.800842	28.057281	28.243958	28.26242	27.934174	28.036743	28.31369	28.426514	29.025543	28.818329	28.3219	28.104462	27.636719	27.753662	28.044952	28.135223	28.155731	28.053162	27.87265	27.661346	27.599792	27.647003	27.77008	27.86853	28.083923	28.250092	28.46756	28.65628	28.847076	28.994751	29.10553	29.226562	29.240936	29.224518	28.865509
1.12	28.52768	28.816528	28.777863	28.771759	28.769745	28.733124	28.633453	28.456482	28.20221	28.09439	28.145264	28.135101	28.228668	28.393433	28.438171	28.470734	28.570404	28.625305	28.702606	28.763641	28.566315	28.362915	28.36496	28.350708	28.369019	28.122894	28.226624	28.428009	28.582611	28.493103	28.273407	28.314087	28.432068	28.448334	28.497162	28.462585	28.444275	28.66803	28.543945	28.41986	28.403595	28.507324	28.684296	28.78601	28.828735	28.822632	28.802277	28.859253	28.928406
1.68	27.72882	27.720917	27.738708	27.667542	27.738708	27.79007	27.811829	27.80194	27.72882	27.645813	27.523285	27.343445	27.254517	27.185333	27.151733	27.007477	26.914581	27.005493	27.102325	27.286133	27.361237	27.477814	27.620117	27.705109	27.770325	28.017365	27.987701	27.96991	27.938293	27.886932	27.786133	27.633942	27.467957	27.30194	27.108246	27.078613	26.948181	27.130005	27.106293	27.173492	27.260437	27.394806	27.43631	27.521301	27.406677	27.584534	27.701141	27.697205	27.566742
2.35	27.89743	27.883453	27.839417	27.787384	27.689331	27.603302	27.575287	27.565277	27.585266	27.623291	27.625305	27.651306	27.703339	27.76538	27.85141	27.875427	27.921448	27.913452	27.891449	27.921448	27.941467	27.961487	27.957489	27.889435	27.835419	27.777374	27.747375	27.695343	27.641296	27.56726	27.427185	27.19107	26.668793	26.304596	27.026978	27.028961	26.592743	26.77884	26.914917	27.19107	27.243103	26.518707	25.680237	25.556183	25.800323	25.836334	26.678802	27.03299	27.069
1.16	28.554901	28.416565	28.39087	28.28415	28.141876	27.99759	27.89087	27.550934	27.49759	27.485718	27.564789	27.681396	27.82367	28.00351	28.147797	28.28415	28.446198	28.521301	28.560822	28.754517	28.705109	28.630005	28.6221	28.57071	28.531189	28.471893	28.386932	28.282166	28.153717	28.007477	27.93039	28.007477	27.659637	27.43631	27.384949	27.151733	27.242645	27.106293	26.786133	26.774261	26.82959	26.675446	26.661621	27.412598	27.562805	27.10431	26.365173	26.137909	26.007477
1.52	28.75592	28.585815	28.38971	28.195618	28.053528	27.981506	27.863434	28.027527	28.005493	28.041534	28.169586	28.329681	28.495758	28.58783	28.673859	28.731903	28.767914	28.671875	28.63385	28.7099	28.56781	28.305664	27.759369	26.856873	27.093018	27.263092	26.466675	27.03299	27.369171	27.537262	27.581268	26.792847	26.984955	27.052979	27.28711	27.471222	27.639313	27.803406	27.891449	27.935455	27.819397	27.113007	26.538727	27.179047	26.942932	26.516693	26.444672	26.52069	26.836884
1.13	28.551788	28.535797	28.5578	28.43573	28.36969	28.339691	28.277649	28.103546	27.677338	27.305115	27.649323	27.915466	28.163605	28.18161	28.021515	27.371155	27.87143	28.19162	28.29367	28.269653	27.859436	27.923462	28.09555	28.233643	28.251648	27.375153	26.374634	27.065002	27.467224	27.671326	27.613281	27.095001	26.736816	27.101013	26.90091	27.207062	27.675323	27.935455	28.107574	28.3497	28.523773	27.141022	26.502686	27.157043	27.289124	26.684784	27.413177	27.335144	26.92691
2.56	26.746613	26.75055	26.462006	26.361206	26.392853	26.792053	27.046997	27.157654	26.958069	26.631958	26.351349	25.954102	25.720886	25.898773	25.855286	25.819702	25.956085	26.325653	26.663605	26.914581	26.934357	26.920502	27.147797	27.26242	26.96991	26.533173	26.04303	26.458069	26.861237	27.124054	27.288116	26.86319	26.418518	25.730774	25.371094	25.333557	25.629974	25.675446	25.880981	26.094421	26.282166	26.556885	26.788086	27.025238	27.218933	27.365173	27.501556	27.531189	27.236725
0.16	28.11618	28.114197	28.193237	28.325653	28.36319	28.36319	28.120117	27.720917	27.272278	27.319733	27.535126	27.724854	27.859253	27.948181	27.967957	27.985748	27.971893	27.82367	27.734741	27.713013	27.598389	27.39087	27.788116	27.748566	27.873077	27.999573	28.299957	28.556885	28.714996	28.724884	28.54306	28.175446	27.663605	27.321686	27.797974	27.568726	27.888885	28.240692	28.562805	28.714996	28.788116	28.718933	28.6221	28.588501	28.550964	28.525269	28.626068	28.633942	28.598389
0.17	28.930786	28.96701	28.962982	28.747711	28.128021	27.88861	27.860443	27.46811	26.884644	26.590912	26.906769	27.397705	27.828247	28.222595	28.466034	28.675262	28.892548	29.0354	29.10382	29.182281	29.23056	29.17221	29.325104	29.311035	29.248657	29.10382	29.007233	29.023346	29.055511	28.860352	28.739655	28.631012	28.616913	28.604858	28.528412	28.534424	28.544495	28.584747	28.639069	28.697388	28.79599	28.886505	28.94284	28.969025	28.844269	28.697388	29.11789	28.550537	28.421753
0.75	28.29654	28.250336	28.103638	27.896698	27.703796	27.575195	27.404388	27.432526	27.394348	27.416443	27.51892	27.721863	27.926819	28.111664	28.230225	28.278442	28.264374	28.155884	28.131775	28.083557	27.958954	27.969025	27.997162	28.005188	27.926819	27.810272	27.701782	27.611359	27.561127	27.545044	27.561127	27.581207	27.414429	27.076874	26.994476	27.133148	27.307953	27.537018	27.731903	27.862518	27.985077	28.027283	28.039337	28.039337	27.914764	27.818329	27.764069	27.645508	27.470703
0.13	28.720917	28.922302	28.91214	28.834839	28.845001	28.836853	28.87143	28.87143	28.773804	28.674133	28.582611	28.468689	28.338501	28.34665	28.204254	28.222565	28.454437	28.619202	28.82669	28.942627	29.05249	29.08908	29.113495	29.182678	29.23352	29.194885	29.146057	29.085022	29.013824	28.899933	28.74939	28.60498	28.289673	27.799469	27.378387	27.256348	26.916626	27.339752	27.280762	26.611511	26.243347	27.018341	27.42923	27.642822	27.671295	27.535004	27.766907	27.897095	27.99472
0.32	28.722961	28.88974	28.926361	28.936554	28.820587	28.940613	29.080963	29.054504	29.013824	28.954834	28.942627	28.822632	28.204254	28.000824	28.126953	28.11679	27.87674	27.860474	27.882843	27.79132	28.006927	28.206268	28.397491	28.548004	28.718872	28.804321	28.753448	28.716858	28.901947	28.865326	28.177795	29.15216	29.107391	29.040283	28.916199	28.763641	28.352753	28.291718	28.267303	28.299835	28.216461	28.194061	28.222565	28.175781	27.134308	27.160736	27.482117	26.987823	27.61435
2.84	28.290497	28.200104	28.017242	27.84845	27.930847	27.916779	27.962982	27.999146	28.10968	28.188019	28.274445	28.310608	28.324677	28.392975	28.44925	28.509521	28.796875	28.742615	28.734589	28.736572	28.75467	28.716492	28.660217	28.531647	28.40503	28.240265	28.105652	28.037323	28.081543	28.212158	28.298553	28.43518	28.50351	28.571808	28.646149	28.60196	27.960968	27.177338	27.432526	26.755371	28.340729	28.328674	28.31662	28.346771	28.457275	27.460663	26.604675	26.920135	27.06482
0.69	28.445953	28.319489	28.21112	28.120789	28.51419	28.273346	27.950195	27.623016	27.39624	27.37616	27.466492	27.492584	27.516663	27.542755	27.526703	27.538727	28.030487	28.092682	28.166962	28.30545	28.375702	28.522217	28.614532	28.55835	28.102722	28.008392	28.112762	28.20108	27.841797	27.934143	28.008392	28.090668	27.980286	27.893982	27.801666	27.733429	27.514648	27.685242	27.79364	27.922089	28.010406	28.038513	28.094696	28.181	28.249237	28.371674	28.50415	28.602509	28.518188
0.62	26.884186	27.126984	27.233551	27.083557	26.93747	26.876282	27.292786	26.67691	26.915771	27.480316	27.125	27.464508	27.58493	27.361877	26.953278	27.395447	27.853394	28.131714	28.212646	28.230438	28.271881	28.283722	28.3844	28.337006	28.277802	28.244232	28.222534	28.20279	28.149506	27.94815	27.76654	27.569153	27.531647	27.513885	27.916565	27.853394	27.84549	27.84549	27.912628	27.985657	28.090271	28.192902	28.321228	27.946167	27.010498	26.907867	27.626373	27.519806	27.511902
0.17999999	27.360107	27.613007	27.600952	27.655151	27.677216	27.781586	27.829773	27.902008	27.948181	27.974274	28.038513	28.06659	28.09671	28.092682	28.030487	27.960236	27.940155	27.930115	27.853851	27.815704	27.767548	27.610992	27.454437	27.30191	27.241669	27.458466	27.444397	27.384186	27.378174	27.518646	27.731415	27.87793	28.018433	28.11679	28.23117	28.26529	28.319489	28.34961	28.299408	28.28537	28.279358	28.279358	28.23117	28.070618	27.922089	27.827759	27.751495	27.645111	27.556793
0.31	26.00531	26.282288	26.806152	27.181488	27.492584	27.70932	27.835785	27.958221	28.078644	28.16092	28.289398	28.227173	28.197052	28.14087	28.06659	27.970245	27.151367	26.962708	26.920563	26.332489	26.246155	26.19397	26.902496	27.203552	27.468475	27.590912	27.703308	27.805664	27.725403	27.613007	27.602966	27.506622	27.129303	27.289856	27.936127	27.785614	27.683258	27.865875	28.006378	28.11679	28.235199	28.29541	28.138855	27.046997	25.991272	26.177917	27.5849	27.75351	27.871918
0.12	28.481934	28.437256	28.408813	28.360077	28.264618	28.167145	28.100128	27.62082	27.732513	27.728455	27.748749	27.793427	27.923431	28.120422	28.339752	28.498169	28.648468	28.73175	28.743927	28.715485	28.691132	28.648468	28.62613	28.66269	28.687042	28.691132	28.664703	28.62207	28.54895	28.479889	28.380371	28.372253	28.268677	28.203705	28.217896	28.276794	28.38443	28.451477	28.53067	28.615967	28.685028	28.752045	28.776428	28.776428	28.806885	28.764221	28.762207	28.792664	28.800781
0.81	27.08313	26.812164	26.555267	26.782074	27.069061	27.430359	27.65915	27.855865	27.932129	28.024445	28.168976	28.219147	28.239197	28.257263	28.000366	27.73944	27.65915	27.606964	27.550781	27.338013	27.346039	27.374146	27.36612	26.745941	26.458923	26.838257	27.191498	27.570831	27.849823	27.871918	27.849823	27.703308	27.053009	27.183472	27.528687	27.789612	27.968262	28.094696	28.257263	28.395752	28.41983	28.323517	27.8378	27.171448	26.533173	26.912506	26.565308	26.96872	27.107208
0.39999998	27.669556	27.795471	27.756866	27.637054	27.720337	27.876709	27.846252	27.998566	28.02295	28.106201	28.169159	28.29306	28.392578	28.546906	28.747986	28.880005	28.953094	28.957184	28.963257	29.085114	28.981537	28.906403	28.821106	28.737823	28.685028	28.624084	28.544891	28.441315	28.309296	28.199615	28.12854	28.161041	28.130585	28.035126	28.069641	28.161041	28.272736	28.42508	28.577393	28.745941	28.831268	28.853607	28.855621	29.022156	28.957184	28.87796	28.774384	28.660645	28.477875
0.59999996	28.376312	28.341797	28.327576	28.305237	28.217896	28.057465	27.917328	27.586273	27.391327	27.26538	27.50708	27.458344	27.458344	27.515198	27.608612	27.59848	27.724396	27.834045	28.012787	28.12854	28.161041	28.20166	28.171204	28.1651	28.122467	28.104187	28.096039	28.081818	28.033081	27.953888	27.913269	27.844208	27.746735	27.655334	27.618774	27.582214	27.600494	27.651276	27.76297	27.888885	28.045288	28.169159	27.783295	26.55252	26.635803	26.920135	27.330383	27.547699	27.588318
2.81	28.7771	28.813232	28.825287	28.759033	28.70285	28.674744	28.544281	28.183014	27.906036	27.835785	28.168976	28.281342	28.36966	28.53424	28.66269	28.789154	28.867432	28.951721	28.94571	28.931671	28.903564	28.889496	28.249237	28.197052	28.23117	28.24121	28.279358	28.289398	28.281342	28.177002	27.922089	27.661163	27.400238	27.229645	27.74347	27.789612	27.811707	27.881958	27.960236	28.06659	28.164948	28.301422	28.361633	28.455963	28.413818	27.245697	26.505096	26.792084	27.10318
0.38	27.316162	27.306	27.399445	27.590332	27.758911	27.880768	27.923431	27.533478	27.10495	27.570038	28.42099	28.410858	28.3154	28.217896	28.199615	28.18338	28.09198	28.014801	27.959991	27.874664	27.70813	27.277588	27.431915	27.25119	27.190247	27.25119	27.460358	27.803589	28.089966	28.268677	28.435211	28.53067	28.473816	28.252441	28.528656	28.508331	28.485992	28.49411	28.542847	28.544891	28.481934	28.323517	28.236176	28.140717	28.05542	27.758911	26.481445	26.731262	26.814514
0.17999999	28.443817	28.132416	28.03659	27.641296	26.930634	26.776886	26.61319	26.553314	26.663116	26.631165	26.521362	26.415558	26.441528	26.519379	26.760925	27.070343	27.427704	27.727142	27.934753	28.040558	28.112427	28.172333	28.459808	28.441833	28.355988	28.288116	28.064514	27.87088	27.008484	27.118256	27.315918	27.439667	27.515533	27.355835	25.980377	26.040253	26.166016	26.611206	27.066376	27.128265	27.583405	27.890839	28.04657	28.168335	28.190277	28.246185	26.798859	27.283966	27.509552
0.28	29.075287	28.866028	28.382416	28.502838	27.924469	27.784302	27.912628	27.969849	27.954071	27.910645	28.342926	28.358734	28.335052	28.34491	28.540344	28.593628	28.680481	28.658783	28.712067	28.731812	28.93512	29.104889	29.26477	29.203583	29.140411	29.132538	29.108856	29.045685	28.966705	28.854187	28.75351	28.666656	28.510712	28.408081	28.71405	28.589691	28.556122	28.562042	28.502838	28.368591	27.912628	27.101318	26.487396	27.07959	27.70929	28.070526	28.431763	28.194885	28.082367
1.36	28.749573	28.840363	28.885773	28.939087	28.81668	27.956024	27.600739	27.788239	27.999481	27.646118	27.030243	26.838776	26.89798	27.247375	27.608612	27.796143	27.898804	28.090271	28.20279	28.102112	27.620453	26.93747	27.405304	27.614532	27.26712	27.247375	27.353973	27.087494	26.850616	26.52887	26.817047	26.599915	26.54663	26.538727	26.862457	27.375702	27.780365	27.916565	28.046844	28.111969	28.115936	27.57901	27.673767	27.807983	27.168427	27.342133	26.896027	26.597961	26.568329
0.74	28.852234	28.943024	28.982513	29.057526	29.11673	29.11673	29.043701	28.98645	28.830505	28.394257	28.155426	27.989594	27.906708	27.833649	27.734955	27.642181	27.995514	27.849457	27.855377	27.99356	28.183044	28.36267	28.58377	28.680481	28.743652	28.44165	27.740875	26.984833	27.458588	27.632294	27.713226	27.547424	27.594818	27.821808	27.924469	27.995514	27.910645	27.48822	26.866425	26.684814	26.947357	27.233551	27.490173	27.74878	28.058685	28.277802	28.433746	28.56601	28.672577
0.26999998	28.510712	28.21463	27.954071	27.415161	27.211853	27.296722	27.359894	27.192108	27.237518	27.373718	27.07959	27.29477	27.468475	27.657959	27.894836	28.102112	28.317291	28.510712	28.633118	28.704163	28.743652	28.725891	29.154236	29.140411	29.012115	28.303467	27.016418	26.95523	27.365814	27.640198	27.758636	27.784302	27.7547	27.401367	26.828888	27.13684	27.492157	27.774445	28.07843	28.263977	28.459412	28.615356	28.321228	27.22171	26.765747	27.049988	28.512695	28.633118	28.704163
0.37	27.349854	27.237793	27.154266	27.091095	27.264282	27.378387	27.447662	27.557678	27.673798	27.828644	27.928497	28.014069	28.081299	28.170929	28.227997	28.287079	28.425629	28.401154	28.370605	28.307434	28.276886	28.242249	28.183167	28.091461	27.977386	27.857178	27.722717	27.657501	27.761414	27.785858	27.838837	27.9346	28.05072	28.175018	28.329865	28.397095	28.46228	28.470428	28.480621	28.46228	28.287079	28.060913	27.895874	28.034424	28.093506	28.07315	26.86496	26.26596	26.22522
0.52	28.573639	28.550232	28.47998	28.444855	28.36679	28.314117	28.224335	28.118988	27.949188	27.699432	27.79895	27.7482	27.83017	27.986267	28.13263	28.29068	28.442902	28.559967	28.651703	28.690735	28.716095	28.721954	28.846832	28.848785	28.803894	28.805847	28.819519	28.805847	28.75708	28.64975	28.524872	28.40387	28.323883	28.10141	28.120941	27.662354	27.709198	27.843842	28.031158	28.200928	28.368744	28.50534	28.583405	28.632172	28.673157	28.673157	28.874146	28.790253	28.696564
0.11	27.47696	27.523804	27.615509	27.734558	27.88089	27.966766	28.035065	28.07605	28.093597	28.083832	28.144348	28.078003	28.046783	28.031158	27.999939	28.001892	27.921875	27.795044	27.679901	27.541351	27.266205	27.283783	27.373535	27.375488	27.396973	27.484772	27.596008	27.71698	27.765778	27.845795	27.847748	27.816498	27.619415	27.221344	28.097504	28.052643	28.011658	27.98822	27.91214	27.875061	27.828217	27.734558	27.662354	27.60965	27.519897	27.359894	26.92279	27.018402	27.233063
0.74	28.207214	27.94049	27.98758	28.081696	28.158203	27.895386	27.926788	28.142517	28.275879	28.344513	28.297455	28.168	27.979736	27.520813	26.906952	27.028534	27.918915	27.875793	27.911072	27.999329	28.118988	28.271942	28.411194	28.495514	28.524933	28.52887	28.542603	28.109161	28.211151	28.317047	28.220947	27.563934	27.3992	27.124634	27.354095	27.538452	27.556091	27.442352	26.871643	26.551971	27.373718	27.483551	26.777496	27.040314	27.493347	27.565918	27.173676	27.563934	27.95227
0.22999999	28.518524	27.972015	27.350098	27.036072	26.644562	26.834198	26.879059	26.809723	26.99121	27.250183	27.761993	27.85376	28.09845	28.255463	28.396149	28.44101	28.818268	28.946716	28.92633	28.95285	29.034393	28.940613	28.214691	27.056488	26.766907	27.152313	27.091125	26.954529	27.959808	28.080109	28.255463	28.385956	28.600067	28.797882	28.944672	29.044586	29.022156	28.740784	28.453247	28.41861	29.10373	29.111877	29.083344	29.1445	29.179169	29.238312	29.203644	29.146545	29.036438
0.9	27.749695	27.820648	28.00116	28.169495	28.37027	28.479767	28.577118	28.650116	28.662292	28.65622	28.615662	28.562927	28.451385	28.35202	28.252625	28.203949	28.163391	28.11676	28.068085	27.871368	27.471832	26.62616	27.648285	27.73346	27.873383	28.013336	28.175568	28.28711	28.33374	28.368225	28.053894	27.891632	27.83487	27.806458	27.587433	27.638153	27.757782	27.853119	27.944366	28.074158	28.210052	28.256683	28.266815	28.262787	28.230316	28.11676	27.64624	27.802399	28.007233
0.14	28.64441	28.35196	28.199615	27.848267	27.411621	27.56192	27.675629	27.685791	27.732513	27.990448	28.205719	28.45755	28.646454	28.756104	28.766266	28.758148	28.792664	28.73175	28.532715	28.276794	27.787354	27.756866	27.935608	28.106201	28.069641	28.2565	28.449432	28.579407	28.648468	28.693146	28.725647	28.73581	28.723602	28.672852	28.620026	28.57129	28.56723	28.62207	28.630188	28.615967	28.60379	28.488037	28.262604	28.02295	27.998566	28.069641	28.051361	28.132599	27.980286
0.14999999	27.523315	27.823914	27.852325	27.929504	28.020905	28.071686	28.169159	28.268677	28.35196	28.414917	28.496155	28.553009	28.595673	28.693146	28.638306	28.595673	28.542847	28.532715	28.492096	28.37024	28.12854	28.144806	28.156982	27.933563	27.041992	28.09198	27.892944	27.752808	27.966064	28.232117	28.453491	28.611908	28.747986	28.593628	27.870605	27.706116	27.813751	28.971405	28.96936	28.91858	28.912506	28.95108	28.898285	28.729706	28.496155	27.976227	27.224762	27.066376	26.735321
0.48	28.171844	28.07193	27.998535	27.957764	27.910858	27.819092	27.715118	27.672272	27.62741	27.594788	27.941437	28.04544	28.22284	28.353333	28.530731	28.722412	28.875336	28.969147	29.022156	29.058868	29.079254	29.091492	29.15268	29.056824	29.030334	28.997711	28.981384	28.924286	28.869232	28.750977	28.646973	28.522583	28.469574	28.457336	28.53891	28.58377	28.622498	28.687744	28.785645	28.856995	28.924286	28.889618	28.836609	28.838654	28.797882	28.879425	28.73056	28.789703	28.740784
1.9499999	27.517303	27.258331	27.776276	28.300323	28.653107	28.840698	28.863129	28.716309	28.12088	27.764038	27.268524	26.813812	27.040161	26.583405	27.148224	27.598877	27.380676	27.890472	27.50711	26.80362	27.007538	27.290985	28.09845	28.235077	28.259552	28.349274	28.445099	28.5654	28.61435	28.604156	28.575592	28.430817	27.670258	27.48468	28.039307	28.082153	27.97406	27.884338	26.846436	26.891296	27.482635	27.912903	28.247314	28.542969	28.483856	28.483856	27.984253	28.171844	28.381897
0.34	28.049469	28.208954	28.20282	28.04538	27.955444	27.939087	28.063782	28.061737	28.104675	28.204865	28.300934	28.376556	28.399048	28.2948	28.006561	27.370758	27.23584	27.405518	27.52002	28.223236	28.190552	28.22937	28.245728	28.354095	28.464478	28.51764	28.583038	28.634155	28.66278	28.681183	28.660736	28.617798	28.57077	28.54013	28.568726	28.593262	28.354095	27.793945	27.69992	27.597687	27.141815	26.716583	26.880157	28.223236	28.221222	27.667206	27.646759	27.890045	28.069916
1.86	28.057678	28.00528	27.932709	27.850067	27.89441	27.799683	27.76944	27.779541	27.787598	27.884338	28.031464	28.158447	28.25116	28.3479	28.4104	28.444672	28.746979	28.652252	28.581696	28.501099	28.398285	28.3479	28.28946	28.21286	28.10202	28.023407	27.819855	27.686798	27.594086	27.592072	27.616272	27.70697	27.799683	27.926666	28.003265	28.05365	28.142334	28.170532	27.83194	27.305878	28.114105	28.14032	28.168518	28.186676	28.269318	28.287445	27.997223	26.890686	25.892975
0.16	27.471588	27.617767	27.54367	27.687897	27.87616	27.872131	28.01236	28.14853	28.216644	28.262695	28.2547	28.176575	28.006348	27.802032	27.589752	27.197174	26.638367	26.818634	27.054962	27.239227	27.483582	27.605774	27.701904	27.804047	27.743958	27.796051	27.87616	27.990326	28.294739	28.196625	28.172577	28.246674	28.282745	28.272705	28.130524	27.860138	27.221222	26.778595	26.596313	26.361969	26.72049	25.592896	25.959412	26.632355	27.072998	27.323364	27.577728	27.727936	27.778015
2.69	28.262085	28.104675	28.200775	28.257996	28.35205	28.41336	28.51764	28.611664	28.687317	28.709808	28.769073	28.856995	28.897858	28.771118	28.679138	28.531952	28.415405	28.437897	28.450165	28.435852	28.439941	28.366364	28.239594	28.121033	28.067871	28.280487	28.047455	27.436188	27.405518	27.76532	28.002472	28.143524	28.280487	28.38272	28.464478	28.550323	28.599396	28.317291	28.350006	28.35614	28.376556	28.437897	28.456299	28.394958	28.319336	28.26413	28.182373	28.145569	28.07605
0.19999999	28.281403	28.406372	28.553497	28.696594	28.753021	28.801422	28.84372	28.908234	28.922333	28.914276	29.12793	29.071503	29.021088	28.984833	28.946533	28.815521	28.613953	28.33783	28.112091	27.92868	27.80774	27.80371	28.057678	28.035492	28.069763	28.142334	27.773468	28.019379	28.186676	28.331787	27.956879	27.944794	27.797668	27.715027	28.339844	28.406372	28.128204	28.081848	27.850067	27.914581	27.985107	27.638428	26.922913	27.074097	27.243408	27.44696	27.515503	27.41269	27.267578
0.64	28.81314	28.80716	28.799164	28.731293	28.66742	28.60553	28.545624	28.447815	28.304077	28.168335	28.012604	27.892853	27.822968	27.92279	27.856903	27.852905	27.884857	27.95871	28.050537	28.112427	28.168335	28.14038	28.060516	27.890839	27.79303	28.381927	28.346008	28.31607	28.2901	28.278137	28.272125	28.218231	28.030579	27.842926	27.687225	27.611359	27.611359	27.64331	27.661285	27.69522	27.761078	27.862885	27.956726	28.060516	28.142365	28.156342	27.800995	27.212097	26.7789
0.11	27.934753	28.028595	28.104462	28.146362	28.222229	28.16034	28.058533	27.982666	27.90683	27.816986	27.749115	27.633331	27.521515	27.437683	27.341858	27.202118	27.088318	27.070343	27.196136	27.329865	27.479614	27.561462	27.675232	27.795013	27.864899	27.703186	27.150208	26.231903	27.102295	27.371796	27.457642	27.471619	27.455658	27.26001	26.635162	26.118134	26.393616	26.60321	26.60321	26.58725	26.124115	25.603058	25.261688	25.295624	25.499268	25.75879	25.996338	26.126099	26.279816
0.53	28.39392	28.256165	28.138397	28.068512	28.330048	28.272125	28.240204	28.250183	28.318054	28.41388	28.545624	28.663422	28.739288	28.793182	28.809143	28.785187	28.877014	28.80716	28.721313	28.695343	28.68338	28.649445	28.549622	28.437836	28.33603	28.22821	28.1344	28.044556	28.310059	28.270142	28.260162	28.26416	28.33603	28.425873	28.561615	28.713318	28.883026	28.932922	28.924927	28.88501	29.130554	29.12857	29.08664	29.000793	28.886993	28.82312	28.71933	28.551636	28.338013
0.14999999	28.257996	28.268219	28.213043	28.147614	28.037231	27.965668	28.047455	28.204865	28.317291	28.380646	28.441986	28.433807	28.419495	28.439941	28.464478	28.491058	28.740448	28.756805	28.713898	28.679138	28.654602	28.6362	28.585083	28.48288	28.331604	28.190552	28.039276	28.027008	27.943176	27.894104	27.932953	28.07196	28.223236	28.429718	28.552399	28.658691	28.703674	28.730225	28.715912	28.679138	28.63211	28.607574	28.578949	28.568726	28.554413	28.536041	28.464478	28.38681	28.239594
0.29999998	28.19873	28.223236	28.266174	28.309113	28.497192	28.45221	28.405182	28.419495	28.538086	28.580994	28.48288	28.362274	28.247772	28.166016	28.121033	28.127167	27.955444	27.930908	27.94931	28.07605	28.274353	28.431763	28.44812	28.41336	28.525818	28.638245	28.722076	28.722076	28.746582	28.722076	28.66278	28.611664	28.501282	28.337738	28.123077	28.065826	27.996338	27.76941	27.305359	27.258331	27.29309	27.38916	27.452545	27.599731	27.818481	28.01474	27.996338	28.069916	28.188507
0.28	27.521515	27.671234	27.848907	28.008636	28.152374	28.306091	28.503723	28.639465	28.733307	28.817139	28.841095	28.867035	28.90097	28.924927	28.90097	28.855072	28.851074	28.82312	28.7872	28.685394	28.5596	28.445831	28.318054	28.18631	28.178314	27.293945	27.625336	27.866882	28.076508	28.322052	28.45581	28.619507	28.725311	28.817139	28.853058	28.928925	28.942902	28.9469	28.934906	28.847076	28.795166	28.725311	28.715332	28.641449	28.565613	28.479767	28.45581	28.435852	28.401886
0.42999998	27.123077	27.267273	27.199188	26.974854	27.169128	27.315338	26.97287	26.335938	26.68045	26.928802	26.602325	26.976868	27.16513	26.494171	26.910767	27.169128	27.237244	27.052979	26.770569	26.794617	26.76056	26.618347	26.622345	26.9328	27.31134	27.012909	26.800629	26.88675	27.006897	27.083008	27.207184	27.181152	26.808624	26.394043	26.406036	26.339966	26.464142	26.862701	27.0029	27.307343	27.355408	27.30133	27.319366	27.435516	26.714478	26.177734	26.67044	26.94281	27.181152
0.5	28.518494	28.455536	28.42508	28.394592	28.358032	28.307281	28.230103	28.138702	28.079803	27.917328	27.807648	27.610657	27.704071	27.710175	27.897003	28.106201	28.31134	28.431152	28.502228	28.53067	28.553009	28.496155	28.532715	28.435211	28.331635	28.286957	28.250397	28.236176	28.187439	28.114319	28.067627	27.819855	27.669556	27.706116	27.438019	27.391327	27.431915	27.509094	27.614716	27.704071	27.801575	27.899048	28.00058	28.104187	28.173218	28.144806	28.250397	27.651276	27.279602
0.22	28.244293	28.319458	28.382416	28.404755	28.404755	28.382416	28.360077	28.345856	28.286957	28.189484	28.049347	27.78125	27.572052	27.687836	27.572052	27.226807	26.948578	26.398163	26.5708	26.94043	26.554565	26.44693	26.583008	26.70282	26.9628	27.204468	27.401459	27.626892	27.858429	28.04123	28.163055	27.848267	27.92749	27.980286	28.03714	28.059479	28.043243	27.641113	27.155731	27.34256	27.206512	26.544403	26.75766	27.28366	27.377106	27.423798	27.484741	27.582214	27.775177
0.76	28.441925	28.640625	28.761047	28.823273	28.887512	28.963776	28.9758	28.923615	28.863403	28.785126	28.738983	28.69281	28.650665	28.522217	28.38974	28.24524	28.090668	27.865875	27.771545	27.297882	27.39624	27.54477	27.749481	27.94217	28.138855	28.269318	28.381714	28.470032	28.502136	28.55835	28.602509	28.626587	28.584442	28.470032	28.433899	28.391754	28.35965	28.307465	28.24524	28.132843	27.779572	27.205566	27.065063	27.578888	27.637085	27.46045	27.55478	27.829773	27.631073
0.53	27.849823	27.560822	26.956665	26.838257	26.97876	27.173431	27.338013	27.474518	27.466492	27.472504	27.432343	27.31192	27.223633	27.506622	27.472504	27.508636	27.617004	27.731415	27.902008	28.092682	28.26529	28.385712	28.468018	28.522217	28.59848	28.799194	28.742981	28.690796	28.624573	28.562347	28.526215	28.415833	28.279358	28.207092	28.13684	28.104736	28.058563	28.277344	28.24121	28.261292	28.319489	28.3797	28.502136	28.614532	28.718903	28.809235	28.879486	28.843353	28.803192
0.26	27.745453	27.845825	27.964233	28.134857	28.271332	28.373688	28.447937	28.532257	28.586426	28.604492	28.714874	28.66269	28.532257	28.407806	28.323517	28.345581	28.445953	28.365662	28.174988	27.960236	27.845825	27.80368	27.552795	27.596954	27.6391	27.71936	27.82373	28.036499	28.257263	28.43991	28.526215	28.584442	28.630585	28.678772	28.71289	28.730957	28.761047	28.763062	28.594452	28.38974	28.16092	27.976288	27.801666	27.80368	27.811707	27.795654	27.930115	27.920074	27.946167
0.9	28.780487	28.75409	28.739868	28.723602	28.709381	28.756104	28.780487	28.756104	28.654572	28.49411	28.29306	28.094025	27.970123	27.951843	28.01889	28.087921	28.179321	28.280853	28.380371	28.467712	28.561127	28.58957	28.553009	28.528656	28.58957	28.837341	28.778442	28.71753	28.682983	28.636292	28.591614	28.522552	28.449432	28.313354	27.389282	26.548462	26.914032	27.425842	27.498962	27.330383	27.375061	27.458344	27.261322	26.7211	26.942474	27.371002	27.736572	27.98233	28.03714
0.35999998	26.639557	26.133759	26.095642	26.424805	27.307922	27.358093	27.309937	26.86435	26.719849	26.844269	26.65561	26.739899	27.022919	27.408264	27.68927	27.785614	26.60141	26.5914	27.259735	27.67923	27.916077	28.042511	27.960236	27.693268	27.273804	27.026917	26.910522	26.751953	28.050537	27.69931	27.799652	27.924103	28.09671	28.299408	28.437897	28.510162	28.538269	28.554321	28.566376	28.576385	28.550323	28.46402	28.468018	28.383728	28.375702	28.363647	28.301422	28.215118	28.014404
1.0799999	26.897797	27.102905	27.336487	27.557861	27.803589	28.04123	28.18338	28.276794	28.307281	28.380371	28.301178	27.533478	26.840912	27.180084	27.377106	27.21054	26.95465	27.176025	27.330383	27.492859	27.677673	27.876709	27.980286	28.04123	28.112305	28.217896	27.596436	27.044037	28.743927	28.595673	28.226044	28.197601	28.079803	28.012787	27.78125	27.710175	27.186188	26.536285	26.270233	26.365692	26.729218	27.149628	27.438019	27.643158	27.746735	27.897003	27.941711	28.00467	27.626892
0.65	28.74295	28.813507	28.902191	28.918304	28.956604	28.880005	28.84372	29.0997	29.073517	29.067444	29.055359	29.043274	29.009003	28.904205	28.730865	28.609924	28.468842	28.339844	28.279388	28.547455	28.509155	28.531311	28.527283	28.579681	28.615967	28.688538	28.70465	28.660309	28.192719	27.811768	27.787598	28.041534	28.12619	28.235046	28.279388	28.271332	28.303558	28.269318	28.087921	27.837982	27.717041	27.525574	27.432861	27.729156	27.666656	27.519531	26.937042	26.814087	27.442932
2.87	27.89618	27.697906	27.683868	27.455536	27.087006	27.203186	27.385437	27.571716	27.882172	28.024353	28.158539	28.176575	27.535675	26.141663	26.231812	26.55426	28.060425	28.16455	28.21463	28.062408	27.908203	27.44754	27.349396	27.50763	27.46756	27.293304	27.35141	27.369415	27.605774	27.345398	27.2753	27.183167	27.269287	27.537659	27.774017	27.89618	27.96228	28.05841	28.136536	28.206635	28.458984	28.352844	28.258698	28.114502	27.772003	27.731934	27.763977	27.677856	27.237244
0.34	27.052979	27.279297	27.537659	27.768005	27.974274	28.036377	28.054413	27.964264	27.451538	27.24524	26.99289	27.060974	27.004913	27.177155	27.29132	27.385437	27.409485	27.347382	26.854706	26.33194	26.299896	26.09961	25.887299	26.115631	26.367981	26.57428	26.852692	27.097046	27.337372	27.46756	27.441528	27.23523	26.92279	26.70047	28.090454	27.96228	27.834076	27.761993	27.727936	27.695892	27.605774	27.489594	27.281311	26.802612	26.530212	26.512207	26.137665	26.283875	25.85727
0.47	28.666656	28.71997	28.676544	28.57785	28.427826	28.313324	28.236359	28.029083	26.785492	26.104462	26.669006	27.09143	27.490173	27.825775	28.102112	28.22055	28.113953	27.577026	26.848633	27.25528	27.314514	27.097351	27.646118	27.044067	27.27304	27.638245	27.853394	27.99356	28.035004	28.07843	28.076447	27.971832	27.468475	27.776398	28.463348	28.615356	28.779175	28.905518	28.939087	29.08316	28.706146	28.133698	27.729034	27.517822	27.235535	27.036163	28.514679	28.615356	28.71997
1.29	28.426727	28.286224	28.350464	28.426727	28.37857	28.380554	28.312317	28.258148	28.19992	27.898895	27.363037	26.969666	26.861298	27.359009	27.674103	27.778473	27.720276	27.479431	27.270721	27.547668	27.463379	27.198456	27.222534	27.42926	27.74234	28.571228	28.673584	28.667572	28.599335	28.40866	28.185883	28.061462	27.814606	27.780487	27.858734	27.870789	27.768433	27.738342	27.623932	27.595825	27.955078	28.20996	28.312317	28.246094	27.64801	26.931519	27.22052	27.583801	27.90091
1.18	28.292267	28.703674	28.685638	28.633453	28.611359	28.593292	28.5672	28.44278	28.316345	28.207977	28.175842	28.105621	28.11966	28.11966	28.103607	28.117645	28.211975	28.316345	28.416687	28.404633	27.507538	27.431274	27.792511	27.96109	28.071503	28.332397	28.400635	28.46286	28.601318	28.685638	28.713715	28.65152	28.559174	28.509003	28.422699	28.36853	28.344452	28.531097	28.523071	28.561188	28.625427	28.687622	28.798004	28.940521	29.066956	29.155243	29.091034	29.185364	28.940521
0.5	27.019836	26.957611	26.945587	27.256653	27.359009	27.529602	27.591827	27.844696	28.007263	28.113647	28.049408	28.137726	28.203949	28.173859	28.115631	28.08554	28.258148	28.220001	28.19992	28.266174	28.37857	28.478912	28.513031	28.543121	28.553162	28.525055	28.484924	28.454834	28.868256	28.75586	28.705688	28.683624	28.723755	28.767914	28.737793	28.609344	28.505005	28.396606	28.282227	28.203949	28.609344	28.605347	28.579254	28.585266	28.679596	28.695648	28.637451	28.603333	28.63144
0.17999999	28.256134	28.386597	28.50299	28.643463	28.763885	28.751862	28.69165	28.783966	28.74582	28.707703	28.689636	28.615387	28.579254	28.571228	28.521057	28.436768	28.336395	28.334412	28.330383	28.161804	28.079529	28.061462	28.155792	28.300293	28.416687	28.53711	28.60736	28.659546	28.68161	28.65152	28.585266	28.67157	28.539124	28.450806	28.430725	28.31836	28.314331	28.089539	27.162323	27.256653	27.33493	27.12619	26.630463	27.222534	27.244598	27.31485	27.51355	27.102112	25.78955
0.26	28.764221	28.834808	28.899536	28.8956	28.99173	28.952484	28.897583	28.832855	28.819122	28.854431	28.856384	28.766174	28.175842	27.756134	27.87381	27.787537	27.575714	27.822845	28.04248	28.277832	28.458252	28.599457	28.683807	28.762238	28.870117	28.923065	28.934845	28.903473	28.86621	28.842651	28.754425	28.644592	28.621033	28.248413	28.040527	28.018951	28.038574	27.954224	27.860077	27.881653	27.883636	27.887543	27.956207	28.073853	28.207214	28.326874	28.477875	28.501404	28.448456
0.24	29.007416	29.068207	28.825012	27.852234	27.695343	27.881653	28.205261	29.24472	29.287872	29.242767	29.223145	29.225098	29.199615	29.158417	29.117218	28.730865	28.215057	27.999329	27.66986	28.242523	28.309204	28.43866	28.370026	27.922852	27.51883	27.707123	28.128784	28.43866	28.740692	28.905426	29.111359	29.52124	29.531036	29.513397	29.470245	29.438873	29.14273	29.0878	29.030945	28.79953	28.16211	28.118988	28.166046	28.39746	28.507294	28.591614	28.711273	28.870117	28.934845
0.37	29.407501	29.34671	29.297668	29.264313	29.215302	29.115265	28.97406	28.834808	28.728912	28.654388	28.779907	28.748535	28.764221	28.80539	28.954437	29.144684	29.338837	29.468292	29.505554	29.478088	29.474182	29.452606	29.483978	29.489868	29.43692	29.360413	29.315308	29.272186	29.225098	29.15451	29.06427	28.97995	28.911316	28.846588	28.919159	28.8956	28.881897	28.911316	28.919159	28.795593	28.719116	28.001312	28.307251	28.548492	28.766174	28.774017	29.276093	29.266296	29.225098
1.4499999	28.917206	28.999573	29.050568	29.068207	29.05252	29.015259	28.966217	28.903473	28.876007	28.826965	28.758331	28.672028	28.599457	28.49356	28.40924	28.340607	28.442566	28.405304	28.413147	28.417084	28.44455	28.546509	28.67987	28.815216	28.950531	29.028992	29.07016	29.034851	29.193726	29.13684	29.011322	28.90738	28.850494	28.779907	28.681854	28.597504	28.51709	28.39746	28.344513	28.248413	28.307251	28.242523	28.203308	28.273895	28.356293	28.454346	28.628876	28.740692	28.79364
0.77	28.038574	28.271942	28.448456	28.560242	28.670074	28.728912	28.795593	28.730865	28.717133	28.72107	28.687714	28.670074	28.675964	28.640656	28.560242	28.485718	28.377838	28.287628	28.22879	28.401398	28.360199	28.328827	28.452393	28.593597	28.774017	28.911316	28.99759	29.07016	29.115265	29.117218	28.419037	26.55783	27.02658	27.567871	27.9346	28.020905	27.94638	26.861847	26.957916	26.551971	26.514679	26.708862	26.606873	27.279572	27.503143	27.646332	27.58551	27.826752	27.887543
0.48999998	28.763367	28.567566	28.229889	27.658417	27.047028	26.965088	26.987091	27.748352	27.588501	27.740356	27.944153	28.149963	28.357758	28.561554	28.679443	28.727386	28.757355	28.583527	28.345764	28.080017	28.08603	28.287811	28.501617	28.603516	28.439667	28.257843	28.143951	28.050049	28.074036	28.153961	28.141968	28.185913	28.14795	28.109985	28.169952	28.259857	28.393707	28.551575	28.681427	28.76535	28.819305	28.859283	28.935211	26.85321	26.967102	27.041016	27.122955	27.484589	27.782318
0.35	28.16394	27.930176	27.224854	26.763306	26.685364	27.100983	27.50058	27.746338	27.906189	27.94217	27.84024	27.676422	27.714386	27.714386	27.55252	27.57251	28.273834	28.23587	28.008087	27.898193	27.964142	27.952148	27.758331	27.622467	27.614471	27.594482	27.566528	27.602478	27.848236	27.782318	26.995087	26.821228	26.955109	27.272797	27.704376	27.878204	27.170898	26.415619	26.223816	27.076996	27.85025	27.982117	28.034058	28.05606	28.07602	27.998108	27.458618	27.29477	27.590485
1.53	27.182892	27.234833	27.340729	27.374695	27.532562	27.582489	27.63446	27.75235	27.796295	27.880219	27.646454	27.23883	26.965088	27.16092	27.31076	27.037018	26.931122	26.465576	26.851196	27.090973	26.655396	26.363678	26.61145	27.015045	27.394684	27.504578	27.488586	27.262817	26.119904	25.788239	25.914124	26.303741	26.715332	27.039032	27.35672	27.59848	27.66043	27.806305	27.916168	28.03006	27.08899	27.426666	27.652435	27.736359	27.698395	27.812286	27.740356	27.592499	27.638458
0.57	28.836792	28.860321	28.88974	28.919159	29.009369	29.201569	29.35846	29.399658	29.440826	29.46045	29.476135	29.480072	29.45456	29.456512	29.381989	29.354553	29.338837	29.348663	29.307465	29.246674	29.14862	29.054474	28.911316	28.80539	28.77597	28.538666	28.419037	28.34842	28.413147	28.542603	28.677917	28.742645	28.772064	28.79364	28.852478	28.876007	28.86621	28.97995	28.946625	28.917206	28.891693	28.90149	28.860321	28.756378	28.626923	28.513184	28.379822	28.281769	28.211151
0.42999998	28.646942	29.03778	29.136475	29.170044	29.183838	29.152252	29.053558	29.053558	29.108856	29.164124	29.140411	29.059479	28.939087	28.75351	28.595612	28.508759	28.52652	28.4357	28.335052	28.281738	28.370575	28.510712	28.684448	28.791046	28.913422	28.814728	28.694305	28.240295	29.000275	28.996307	28.950928	28.94696	28.923279	28.911438	28.700226	28.469269	28.068573	27.713226	27.375702	27.284882	28.3844	28.360718	28.3844	28.406097	28.439667	28.524536	28.593628	28.641022	28.615356
0.44	29.21939	29.175964	29.146332	29.102905	29.049622	28.933167	28.793	28.57193	28.161346	27.918549	28.054749	28.135681	28.12976	28.275818	28.40216	28.56601	28.75351	28.931183	29.012115	28.968689	28.826569	28.597565	29.12265	28.873932	28.479156	28.271881	28.131714	27.85733	27.496094	27.667847	27.86325	28.025116	28.127777	28.224518	28.414001	28.53244	28.692322	28.88974	29.138458	29.24701	29.274658	29.31018	29.341766	29.069366	28.400177	28.206726	28.751556	28.631134	28.536377
0.71	28.55075	28.427032	28.309418	28.252625	28.376343	28.483826	28.512207	28.654175	28.741394	28.871185	28.980682	29.061798	29.124695	28.824524	28.325653	28.0336	28.293182	28.447327	28.53656	28.571045	28.437195	27.717224	27.28122	27.297424	27.131134	27.344086	27.609741	27.776031	27.958557	28.132965	28.299286	28.500061	28.666351	28.798187	28.832642	28.765717	28.733276	28.881317	28.86914	28.84076	28.544678	28.147186	27.820648	27.603668	27.287292	26.62616	26.897919	27.14737	26.9263
0.13	27.79837	27.920044	28.06607	28.145142	28.230316	28.358093	28.46759	28.524384	28.599426	28.644043	28.715027	28.725159	28.775848	28.850891	28.814392	28.741394	28.690674	28.585236	28.581177	28.506134	28.362152	28.195831	28.045776	27.9971	28.057953	27.63205	27.824707	27.954498	28.068085	28.216125	28.378357	28.528442	28.556824	28.607544	28.731232	28.78601	28.820465	28.779907	28.723145	28.682587	28.676483	28.686615	28.686615	28.650116	28.548737	28.331726	28.05185	28.100525	28.212067
2.47	29.093536	29.173065	29.228119	29.213837	29.301514	29.338226	29.36679	29.413666	29.38919	29.305603	28.856995	28.514435	28.292175	27.87619	27.290985	26.872955	27.482635	27.138031	26.891296	26.883148	27.058502	27.388855	27.768127	28.080109	28.385956	28.567444	28.720367	28.791748	28.834564	28.593964	28.549103	28.555206	28.591919	28.624542	28.622498	28.618439	28.569489	28.528717	28.44101	28.447144	28.716309	28.65921	28.65512	28.722412	28.865143	29.009918	29.1221	29.134308	28.916138
0.29	28.500153	28.49405	28.496063	28.651062	28.65921	28.777466	28.506287	27.256317	27.01773	27.321564	29.042572	29.07315	29.101685	29.093536	29.12616	29.142487	29.109833	28.965057	28.75708	28.557251	28.277893	27.861908	27.896576	27.621307	26.526306	26.681274	27.305237	27.43982	26.948395	27.407196	27.745697	28.106598	28.351288	28.49405	28.235077	28.385956	28.498108	28.61435	28.767273	28.75708	28.767273	28.769318	28.357422	28.086212	28.186127	28.084167	28.24527	28.33908	28.09439
0.35999998	27.362213	27.426483	27.500854	27.58725	27.663605	27.764069	27.834381	27.866547	27.880615	27.880615	27.898682	27.846436	27.830383	27.79422	27.768097	27.737946	27.683685	27.60733	27.484772	27.418457	27.394348	27.384308	27.21753	27.191406	27.279816	27.354156	27.486786	27.657562	27.816315	27.942902	28.025269	28.047394	28.059448	28.057434	28.117706	28.043365	28.031311	27.904724	27.876587	27.904724	27.69574	27.589264	27.448608	27.243652	27.241638	27.082916	26.673004	26.056122	26.407776
0.12	29.0354	29.081665	29.115875	29.131989	29.200378	29.09375	28.997162	28.90866	28.808044	28.639069	27.767883	26.840393	27.337341	27.677338	27.864471	27.99121	28.204468	28.321167	28.451935	28.56662	28.68332	28.779877	28.896576	28.884491	28.952911	29.099792	29.190308	29.226532	29.095764	29.067596	29.061554	29.065582	29.081665	29.067596	28.971008	28.810059	28.480103	27.445984	27.315216	27.69748	28.254791	28.274902	28.504242	28.769836	28.896576	28.987122	29.045471	29.077667	29.097778
0.42999998	29.18631	29.11789	29.037415	28.948883	28.858368	28.777863	28.719513	28.844269	28.868408	28.87445	29.013275	29.18631	29.39151	29.476013	29.56253	29.675201	29.673187	29.68927	29.701355	29.725494	29.70337	29.66513	29.628937	29.592712	29.522278	29.44986	29.36737	29.282867	29.125946	28.979065	28.918701	29.148071	29.148071	29.131989	29.158142	29.234589	29.311035	29.423706	29.544403	29.616852	29.657074	29.636963	29.602753	29.683258	29.638977	29.568573	29.550446	29.548431	29.471985
0.12	26.821045	27.089539	27.42923	27.577728	27.781158	28.01712	28.196106	28.259186	28.206268	27.992706	27.937775	27.844208	27.81369	27.353973	27.38855	27.467896	27.520782	27.581818	27.61435	27.697754	27.730286	27.740448	27.701813	27.557404	27.480103	27.297028	27.303131	27.39264	27.423126	26.916626	26.562714	27.034607	27.439423	27.69165	27.728271	27.746552	27.823853	27.974396	28.037445	28.096436	28.143219	28.183899	28.212372	28.194061	28.210358	28.17984	28.122894	27.956085	27.667236
0.39	26.843414	27.679443	27.42923	27.35196	27.549255	27.87674	28.234772	28.456482	28.497162	28.287659	28.32425	28.385284	28.312042	28.232727	28.175781	28.285614	28.397491	28.484955	28.428009	28.34665	28.244934	27.893036	27.5289	27.059021	26.869843	27.461792	27.508575	27.441437	27.61435	27.811646	28.03949	28.224579	28.38324	28.537842	28.655823	28.765656	28.847046	29.026031	28.922302	28.344604	28.015076	27.909302	28.147308	28.305939	28.381226	28.397491	28.30188	28.185944	28.037445
0.25	28.665192	28.616913	28.472076	28.423767	28.592773	28.705444	28.757751	28.882507	28.900604	28.924744	28.934814	28.860352	28.904633	28.987122	28.92273	28.844269	28.759766	28.667206	28.528412	28.757751	28.711487	28.651123	28.697388	28.876465	28.96701	29.029358	28.478088	28.592773	28.506256	28.534424	28.66922	28.729584	28.0737	28.144135	27.846344	27.6492	27.932861	28.240692	28.520355	28.44992	28.492188	28.443909	27.910736	28.174286	27.866486	27.148224	26.337402	26.62912	27.192474
0.29	26.910797	25.99942	26.80014	27.333313	27.162292	27.363495	27.192474	27.230713	27.55664	27.745758	27.818176	27.486206	26.635162	25.876678	25.784119	25.854553	25.894775	25.95111	26.518494	26.689484	26.822296	27.260895	27.586823	27.870483	27.924835	28.035461	28.003296	27.932861	28.584747	28.633026	28.614899	28.480103	28.06363	26.856476	26.876617	26.886658	27.353424	27.657227	27.671326	27.27295	27.665283	27.114014	27.230713	27.540527	27.796051	27.747772	27.910736	27.932861	27.967072
1.0799999	28.213013	27.853333	26.904694	26.64383	26.766357	26.987701	27.315765	27.47586	27.72287	27.886932	27.995605	28.023285	28.03711	28.088501	28.145813	28.197205	27.86319	28.001556	28.137909	28.106293	28.133942	28.072693	27.995605	27.904694	27.799957	27.68335	27.446198	26.782166	26.064789	25.568726	25.833557	26.46991	26.491669	26.586517	26.851349	25.991638	25.952118	26.724854	26.171478	26.339478	26.568726	25.910614	26.297974	26.14383	26.157654	25.985718	26.297974	26.79007	25.956085
0.79999995	28.6557	28.75055	28.637909	28.224854	28.230804	28.17743	28.007477	27.843445	27.630005	27.254517	27.18335	27.345428	27.39087	27.416565	27.400757	27.353302	27.50351	27.288116	26.96991	27.169525	27.367157	27.57071	27.807861	28.035126	28.224854	28.359253	28.448181	28.521301	28.873077	28.837524	28.772308	28.71103	28.635925	28.586517	28.473877	28.317749	28.171509	28.054901	27.950165	27.871124	27.865173	27.83554	27.815765	27.878998	27.94226	27.995605	28.068726	28.092438	28.118134
5.3599997	27.799957	27.533173	27.527222	27.748566	28.361237	28.32962	28.286133	28.268341	28.315765	28.39679	28.499573	28.60431	28.697205	28.671509	28.673492	28.703125	28.807861	28.776245	28.718933	28.657684	28.53711	28.311829	28.345428	28.359253	28.377045	28.321716	28.21695	28.128021	28.112213	28.090485	28.131989	28.224854	28.345428	28.489685	28.635925	28.72882	28.805908	28.825653	28.788116	28.831573	28.780212	28.71695	28.612213	28.631989	28.631989	28.574677	28.483765	28.36914	28.305878
0.35	28.431732	28.605835	28.499786	28.443756	28.443756	28.391724	28.24765	28.08554	27.901459	27.233093	26.810852	27.062988	27.19107	27.609283	27.561249	27.515228	27.563263	27.66333	27.777374	27.859436	27.949463	28.051544	28.133575	28.1716	28.165588	28.473755	28.459747	28.46576	28.439728	28.387726	28.327667	28.28366	28.219635	28.091553	27.879425	27.697327	27.745361	27.697327	27.833405	27.799408	27.837402	27.889435	26.57074	26.426666	26.930939	27.2771	27.55127	27.56726	27.61728
0.19999999	28.725891	28.645844	28.523773	28.43573	28.307678	28.177612	28.087555	28.00351	27.96347	27.971497	28.185608	28.197601	28.239624	28.343689	28.431732	28.509796	28.565826	28.593842	28.625854	28.657867	28.665863	28.667877	28.725891	28.687866	28.651855	28.585815	28.5578	28.519775	28.479767	28.393707	28.289673	28.177612	28.071533	28.0195	27.919464	27.913452	27.965485	28.133575	28.335693	28.497772	28.635834	28.68988	28.657867	28.585815	28.527802	28.509796	28.5578	28.497772	28.447754
0.29	27.714996	27.525269	27.371094	27.499573	27.956085	27.989685	27.93631	27.90866	27.912598	27.89087	27.815765	27.736725	27.6557	27.19522	26.36319	26.139862	26.392853	26.79599	27.106293	27.355286	27.57663	27.732758	27.853333	27.956085	27.912598	27.898773	27.920502	27.924469	27.736725	27.736725	27.766357	27.813812	27.841461	27.880981	27.892853	27.827637	27.82367	27.588501	26.71695	26.266357	26.460022	26.813782	27.11023	27.412598	27.687317	27.89087	28.023285	28.112213	28.023285
1.38	27.36316	27.41919	27.505219	27.595276	27.725342	27.817413	27.875427	27.93747	27.975494	27.97348	27.9935	27.767365	27.589264	27.529236	27.48523	27.48523	27.4552	27.385162	27.335144	27.153046	27.066986	26.830872	27.129028	27.040985	26.97293	27.123016	27.311127	27.489227	27.645294	27.731354	27.855438	27.903442	27.893433	27.797394	28.229614	28.163605	28.103546	28.083557	28.005493	27.845428	27.687347	27.57727	27.527252	27.461212	27.427185	27.40918	27.563263	27.609283	27.627289
0.32	28.633026	28.631012	28.604858	28.60083	28.767822	28.77185	28.79599	28.824158	28.890533	28.96701	29.071625	29.079681	28.96701	28.928772	29.00119	28.948883	28.252777	27.874512	27.783997	27.896637	28.18637	28.26886	28.11795	28.238678	28.144135	27.295074	27.13211	27.299103	28.071686	27.924835	27.88861	28.069672	28.276917	28.462006	28.64508	28.715515	28.681305	28.647095	28.651123	28.622955	27.896637	26.723694	26.91684	27.200531	27.46811	27.621002	27.671326	27.568695	27.363495
0.47	29.07898	29.022797	28.98465	28.958588	28.904388	28.73581	28.143738	27.726288	27.854736	27.983185	28.29425	28.278198	28.312317	28.344452	28.226013	27.708221	27.045929	27.112152	27.539642	27.44931	27.346954	27.569733	28.591309	28.653503	28.657532	28.34845	27.017822	26.674622	27.20047	27.63797	27.318878	27.276733	27.36502	27.401154	27.852722	27.738342	27.91092	27.963104	27.999237	27.822632	27.635986	27.880829	28.047394	27.22052	26.811096	27.31485	28.005249	27.724274	27.463379
0.9	28.52707	28.643463	28.583282	28.44278	28.324371	28.177856	28.063446	27.955078	27.541656	27.595825	27.36502	27.391113	27.385101	27.047943	27.20047	27.302826	27.483429	27.670105	27.838684	28.047394	28.220001	28.312317	28.37857	28.422699	28.430725	28.302277	28.15979	28.11966	28.24408	28.29425	28.300293	28.242096	28.153778	28.08554	28.087555	27.947052	27.870789	27.778473	27.728302	27.674103	27.670105	27.770447	27.794525	28.113647	28.332397	28.500977	28.581268	28.637451	28.655518
0.17999999	27.548248	27.738495	27.9346	28.087585	27.746338	27.938538	28.0719	28.130737	28.24646	28.309204	28.297455	28.242523	28.15622	27.96991	27.8797	27.748291	27.144257	26.79123	26.624512	26.579407	26.675507	27.099152	27.103058	26.979492	26.903015	26.901062	27.208954	27.448242	27.89148	27.94049	27.979736	28.034637	28.08368	28.097412	28.015015	27.66986	27.142273	26.828491	26.638245	26.614716	27.259949	27.356049	27.487457	27.616913	27.805176	28.024841	28.16211	28.273895	28.317047
0.32999998	28.364136	28.471985	28.495514	28.50534	27.87381	26.7677	26.716705	26.824554	27.191315	27.414886	27.573761	27.701233	27.803223	27.875793	27.77771	27.444305	27.983643	27.973846	27.846375	27.824799	27.942474	28.118988	28.319	28.399414	28.326874	28.207214	28.199371	28.15622	26.765717	26.404877	26.60492	27.077576	27.461975	27.703186	27.838531	27.871857	27.787537	27.273682	25.987122	25.692932	26.873596	27.257996	27.510986	27.728699	28.005219	27.834595	27.234467	27.257996	27.544342
0.32999998	28.436676	28.015015	27.769867	27.887543	28.34256	28.371979	28.419037	28.49356	28.597504	28.728912	28.830902	28.917206	28.876007	28.885803	28.885803	28.86621	28.187622	28.24646	28.183685	27.748291	27.291351	27.207	27.299194	27.558075	27.736542	27.814972	27.899323	27.985626	27.985626	28.040527	28.05426	28.140533	28.17978	28.273895	28.185638	27.565918	27.605133	27.807129	27.950317	28.08368	28.88385	28.928955	28.919159	28.97406	28.972107	28.989746	28.946625	28.891693	28.79953
0.56	28.052277	27.683594	27.4953	27.307037	28.521027	28.40924	28.079742	27.756134	27.809113	27.824799	28.058167	28.085632	28.107208	28.209198	28.368042	28.43866	28.215057	28.269989	28.281769	28.481812	28.495514	28.507294	28.483765	28.393555	28.275879	28.16211	28.022858	28.005219	28.566132	28.530823	28.49945	28.524933	28.599457	28.689697	28.768127	28.789703	28.795593	28.662231	28.218994	27.983643	28.640656	28.713226	28.748535	28.69754	28.634766	28.60733	28.52887	28.460236	28.377838
0.51	28.373932	28.573975	28.740692	28.893646	28.95642	28.993683	28.970154	28.934845	28.874054	28.838745	28.860321	28.81717	28.707336	28.59555	28.532806	28.464142	28.242523	27.909119	27.84439	27.85617	27.679657	27.418823	27.269775	26.967743	26.855957	26.867706	27.261932	27.69928	28.08957	28.387665	28.573975	28.711273	28.813232	28.830902	28.850494	28.791656	28.791656	28.832855	28.728912	28.568085	28.544556	28.491608	28.456299	28.364136	28.001312	27.371735	27.60318	27.683594	27.695343
0.32	28.674011	28.740692	28.760284	28.772064	28.744598	28.701447	28.648499	28.60144	28.58966	28.581818	28.538666	28.379822	28.022858	27.96991	27.922852	27.836548	27.916962	28.030731	28.24057	28.401398	28.556335	28.658295	28.81128	28.870117	28.86621	28.844635	28.81717	28.819122	28.856384	28.785797	28.72696	28.587708	28.17389	28.097412	28.199371	28.301361	28.340607	28.340607	28.338623	28.366089	28.2641	28.152313	28.08368	28.14447	28.220947	28.303314	28.391571	28.454346	28.515137
1.3	28.603394	28.401398	28.171936	27.94049	27.395294	27.450195	27.76596	27.916962	28.001312	27.96991	28.079742	28.269989	28.417084	28.538666	28.632812	28.695587	28.723022	28.695587	28.675964	28.617126	28.558289	28.491608	28.458252	28.471985	28.481812	28.464142	28.377838	28.307251	28.260193	28.199371	27.966003	27.924805	27.281525	26.867706	27.085419	27.246246	27.48941	27.660034	27.828705	27.98169	28.154266	28.260193	28.34256	28.566132	28.52887	28.434723	28.413147	28.364136	28.35431
0.22999999	28.149963	27.808289	27.61847	27.110962	26.257782	26.381653	26.713348	26.969086	27.005066	26.957123	27.102966	27.28479	27.442627	27.640442	27.800293	27.94217	28.05606	28.129974	28.205902	27.906189	27.936157	27.950165	27.93216	27.950165	27.978119	27.962128	27.872223	27.784302	27.548553	26.88916	26.275757	26.595459	26.749298	26.9711	27.178894	27.364716	27.568512	27.726349	27.842255	27.964142	28.072021	28.167938	28.253845	28.319794	28.243866	28.205902	28.14795	28.12799	28.010101
0.28	28.73938	28.819305	28.789337	28.731384	28.715424	28.647491	28.555573	28.473633	28.325775	28.187927	28.060028	27.960144	27.902191	27.898193	27.902191	27.924164	27.92218	27.940155	28.038055	28.185913	28.275848	28.325775	28.265839	28.121979	28.161957	28.381744	28.195923	28.19992	28.221893	28.19992	28.24588	28.223877	28.237885	28.185913	28.080017	27.980133	27.906189	27.842255	27.830261	27.846252	27.94217	28.012085	28.139954	28.267853	28.347778	28.357758	28.367737	28.357758	28.393707
1.1	27.784302	27.918182	27.906189	27.822266	27.576508	27.396698	27.538544	27.656433	27.748352	27.864227	28.233887	28.203888	28.275848	28.285828	28.285828	28.275848	28.223877	28.159943	27.926178	27.592499	27.362701	27.414673	27.584503	27.610474	27.678406	27.758331	27.822266	27.960144	28.113983	28.225891	28.301819	28.301819	28.205902	28.157959	28.413696	28.339783	28.285828	28.233887	28.205902	28.108002	27.904205	27.81427	27.73236	27.658417	27.600494	27.46463	27.522552	27.450623	27.13095
0.12	28.62439	28.772675	28.515106	28.124817	28.01944	28.458527	28.677063	28.690735	28.602905	28.409729	28.074097	27.599915	27.718933	28.388275	28.37265	28.390228	28.501434	28.548279	28.600952	28.747314	28.891724	28.979523	28.94049	28.417542	27.984344	28.76294	28.65561	28.29654	28.437042	28.628265	28.66925	28.692688	28.657562	28.5307	28.409729	28.35315	28.34729	27.814545	27.68576	27.33258	27.67212	28.253632	28.632172	28.821472	28.913177	28.932709	28.928802	28.919037	28.89563
1.77	28.074097	28.18924	28.318024	28.438995	28.552185	28.634125	28.659515	28.61267	28.526825	28.515106	28.720001	28.702423	28.708282	28.727814	28.743408	28.790253	28.7883	28.712189	28.598999	28.396057	28.10141	27.867249	28.005798	27.878937	27.941406	28.058472	28.185333	28.308258	28.452667	28.573639	28.636078	28.708282	28.749268	28.772675	28.798065	28.755127	28.720001	28.67511	28.600952	28.524872	28.487793	28.0253	27.377441	27.406708	27.500397	27.473053	27.658447	27.543304	27.192078
0.45999998	28.465485	28.61731	28.779358	28.902435	29.126068	29.167084	29.048096	29.052216	29.000916	29.00296	29.40915	29.374268	29.283997	29.218353	29.115784	28.91681	28.042908	27.942383	27.866486	28.063416	28.280884	28.47165	28.555756	28.621399	28.646027	28.674744	28.689117	28.726044	28.820404	28.920898	28.990662	29.080933	29.171173	29.228607	29.470673	29.462494	29.388641	29.366058	29.269653	28.863464	28.584473	28.272675	27.843933	27.893158	27.759827	26.904388	27.716736	27.677765	27.454163
0.97999996	28.45935	28.547546	28.500366	28.440887	28.52295	28.682953	28.855255	29.066559	29.177338	29.179382	29.052216	28.918854	28.873718	28.85733	28.734222	28.619354	28.619354	28.555756	28.516785	28.504486	28.494232	28.418304	28.315735	28.264465	28.291138	28.367035	28.346527	28.424469	28.541412	28.818329	29.048096	29.117828	29.140411	29.154755	29.158875	29.16504	29.136322	29.134247	29.021423	28.943481	28.80194	28.397797	28.188568	28.272675	28.295227	28.2583	27.997772	27.763916	27.757751
4.21	27.335175	27.593658	27.197723	26.570007	26.853088	27.357727	27.540314	27.837769	27.995728	28.149567	28.381378	28.791656	29.037842	29.343506	29.30246	29.232727	29.197845	29.146576	29.128113	29.132202	29.041931	28.94757	28.842957	28.81015	28.816284	29.019379	29.041931	29.041931	29.154755	29.249146	29.337341	29.162964	28.81424	28.752686	28.765015	28.80603	28.925018	28.042908	27.271576	27.287994	27.304413	27.515686	27.747498	28.071625	28.350616	28.174194	27.610077	27.107452	26.68692
0.62	27.734558	27.929688	28.027252	28.066284	28.159943	28.228241	28.247772	28.167755	28.111176	28.078003	28.017487	28.017487	28.027252	28.03897	27.951141	27.857483	27.757965	27.730652	27.613556	27.601868	27.537476	27.494537	27.52771	27.449646	27.277924	27.38916	27.4711	27.619415	27.765778	27.74237	27.720886	27.689667	27.605774	27.654541	27.71698	27.787231	27.77359	27.455505	26.870087	26.635925	26.214417	26.07785	26.070038	26.19101	26.089539	26.023193	26.112946	26.637878	27.016449
0.31	27.573975	27.645294	27.724731	27.834747	27.975342	28.042572	28.020172	27.948853	27.940704	27.963104	27.942749	27.873474	27.785858	27.690094	27.635101	27.59436	27.569916	27.506744	27.443573	27.364105	27.364105	27.417084	27.400787	27.443573	27.5047	27.557678	27.641205	27.700287	27.759369	27.824585	27.863281	27.88977	27.908112	27.91626	27.881622	27.783844	27.690094	27.614716	27.52304	27.449677	27.396729	27.300964	27.219452	27.154266	27.017761	27.04425	27.349854	27.376343	27.453766
0.19999999	28.629364	28.590637	28.590637	28.539703	28.476532	28.393005	28.325775	28.21576	28.132233	28.071106	27.952942	27.922363	27.922363	27.96109	28.036469	28.12204	28.195374	28.258545	28.307434	28.364502	28.380798	28.39914	28.476532	28.501007	28.492859	28.531555	28.564148	28.568237	28.525452	28.356354	28.252441	28.160736	28.132233	28.128143	27.798096	27.932556	28.09964	28.258545	28.386902	28.41745	28.32782	28.244293	28.26059	27.879578	27.174652	27.453766	28.849396	28.75772	28.75772
0.74	27.663391	27.115662	27.298248	26.949493	26.947449	27.43158	27.591583	27.71878	27.558777	27.158752	27.23465	27.443909	27.583405	27.57724	27.181305	26.611023	26.157654	26.24176	26.453064	26.906433	27.495178	27.690063	27.891113	27.661346	26.84488	28.424469	27.948547	26.93924	26.87976	26.93106	27.214142	27.571075	27.860321	27.944427	27.238739	27.12799	27.343384	27.67981	27.788544	27.969055	27.878784	27.737244	27.86853	28.092133	28.202911	28.254211	28.346527	27.969055	27.800842
0.11	27.416443	27.241638	27.161255	26.74936	26.44394	26.214874	26.118439	26.435883	26.693085	27.004547	27.386322	27.689728	27.872559	27.934845	27.96701	27.880615	27.673645	27.633453	27.683685	27.6857	27.72992	27.802246	27.774109	27.713837	27.601318	27.460663	27.328033	27.269775	27.484772	27.466675	27.374268	27.303925	27.29187	27.344116	27.492798	27.458649	27.567139	27.649536	27.623413	27.639496	28.21817	28.23825	28.25235	28.22821	28.220184	28.10968	28.0112	27.806274	27.557098
0.29999998	27.547058	27.90271	27.99112	27.999146	27.952942	27.890656	27.605316	26.811646	26.74533	26.60669	26.480103	26.502197	26.73529	27.233612	27.50888	27.747986	27.987091	28.186035	28.366852	28.71045	28.800873	28.806915	28.800873	28.84909	28.835052	28.485413	28.08957	27.603302	27.141174	27.277802	27.504852	27.846436	27.924805	27.932861	28.04538	28.216156	28.386963	28.511536	28.583862	28.694397	28.776764	28.770752	28.778778	28.826996	28.843079	28.822968	28.81897	28.831024	28.744629
0.35999998	27.605957	27.62033	27.729034	27.831604	27.956757	28.003937	27.991608	27.97522	27.938293	27.907501	27.983429	27.936249	27.903412	27.960846	27.940338	27.837769	27.850067	27.870575	27.856232	27.763916	27.608002	27.51773	27.564941	27.353638	27.312592	27.310547	27.363892	27.610077	27.845978	27.76596	27.733154	27.807007	27.757751	27.694183	28.428558	28.159851	27.788544	27.759827	27.072601	26.705383	27.164917	27.3844	26.641785	26.081757	26.079712	26.032532	26.773102	26.252045	25.975098
0.84999996	28.750214	28.907257	28.521759	27.716125	27.577454	27.779358	28.146484	28.173004	28.06491	27.985352	27.948639	28.04248	28.124054	27.363281	27.381653	27.82425	28.19339	28.515656	28.795074	29.005157	29.133636	29.21524	29.253998	29.088776	28.758362	29.347809	29.007202	28.489136	27.734497	27.4469	27.157288	26.992096	27.603973	27.716125	27.854828	27.414276	27.736542	27.875214	27.277618	27.24295	27.899689	28.409576	28.807312	29.035736	29.158112	29.24582	29.196869	28.960297	27.730408
1.53	28.38919	28.378998	28.395325	28.46875	27.165436	27.610077	27.801788	27.848724	27.987396	27.832397	26.969635	26.747345	27.320465	27.74878	28.099579	28.34024	28.5177	28.49527	28.493225	28.511566	28.572754	28.652313	28.627838	28.59317	28.546234	28.478943	28.358612	28.356567	28.49118	28.460571	28.476898	28.54422	28.652313	28.84198	28.509521	28.19339	28.458527	28.633942	28.697174	28.713501	26.975769	27.332703	27.697784	27.605988	27.777313	28.011871	28.060822	28.09143	28.179108
0.17	27.782135	28.200104	28.19809	28.212158	28.23825	28.324677	28.399017	28.485413	28.53363	28.487427	28.388977	28.290497	28.312622	28.837036	28.853119	28.837036	28.798859	28.786804	28.780792	28.694397	28.579865	28.463318	28.338745	28.23825	28.165924	28.027283	28.049377	28.06546	28.167938	28.278442	28.42514	28.559753	28.660217	28.766724	28.833038	28.88327	28.786804	28.88327	28.7406	28.674286	28.638123	28.620026	28.608002	28.501495	28.300568	28.097626	27.999146	27.667633	27.812286
0.78	28.401428	28.391235	28.434052	28.5177	28.617645	28.725739	28.829742	28.882782	28.925598	28.96231	29.017395	28.964355	28.909302	28.862396	28.860352	28.835876	28.795074	28.729797	28.682892	28.625793	28.564606	28.401428	28.36267	28.240295	28.205627	28.483002	28.780792	29.021454	29.141815	29.196869	29.233582	29.229523	29.221344	29.223389	29.231537	29.172394	29.105103	29.072449	29.035736	29.023499	28.84198	28.603363	28.44223	28.281097	28.024109	27.858917	28.036346	27.999634	27.991486
1.51	27.520325	27.614166	27.575409	27.610077	27.750824	27.934357	28.150574	28.29129	28.391235	28.429993	28.444275	28.423859	28.374908	28.403473	28.378998	28.358612	28.29129	28.105682	27.911926	27.879303	27.809967	27.728363	27.42038	26.985962	27.014526	26.902344	27.102203	27.293945	27.465271	27.61618	27.779358	27.942535	28.09549	28.21582	28.311676	28.346375	28.372894	28.368805	28.058777	28.162811	28.248474	28.38919	28.213806	27.732452	27.59784	27.534607	27.455078	27.308228	27.014526
1.01	28.816528	28.792114	28.73108	28.682281	28.832794	28.816528	28.806366	28.840942	28.834839	28.814484	28.684296	28.44223	28.2612	28.078125	27.738434	27.589935	27.602142	27.345856	27.319397	27.364136	27.659088	28.072021	28.417816	28.647675	28.7677	28.851105	28.863312	28.879578	28.901947	28.771759	28.680237	28.598877	28.570404	28.531738	28.46054	28.356812	28.269348	28.228668	28.226624	28.234772	28.417816	28.448334	28.480896	28.537842	28.570404	28.539886	28.462585	27.996765	27.65503
4.23	28.83252	28.861084	28.867188	28.850891	28.83252	28.773407	28.73056	28.706116	28.669403	28.604156	28.465485	28.139252	27.949615	27.912903	27.794617	27.68045	28.04544	28.379852	28.447144	28.469574	28.408386	28.549103	28.642883	28.744843	28.869232	28.967102	28.995667	28.993622	28.710175	28.532776	28.082153	27.662079	27.637604	27.888428	28.104584	28.27179	28.334991	28.253418	28.12497	28.067871	27.923096	28.065826	28.153503	28.21875	28.312561	28.475677	28.646973	28.7836	28.322754
2.1399999	28.793793	28.944672	29.065002	29.17102	29.215881	29.238312	29.244415	29.413666	29.358612	29.305603	29.330078	29.293365	29.283173	29.17511	29.042572	28.889618	28.740784	28.58783	28.500153	28.6633	28.58377	28.551147	28.573578	28.642883	28.714264	28.846802	28.954865	29.0242	29.10373	29.142487	29.107819	29.364746	29.107819	28.89981	28.973236	28.985474	28.673492	27.790558	27.674316	27.821136	27.87619	27.894531	27.916962	28.691833	28.571533	28.324799	27.625397	27.36029	27.219604
0.64	28.911743	28.749481	28.299286	28.072144	29.171326	29.169312	29.149017	29.149017	29.069916	28.946228	28.806274	28.717041	28.696777	28.674469	28.648102	28.627808	28.447327	28.556824	28.611603	28.712982	28.816437	28.972565	29.110474	29.234192	29.297058	29.321411	29.370087	29.400482	29.309235	29.278809	29.286926	29.250427	29.20987	29.167267	29.100342	29.011108	28.92392	28.852936	28.78601	28.757599	28.719086	28.597382	28.55481	28.552765	28.560883	28.631866	28.749481	28.856995	28.917816
0.45	29.147003	29.217987	29.124695	29.047607	28.984741	28.911743	28.889435	28.8367	28.75357	28.650116	28.546692	28.479767	28.441254	28.538574	28.50412	28.524384	28.60144	28.678528	28.796143	28.944183	29.051666	29.120636	29.177399	29.199707	29.236237	29.396454	29.327484	29.244324	29.142944	29.07196	28.994904	28.91986	28.792084	28.664337	28.524384	28.408783	28.339844	28.496002	28.496002	28.524384	28.595367	28.704865	28.859009	29.000977	29.128754	29.187561	29.248383	29.234192	29.293
0.13	28.566986	28.339844	28.13501	28.039703	27.68277	27.71521	27.751709	27.851074	28.003174	28.193817	28.264801	28.088348	28.122833	28.437195	28.552765	28.25061	27.561066	27.938293	28.16745	28.325653	28.313477	28.502075	28.662292	28.710968	28.686615	28.451385	28.147186	28.222198	27.790253	28.092407	28.3378	28.58319	28.832642	29.051666	29.20581	29.278809	29.282867	29.047607	29.049652	28.830627	28.644043	28.508148	28.159332	28.1492	28.092407	27.774017	27.717224	27.571228	26.99121
0.28	27.025879	26.99939	27.372528	27.670258	27.95163	28.247314	28.549103	28.714264	28.740784	28.691833	28.651062	28.604156	28.553162	28.451202	28.434906	28.41043	28.426758	28.398193	28.41861	28.44101	27.46634	27.042206	27.474487	27.735504	27.870087	27.796661	27.125793	26.954529	27.201263	27.527496	27.784424	27.94757	28.031158	27.984253	28.080109	28.151459	27.786469	27.513214	27.293	27.80075	27.83133	27.847656	27.95163	28.163696	28.434906	28.606201	28.695923	28.718353	28.808075
0.38	26.591187	27.444305	27.860077	28.07779	28.079742	28.107208	28.224884	28.340607	28.419037	28.44455	28.43277	28.22293	27.738495	27.071686	27.238373	27.483551	27.801239	28.001312	28.075836	28.024841	28.158203	28.248413	28.31314	28.322937	27.916962	27.84439	27.089325	27.538452	27.228577	26.673553	27.216827	27.554138	27.838531	28.109161	28.303314	28.299408	27.665924	28.436676	28.422974	27.287415	26.930481	26.920654	27.456085	27.807129	27.950317	28.171936	28.166046	27.722809	27.563934
0.28	27.98117	28.545135	28.892334	29.074982	29.080994	29.000732	28.834137	28.703674	28.659546	28.515045	28.436768	28.324371	28.242096	28.25412	28.344452	28.470886	28.617401	28.767914	28.898376	29.052887	29.199402	29.221497	29.097046	29.145233	29.052887	28.962585	28.926453	28.90036	28.842163	28.761902	28.73581	28.65152	28.553162	28.54715	28.384583	27.999237	27.656036	27.25064	27.551666	28.071503	28.384583	28.66153	28.856232	29.052887	29.097046	29.113098	29.245575	29.191376	29.087006
0.26999998	28.625427	28.617401	28.623413	28.623413	28.619385	28.601318	28.603333	28.595306	28.5672	28.460846	28.376556	28.292267	28.175842	28.230042	28.220001	28.191895	28.191895	28.292267	28.500977	28.68161	28.80603	28.862244	28.888336	28.874268	28.872284	28.936493	28.88031	28.802032	28.709717	28.647491	28.613373	28.555176	28.448792	28.336395	28.205963	28.0755	28.019318	28.171844	27.995209	27.698181	27.70221	27.97113	28.195923	28.400635	28.563202	28.64148	28.571228	28.613373	28.699677
2.24	27.983185	27.792511	27.579773	27.567749	27.91092	27.79654	27.718262	27.68814	27.724274	27.764435	27.916962	28.005249	28.079529	28.121674	28.181885	28.248108	28.342438	28.322357	28.30429	28.322357	28.37857	28.400635	28.36853	28.29425	28.23404	28.123657	28.031342	27.955078	27.933014	27.874817	27.868774	27.894867	27.965118	28.03537	28.16983	28.312317	28.422699	28.500977	28.535095	28.529083	28.525055	28.470886	28.37857	28.272186	28.16983	28.211975	28.242096	28.173859	28.06546
0.55	28.183685	28.268036	28.362152	28.477875	28.605347	28.68576	28.742645	28.785797	28.801483	28.803436	28.774017	28.758331	28.681854	28.648499	28.609283	28.579865	28.49356	28.440613	28.356293	28.301361	28.25235	28.207214	28.201355	28.181732	28.230774	28.358246	28.507294	28.609283	28.687714	28.758331	28.7034	28.542603	28.43277	28.440613	28.442566	28.473969	28.43866	28.491608	28.60144	28.524933	28.50534	28.303314	28.22879	28.107208	28.134674	28.168	28.43277	28.464142	28.456299
0.11	28.262146	28.515137	28.577911	28.575928	28.621033	28.681854	28.762238	28.838745	28.899536	28.936798	28.958374	28.950531	28.887787	28.774017	28.79364	28.770111	28.791656	28.774017	28.772064	28.725006	28.591614	28.40335	28.301361	27.901276	27.220734	27.956207	28.111115	28.215057	28.328827	28.419037	28.470032	28.52887	28.49945	28.558289	28.687714	28.770111	28.803436	28.67987	28.513184	28.248413	28.303314	28.338623	28.35431	28.320984	28.224884	27.887543	27.767914	27.6875	27.475677
1.02	28.395508	28.621033	28.664185	28.768127	28.960327	29.078003	29.097626	29.134888	29.13095	29.168213	29.14862	29.125092	29.132935	29.14273	29.08194	29.005432	28.921112	28.870117	28.80539	28.783813	28.728912	28.69165	28.62497	28.540619	28.48767	28.39746	28.373932	28.407257	28.481812	28.538666	28.670074	28.756378	28.846588	28.899536	28.919159	28.95642	28.983856	29.044678	29.011322	28.86621	28.701447	28.579865	28.49356	28.515137	28.456299	28.305298	28.109161	27.803223	27.32663
0.22999999	28.411194	28.779907	28.879913	28.86621	28.832855	28.764221	28.681854	28.548492	28.383728	28.177826	28.0719	27.989532	27.905212	28.04248	28.011108	27.979736	28.099365	28.25235	28.399414	28.454346	28.568085	28.632812	28.693604	28.689697	28.634766	28.609283	28.562225	28.424927	28.309204	28.215057	27.98758	27.752228	27.612976	27.612976	27.616913	27.630646	27.52472	27.334473	27.046173	27.097168	27.234467	27.573761	27.852234	28.075836	28.213104	28.371979	28.513184	28.464142	28.422974
0.7	29.23825	29.39441	29.5242	29.631683	29.704681	29.769592	29.797974	29.881134	29.74527	29.617493	29.568817	29.497833	29.406586	29.061798	28.698792	28.100525	28.09851	28.139069	28.11676	28.560883	28.597382	28.627808	28.648102	28.682587	28.761658	28.875244	28.97055	29.088165	29.128754	28.4169	27.810516	28.311432	28.461517	28.4534	28.532501	28.710968	28.796143	28.82251	28.577118	27.922058	27.769958	27.970734	27.845001	27.56311	26.946594	26.413208	26.713348	27.542816	28.086334
0.90999997	28.801178	28.755249	28.675385	28.577576	28.49173	28.415863	28.371948	28.218231	28.232208	28.230225	28.23819	28.296112	28.37796	28.477753	28.587555	28.675385	28.72931	28.751251	28.713318	28.69336	28.623505	28.549622	28.477753	28.399902	28.36795	28.30008	28.224213	28.138397	28.024597	27.908813	27.81897	27.816986	27.77707	27.78305	27.83496	27.946747	28.08847	28.236206	28.344025	28.39392	28.361969	27.964722	27.759094	27.978668	27.800995	27.427704	27.331879	27.571442	27.709167
2.51	27.926422	27.86325	27.865234	27.608612	27.026306	27.180267	27.342133	26.41043	26.311737	26.872345	27.40924	27.450714	26.824951	26.720337	27.093414	27.010498	27.071686	27.361877	27.417145	27.40332	27.428986	27.065765	27.736938	27.428986	26.605835	26.821014	27.31253	27.263184	26.941437	26.714417	27.048004	27.081573	26.47754	25.94455	28.011322	28.12976	28.058685	27.290802	25.897186	26.191315	26.672974	27.099335	27.43689	27.383575	27.093414	27.125	26.550568	26.822968	27.126984
0.34	27.788239	27.72113	27.695465	27.687592	28.607452	28.57193	28.522583	28.569946	28.641022	28.763397	28.869995	28.97461	29.008179	28.688385	28.062622	27.995514	29.339783	29.26477	29.197662	29.144379	29.142395	29.07132	28.968689	28.654816	27.88498	27.012482	26.509125	26.311737	28.005402	28.058685	28.119873	28.131714	28.228455	28.301483	27.967896	27.770477	27.750763	27.093414	26.280151	26.315674	27.861298	27.782318	27.697449	27.460571	26.63742	26.911804	27.259247	27.598755	27.606659
0.19999999	27.88086	27.92279	28.016602	28.154358	28.282135	28.399902	28.499725	28.583557	28.643463	28.68338	28.827118	28.841095	28.831116	28.857056	28.863068	28.855072	28.8331	28.747253	28.655426	28.525665	28.407898	28.312073	28.525665	28.433838	28.385925	28.417877	28.50772	28.635468	28.773224	28.851074	28.964874	29.034729	29.07666	29.142548	29.116577	29.080658	29.018768	28.956879	28.932922	28.890991	28.831116	28.715332	28.573578	28.397919	28.23819	28.132416	28.355988	28.272125	28.204254
0.39999998	27.290802	27.075653	26.765747	26.465698	26.412384	26.805206	27.123016	27.411224	27.5336	27.517822	26.173553	26.584137	27.11316	27.387543	27.742859	28.025116	28.03302	28.005402	27.999481	27.973816	28.076447	28.048828	28.135681	28.0271	27.975769	27.922485	27.977753	28.048828	28.131714	28.15738	28.147522	28.094208	27.847473	27.553345	28.155426	28.102112	28.204773	28.33899	28.508759	28.579803	28.558105	28.500854	28.321228	27.924469	27.53952	27.205933	27.867218	27.802063	27.843536
0.71	28.246613	28.33554	28.21103	28.252533	26.918549	26.479797	27.01538	27.394806	27.029205	27.224854	27.511414	27.653717	26.519318	25.833557	26.60431	26.398773	25.813782	26.748566	27.400757	28.00946	28.169525	28.108276	28.44226	28.572693	28.730804	28.780212	28.79007	28.837524	28.918549	28.906677	28.922485	28.799957	28.918549	28.871124	28.738708	28.531189	28.766357	28.764404	28.713013	28.541077	28.373077	28.286133	27.989685	27.230804	27.179413	27.454102	27.962006	28.272308	28.499573
0.26999998	28.230804	28.19522	28.169525	28.139893	28.11023	28.04306	27.94226	27.809845	27.68335	27.568726	27.388885	27.141846	27.023285	26.973877	26.918549	27.046997	27.207062	27.517365	27.71103	27.900757	28.035126	28.126038	28.325653	28.28415	28.224854	28.159637	28.102325	28.058868	28.013397	27.96991	27.90866	27.827637	27.754517	27.71103	27.614197	27.626038	27.659637	27.726837	27.871124	28.001556	28.133942	28.218933	28.234741	28.007477	27.90866	27.744629	27.550934	27.153717	27.094421
0.31	27.884949	27.827637	27.754517	27.67743	27.580597	27.511414	27.51538	27.541077	27.57663	27.61618	27.665558	27.6893	27.736725	27.884949	28.027252	28.118134	28.187317	28.21103	28.161621	28.102325	28.094421	28.124084	28.139893	28.114197	27.967957	27.853333	27.776245	27.742645	27.661621	27.541077	27.440277	27.531189	27.560822	27.60431	27.720917	27.811829	27.845428	27.880981	27.93631	28.005493	28.08258	28.128021	28.185333	28.159637	28.126038	28.080597	28.01538	27.90866	27.786133
1.15	27.48523	27.203064	27.02298	27.375153	27.671326	27.935455	28.22763	28.459747	28.62384	28.733917	28.777924	28.763916	28.753906	28.763916	28.61383	28.593842	28.571808	28.543793	28.387726	28.30368	27.853424	27.561249	27.301117	27.273102	27.295135	26.576721	26.630768	26.934937	27.351166	27.679321	27.929474	28.101562	28.215607	28.285645	28.351685	28.295654	28.099548	28.047516	28.23764	28.311676	28.393707	28.473755	28.483765	28.439728	28.357697	28.253632	28.11557	27.85141	27.621307
0.98999995	26.742645	26.805878	26.612213	26.40271	26.074646	25.967926	26.052917	26.238678	26.248566	26.44223	26.590485	26.434357	26.268341	26.400757	26.65567	26.86319	26.90274	26.875061	26.999573	26.821686	26.825653	26.592438	26.564789	26.72287	26.681366	26.440277	26.365173	26.303894	26.297974	26.446198	26.467926	27.75647	27.75647	27.746613	27.797974	27.867157	27.973877	28.045013	28.092438	28.090485	28.005493	27.831573	27.713013	27.776245	27.68335	27.673492	27.659637	27.734741	27.720917
1.36	27.513397	27.072693	27.011414	27.25055	27.21695	27.434357	27.592438	27.794037	28.068726	28.240692	28.345428	28.068726	27.550934	26.884949	26.550934	26.794037	27.137909	27.406677	27.294037	27.246613	27.594421	27.888885	28.052917	28.096405	28.163605	28.207062	28.248566	28.278229	28.139893	28.2565	28.333557	28.392853	28.43634	28.43039	28.458069	28.2229	27.578613	27.871124	28.167542	28.367157	29.056885	29.01538	28.938324	28.898773	28.871124	28.778229	28.612213	28.03711	27.612213
0.63	27.571167	27.56314	27.476715	27.500854	27.569153	27.649536	27.655548	27.621399	27.569153	27.438568	27.884613	27.888641	27.910736	27.983093	28.083557	28.131775	28.216156	28.302582	28.471344	28.491455	28.37088	28.266388	28.517548	28.495453	28.467316	28.52359	28.541687	28.565796	28.547699	28.43518	28.15387	27.745972	27.613373	27.733917	28.007202	28.117706	28.097626	27.91275	27.900696	28.00116	28.224213	28.413086	28.48944	28.411072	28.44925	28.50351	28.563782	27.764069	27.37024
0.45	28.636108	28.475372	28.23825	28.131775	27.872559	27.77008	27.747986	27.71585	27.64151	27.806274	27.99112	28.22821	28.417084	28.603973	28.742615	28.806915	28.804901	28.786804	28.758698	28.941528	28.89331	28.84909	28.867188	28.79486	28.734589	28.662231	28.39096	28.071503	27.910736	27.910736	27.864532	27.539032	27.599304	27.71585	27.856506	27.979065	27.932861	27.747986	27.480743	27.659576	27.790192	27.545044	27.625427	28.322662	28.322662	28.382935	28.276459	27.826355	27.125092
0.76	28.511566	28.472809	28.413666	28.37085	28.44223	28.466705	28.505463	28.591125	28.658417	28.823639	29.017395	29.135681	29.239716	29.368195	29.431427	29.476288	29.61908	29.568085	29.515045	29.49057	29.472229	29.443665	29.4151	29.351898	29.280487	29.186676	29.13977	28.964355	29.080627	29.052063	29.18872	29.378387	29.500763	29.617035	29.702698	29.657806	29.52118	29.390625	28.425903	27.973114	29.023499	29.115295	29.109161	29.160156	29.223389	29.251953	29.231537	29.180573	29.096924
0.35999998	29.176483	29.098969	28.536041	28.432037	28.164856	28.101624	28.026154	28.018005	28.032257	28.093445	28.226044	28.099579	27.534607	27.010437	27.399994	27.983307	28.49118	28.71756	28.950073	29.129578	29.141815	29.066345	29.109161	29.043915	29.001068	28.972504	28.903168	28.803223	28.69107	28.474854	28.279053	28.11792	27.948639	28.050629	28.299469	28.305573	28.307617	28.36676	28.452423	28.525848	28.44632	27.89563	27.06958	27.448944	27.78955	28.12201	28.299469	27.626404	27.94458
0.83	28.155945	28.237885	28.285828	28.331787	28.453674	28.57956	28.70343	28.83728	28.879242	28.969177	29.117035	29.019135	28.881256	28.805328	28.717407	28.743378	28.737396	28.629486	28.337769	28.161957	28.058044	27.980133	28.04007	27.938171	27.768341	27.744354	27.914185	28.113983	28.283844	28.39972	28.469635	28.483643	28.48764	28.429688	28.72342	28.687439	28.67746	28.681427	28.687439	28.721405	28.673462	28.527588	28.241852	28.032074	27.820282	27.566528	27.708374	27.194885	26.675385
0.97999996	28.221893	27.834259	27.764313	27.916168	27.954132	28.100006	28.323792	28.485626	28.635498	28.707428	28.747375	28.687439	28.54358	28.779358	28.717407	28.665466	28.727386	28.355743	27.40866	27.035034	27.027039	27.352722	27.520569	27.620453	27.806305	28.048065	27.964142	27.962128	27.9841	28.145966	28.3078	28.47763	28.623505	28.711426	28.83728	28.96518	29.01712	29.174957	29.117035	28.613495	28.55957	28.455658	28.313812	28.257843	27.94815	27.45462	27.063019	26.613434	26.353699
1.12	28.767365	28.727386	28.663452	28.637482	28.565552	28.52359	28.463654	28.411713	28.369751	28.309814	28.341766	28.313812	28.299805	28.35376	28.457672	28.597534	28.7294	28.843292	28.917206	28.951172	28.899231	28.817322	29.011139	29.013123	28.989136	28.953186	28.941193	28.88324	28.789337	28.64148	28.445679	28.193909	27.854248	27.508575	27.830261	27.610474	27.45462	27.574524	27.784302	28.141968	28.407715	28.597534	28.72342	28.78534	28.771362	28.507599	28.455658	28.459656	28.429688
0.52	27.18106	27.461792	27.834045	28.074066	28.171692	28.34256	28.478851	28.509369	28.366974	28.023224	28.582611	28.611084	28.552094	28.332397	27.832	27.683502	27.886932	28.045593	28.09848	27.915405	27.870636	27.897095	28.086273	28.169678	28.210358	28.299835	28.409698	28.425964	28.474792	28.478851	28.263245	28.275452	28.167633	27.16684	28.371063	28.440216	27.146484	27.437378	27.775055	28.015076	28.187958	27.630615	27.054962	27.41092	27.744537	27.986603	28.218475	28.369019	28.436127
1.8299999	28.592773	28.503265	28.513428	28.515472	28.600891	28.596832	28.651764	28.720917	28.700592	28.413757	28.417816	28.513428	28.539886	28.613098	28.613098	28.73108	28.95282	28.95282	28.954834	28.962982	28.967041	28.958923	28.920258	28.838898	28.74939	28.682281	28.562256	28.273407	27.797424	27.136322	27.294983	26.88205	27.156677	27.711975	27.99881	28.259186	28.432068	28.578522	28.661926	28.72702	28.800262	28.82669	28.869415	28.918243	28.973145	29.001617	28.97519	28.93045	28.851105
0.16	28.119965	27.816162	27.623016	27.518402	27.22467	26.977203	26.912811	26.743805	26.61908	26.554688	27.433899	27.528473	27.59085	27.691437	27.848358	27.989197	28.095825	28.162231	28.180328	28.246735	28.264832	28.367432	28.592773	28.588745	28.534424	28.3956	28.256775	28.089813	28.007294	27.898651	27.711548	27.45401	27.393677	27.357452	27.55664	27.435913	27.252838	27.260895	27.50232	27.8685	28.154175	28.37146	28.46402	28.562592	28.608887	28.661194	28.095825	27.90268	27.759857
0.17999999	28.850311	28.896576	29.041443	29.134003	29.24466	29.335175	29.38144	29.409637	29.417664	29.379425	29.550446	29.510223	29.451874	29.411621	29.363342	29.27481	29.135986	28.999176	28.870422	28.69339	28.377502	28.276917	28.562592	28.580719	28.64508	28.83017	29.02533	29.202393	29.369385	29.451874	29.451874	29.409637	29.286896	29.049469	29.540405	29.514252	29.471985	29.385468	29.341217	29.091736	28.50827	28.208496	28.393585	28.52237	28.596802	28.626984	28.80603	28.960968	28.763794
0.5	28.960968	28.99115	28.997162	29.033386	29.079681	29.107819	29.043457	28.999176	28.975037	28.948883	28.902618	28.82013	28.755737	28.685333	28.608887	28.558563	28.721527	28.713501	28.715515	28.812073	28.86438	28.926758	28.999176	29.087708	29.208435	29.262756	29.286896	29.296967	29.317078	29.27884	29.164154	29.158142	28.91269	29.09375	29.178253	29.158142	29.101807	28.997162	28.890533	28.798004	28.612885	28.214539	27.87854	28.013336	28.123993	28.14212	28.180328	28.33725	28.518341
4.47	28.82013	28.800018	28.777863	28.711487	28.606873	28.526398	28.43988	28.293	28.158203	28.079742	27.926819	27.729645	27.466095	27.379578	27.345367	27.695465	28.011322	28.317139	28.574677	28.729584	28.83017	28.92273	29.176239	29.158142	29.107819	29.027344	28.995148	28.92273	28.826172	28.701416	28.56662	28.451935	28.379517	28.31311	28.423767	28.379517	28.423767	28.526398	28.651123	28.765808	28.89859	29.011261	29.02533	27.703522	26.18451	26.472198	26.767975	27.071747	27.633087
0.19999999	28.74939	28.773804	28.818573	28.82669	28.706696	28.5419	28.46463	28.358856	28.269348	28.181885	28.096436	28.070007	28.013031	27.99881	27.768951	27.3255	27.504517	27.561462	27.70996	27.866577	28.248993	28.554108	28.716858	28.820587	28.877533	28.897888	28.903992	28.928406	28.958923	28.881622	28.7677	28.602936	28.468689	28.40155	28.407654	28.399536	28.263245	28.173737	28.185944	28.305939	28.509369	28.594818	28.64566	28.73108	28.85315	28.338501	28.224579	28.602936	28.625305
0.17999999	27.294983	27.46585	27.630615	27.838104	28.177795	28.216461	28.228668	28.316132	28.454437	28.58667	28.70465	28.804321	28.84906	28.881622	28.861267	28.796173	28.554108	28.631409	28.800262	28.89383	28.94873	28.954834	28.88974	28.804321	28.70871	28.615143	28.474792	28.344604	28.310028	28.181885	28.07608	28.074066	28.187958	28.171692	28.145264	28.196106	28.269348	28.22052	28.151367	28.173737	28.314087	28.318146	27.829956	27.189209	27.189209	26.546417	26.424377	27.059021	27.480103
0.29999998	28.7677	28.879578	28.956879	28.999603	29.042328	29.11148	29.168427	29.170471	29.15216	29.188782	28.643616	27.886932	27.652985	27.793365	28.088287	28.137115	27.962189	27.571625	27.339752	27.24414	27.496368	27.728271	27.921509	28.031342	28.187958	28.295776	28.484955	28.641571	28.781952	28.91214	28.991455	29.060608	29.09317	29.103333	29.154205	29.083008	28.979248	28.88974	28.81247	28.78601	28.692444	28.509369	28.397491	28.208313	27.840149	27.282776	26.955292	27.0224	27.215668
0.31	27.356018	27.520782	27.652985	27.427216	26.88205	26.839325	26.794586	26.943085	27.250244	27.42923	27.99881	28.05371	28.063904	28.090332	28.112701	28.118805	27.97641	27.819794	27.689606	27.728271	27.764862	27.7547	27.919464	27.972351	27.984558	28.03543	28.118805	28.291718	28.456482	28.592773	28.678192	28.692444	28.710754	28.739227	28.958923	29.017914	28.97519	28.753448	28.637512	28.50122	28.05371	28.047607	28.013031	27.886932	26.939026	26.300293	27.016327	27.50653	27.172943
0.11	28.358856	28.34665	28.336456	28.314087	28.267303	28.297821	28.277466	28.192047	28.336456	28.531738	28.702606	28.875519	29.001617	29.050446	29.123688	29.135895	29.15216	29.131805	29.109436	29.198944	29.127747	29.091125	29.162323	29.164368	29.08908	28.747375	28.310028	28.013031	27.850311	27.799469	27.842163	28.206268	28.11679	28.141205	28.059814	28.108643	28.019135	28.236786	28.432068	28.60498	28.700592	28.739227	28.570404	28.52359	28.395447	28.48294	28.5643	28.42392	28.106598
1.39	28.043365	28.166016	28.213043	28.219147	28.223236	28.208954	28.200775	28.19873	28.123077	28.031097	27.975891	27.951355	27.881866	27.697876	27.571106	27.526154	27.452545	27.436188	27.399384	27.354431	27.391205	27.597687	27.746918	27.849152	27.910461	28.035187	28.10672	28.182373	28.225311	28.239594	28.241638	28.384735	28.358185	28.282532	28.155792	28.020874	27.934998	27.867554	27.832794	27.798035	27.787811	27.85733	27.896149	27.763275	27.17453	26.884247	26.734985	26.886261	27.006897
0.56	28.993774	28.931488	28.875214	28.770752	28.678314	28.593903	28.50351	28.386963	28.312622	28.274445	28.45929	28.429169	28.364868	28.37088	28.437195	28.591919	28.762695	28.905365	28.975677	28.98172	28.969666	28.941528	28.955597	28.881256	28.788818	28.722504	28.672272	28.595917	28.386963	27.836395	27.619385	27.681671	27.719849	27.752014	27.914764	27.928833	27.920807	27.872559	27.528961	27.070831	26.982422	26.918121	26.950287	27.223541	27.45462	27.524963	27.382294	27.50888	27.65155
0.9	28.862396	28.829742	28.756317	28.656372	28.591125	28.6156	28.560516	28.417755	28.328003	27.883392	27.983307	28.005768	27.883392	27.903778	28.085297	28.221954	28.372894	28.521759	28.703278	28.852173	28.990875	29.080627	29.109161	29.131622	29.092865	28.735931	28.731842	28.676788	28.670654	28.719604	28.672699	28.305573	27.504028	27.067535	27.306183	27.461182	27.428558	26.802399	26.602509	26.504608	26.91867	27.320465	27.636597	27.928253	28.185242	28.417755	28.533997	28.542175	28.58908
0.19999999	27.450623	27.456635	27.259735	27.21753	27.36621	27.490784	27.52295	27.565155	27.617401	27.506866	27.906738	27.862518	27.84845	27.890656	27.85849	27.852478	27.834381	27.754028	27.717865	27.691742	27.629425	27.59729	27.364197	27.418457	27.426483	27.4888	27.581207	27.669617	27.832367	27.960968	28.047394	28.105652	28.165924	28.214142	28.26239	28.188019	28.137787	28.083557	28.025269	27.993134	27.973022	27.942902	27.782135	27.414429	27.428497	27.297913	27.175323	27.267761	27.573181
0.19	27.396362	27.428497	27.448608	27.466675	27.127106	27.17331	27.44458	27.731903	28.003174	27.894684	27.181366	27.520935	27.72992	28.059448	27.221558	27.35617	27.633453	27.679657	27.745972	27.820343	27.880615	27.800232	27.67163	27.737946	27.91275	27.84845	27.766083	27.653564	27.754028	28.027283	28.151855	28.29654	28.312622	28.334717	28.409058	28.46933	28.477386	28.521576	28.413086	28.288513	28.230225	28.254333	28.25235	28.24228	28.113678	27.96701	27.999146	28.02127	28.079529
0.37	28.875763	28.637817	28.71167	28.818329	28.838867	28.81015	28.71576	28.586517	28.395752	28.268555	28.147522	28.008026	27.891113	28.184448	27.903412	27.532104	27.392609	27.546478	27.729034	27.909576	28.053162	28.225494	28.319855	28.393707	28.444977	28.418304	28.356781	28.291138	28.221375	28.174194	28.110596	28.085999	27.995728	27.905457	27.811096	27.608002	27.489044	28.053162	28.057281	28.06546	28.141388	28.204956	28.3096	28.430634	28.529083	28.572174	28.600891	28.596771	28.619354
0.13	27.074982	27.25647	27.525757	27.79895	28.029205	28.091644	28.103363	28.10141	28.068237	28.054565	28.169708	28.10141	28.087738	28.078003	28.009705	27.791138	27.498444	27.311096	26.883759	26.684723	26.772522	26.942291	26.924744	27.047668	27.215485	27.39502	27.572601	27.785278	28.009705	28.117035	28.15799	28.169708	28.136536	28.10141	28.167755	28.117035	28.079956	28.04483	28.033112	27.960907	27.941406	27.873108	27.769684	27.539398	27.465271	27.426239	27.373535	27.30719	27.305237
1.28	27.552612	28.001892	27.96701	27.48288	27.29004	27.57724	27.882904	28.047028	27.667511	26.799744	26.842834	27.228485	27.532104	27.552612	27.753662	27.913666	28.145477	28.338318	28.336273	28.383453	28.51062	28.588593	28.282928	28.170105	28.114716	27.989563	28.194702	28.330109	28.588593	28.744476	28.736298	28.003937	26.924896	27.189514	27.099274	26.707428	26.980286	28.07779	27.759827	26.93106	27.02951	27.503387	27.884949	28.088043	27.528015	27.166962	27.411072	27.14029	25.983307
1.6899999	28.409271	28.243683	27.961578	27.538422	27.417786	27.534332	27.466858	27.45868	27.442322	27.42392	27.591553	27.60791	27.622223	27.499573	27.213348	27.225616	27.487305	27.718292	27.916595	28.051544	28.16397	28.184418	28.082184	27.720367	27.411652	27.356476	27.532288	27.503662	26.39972	26.489685	26.953735	27.20517	27.305359	27.354431	27.237885	27.23175	27.272644	27.48526	27.650848	27.742828	27.859375	27.646759	27.845062	28.024963	28.123077	28.127167	27.609955	27.295135	27.407562
0.7	28.290985	28.552551	28.663208	28.72757	28.389557	28.391571	28.305084	28.168274	28.007294	27.918793	27.948975	27.562683	27.073761	27.01944	27.480194	27.918793	28.1904	28.480103	28.695374	28.876465	28.952911	29.017303	28.41977	28.550537	28.592773	28.649109	28.691376	28.665192	28.657166	28.641052	28.592773	28.568634	28.530396	28.462006	28.423767	28.349335	28.250763	28.230621	28.220581	27.623016	26.683472	26.635162	27.128082	27.138153	27.311188	27.602905	27.498291	27.62503	27.773926
0.19999999	28.773865	28.707458	28.701416	28.673248	28.516327	28.417755	28.299042	28.198456	28.121979	28.089813	28.134064	28.158203	28.172272	28.099854	28.282928	28.413727	28.588745	28.745697	28.890533	29.02533	29.101807	29.148071	29.216461	29.192322	29.123932	29.109833	29.073639	29.061554	28.987122	28.860352	28.731598	28.618927	28.552551	28.490173	28.721527	28.62497	28.321167	28.123993	28.178314	28.462006	28.216553	27.53653	26.709625	26.850433	27.287048	27.606934	28.319153	28.403656	28.42981
0.65	28.38556	28.459991	28.562592	28.92273	29.158142	29.188324	29.115875	29.135986	29.02533	28.950897	28.944855	28.914703	28.828186	28.622955	28.383545	28.222595	28.21051	28.295013	28.317139	28.196442	28.1904	28.218567	28.254791	28.335236	28.441895	28.560577	28.677277	28.755737	28.791962	28.808044	28.78189	28.98108	28.936829	28.850311	28.735626	28.671234	28.618927	28.568634	28.49823	28.423767	28.349335	28.270874	28.220581	28.24472	28.226593	28.14212	28.02945	27.954987	27.836304
0.22999999	28.622955	28.691376	28.671234	28.695374	28.612885	28.373474	28.119965	27.928833	27.32727	26.645233	27.934875	27.357452	26.967133	27.381592	27.757843	28.081757	27.777954	27.67334	27.804108	27.621002	27.574738	27.687408	28.478088	28.560577	28.667206	28.572662	28.339264	27.944946	27.745758	27.701508	27.882568	28.007294	28.025421	28.095825	28.113953	27.900665	27.538544	27.771912	28.196442	28.618927	28.985107	29.134003	29.200378	28.641052	28.081757	28.15216	28.105896	28.019379	28.343292
1.06	28.499207	28.503265	28.495117	28.50122	28.694489	28.66397	28.62735	28.62735	28.66803	28.737183	28.682281	28.52359	28.385284	28.281555	28.13916	28.043549	28.24289	28.246979	28.273407	28.352753	28.428009	28.558197	28.698547	28.828735	28.877533	28.901947	28.877533	28.824677	28.946716	28.851105	28.759552	28.718872	28.678192	28.633453	28.509369	28.289673	27.581818	26.780365	26.662384	26.397919	27.305145	27.270569	27.408905	27.657074	27.870636	28.118805	28.277466	28.316132	28.40564
0.26	26.64383	26.313782	26.013397	26.130005	26.507477	27.187317	27.378998	27.49759	27.43631	26.685333	26.68335	27.337494	27.687317	28.074677	28.375061	28.456085	28.22882	28.40274	28.473877	28.489685	28.456085	28.412628	28.331573	28.209045	28.086517	27.962006	27.799957	27.618134	27.669525	27.718933	27.72882	27.772308	27.871124	27.958069	28.074677	28.100372	28.045013	27.99759	27.730804	27.809845	28.491669	28.491669	28.513397	28.521301	28.428436	28.185333	27.562805	27.471893	27.311829
0.45999998	28.61023	28.740692	28.82962	28.882965	28.877045	28.851349	28.83554	28.90866	28.900757	28.882965	28.839508	28.82962	28.80194	28.742645	28.618134	28.343445	28.029205	27.485718	27.064789	28.00946	28.04898	28.098389	28.21695	28.349365	28.392853	28.487701	28.657684	28.758453	28.799957	28.817749	28.817749	28.884949	28.837524	28.714996	28.651733	28.641876	28.626068	28.400757	28.1221	27.86319	27.71695	27.669525	27.730804	27.546997	27.554901	27.630005	27.742645	27.877045	28.021301
0.19999999	28.10431	27.873077	27.726837	27.592438	26.965973	27.133942	27.299957	27.270325	27.533173	27.811829	28.029205	28.199188	28.347382	28.489685	28.598389	28.687317	28.867157	28.803925	28.693237	28.596405	28.64978	28.50946	28.321716	28.19522	27.440277	26.807861	26.691254	26.97586	27.288116	27.495605	27.693237	27.880981	28.092438	28.232758	28.349365	28.465973	28.61023	28.7229	28.805908	28.807861	28.912628	28.90274	28.849365	28.80194	28.825653	28.764404	28.675446	28.535156	28.446198
0.35999998	27.637909	27.588501	27.51538	27.596405	27.592438	27.550934	27.50943	27.487701	27.54898	27.628021	27.871124	27.788116	27.75647	27.709045	27.64383	27.6221	27.631989	27.679413	27.71103	27.72287	27.637909	27.657684	27.900757	27.900757	27.847382	27.75647	27.665558	27.57663	27.556885	27.592438	27.58258	27.36914	27.1893	26.80194	27.286133	27.21103	27.313782	27.36319	27.394806	27.333557	27.337494	27.39679	27.420502	27.511414	27.628021	27.730804	28.060822	27.987701	27.817749
0.63	27.00296	27.157043	26.974945	26.774841	26.686798	26.38263	26.186523	26.446655	26.238556	26.178528	26.640778	27.036987	27.309113	26.668793	26.806854	27.195068	27.529236	27.721344	27.72934	27.631317	27.519257	27.469208	27.255096	26.938934	26.74881	27.411194	27.507233	27.553253	27.349152	27.006958	27.37918	27.74936	27.87143	27.757355	26.974945	26.830872	27.183075	27.23108	26.836884	26.5047	26.898895	27.545258	27.735352	27.185059	26.364624	26.832855	27.435211	27.461212	26.47467
0.11	28.394836	28.394836	28.412628	28.21103	27.79602	27.825653	27.566742	27.641846	27.521301	27.460052	27.452118	27.40866	27.713013	27.859253	28.092438	28.276245	28.479797	28.691254	28.76242	28.819733	28.746613	28.681396	28.734741	28.685333	28.54898	27.855286	27.770325	27.592438	27.33554	27.135925	26.950165	26.912598	27.25055	27.618134	27.653717	27.724854	27.691254	27.72882	27.948181	28.264374	28.456085	28.533173	28.519318	28.46994	28.392853	28.280212	28.456085	28.39679	28.193237
1.28	28.589264	28.355103	28.197021	28.087738	27.783325	27.074982	27.192078	26.503235	27.00473	27.426239	27.77359	28.046783	28.15799	28.2341	28.278992	28.362885	27.894562	27.11792	26.955963	27.984344	28.159943	28.253632	28.222382	28.156036	28.18338	28.238007	28.18924	28.037018	27.828217	27.60382	27.375488	27.252563	27.36966	27.375488	27.076935	26.643738	26.464203	26.829102	27.129608	27.354034	26.99887	26.751068	26.993042	27.037903	27.1745	27.484772	27.670166	27.828217	27.457458
0.71999997	28.104034	27.940765	28.120148	28.166504	28.26123	27.827911	27.837982	27.83194	27.283722	26.638733	26.233612	25.774078	26.1409	27.221222	27.305878	27.420746	27.598114	27.773468	27.936737	28.106049	28.154419	28.20279	28.366058	28.3862	28.3721	28.305573	28.315674	28.311615	28.39627	28.382172	28.295502	28.200775	28.097992	28.06372	27.995178	27.860138	27.55783	27.01767	26.920898	27.130524	27.342163	27.49533	27.704956	27.940765	28.03952	27.946808	27.406647	26.7919	26.517792
0.12	27.751984	27.832092	27.884155	27.635803	27.717926	27.862122	27.97229	28.016357	27.824066	27.67987	27.745972	27.715912	27.757965	27.86612	27.974274	28.006348	27.966278	27.888153	27.85611	27.347382	26.598328	26.446106	26.804626	27.305328	27.723938	27.994324	28.242676	28.270721	27.87616	27.89618	28.004333	27.62378	27.784027	27.838104	27.908203	27.998322	28.024353	28.040375	28.0484	28.010345	27.812042	27.627808	27.145111	27.317352	27.287323	27.137085	26.658417	25.821198	25.877289
0.95	28.132233	28.22293	28.247131	28.138306	28.186676	28.017365	27.864166	27.618286	27.481232	27.624329	27.75534	27.775482	27.795654	27.753326	27.725098	27.6969	26.69516	26.951141	27.172852	26.904785	26.021973	26.461365	27.098267	27.537659	27.785583	27.839996	27.916595	27.934723	28.017365	28.085876	28.170532	28.208832	28.271332	28.291473	28.210846	27.987122	27.779541	27.46109	27.42279	27.47519	27.874268	27.426819	27.184937	27.356262	27.606201	27.684784	27.594086	27.26355	26.771759
0.25	26.62436	26.47815	26.588318	26.696472	26.768555	26.920776	27.040955	28.260712	28.266693	28.250702	28.21463	28.210632	28.216644	28.16858	28.192596	28.208618	28.1185	27.990326	27.926208	28.120514	28.140533	28.110474	28.140533	28.200623	28.23465	28.182587	28.042389	28.030365	28.16455	28.288727	28.33081	28.505035	28.535095	28.515076	28.475006	28.503052	28.549103	28.513062	28.374847	27.964264	27.501617	26.221771	25.94339	26.221771	25.97342	26.163696	26.70047	27.065002	27.353394
0.19999999	27.591736	27.681885	27.693878	27.737946	27.862122	28.10849	28.35083	28.579163	28.725372	28.809479	28.821503	28.819489	28.797455	28.811493	28.703339	28.607208	28.533081	28.515076	28.489014	28.464996	28.368866	28.208618	28.094452	27.99231	27.89618	28.076447	28.062408	28.09848	28.230652	28.362854	28.503052	28.635223	28.677307	28.621216	28.495026	28.352844	28.302765	28.681305	28.727356	28.747406	28.803467	28.877594	28.927643	28.8255	28.392883	28.082428	27.774017	27.481598	27.445526
0.22999999	28.19461	28.21463	28.230652	27.980286	27.449554	27.651825	27.956268	28.348816	28.549103	28.571136	28.599182	28.483002	28.016357	28.639252	28.637238	28.615204	28.657257	28.661285	28.629242	28.16455	28.208618	27.681885	27.57373	27.249237	27.227234	27.24524	27.449554	27.50763	27.489594	26.904755	26.638367	27.117065	27.105042	26.814636	27.022919	27.359406	27.53366	27.181152	26.704468	26.470123	26.740509	26.888733	27.034943	26.70047	26.211761	25.825226	26.1557	26.536224	25.979431
0.39	27.924225	27.854126	27.776001	27.7099	27.68988	27.667847	27.681885	27.75998	27.763977	27.830078	27.89618	27.99231	28.100464	28.180573	28.248688	28.294739	28.342804	28.368866	28.420929	28.430939	28.386871	28.302765	28.280731	28.272705	28.272705	28.286743	28.210632	28.126495	28.046387	27.946259	27.910187	28.08847	28.06842	28.020355	27.990326	28.046387	28.13852	28.276733	28.412933	28.511047	28.569153	28.617218	28.651245	28.589172	28.545105	28.509064	28.444977	28.418915	28.402893
0.65	28.20282	27.732605	26.546906	26.512177	27.070251	27.507751	27.716278	27.73465	26.918976	26.5878	27.111145	27.282867	26.428345	26.739075	27.329895	27.624268	27.744873	27.636536	27.771454	27.291046	27.176575	26.810638	26.479462	26.508087	27.015076	26.604156	26.264801	26.64914	27.29309	27.569061	27.558838	26.309784	26.418121	26.98645	26.197357	25.933624	26.790192	26.240265	26.060364	26.667542	26.164642	26.05014	26.61029	26.64505	26.131927	26.64505	27.51593	27.470947	26.796326
3.21	28.489014	28.597351	28.70163	28.756805	28.756805	28.760895	28.738403	28.69345	28.617798	28.568726	28.50946	28.466522	28.460388	28.435852	28.384735	28.282532	28.13739	28.063782	27.971802	28.088318	28.127167	28.278442	28.476746	28.615753	28.623932	28.63211	28.681183	28.72818	28.75476	28.748627	28.72409	28.85904	28.764984	28.595306	28.468567	28.319336	28.243683	27.57724	26.418121	26.27707	26.45697	26.013367	26.131927	26.694122	26.773834	26.11148	25.986786	26.704315	27.260376
1.6999999	27.865509	27.947266	28.002472	28.012695	27.9534	27.869598	27.80008	27.701965	27.609955	27.571106	27.718292	27.714203	27.742828	27.863464	27.94522	28.01474	28.057648	28.082184	27.977936	27.697876	27.256287	27.07434	27.299225	27.096832	27.36261	27.223572	27.119324	27.329895	27.48117	27.528198	27.4505	27.403473	27.348297	27.33194	27.07434	26.546906	26.624603	26.85971	27.209259	27.432098	26.83722	26.814728	26.301605	26.647095	27.039581	26.685944	26.716583	27.23584	27.517975
1.41	27.525665	27.40747	27.315338	27.253265	27.429504	27.389465	27.357391	27.355408	27.387451	27.479584	27.639801	27.792023	27.94223	28.052399	28.130524	28.172577	28.206635	28.20462	28.16858	28.112488	28.066437	27.948242	27.878143	27.78601	27.67987	27.557709	27.425507	27.325348	27.201172	27.159119	27.161133	27.229218	27.3414	27.485596	27.671844	27.802032	27.898193	28.02237	28.042389	27.711914	27.862122	27.405487	26.434082	26.464142	26.772583	26.698456	26.72049	26.808624	26.862701
0.19	27.914215	27.969238	27.946808	27.971283	28.240204	28.480621	28.621216	28.71695	28.792358	28.824951	28.816803	28.776031	28.71695	28.696594	28.664001	28.659912	28.621216	28.543793	28.435791	28.331879	28.236145	28.164825	28.295227	28.232056	28.246307	28.252441	28.138336	28.07315	28.197418	28.364502	28.513214	28.69046	28.800507	28.818817	28.886078	28.843292	28.755676	28.696594	28.661957	28.625275	28.602875	28.445984	28.21576	27.922363	27.736969	27.673798	28.14444	27.993683	27.718628
0.24	27.337646	27.39264	27.451721	27.559723	27.690094	27.920319	27.985535	27.967194	27.948853	27.936646	27.895874	27.81845	27.712524	27.690094	27.708435	27.747162	27.757355	27.763458	27.743073	27.720673	27.68808	27.622864	27.537292	27.5047	27.38858	27.398773	27.496552	27.671783	27.869415	28.034424	28.142426	28.205566	28.207611	28.16278	28.07721	28.001831	27.963104	27.98758	27.979431	27.936646	27.885712	27.82663	27.785858	27.736969	27.700287	27.747162	27.775665	27.745117	27.724731
0.12	28.097504	28.037018	27.996033	28.003845	27.888702	27.98822	28.181427	28.394104	28.610718	28.798065	28.903412	28.901459	28.798065	28.73172	28.720001	28.745361	28.620483	28.659515	28.659515	28.647797	28.583405	28.524872	28.46048	28.345337	28.156036	27.802856	27.525757	27.66626	27.781372	27.756012	28.023346	28.40387	28.657562	28.856598	28.95221	29.014648	29.086853	29.137604	29.098572	29.106354	29.264435	29.032227	28.452667	28.327759	28.345337	28.415588	28.464355	28.327759	28.261414
0.13	28.496155	28.427094	28.313354	28.20166	28.118378	28.045288	28.012787	27.937653	27.980286	28.02295	28.11026	28.223999	28.32962	28.465668	28.579407	28.668793	28.725647	28.725647	28.693146	28.790619	28.687042	28.624084	28.577393	28.538788	28.526611	28.510376	28.437256	28.33368	28.228058	28.124481	28.024963	27.937653	27.984344	28.096039	28.226044	28.358032	28.492096	28.62207	28.723602	28.758148	28.794708	28.782501	28.76828	28.880005	28.884064	28.810944	28.794708	28.743927	28.650513
0.62	27.807678	28.177002	28.130829	28.108734	28.177002	28.341583	28.500122	28.62857	28.708862	28.74701	28.728943	28.678772	28.496124	28.857391	28.855377	28.813232	28.869446	28.845367	28.763062	27.566833	27.41629	27.189484	27.046997	27.392212	27.590912	28.174988	28.321503	28.36966	28.449951	28.532257	28.664703	28.749023	28.805206	28.785126	28.771088	28.765076	28.76706	28.744995	28.720917	28.64264	28.668732	28.686798	28.634613	27.797638	27.185486	27.23767	27.21759	27.205566	27.165405
0.19	28.375702	28.319489	28.259277	28.082672	27.912048	27.817719	27.546753	27.219604	26.737915	26.890442	27.747467	27.725403	27.777588	27.667175	27.52066	27.596954	27.522675	27.398224	27.725403	28.03247	28.289398	28.405792	28.478058	28.219147	27.723389	27.388214	27.6391	27.86789	27.9281	27.775574	27.496582	27.159393	26.782074	26.46695	26.270264	26.43283	26.711823	27.012878	26.838257	27.127289	27.522675	27.751495	27.835785	27.159393	26.577332	26.733887	26.125732	26.067535	26.832245
0.71999997	27.515198	27.5802	27.612701	27.669556	27.67157	27.87265	28.089966	28.353973	28.550995	28.67691	28.75003	28.752045	28.77237	28.80893	28.709381	28.62207	28.550995	28.51239	28.461609	28.414917	28.341797	28.266663	28.187439	28.116364	28.083862	28.191498	28.230103	28.299133	28.394592	28.47583	28.526611	28.601746	28.66269	28.69519	28.739868	28.752045	28.733765	28.719543	28.715485	28.62207	28.23822	28.051361	27.905151	27.604553	27.52536	27.113068	26.966827	27.009491	26.838898
0.28	27.663452	27.691895	27.767029	27.844208	27.96405	28.01889	28.098083	28.154938	28.209778	28.230103	28.321503	28.317413	28.295074	28.248383	28.223999	28.185425	28.144806	28.106201	28.087921	28.039185	27.962006	27.89093	27.834045	27.742676	27.720337	27.513153	27.498962	27.70813	27.966064	28.05542	28.161041	28.23822	28.266663	28.295074	28.380371	28.353973	28.307281	28.24228	28.122467	27.96811	27.714233	27.464417	27.293823	26.897797	26.35147	26.507843	27.498962	27.484741	27.472565
0.65999997	28.407806	28.34961	28.307465	28.287384	28.16092	28.09671	28.054565	28.144867	28.287384	28.518188	28.704865	28.857391	28.91159	28.951721	28.953735	28.953735	28.99588	28.937683	28.877472	28.773102	28.706848	28.62857	28.540283	28.466003	28.425873	28.365662	28.311462	28.307465	28.185028	28.197052	28.24121	28.327515	28.46402	28.590454	28.708862	28.734955	28.69281	28.64264	28.614532	28.610504	28.769073	28.742981	28.69281	28.630585	28.596466	28.512177	28.377686	28.277344	28.23117
1.1899999	27.32196	27.362122	27.317963	27.27179	27.275818	27.293854	27.454437	27.69931	27.86789	27.976288	28.052551	28.11679	28.172974	28.148895	28.108734	28.052551	28.036499	28.03247	28.024445	27.986328	27.899994	27.787628	27.64914	27.536713	27.476501	27.506622	27.474518	27.464478	27.522675	27.598938	27.733429	27.891998	28.020447	28.082672	28.16092	28.215118	28.237213	28.395752	28.343567	28.24121	27.97226	27.647125	27.623016	27.667175	27.651123	27.62503	27.552795	27.42633	27.169434
0.28	28.305237	28.559113	28.766266	28.912506	28.993744	28.95108	28.812988	28.9917	28.957184	28.886078	28.861725	28.855621	28.827179	28.743927	28.646454	28.496155	28.203705	28.154938	28.177277	28.120422	28.159027	28.266663	28.376312	28.485992	28.615967	28.817047	28.96936	29.095276	29.158234	29.174469	29.15213	29.215118	29.085114	28.944977	28.849518	28.80484	28.73581	28.611908	28.372253	28.217896	28.065582	28.047302	28.094025	28.142761	28.215881	28.299133	28.37024	28.508331	28.628143
0.22999999	26.546448	27.226807	26.670319	26.564728	26.729218	27.375061	27.468475	27.332428	27.393341	27.494904	27.413666	27.714233	27.984344	28.187439	28.187439	28.177277	28.217896	28.386475	28.471771	28.345856	28.039185	27.864532	27.72641	27.880768	27.610657	27.852325	27.905151	27.974182	28.063568	28.136658	28.211823	28.27884	28.353973	28.360077	28.319458	28.289001	28.266663	28.159027	28.1651	28.144806	28.116364	28.116364	28.108246	28.057465	27.988403	27.880768	27.26944	26.251953	26.55252
1.13	26.625519	26.563293	26.23413	26.165894	26.330475	26.669647	27.135315	27.382172	27.43637	27.42633	27.020905	26.394684	26.11972	26.802124	26.68573	26.366608	26.501068	27.022919	27.43637	27.697296	27.829773	27.781586	27.476501	26.834259	26.366608	26.280304	26.073547	26.113708	26.639557	27.046997	27.42633	27.641083	27.789612	27.835785	27.912048	27.940155	27.653137	27.920074	27.988312	27.89801	27.695282	27.508636	27.372162	27.10318	26.723846	26.338501	25.949127	25.953125	26.236145
1.25	29.016083	28.97342	28.957184	28.912506	28.9003	28.833282	28.782501	28.705322	28.654572	28.611908	28.587555	28.559113	28.538788	28.66269	28.678925	28.725647	28.778442	28.839386	28.871857	28.989655	29.06482	29.087158	29.074982	29.026215	28.967316	28.997803	28.886078	28.76828	28.490051	27.953888	27.754852	28.01889	27.864532	27.803589	27.779236	27.448181	27.503021	27.299927	27.393341	26.989197	26.503784	26.974976	27.67157	28.134644	28.447418	27.972168	26.505829	26.93637	27.330383
27.74	28.618011	28.58551	28.544891	28.514435	28.471771	28.429138	28.431152	28.412872	28.331635	28.364136	28.490051	28.618011	28.752045	28.873901	28.949066	28.985596	28.981537	29.04248	29.036377	29.052643	28.942963	28.908417	28.861725	28.80893	28.796722	28.727692	28.668793	28.599731	28.550995	28.526611	28.559113	28.727692	28.861725	28.944977	28.963257	28.942963	28.965302	29.020142	28.949066	28.345856	28.295074	28.54895	28.73175	28.835327	28.77237	28.646454	28.609894	28.668793	28.82312
5.3599997	28.29602	28.434357	28.554901	28.647797	28.707092	28.714996	28.760437	28.960052	28.946198	28.900757	28.849365	28.7565	28.527252	28.432373	28.380981	28.26242	28.106293	27.971893	27.855286	27.6221	27.560822	27.54898	27.620117	27.724854	27.851349	28.027252	28.159637	28.325653	28.454132	28.493652	28.550964	28.736725	28.709045	28.633942	28.631989	28.594421	28.560822	28.507477	28.418549	28.294037	28.153717	27.985748	27.904694	27.592438	27.201141	27.185333	27.157654	26.93631	27.167542
6.5899997	27.334106	27.110382	27.211151	27.307892	27.448975	27.622314	27.801697	27.78357	27.481232	27.392548	27.46109	27.543701	27.47519	27.420746	27.136566	26.981384	26.620605	26.120728	26.332367	26.44928	26.582306	26.723389	26.787872	26.888672	26.99347	27.229279	27.344177	27.450989	27.53363	27.477203	27.370361	27.370361	27.493317	27.164795	26.765717	26.70929	26.592377	25.923218	26.154999	26.421051	26.007874	26.159027	26.76773	27.148651	27.348206	27.043854	26.572235	26.433136	26.19934
15.92	27.476715	27.663605	27.762054	27.874573	27.888641	27.850464	27.836395	27.772095	27.934845	27.979065	27.916779	27.73996	27.727905	27.852478	28.093597	28.224213	28.310608	28.294525	28.336731	28.44522	28.511536	28.487427	28.515564	28.409058	28.286499	28.26239	28.304565	28.314606	28.310608	28.190033	28.063446	28.121735	28.137787	28.125732	27.780151	27.512909	27.322021	27.185394	27.267761	27.315979	27.603302	27.904724	27.928833	27.585236	27.016602	26.685059	27.484772	26.777496	26.46402
4.0099998	27.293793	26.82013	26.834229	27.275635	27.672699	27.846039	28.06372	28.263245	28.378143	28.390228	28.460785	28.533356	28.615967	28.553497	28.438599	28.432556	28.21286	28.194733	28.168518	28.20279	28.249146	28.327759	28.295502	28.18869	27.652557	27.023712	26.876556	27.188965	27.680756	27.213165	27.108368	27.158752	26.384766	26.296082	26.683075	27.019684	27.251465	27.348206	26.723389	26.136871	25.933289	26.590363	27.019684	27.394562	27.47519	27.174866	26.346466	25.81842	26.084473
20.49	27.964142	27.756348	27.622467	27.486603	27.45462	27.436646	27.69638	27.950165	28.082031	28.303802	28.537567	28.70343	28.805328	28.851288	28.859283	28.82132	28.865265	28.805328	28.663452	28.44168	28.243866	28.28183	28.305817	28.369751	28.435669	28.393707	28.331787	28.108002	28.169952	28.241852	28.335785	28.539581	28.643494	28.689423	28.73938	28.767365	28.779358	28.825317	28.917206	29.003143	28.355743	28.733398	28.599518	28.583527	28.747375	28.827301	28.845276	28.663452	28.44168
2.4199998	28.455444	28.427826	28.408081	28.437683	28.143585	27.84549	28.376495	28.556122	28.593628	28.694305	28.633118	28.246216	28.234375	28.228455	27.84549	28.210693	28.005402	27.472412	26.929565	26.907867	26.974976	27.132904	26.79535	25.648468	25.991943	26.54663	26.8526	27.192108	27.500061	27.776398	27.239502	26.151825	26.511108	26.809174	26.708496	27.07959	27.43689	27.734955	27.740875	27.70929	27.371735	26.905884	26.224884	25.77481	25.794556	25.883362	26.151825	25.508331	26.08078
4.5699997	28.671417	28.703339	28.675385	28.685394	28.627472	28.597534	28.483734	28.43982	28.350006	28.162354	28.096466	27.98468	27.920776	27.872894	27.789032	27.781036	27.72116	27.585419	27.148224	26.734985	27.044403	26.746948	26.287811	26.810822	27.295929	27.579407	27.826965	27.924774	27.070343	27.449646	27.73114	27.968689	28.128418	28.192291	28.158356	28.078491	28.028595	27.90683	27.423706	26.76892	27.090332	27.238037	27.13623	26.217926	25.778748	25.794708	26.178009	25.858612	26.253876
6.64	28.437195	28.524384	28.581177	28.575104	28.58319	28.571045	28.60144	28.252625	27.191986	26.587616	27.293365	27.790253	28.10257	28.100525	28.037659	27.986969	27.974792	27.7659	27.621918	27.043915	26.930359	27.066254	27.248749	27.425201	27.605682	27.78415	27.883545	27.952484	27.993042	28.128937	28.266815	28.473694	28.48587	28.479767	28.514252	28.506134	28.530487	28.475708	28.309418	28.027527	26.960785	26.733643	27.033783	26.498383	26.547058	27.449524	27.167633	26.433502	26.733643
27.109999	28.550049	28.954834	28.942627	28.832794	28.698547	28.665985	28.633453	28.562256	28.499207	28.432068	28.375122	28.328339	28.348663	28.417816	28.428009	28.436127	28.50531	28.657867	28.755493	28.865326	28.940613	28.991455	29.060608	29.09317	29.091125	28.97113	29.001617	29.026031	29.01587	28.969086	28.800262	28.753448	28.840942	28.804321	28.509369	28.509369	28.38324	27.683502	27.974396	28.151367	28.377136	28.613098	28.779907	28.248993	28.084229	28.269348	28.330353	28.000824	27.665192
4.44	28.926361	29.158173	29.101715	29.075531	29.02713	28.91629	28.765137	28.432556	28.17862	28.021393	27.868195	27.785583	27.811768	27.995178	27.944794	28.017365	28.158447	27.997223	28.11612	28.301544	28.3479	27.908539	27.910553	27.781555	27.930695	28.470856	28.517212	28.136261	28.253174	28.182648	28.220917	28.158447	27.662628	27.245422	27.321991	27.444946	27.6344	27.66867	27.259521	27.346191	26.088501	25.975616	26.644775	27.116425	27.479218	27.6969	27.096252	26.447266	26.662933
7.3999996	26.672546	26.662384	27.305145	27.829956	27.91745	27.58789	27.0448	26.625763	26.947144	27.537048	28.043549	28.24289	28.448334	28.60498	28.702606	28.259186	28.173737	28.210358	28.484955	28.56836	28.735168	28.901947	29.243683	29.247772	29.288452	29.30066	28.879578	28.421906	28.255096	28.265259	28.354767	28.216461	27.93982	27.984558	28.716858	28.543945	28.326294	28.521576	28.794159	29.091125	29.266083	28.781952	27.032593	27.26651	27.716064	28.02118	28.572418	28.647675	28.710754
1.78	28.812378	28.759644	28.73529	28.710968	28.723145	28.715027	28.715027	28.650116	28.546692	28.358093	28.234375	28.31549	28.356049	27.970734	28.017395	28.12082	28.187744	28.309418	28.122833	27.800385	27.654358	27.717224	27.861237	27.95047	27.911926	27.459686	27.502258	27.524567	27.473877	27.214294	26.932404	26.514618	26.500427	26.3909	26.244904	26.281403	26.115082	26.226654	26.553162	26.895874	26.713348	26.027893	26.7742	27.390717	27.358276	27.356232	27.293365	27.386658	27.404907
11.58	27.603302	27.59729	27.535248	27.207062	27.307129	27.471222	27.647308	27.64331	27.697327	27.811401	27.87143	27.863434	27.825409	28.07956	28.311676	28.39972	28.461761	28.457764	28.415741	28.427734	28.415741	28.36969	28.289673	28.157593	28.061523	27.965485	27.827423	27.693329	28.053528	27.961487	27.953491	28.00351	28.033508	28.09555	28.309662	28.50177	28.657867	28.763916	28.54779	28.537811	28.825958	28.803925	28.805939	28.795929	28.76593	28.737915	28.655853	28.571808	28.417725
4.54	27.827515	27.542358	27.566986	27.841858	28.248047	27.81314	27.571075	27.18747	28.12085	28.45523	28.5578	28.633698	28.680908	28.86142	28.81015	28.76706	28.697296	28.648071	28.602936	28.537292	28.50241	28.403961	28.287018	28.217285	28.186493	28.200867	28.17215	28.11264	27.952637	27.913666	28.141388	28.442932	28.539337	28.494232	28.32602	28.139313	28.157776	28.352661	28.381378	28.143433	27.92804	27.985474	27.796722	27.724945	27.749542	27.614166	26.814117	26.089966	26.40384
0.71	27.129028	27.203064	27.133026	26.93692	26.66278	26.158508	26.07846	26.44867	26.114471	26.386627	26.816864	27.129028	27.355164	26.680786	26.882904	27.229095	27.525238	27.563263	27.493225	27.393158	27.373169	27.381165	26.940918	26.578735	26.506683	27.25711	27.393158	27.325134	27.103027	26.820862	27.367157	27.751373	27.879425	27.73935	26.948944	26.842865	27.072998	27.111023	26.700806	26.500702	27.04898	27.547272	27.61728	26.724823	26.42865	27.147034	27.459198	27.273102	26.216522
1.68	27.898773	27.849365	27.76242	27.673492	27.612213	27.53711	27.462006	27.244629	27.084534	27.025238	27.086517	27.114197	27.264374	27.46399	27.61023	27.760437	27.86319	27.884949	27.93039	28.072693	28.066772	28.050934	27.529205	27.297974	27.240662	26.99759	26.954102	27.001526	26.954102	26.86911	27.060822	27.029205	27.00351	27.145813	27.266357	27.220917	26.871094	27.32959	27.337494	27.377045	27.44226	27.47586	27.54898	27.758453	27.82962	27.90866	27.888885	27.120117	26.207062
0.56	28.120514	27.920197	27.619781	27.489594	27.63382	27.862122	28.01236	27.864136	28.01236	28.060425	28.02835	27.425507	26.970856	27.071014	27.16513	27.219208	26.948822	27.221222	27.39746	26.696472	27.006897	27.353394	27.711914	27.998322	28.150543	28.328796	28.41092	28.471008	28.49704	28.302765	27.890167	28.503052	28.551117	28.61319	28.705353	28.757416	28.76944	28.713348	28.661285	28.523071	28.174591	27.906189	27.782013	26.762543	26.994904	27.179169	27.349396	27.375427	26.850677
5.04	27.949615	27.517303	27.28894	27.496918	27.886383	28.24936	28.438995	28.571533	28.61435	28.679596	28.46347	28.36557	28.416565	28.547058	28.61026	28.73056	28.76117	28.746887	28.671448	28.58377	28.487915	28.002625	27.286896	26.469208	26.322388	27.005493	27.496918	27.912903	28.033203	27.343994	27.268524	27.747711	28.078064	28.275848	28.422668	28.430817	28.447144	28.477722	28.51239	28.471619	28.255463	28.322754	28.279938	27.545868	26.787323	26.38559	26.399872	26.306091	26.169464
2.09	26.155853	26.90445	27.168884	27.439423	27.563507	27.815735	27.93573	27.956085	27.720123	27.187164	27.258362	27.398712	27.419067	27.301086	27.480103	27.58789	27.39264	27.14853	26.3125	26.47931	27.002075	27.292938	27.50653	27.323456	27.164795	27.498413	27.61435	27.697754	27.744537	27.760803	27.7547	27.81369	27.549255	27.235992	27.467896	27.2482	26.524048	27.516693	27.12616	26.542358	26.861725	27.034607	26.377594	26.322662	26.251465	26.05008	26.47522	27.036652	26.123322
5.92	28.839386	28.778442	28.660645	28.573334	28.485992	28.404755	28.187439	27.840149	28.071686	28.24228	28.335693	28.492096	28.579407	28.672852	28.703308	28.752045	28.784546	28.827179	28.853607	28.959198	28.944977	28.886078	28.880005	28.87796	28.865784	28.762207	28.60785	28.504272	28.416931	28.289001	28.045288	27.813751	27.133392	26.88153	27.212585	27.722351	27.929504	27.285706	27.377106	27.68985	27.813751	26.788116	26.126038	26.503784	26.660187	26.499725	26.239777	26.266174	26.170715
3.34	28.235504	28.98169	29.128876	29.167725	29.153412	28.963287	28.54013	27.60791	26.918976	27.123413	27.495483	27.542511	27.168396	28.182373	28.151703	28.053558	28.01065	28.157837	28.370453	28.521729	28.652557	28.730225	28.764984	28.695496	28.489014	27.614044	28.16397	28.484924	28.656647	28.783386	28.69754	28.337738	27.871613	27.675385	27.628357	27.466858	27.282867	27.258331	27.452545	27.810303	27.996338	28.208954	28.392914	28.56668	28.748627	28.756805	28.611664	28.223236	27.385101
2.95	28.442627	28.4245	28.366058	28.454742	28.031464	28.045563	28.136261	28.124176	27.872253	27.741241	28.023407	28.263245	28.360016	28.412415	28.418457	28.382172	28.247131	28.192719	28.271332	28.394257	28.56961	28.765137	28.884033	28.952576	28.970703	28.452728	27.650543	27.89038	28.79535	28.686523	28.247131	28.267303	28.499084	27.791626	26.961212	27.358276	27.569916	27.217194	26.503693	26.503693	27.584015	27.565887	26.677032	25.822449	26.023987	26.51175	26.326324	27.05191	27.575958
0.52	28.213837	28.209778	28.215881	28.118378	28.027008	27.661438	27.476624	28.313354	28.23822	28.173218	28.144806	28.124481	28.089966	27.98639	27.913269	27.866547	27.832031	27.832031	27.838104	27.438019	27.529419	27.637054	27.738617	27.894989	28.063568	28.236176	28.398651	28.496155	28.534729	28.534729	28.563171	28.514435	28.502228	28.423035	28.408813	28.358032	28.36618	28.321503	28.248383	28.140717	28.067627	28.051361	27.998566	28.140717	28.071686	26.989197	26.142273	26.459106	26.88559
1.38	28.850891	28.944183	29.011108	29.023285	29.037476	29.03952	29.000977	29.009094	28.877258	28.73935	28.61972	28.538574	28.502075	28.508148	28.50412	28.46759	28.396637	28.335785	28.25467	28.325653	28.25061	28.210052	28.222198	28.289124	28.362152	28.343903	28.325653	28.299286	28.25467	28.226257	28.289124	28.613617	28.607544	28.571045	28.585236	28.58725	28.566986	28.459503	28.175568	27.615845	27.59555	27.694916	27.772003	27.039886	26.822876	27.058136	27.559052	27.991028	27.169678
3.9199998	28.018127	28.024231	27.96109	27.91626	27.926453	28.00998	28.111847	28.23816	28.32782	28.431732	28.513214	28.598785	28.67215	28.759735	28.723083	28.647675	28.653809	28.680298	28.69046	28.66806	28.553986	28.46228	28.393005	28.356354	28.280945	28.315582	28.280945	28.23816	28.252441	28.317627	28.39096	28.525452	28.647675	28.67215	28.69046	28.682343	28.664001	28.763824	28.796417	28.822906	28.8331	28.875885	28.926819	28.688446	27.971283	27.353943	27.50879	27.694183	27.439514
1.8499999	27.065735	27.192474	27.516388	27.866486	28.146118	28.353363	28.443909	28.540466	28.59076	28.68332	28.111938	27.94696	27.731659	27.808136	27.918793	28.08377	27.462067	26.884644	26.641205	26.51648	26.588898	26.979218	27.120056	27.381592	27.703522	27.524445	27.67334	27.749786	27.787994	27.87854	27.93689	27.99121	27.930847	27.814178	27.325256	27.130096	27.031525	26.97116	27.134125	27.083832	27.13211	27.40976	27.208588	27.105957	27.222656	27.391663	27.458038	27.452026	27.325256
1.52	27.96872	28.106598	28.210052	28.210052	28.303345	28.226257	28.10257	27.812561	27.640167	27.78009	28.0336	28.23642	28.390533	28.491943	28.544678	28.566986	28.717041	28.725159	28.733276	28.78601	28.731232	28.400665	26.863434	26.914154	27.09259	26.6586	26.301666	26.668732	27.329895	27.084503	27.348145	27.264984	26.948608	27.504303	27.421143	27.63205	27.642181	27.214294	26.979034	26.751892	26.18811	26.143494	26.17392	26.248932	26.439575	26.433502	26.839111	26.299652	26.6586
2.87	26.748962	26.95456	26.852753	26.946594	27.038422	27.038422	26.998505	27.637299	27.663269	27.739136	27.74112	27.850922	28.00064	28.014618	27.952728	27.88684	27.900818	27.882843	27.908813	28.1344	28.12442	28.15036	28.132416	28.048553	27.942749	27.77707	27.625336	27.421722	27.293945	27.164185	27.152191	27.46762	27.269989	27.076355	27.184143	27.216095	27.148224	26.956573	26.836792	26.625183	26.361664	26.13208	26.227905	26.497406	26.309753	26.178009	26.21994	26.407593	26.703033
1.37	27.109497	27.5112	28.020966	28.214691	28.347229	28.29422	27.135986	26.420258	26.053223	26.450867	26.94635	27.201263	27.698792	28.151459	28.41861	28.61435	28.73056	28.814178	28.895752	28.816223	28.704071	27.8721	28.031158	28.086212	27.717133	27.73346	28.11679	28.545013	28.920197	29.011963	29.154694	29.154694	29.24646	29.401428	29.238312	28.90799	28.302368	27.768127	28.163696	28.182068	28.26361	28.44101	28.212646	28.41861	28.608246	28.710175	29.336182	29.432037	29.222015
2.56	27.952148	27.83554	27.740662	27.641846	27.665558	27.628021	27.608246	27.68335	27.79007	27.940277	28.133942	28.286133	28.39679	28.481781	28.507477	28.511444	28.483765	28.418549	28.406677	28.353333	28.33554	28.294037	28.207062	28.084564	27.928436	27.697205	27.167542	26.471893	27.01538	27.246613	27.242645	27.185333	27.292053	27.462006	27.734741	27.962006	27.991669	27.995605	27.303925	26.596405	27.114197	27.226837	26.904694	26.906677	27.22882	27.44226	27.307861	26.592438	26.388885
1.14	28.493103	28.619202	28.513428	28.151367	28.820587	28.802277	28.804321	28.783966	28.735168	28.558197	28.318146	28.240875	28.177795	28.253082	28.251038	28.275452	28.466644	28.487	28.50122	28.56836	28.613098	28.653778	28.554108	28.24289	28.09439	28.377136	28.507324	28.676178	28.348663	28.515472	28.706696	28.838898	28.796173	28.684296	28.698547	28.722961	28.674133	28.584625	28.462585	28.377136	28.539886	28.334442	28.24289	28.326294	28.476837	28.641571	28.688385	28.700592	28.741272
1.05	28.108643	28.326294	28.572418	28.78601	28.93045	28.999603	28.983307	28.903992	29.042328	29.168427	29.099274	29.050446	28.997559	28.991455	28.468689	27.966248	27.99472	28.118805	28.110687	27.805573	27.915405	27.970306	27.882843	28.078125	28.234772	28.38324	28.519531	28.706696	28.783966	28.814484	28.903992	29.054504	28.796173	27.93573	29.139954	29.05655	28.926361	28.794159	28.665985	28.425964	28.240875	28.285614	28.369019	28.289673	28.289673	28.246979	27.931671	26.83731	27.268555
0.56	27.38855	27.535004	27.5513	27.602142	27.70996	27.827942	27.945923	28.070007	28.16153	28.226624	28.244934	28.208313	28.033386	27.402802	27.417023	27.06717	27.191254	27.364136	27.57367	27.37024	26.896301	27.010223	27.146484	27.10785	27.042755	27.297028	27.34787	27.45163	27.58789	27.748596	27.87268	28.029327	27.160736	27.358063	27.823853	27.390594	26.55252	26.436584	26.094849	26.951202	27.522797	27.829956	27.809631	27.779114	26.418274	26.35318	26.90036	27.5289	27.681488
1.3	28.519531	28.643616	28.582611	28.54599	28.5419	28.208313	28.011017	28.15747	28.407654	28.513428	28.44223	28.124908	28.004913	27.581818	27.870636	28.175781	28.397491	28.562256	28.629395	28.635498	28.46463	28.110687	27.360077	26.827148	26.743744	27.707916	27.476013	27.57367	27.762848	27.943878	28.067963	28.240875	28.385284	28.513428	28.617188	28.582611	28.511414	28.765656	28.44632	28.015076	27.970306	27.996765	26.560669	26.277924	26.810852	27.18515	27.3255	27.512634	27.233978
5.71	26.929535	27.423248	27.720276	27.818604	27.939026	27.870789	27.59784	27.644012	27.57779	27.27472	27.248627	27.541656	27.858734	28.719757	28.743835	28.687622	28.63144	28.458832	28.22403	27.995209	27.756378	27.828644	27.878815	27.822632	27.650024	27.700195	27.475433	27.746368	28.003265	28.173859	28.30429	28.332397	27.848724	27.168365	27.415192	27.804565	28.051422	28.123657	28.228027	28.24408	27.98117	27.447327	26.923492	26.207	25.998291	26.078552	26.357513	26.194977	26.31137
1.9599999	28.402649	28.262146	28.133698	28.073486	28.151764	27.90091	27.507538	27.68814	28.017303	28.236053	28.440765	28.633453	28.653503	28.68161	28.842163	28.906403	29.022797	28.998718	28.968597	28.958588	28.938507	28.928467	28.904388	28.787994	28.637451	28.505005	28.41269	28.366516	28.436768	28.316345	28.392609	28.5672	28.767914	28.952545	29.117126	29.18335	29.211456	29.199402	29.189362	29.17331	29.209442	29.091034	28.342438	27.348969	26.941559	26.774994	26.636505	26.590332	26.642517
4.42	29.407623	29.061554	28.92273	28.973022	28.92273	28.802032	28.735626	28.671234	28.675262	28.622955	28.661194	28.709473	28.828186	28.940826	29.047485	28.299042	28.09784	27.57071	27.884583	27.808136	27.8544	27.874512	27.792023	28.033478	28.228607	28.375488	28.37146	28.427795	28.433838	28.478088	28.50827	28.705444	28.725555	28.816101	28.906647	29.031372	29.134003	29.232574	29.109833	28.305084	28.301056	28.180328	27.965057	28.301056	27.480194	27.445984	27.709534	27.59488	27.584808
2.29	29.061554	28.993164	28.910675	28.810059	28.70343	28.598816	28.538452	28.641052	28.661194	28.631012	28.675262	28.733612	28.832184	28.936829	28.99115	29.003204	29.047485	29.077667	29.087708	29.063568	29.045471	29.023346	29.021332	29.0354	29.02533	28.993164	28.902618	28.77185	28.637054	28.536438	28.510284	28.673248	28.637054	28.588745	28.622955	28.546509	28.486145	28.472076	27.77594	27.353424	27.023468	26.788086	27.105957	28.228607	28.238678	28.03949	27.18039	26.84845	27.228699
2.09	27.697205	26.575287	26.469452	27.078339	27.369812	27.401764	26.978516	27.138245	27.256012	27.309906	27.563446	27.655273	27.7052	27.76706	27.735138	27.781036	27.930756	28.022614	28.030579	27.894836	28.008636	28.22821	28.515686	28.547638	28.545624	28.547638	28.431854	28.148376	27.998657	27.89682	27.58142	26.916656	26.48944	25.688904	25.86856	26.441528	26.86673	27.100311	26.960571	25.643005	25.952423	26.477448	26.852753	27.080353	27.232056	27.42569	26.956573	26.6651	25.545166
1.1999999	28.578339	28.51883	28.410126	28.03061	27.81726	27.841858	27.91571	27.702362	27.741364	27.841858	28.003937	28.207031	28.422424	28.56601	28.66858	28.695251	28.71576	28.71988	28.744476	28.826538	28.816284	28.779358	28.75885	28.648071	28.6091	28.449097	27.987518	27.560822	27.708527	27.856232	27.921875	28.038818	28.090088	28.235748	28.381378	28.535248	28.701416	28.840912	28.980408	29.072723	29.107574	29.066559	28.888092	29.05835	28.838867	28.61319	28.527039	28.332153	28.184448
1.65	29.213837	29.118011	28.960999	28.689789	29.00586	28.954865	28.942657	28.993622	29.111877	29.256653	29.374939	29.472809	29.525818	29.527863	29.480957	29.444275	28.795837	28.901855	28.993622	29.083344	28.977295	28.775421	28.75708	28.83252	28.95285	28.95691	29.030334	29.058868	29.285217	29.195496	29.09964	29.113922	29.191406	29.27298	29.226074	28.767273	27.833374	27.78238	27.727325	27.366425	28.012817	27.772186	28.04953	27.914948	27.525482	27.11969	26.954529	26.624176	26.375397
1.2099999	27.48877	27.843567	27.452057	26.838287	26.534454	26.793427	27.22165	27.423523	27.052399	26.905579	27.129883	27.36438	27.501007	27.704895	27.584595	27.666168	27.713074	27.564209	27.576447	27.643738	27.602936	27.547882	27.158417	26.43863	26.128693	26.471252	27.058502	26.868866	26.11441	25.957397	26.31015	26.768951	26.99121	27.011627	27.015686	27.201263	27.356232	27.301178	27.28894	27.399048	27.60498	27.770172	27.588684	27.543823	27.60498	27.005493	26.770996	26.33667	26.13684
0.64	27.510895	26.97641	26.492157	26.81366	26.829742	27.078888	27.28183	27.442566	27.565155	27.645508	27.733917	27.856506	27.960968	27.993134	28.029297	28.031311	28.037323	28.013214	27.975037	27.96701	27.975037	27.94693	27.880615	27.780151	27.388336	26.940247	26.938232	27.016602	26.883972	26.906097	26.980438	27.105011	27.267761	27.484772	27.73996	27.888641	27.995148	28.041351	28.059448	28.0755	28.053406	27.997162	27.930847	27.898682	27.834381	27.822327	27.711823	27.4245	26.974396
0.17999999	27.882599	27.852478	27.822327	27.790192	27.731903	27.659576	27.539032	27.472717	27.440552	27.41043	27.229584	27.229584	27.311981	27.394348	27.537018	27.693726	27.84845	27.97705	28.047394	28.077515	28.081543	28.077515	28.141815	28.049377	28.04538	27.95697	27.938873	27.888641	27.665619	27.54303	27.37024	27.213501	27.249664	27.06482	26.564484	25.997864	26.458008	26.809631	27.016602	27.201447	27.255707	27.205475	26.48413	25.825043	26.056122	26.210846	26.319366	26.68103	26.831726
0.31	27.181366	27.305939	27.452606	27.54303	27.683685	27.629425	27.758026	27.985077	28.149872	28.276459	28.356812	28.37088	28.362854	28.268402	28.266388	28.29654	28.30658	28.310608	28.290497	28.25235	28.159912	28.033325	27.834381	27.6857	27.687714	27.713837	27.665619	27.655548	27.691742	27.800232	27.944916	28.081543	28.202087	28.254333	28.290497	28.328674	28.346771	28.51355	28.401031	28.304565	28.204102	28.069489	27.93686	27.886627	27.826355	27.766083	27.711823	27.569153	27.510895
13.09	28.625214	28.66272	28.733795	28.83841	28.933167	29.021973	28.98645	28.516632	27.80603	27.835632	29.333862	29.262817	29.203583	29.154236	29.152252	29.069366	28.775238	28.185028	27.525726	27.25528	26.99472	26.248566	27.969849	28.019196	27.950104	27.85733	27.98169	28.12384	27.965912	27.934326	27.926422	27.626373	26.382782	26.48938	28.210693	27.792206	27.62442	27.496094	26.836792	27.17633	27.373718	27.575073	27.531647	27.683624	27.373718	26.811127	27.02237	26.894043	26.544647
1.0699999	27.670593	27.727386	27.920044	28.025482	27.759827	27.96466	28.1492	28.305359	28.481812	28.609558	28.542633	27.169678	26.725525	27.062195	27.406952	27.510376	27.402893	27.047974	27.41101	27.670593	27.883545	28.045776	28.214111	28.139069	27.711151	26.812744	26.684967	26.855316	28.230316	28.270874	28.299286	28.15326	27.928162	27.922058	28.027527	28.09851	28.139069	27.956543	27.285278	26.64441	27.751709	27.737518	27.877441	28.029541	28.193817	28.36621	28.46759	28.500061	28.418915
0.64	27.417236	27.634674	27.207977	26.830536	27.9711	27.991608	28.016235	28.340363	28.56192	28.793732	28.974243	28.972198	28.892181	28.95578	28.980408	28.721924	28.524994	28.572174	28.529083	28.627563	28.654236	28.619354	28.559875	28.371124	27.960846	27.716736	27.429535	27.078735	28.40805	28.45523	28.500366	28.549591	28.440887	28.020355	28.280884	28.545502	28.46756	27.591583	27.345428	27.657257	28.836792	28.781403	28.695251	28.584473	28.401917	28.2706	28.235748	28.094208	27.665436
1.9499999	27.792572	27.833374	27.87619	27.868042	27.651886	27.433716	27.148224	27.009583	27.135986	27.3909	27.737518	27.366425	27.460205	27.425537	27.625397	27.77832	27.896576	27.794617	27.590729	27.14618	26.715942	26.709808	27.961823	27.874146	27.884338	27.874146	27.957764	28.031158	28.135162	28.190216	28.208557	28.292175	28.341095	28.383942	28.424713	28.426758	28.388	28.379852	28.394135	28.430817	28.422668	28.34314	28.180023	27.774231	27.062592	26.514069	26.611938	26.48349	26.542633
2.4299998	28.182007	27.83841	27.878601	27.743988	27.530975	27.472717	27.39032	26.496185	26.73529	27.068848	27.621399	27.762054	27.900696	28.013214	27.796204	26.926178	26.869904	27.279816	27.599304	27.766083	27.832367	27.904724	27.908722	27.22757	26.683044	26.341461	26.238983	26.516266	26.861877	26.891998	27.157257	27.492798	27.860504	28.079529	28.497467	28.541687	28.561768	28.652191	28.766724	28.800873	28.738586	27.263733	26.110382	26.265106	25.806976	25.545746	26.357544	26.675018	26.58258
2.08	27.979065	28.115692	28.264374	28.358826	28.451263	28.493439	28.495453	28.553741	28.54367	28.517548	28.53363	28.52359	28.451263	28.061432	27.721863	27.703796	27.265747	26.586609	26.566498	27.418457	27.665619	27.882599	28.08957	28.264374	28.401031	28.539673	28.662231	28.712463	28.76471	28.746613	28.72052	28.714478	28.690369	28.64215	28.638123	28.624054	28.583862	28.51355	28.37088	28.290497	28.081543	27.420471	26.198792	26.763428	26.612701	26.11441	25.969727	26.437897	26.926178
0.77	27.781403	27.483612	27.76712	28.034302	28.309662	28.529938	28.731842	28.874603	28.994965	29.062256	29.48648	29.402863	29.16629	28.886871	28.562561	28.044495	28.036346	28.001678	27.622314	27.693695	27.528503	27.557037	28.009827	28.134247	28.191345	28.303528	28.466705	28.623749	28.784882	28.874603	28.990875	28.937836	27.946594	27.746735	28.776703	28.69513	28.801178	28.92154	29.033722	29.03778	29.009247	28.509521	27.244995	26.686157	27.104248	27.438751	28.323944	28.360626	28.454468
2.8	27.408936	27.512848	27.657501	27.773651	27.863281	27.963104	28.056854	28.156677	28.21576	28.244293	28.407288	28.366516	28.307434	28.254486	28.23816	28.207611	28.146484	28.060913	27.922363	27.796051	27.655487	27.592316	27.708435	27.741058	27.80014	27.88977	28.014069	28.16278	28.30133	28.366516	28.458221	28.445984	28.425629	28.405243	28.14853	27.93866	27.930511	28.07315	28.065002	27.948853	26.750854	26.147797	25.917572	26.310791	26.7753	26.4534	27.11148	27.09314	26.907745
0.19999999	27.697205	27.659637	27.602325	27.639893	27.600372	27.57663	27.511414	27.51538	27.566742	27.653717	27.847382	27.764374	27.72882	27.718933	27.699158	27.75055	27.815765	27.888885	27.89679	27.85727	27.693237	27.594421	27.85727	27.794037	27.720917	27.641846	27.566742	27.54303	27.584534	27.608246	27.552917	27.317749	27.207062	26.873077	27.400757	27.355286	27.380981	27.377045	27.450165	27.428406	27.400757	27.481781	27.51538	27.580597	27.671509	27.766357	28.088501	27.948181	27.681396
2.35	27.814178	28.91269	28.868408	28.800018	28.78189	28.76178	28.695374	28.596802	28.500214	28.399628	28.270874	28.15216	28.053589	28.162231	28.041504	27.8544	27.757843	27.743744	28.077728	28.357391	28.592773	28.76178	28.836212	28.900604	28.989136	29.280853	29.22049	29.1521	29.045471	29.009247	28.924744	28.82013	28.697388	28.57669	28.478088	28.409698	28.331238	28.451935	28.421753	28.480103	28.584747	28.713501	28.800018	28.938843	29.049469	29.045471	27.58078	26.295166	26.452087
0.96999997	28.795166	28.817139	28.81314	28.81314	28.757233	28.675385	28.577576	28.49173	28.417877	28.363983	28.190277	28.214264	28.20227	28.220245	28.278137	28.355988	28.461792	28.567596	28.643463	28.703339	28.721313	28.685394	28.661407	28.611511	28.547638	28.475769	28.397919	28.369965	28.308075	28.234222	28.156342	28.042572	27.918793	27.828949	27.812988	27.775055	27.787048	27.84494	27.962708	28.116425	28.242188	28.330048	28.383942	28.365967	28.154358	28.11444	27.942749	27.707184	27.293945
0.62	27.468475	27.194092	27.075653	27.055908	27.020386	27.166443	27.324371	26.84668	27.25528	27.616516	27.511902	27.659943	27.701385	27.608612	27.375702	27.734955	28.040924	28.22055	28.279785	28.31137	28.35083	28.34491	28.44165	28.386383	28.319244	28.283722	28.258057	28.22055	28.177124	27.90274	27.602692	27.525726	27.496094	27.371735	27.865234	27.821808	27.813904	27.841553	27.924469	28.009338	28.119873	28.230438	28.374512	27.54544	26.696655	26.821014	27.49414	27.490173	27.446747
3.9599998	28.638824	28.616394	28.612305	28.644928	28.669403	28.679596	28.720367	28.724457	28.697968	28.665314	28.649017	28.596008	28.602112	28.589874	28.553162	28.557251	28.579681	28.500153	28.379852	28.269745	28.255463	28.230988	27.89862	27.886383	27.855804	27.916962	28.1474	28.308472	27.959808	26.850525	27.21756	27.78238	28.184113	28.233032	28.679596	28.767273	28.81009	28.869232	28.836609	28.803986	28.787659	28.667358	28.487915	28.216705	27.574402	27.250183	27.75589	27.270569	27.370483
2.56	27.870575	28.085999	28.31369	28.31369	28.406006	28.56192	28.682953	28.426514	28.131134	28.090088	28.153687	28.315735	28.537292	28.728088	28.797821	28.672699	27.710571	27.060272	27.447998	26.873596	26.775146	27.138245	27.993683	27.433624	26.863342	27.142334	27.589539	27.96289	28.088043	27.33722	27.261322	27.47055	26.84488	25.835602	26.030487	26.18637	26.239716	26.67871	26.78949	26.928986	27.074646	26.94336	27.421326	26.676666	26.44281	27.04181	27.81726	27.907501	27.77008
2.49	28.336273	28.291138	28.449097	28.625519	28.713715	28.842957	28.982452	29.179382	29.140411	29.00296	29.128113	29.132202	29.19989	29.49121	29.429657	29.327087	29.240936	29.113739	28.849121	28.11676	27.843933	27.893158	28.311646	28.547546	28.652191	28.674744	28.680908	28.662445	28.66037	28.674744	28.728088	28.869629	28.972198	29.06247	29.177338	29.25528	29.304535	29.579407	29.519928	29.417358	29.378387	29.242981	28.877838	28.662445	28.161896	27.92392	27.999817	27.52594	26.645905
1.24	28.94049	28.88977	28.677063	28.278992	28.035065	27.98822	27.929688	27.541351	27.037903	27.190125	26.571533	27.114014	27.50235	27.828217	28.078003	28.159943	28.193115	28.222382	28.15799	27.473053	26.938385	27.090607	28.046783	28.228241	28.230194	28.115082	28.083832	28.165802	28.17752	28.099457	27.935547	27.650635	27.289642	27.059387	27.49649	27.636993	27.469177	27.016449	26.604706	26.690582	27.03012	27.291595	27.299408	26.64569	26.511047	26.930573	26.963745	27.188171	27.545258
1.4699999	28.312622	28.20813	28.023285	27.908722	27.93686	27.934845	27.973022	28.0112	28.117706	28.204102	28.294525	28.3508	28.372894	28.451263	28.505524	28.575836	28.812927	28.772736	28.762695	28.768738	28.780792	28.748627	28.692383	28.563782	28.44522	28.28247	28.147858	28.083557	28.085571	28.24228	28.328674	28.457275	28.515564	28.593903	28.595917	28.521576	27.484772	27.289856	27.583221	26.482117	28.320648	28.32669	28.300568	28.362854	28.427155	27.137146	26.811646	27.141174	26.78955
4.9	28.719513	28.826172	28.78592	28.777863	28.810059	28.868408	28.954926	29.051483	29.055511	29.007233	29.067596	29.154114	29.071625	28.721527	28.264832	27.938904	27.918793	28.230621	28.069672	27.99121	28.14212	27.858429	27.140167	27.182404	27.387634	28.150146	27.860443	27.779968	28.06363	28.301056	28.526398	28.695374	28.735626	28.709473	28.691376	28.66922	28.534424	27.232727	26.685455	26.751862	27.134125	27.417816	27.621002	27.643158	27.63913	27.47818	27.379578	26.880615	26.582855
2.7	29.112091	29.012054	28.829956	28.66986	28.475769	28.281647	28.099548	27.985504	27.89743	27.773376	27.98349	27.985504	28.061523	28.19162	28.3497	28.519775	28.651855	28.727905	28.753906	28.717896	28.609833	28.607819	28.619843	28.505768	28.025513	27.309113	26.77884	27.263092	27.056976	26.496674	27.237091	27.447205	27.595276	27.58728	26.898895	27.04898	26.904907	27.199066	27.415192	27.621307	27.837402	27.941467	27.949463	27.855438	27.117035	26.680786	27.36316	27.09903	26.506683
1.04	27.72882	27.766357	27.788116	27.780182	27.82962	27.849365	27.841461	27.813812	27.724854	27.624054	27.452118	27.280182	27.193237	27.118134	27.058838	26.920502	26.894806	26.999573	27.11615	27.278229	27.35727	27.493622	27.647797	27.746613	27.831573	28.04306	28.013397	27.973877	27.920502	27.843445	27.67743	27.495605	27.321686	27.171509	26.993622	26.971893	26.865173	27.173492	27.214966	27.21695	27.29007	27.414581	27.456085	27.556885	27.511414	27.681396	27.748566	27.71103	27.630005
0.13	26.492157	26.778595	27.034943	27.339386	27.523651	27.705902	27.743958	27.55368	27.247253	26.968842	27.26529	27.08902	27.0029	27.11908	27.065002	26.726501	26.430084	26.177734	26.06955	26.48816	26.764557	26.876709	27.691895	27.315338	27.327362	27.465576	27.557709	27.111053	26.666412	26.596313	26.42807	26.382019	26.23581	26.19574	26.656403	26.89273	26.948822	26.754547	26.502197	26.860687	27.095032	27.295319	27.39746	27.277283	26.974854	26.111633	26.480164	26.57428	26.72049
2.9199998	27.598755	27.063812	26.781525	26.945374	28.013275	28.11789	28.183044	28.269897	28.425842	28.510712	28.609436	28.712067	28.836426	28.802887	28.737732	28.678497	29.033844	28.9292	28.84433	28.721954	28.301483	28.001434	27.906708	27.86325	27.732971	27.478333	27.077637	27.22171	27.56717	27.211853	27.365814	27.496094	27.661926	27.904724	28.141602	28.295563	27.979736	27.35202	26.643341	26.65915	26.57425	26.870361	27.277008	27.537567	27.61258	27.906708	28.200806	28.421906	28.386383
0.90999997	28.479767	28.542969	28.714264	28.850891	28.983429	29.095581	29.168976	29.215881	29.213837	29.228119	29.454468	29.399414	29.34433	29.360657	29.319885	29.285217	29.181213	29.044586	28.891663	28.750977	28.600067	28.510345	28.671448	28.61435	28.58377	28.61026	28.651062	28.6857	28.846802	28.95285	29.03238	29.115967	29.132294	29.101685	29.29132	29.052765	28.977295	29.04663	29.052765	28.638824	27.8721	27.735504	27.77832	27.815033	27.851715	27.890472	28.520538	28.430817	28.190216
0.53999996	27.528656	27.640442	27.758118	27.793427	27.801239	27.94638	28.07779	28.201355	28.283722	28.305298	28.34256	28.33667	28.364136	28.536713	28.52298	28.454346	28.477875	28.481812	28.483765	28.413147	28.262146	28.268036	28.268036	28.22293	28.205261	28.16211	28.181732	28.181732	28.248413	28.25235	28.33078	28.442566	28.579865	28.693604	28.79364	28.852478	28.897583	28.97406	28.970154	28.960327	28.995636	28.927002	28.693604	28.544556	28.532806	28.532806	28.475922	28.470032	28.285675
0.37	28.727295	28.65744	28.529663	28.385925	28.250183	28.128418	28.060516	28.334015	28.284119	28.25418	28.270142	28.33603	28.42984	28.565613	28.69336	28.76123	28.821136	28.8331	28.815155	28.889008	28.817139	28.755249	28.723297	28.705353	28.669403	28.565613	28.459808	28.371948	28.268158	28.162354	28.058533	28.32605	28.27414	28.262177	28.262177	28.334015	28.42984	28.573578	28.741272	28.890991	28.897003	28.841095	28.6734	29.166504	29.14853	29.058685	28.837097	28.637482	28.535645
7.6099997	28.871979	29.084076	28.962036	28.863983	28.81195	28.759918	28.695892	28.631836	28.493774	28.243622	27.613281	27.515228	27.639313	27.895447	27.97348	28.083557	28.31366	28.513794	28.687866	28.799927	28.891998	28.934021	28.968018	28.906006	28.829956	28.837952	28.787933	28.75592	28.783936	28.759918	28.575806	27.961487	27.589264	27.681335	27.44519	27.403168	26.952942	27.90744	27.61728	27.497223	27.591278	27.737366	27.903442	28.02951	28.043518	27.335144	26.422638	26.762848	26.938934
0.68	27.985199	27.822632	27.79654	27.736328	28.346436	28.175842	27.965118	27.7323	27.605865	27.57779	27.684143	27.868774	28.117645	28.35849	28.561188	28.713715	28.663544	28.72174	28.769928	28.832123	28.820099	28.838165	28.763885	28.669556	28.573242	28.41269	28.217987	27.979156	28.123657	28.019318	28.105621	28.238068	28.410675	28.541107	28.549164	28.5672	28.352478	28.141724	28.115631	28.175842	27.985199	27.894867	27.874817	27.959106	28.005249	27.631958	27.178375	27.015808	27.102112
0.14	27.54367	27.745972	27.96228	28.208618	28.382874	28.489014	28.513062	28.529083	28.509064	28.485016	28.468994	28.430939	28.418915	28.378876	28.382874	28.308777	27.966278	27.691895	27.768005	27.725922	27.79004	27.860138	27.639801	27.695892	27.737946	27.872131	28.124512	28.280731	28.376862	28.424927	28.442963	28.464996	28.501038	28.52707	28.577148	28.519073	28.458984	28.378876	28.364838	28.326782	28.232666	28.090454	28.008331	27.86612	27.697906	27.545685	27.127075	26.960846	26.888733
0.78999996	27.868134	27.788025	27.72995	27.615784	27.469574	27.243256	27.08902	27.072998	27.087006	27.217194	27.339386	27.595734	27.804047	27.97229	28.05841	28.116486	28.130524	28.062408	28.00232	27.86612	27.818054	27.788025	27.717926	27.67987	27.601746	27.505615	27.439514	27.399475	27.377441	27.365417	27.36142	27.379425	27.435516	27.521637	27.631805	27.615784	27.549683	27.537659	27.54367	27.557709	27.589752	27.621796	27.647827	27.62378	27.619781	27.547668	27.421509	27.293304	27.233246
0.56	27.557465	27.56546	27.519531	27.481598	26.876709	26.43753	26.758942	26.591248	26.96457	27.100311	27.345856	27.583405	27.811005	28.030579	28.11444	27.355835	25.9664	26.289795	26.750946	26.896667	27.138245	27.325897	27.517548	27.647308	27.729156	27.787048	27.697205	27.479614	27.144226	27.036407	27.170166	26.671112	26.203949	26.100159	26.663116	27.138245	27.475616	27.687225	27.856903	27.699188	27.178162	27.375793	27.66925	28.19629	28.256165	28.338013	28.385925	28.332031	27.9747
0.45999998	28.185608	28.46576	28.375702	28.299652	28.261658	28.25763	28.22763	28.129578	28.05954	27.98349	27.665314	27.29712	26.666779	27.37918	27.237091	27.20108	27.50122	27.693329	27.753357	27.585266	27.693329	27.895447	27.971497	28.09555	28.403717	28.33368	28.395721	28.373718	28.365692	28.319672	28.309662	28.271637	28.117554	27.443207	26.660767	26.394623	26.440643	27.056976	27.311127	27.443207	27.58728	27.71936	27.78537	27.813385	27.849426	28.005493	28.131561	28.215607	28.25763
1.5	28.097595	28.494873	28.50711	28.425629	28.393005	28.41745	28.482666	28.580444	28.66806	28.684357	28.62323	28.374664	28.230011	28.065002	27.66159	27.32132	27.547485	27.830688	28.075165	27.875519	26.946442	26.679535	26.873108	27.144073	27.380432	28.083344	28.138336	28.252441	28.340057	28.509155	28.62323	28.729187	28.751587	28.73938	28.71695	28.075165	26.950531	28.30133	28.254486	28.276886	28.175018	28.154633	27.979431	27.997772	27.944794	27.144073	27.009613	27.188904	27.441559
0.48999998	29.38321	29.028687	28.62323	28.024231	28.223907	27.842926	27.926453	28.319672	28.52951	28.185211	27.602509	27.323364	27.211304	27.380432	27.716583	28.119995	28.639557	29.108154	29.40152	29.564514	29.509521	29.409698	29.258911	29.250763	29.350586	29.315948	29.293549	29.31189	29.49118	29.542114	29.499329	29.366913	29.265015	29.073517	28.5112	27.679932	28.040558	28.776031	28.786224	28.80661	28.863647	28.594727	27.93866	27.667694	27.20929	26.74881	27.319305	27.816437	26.759003
0.9	27.468353	27.535675	27.551971	27.56012	27.56012	27.541779	27.564209	27.535675	27.470398	27.468353	27.411285	27.411285	27.399048	27.58664	27.637604	27.619263	27.558075	27.050354	26.703705	26.450867	26.463104	26.567078	26.813812	27.14212	27.429626	27.821136	27.94757	27.99649	27.894531	27.639648	27.313385	27.138031	26.695557	26.285675	26.18985	26.422302	26.677185	27.963867	27.774231	27.394958	27.568298	27.747711	27.900665	28.043396	28.047485	27.825226	27.441864	26.997345	27.26651
0.59999996	29.121979	29.125885	29.11612	29.106354	29.108307	29.077087	29.088806	28.727814	28.848785	28.78244	28.688782	28.702423	28.690735	28.647797	28.513153	28.40387	28.304352	28.167755	28.120941	28.040924	28.064331	27.787231	27.865295	28.20288	28.476074	28.626343	28.704376	28.720001	28.688782	28.636078	28.569733	28.452667	28.437042	28.39801	28.390228	28.325806	28.312164	28.29654	28.007751	27.26233	26.838867	26.528595	26.559814	26.715942	26.94815	26.706177	26.446655	26.819366	27.211578
0.65999997	27.672424	26.123901	26.439606	26.923126	27.358734	27.700378	27.974121	28.016083	28.072021	27.820282	27.368713	27.328735	27.386688	27.148926	27.264801	27.51059	27.748352	27.952148	28.006104	27.616486	26.85321	26.955109	27.035034	27.074982	26.129913	27.422668	26.859192	26.517548	26.891174	27.436646	27.7883	27.844238	27.790314	27.73236	27.276794	27.692413	27.462616	26.433624	26.167877	27.029022	27.404663	27.388702	27.262817	27.484589	27.416656	27.132935	26.29776	25.864166	26.23581
2.84	28.697662	28.824097	28.956573	28.958588	28.769928	28.125671	27.804565	27.292786	27.224548	27.646027	27.967133	28.10962	28.256134	28.37857	28.418701	28.211975	27.515564	27.573761	27.629944	28.19992	28.376556	28.430725	28.486938	28.603333	28.643463	28.663544	28.667572	28.667572	28.693665	28.70169	28.733795	28.723755	28.659546	28.448792	28.390594	28.543121	28.649506	28.615387	28.543121	28.49295	28.446808	28.372528	28.344452	27.531616	27.336945	27.515564	27.160309	27.296783	27.965118
0.89	27.842682	27.959106	28.049408	28.137726	28.230042	28.288239	28.286224	28.147766	28.097565	28.04541	28.063446	28.053436	28.073486	28.007263	27.89087	27.79654	27.63797	27.53363	27.435272	27.276733	27.373077	27.447327	27.585785	27.704224	27.852722	28.001251	28.101593	28.145752	28.161804	28.183868	28.211975	28.226013	28.203949	28.131683	28.061462	28.009277	27.965118	27.918976	27.850739	27.782501	27.716248	27.68814	27.678131	27.728302	27.70221	27.609894	27.431274	27.39914	27.42926
0.17999999	27.12323	27.060272	27.312103	27.667511	28.047302	28.230103	28.307281	28.37024	28.376312	28.416931	28.240265	27.174011	26.889679	27.263367	27.391327	27.119171	27.058228	27.226807	27.358826	27.486755	27.706116	27.939667	28.096039	28.236176	28.362091	28.226044	27.330383	27.27353	28.711426	28.555054	28.295074	28.171204	28.098083	27.98639	27.866547	27.850311	26.97699	26.530182	26.396149	26.402252	27.15979	27.279602	27.563934	27.754852	27.888885	28.002625	28.02295	28.053406	27.647217
0.29	28.282227	28.406647	28.515045	28.625427	28.731781	28.70169	28.687622	28.767914	28.725769	28.695648	28.683624	28.625427	28.59732	28.601318	28.555176	28.464844	28.416687	28.39862	28.354462	28.155792	28.051422	28.071503	28.193909	28.31836	28.428741	28.54715	28.623413	28.663544	28.673584	28.635437	28.573242	28.737793	28.635437	28.54715	28.521057	28.450806	28.454834	28.13974	27.54367	27.601868	27.551666	27.114166	26.738861	27.192444	27.262665	27.356995	27.47342	26.580292	25.72934
0.11	26.97699	27.147614	27.334442	27.419739	27.454285	27.399445	27.133392	26.897797	26.688599	26.763763	27.171967	27.102905	26.944489	26.802338	26.723114	26.585022	26.481445	26.599243	26.731262	26.532227	26.17276	25.845764	26.121979	26.292572	26.316925	26.22351	26.438812	26.836853	27.163849	27.356781	27.468475	27.490814	27.41568	27.037933	26.883575	26.7211	26.497711	26.735321	26.916077	26.956696	26.725159	25.996063	25.89856	26.00418	25.896545	25.859985	25.790924	25.646729	25.900604
0.42999998	28.67746	28.689423	28.663452	28.635498	28.567566	28.341766	27.938171	27.55252	27.640442	27.712372	28.215881	28.171936	28.141968	28.155945	28.215881	28.297821	28.361755	28.423676	28.465668	28.507599	28.44168	28.028076	27.053009	26.645416	26.963104	27.508575	27.704376	27.904205	27.974121	28.0141	28.032074	27.978119	27.862244	27.470612	26.85321	26.615448	27.015045	27.300781	27.188873	26.843231	27.364716	27.668427	27.766327	27.3667	26.937134	26.483551	26.677368	26.88916	27.40866
0.53	27.756348	27.774323	27.614471	27.542542	27.372711	27.380707	27.48059	27.596497	27.73236	27.86023	28.213898	28.213898	28.251862	28.227875	28.23587	28.243866	28.187927	28.096008	27.756348	27.542542	27.452637	27.498596	27.520569	27.568512	27.652435	27.726349	27.830261	28.0141	28.17392	28.269836	28.313812	28.323792	28.243866	28.19992	28.421692	28.349762	28.287811	28.231873	28.2099	28.090027	27.9122	27.806305	27.73236	27.636444	27.584503	27.312775	27.508575	27.380707	26.991058
1.17	27.979736	27.922852	27.491394	27.493347	27.644348	27.869904	28.107208	28.273895	28.370026	28.454346	28.446503	28.40335	28.34842	27.999329	28.203308	28.31314	28.315094	28.275879	28.22879	28.181732	27.805176	27.275635	26.803009	27.12857	27.424713	28.08368	28.107208	28.16211	28.140533	27.877747	27.813019	27.875793	27.656128	27.828705	28.079742	28.218994	28.268036	28.460236	28.405304	28.334717	28.293518	28.281769	28.107208	27.811066	27.709076	27.467834	27.008911	26.47351	26.422516
0.24	29.266296	29.22705	29.168213	29.07605	28.977997	28.90149	28.828949	28.917206	28.899536	28.87207	28.842651	28.774017	28.681854	28.695587	28.250366	28.434723	28.756378	28.909332	28.560242	29.411407	29.368256	29.258453	29.019165	28.617126	28.407257	28.097412	28.062103	28.093475	28.140533	28.15622	28.199371	28.42099	28.448456	28.462189	28.515137	28.61319	28.723022	28.860321	28.958374	29.038788	29.123108	29.181946	29.205475	29.07016	29.015259	28.791656	28.358246	28.477875	28.646545
0.57	28.356293	28.43277	28.470032	28.497498	27.846375	26.726501	26.600983	26.812805	27.234467	27.454132	27.642395	27.752228	27.860077	27.909119	27.499237	27.142273	27.94049	27.924805	27.820862	27.854218	28.001312	28.189575	28.326874	28.277832	28.113098	28.081696	28.160156	28.203308	26.549988	26.41861	26.706879	27.150116	27.477661	27.697296	27.840485	27.887543	27.852234	26.793182	25.814545	25.73413	26.910858	27.289368	27.51883	27.746338	28.011108	27.556091	27.016754	27.207	27.50708
0.16	27.340546	27.582214	27.819855	27.805634	27.6391	27.230865	27.208527	27.892944	28.053406	28.11026	28.18338	28.203705	28.207764	28.197601	27.803589	27.15979	27.100891	26.989197	26.455048	27.403503	27.279602	27.135406	27.14151	27.28775	27.555817	27.765015	27.929504	28.006683	27.710175	27.43396	27.823914	28.492096	28.429138	28.349915	28.270721	28.191498	28.134644	28.045288	27.98639	27.925446	27.850311	27.706116	27.241028	27.54364	27.34256	27.352722	27.431915	27.67157	27.984344
1.68	27.089142	26.521149	26.356567	26.681702	27.065063	27.468475	27.695282	27.851837	27.952179	28.050537	28.189026	28.25528	28.249237	28.197052	27.661163	27.49057	27.560822	27.590912	27.568848	27.408264	27.33603	27.334015	27.11322	26.483002	26.452911	26.836243	27.235657	27.633057	27.775574	27.755493	27.811707	27.422333	26.948639	27.424347	27.67923	27.865875	28.008392	28.156921	28.331543	28.437897	28.447937	28.333527	27.801666	26.880402	26.603424	26.844269	26.462921	26.802124	26.940613
0.42	27.517242	27.685791	27.842194	27.860474	28.006683	28.116364	28.207764	28.335693	28.414917	28.504272	28.542847	28.593628	28.575348	28.546906	28.540833	28.557068	28.490051	28.390533	28.299133	28.187439	28.083862	27.974182	27.732513	27.760956	27.775177	27.996552	28.2565	28.453491	28.597687	28.65863	28.733765	28.784546	28.812988	28.80893	28.745941	28.701263	28.60785	28.56723	28.550995	28.546906	28.492096	28.42099	28.325531	28.14682	28.094025	28.264618	28.071686	28.126526	28.203705
0.21	26.123749	26.428802	26.886444	27.255737	27.52066	27.711334	27.843811	27.9823	28.08667	28.168976	28.181	28.172974	28.148895	28.13684	28.094696	27.765533	27.006866	27.097168	26.826202	26.304382	26.324432	26.083588	27.125275	27.402252	27.51065	27.619019	27.759521	27.82373	27.795654	27.761505	27.75351	27.534729	27.283844	27.512634	27.960236	27.779572	27.765533	27.94217	28.092682	28.219147	28.35965	28.407806	28.183014	26.950653	26.047455	26.159851	27.687256	27.817719	27.88797
0.32	28.08603	28.193909	28.315796	28.45166	28.60553	28.679443	28.71939	28.777344	28.807312	28.827301	28.47763	28.481628	28.48764	28.561554	28.611511	28.681427	28.699432	28.635498	28.473633	28.14795	27.796295	27.098969	27.266815	27.600494	27.84024	28.05606	28.151947	28.305817	28.501617	28.661469	28.73938	28.791351	28.831299	28.881256	28.947174	28.923218	28.885254	28.895233	28.813324	28.721405	28.5336	28.181915	27.470612	27.039032	27.00705	27.124939	27.478607	27.524567	27.714386
0.29	26.363556	26.706757	27.059967	27.332916	27.481445	27.56372	27.591827	27.603851	27.605865	27.55368	27.619904	27.477417	27.421234	27.37909	27.41922	27.278717	27.336945	27.34497	27.397156	27.40918	27.451324	27.481445	27.840698	27.870789	27.892853	27.894867	27.979156	28.071503	28.143738	28.181885	28.21399	28.232056	28.258148	28.266174	28.197937	28.133698	28.111633	28.093567	28.117645	28.095581	28.019318	27.756378	27.108124	26.381622	26.451874	26.640503	26.650543	26.676636	26.62445
0.26	26.637543	26.31842	26.157867	26.228119	26.340485	26.647583	27.169434	27.448425	27.590912	27.62503	27.169434	26.446869	26.169891	26.826202	26.72586	26.340485	26.583344	27.097168	27.514648	27.757507	27.88797	27.767548	27.454437	26.774017	26.420776	26.30838	26.125732	26.081573	26.603424	26.974731	27.378174	27.647125	27.831757	27.885956	27.940155	27.990326	27.590912	28.044525	28.068604	28.024445	27.924103	27.849823	27.675201	27.422333	27.022919	26.569305	26.189972	26.045471	26.228119
0.45999998	26.436829	26.045471	26.043457	26.394684	27.325989	27.514648	27.249725	26.434845	26.529175	26.86435	26.41275	26.533173	26.900482	27.430359	27.67923	27.745453	26.316406	26.57132	27.219604	27.5849	27.811707	27.952179	27.831757	27.229645	26.782074	26.637543	26.593384	26.434845	27.737427	27.623016	27.805664	27.948181	28.098724	28.297424	28.433899	28.508148	28.526215	28.526215	28.53424	28.528229	28.508148	28.43991	28.42987	28.403778	28.289398	28.217133	28.072632	28.03247	27.809692
1.35	28.023407	27.965057	28.03949	28.168274	28.311096	27.685394	27.112	27.073761	27.48822	27.872498	28.128021	27.719604	27.059692	27.337341	27.70752	27.963043	28.743683	28.804047	28.759766	28.731598	28.759766	28.804047	28.711487	28.393585	27.798065	27.777954	27.743744	27.339355	28.16626	27.934875	27.70752	27.832275	27.942932	27.864471	27.462067	26.957092	26.852448	27.049622	26.930939	26.918854	27.76184	28.282928	28.687347	28.90866	29.029358	29.111847	29.121918	28.918701	27.967072
1.87	28.564362	28.498138	28.415833	28.357635	28.259277	28.20108	28.13684	28.35965	28.313477	28.317474	28.365662	28.413818	28.528229	28.622559	28.718903	28.811218	28.87143	28.855377	28.835327	28.889496	28.730957	28.763062	28.584442	28.5784	28.542267	28.48407	28.291382	28.03247	27.843811	27.7836	27.79364	28.267303	28.26529	28.28537	28.343567	28.383728	28.47403	28.582428	28.658691	28.720917	28.704865	28.415833	27.65915	28.670746	28.431885	28.259277	28.247223	28.327515	28.3797
0.42	27.711334	27.865875	28.026459	28.154907	28.26529	28.3797	28.466003	28.54831	28.586426	28.584442	28.686798	28.614532	28.470032	28.363647	28.341583	28.417847	28.472015	28.26529	28.020447	27.83377	27.765533	27.731415	27.524689	27.596954	27.633057	27.717377	27.865875	28.108734	28.33957	28.508148	28.576385	28.630585	28.654694	28.670746	28.75705	28.78714	28.799194	28.728943	28.508148	28.309448	28.052551	27.881958	27.821747	27.851837	27.861877	27.827759	27.952179	27.920074	28.000366
2.18	28.341583	28.004364	27.691284	27.948181	28.937683	28.981842	29.007935	28.987854	29.011932	29.007935	28.88147	28.676758	28.572388	28.510162	28.472015	28.46402	28.36966	28.381714	28.391754	28.500122	28.630585	28.775116	28.94168	29.082184	29.19458	29.246765	29.24878	29.228699	29.317017	29.262817	29.19458	29.102264	29.01596	28.9758	28.86142	28.678772	28.488098	28.048523	27.546753	27.283844	27.608978	27.016876	26.986786	27.059052	27.127289	27.392212	27.749481	27.889984	27.87793
0.42	28.582733	28.69339	28.76178	28.836212	28.926758	29.005219	29.053497	29.131989	29.170197	29.144043	29.212463	29.238617	29.168182	29.101807	29.033386	28.787933	28.661194	28.61087	28.518341	28.34732	28.331238	28.359406	28.443909	28.558563	28.677277	28.68332	28.580719	28.641052	28.800018	28.886505	28.930786	29.047485	29.067596	29.075653	29.033386	29.013275	29.061554	29.085693	28.96701	28.86438	28.787933	28.67929	28.407684	28.783905	28.751709	28.707458	28.765808	28.914703	29.003204
[truncated: 192,299 more rows]
[truncated: 12 more columns]
