# Supplementary material for: The role of cyclonic activity in tropical temperature-rainfall scaling
Source: Nat Commun. 2021 Nov 18;12:6732. doi: 10.1038/s41467-021-27111-z (PMC8602412; doi:10.1038/s41467-021-27111-z)
Supplement: Supplementary file 4 — Source Data [file 41467_2021_27111_MOESM4_ESM.zip › fig2b.csv]

maximum intensity of episode [mm/h]	temperature at t=-48h [°C]	temperature at t=-47h [°C]	temperature at t=-46h [°C]	temperature at t=-45h [°C]	temperature at t=-44h [°C]	temperature at t=-43h [°C]	temperature at t=-42h [°C]	temperature at t=-41h [°C]	temperature at t=-40h [°C]	temperature at t=-39h [°C]	temperature at t=-38h [°C]	temperature at t=-37h [°C]	temperature at t=-36h [°C]	temperature at t=-35h [°C]	temperature at t=-34h [°C]	temperature at t=-33h [°C]	temperature at t=-32h [°C]	temperature at t=-31h [°C]	temperature at t=-30h [°C]	temperature at t=-29h [°C]	temperature at t=-28h [°C]	temperature at t=-27h [°C]	temperature at t=-26h [°C]	temperature at t=-25h [°C]	temperature at t=-24h [°C]	temperature at t=-23h [°C]	temperature at t=-22h [°C]	temperature at t=-21h [°C]	temperature at t=-20h [°C]	temperature at t=-19h [°C]	temperature at t=-18h [°C]	temperature at t=-17h [°C]	temperature at t=-16h [°C]	temperature at t=-15h [°C]	temperature at t=-14h [°C]	temperature at t=-13h [°C]	temperature at t=-12h [°C]	temperature at t=-11h [°C]	temperature at t=-10h [°C]	temperature at t=-9h [°C]	temperature at t=-8h [°C]	temperature at t=-7h [°C]	temperature at t=-6h [°C]	temperature at t=-5h [°C]	temperature at t=-4h [°C]	temperature at t=-3h [°C]	temperature at t=-2h [°C]	temperature at t=-1h [°C]	temperature at t=0h [°C]
8.76	26.69104	26.83667	26.974121	27.12387	27.18747	27.185425	27.17517	27.119781	27.052094	26.93106	26.904388	26.869507	26.865387	26.826416	26.723846	26.719757	26.670502	26.547424	26.422302	26.44281	26.463318	26.481781	26.418182	26.590515	26.69925	26.810028	26.871552	26.89618	26.78949	26.78128	26.78949	26.758728	26.732056	26.756683	26.606934	26.63565	26.721802	26.773102	26.810028	26.846954	26.814117	26.78949	26.807953	26.814117	26.830536	26.812073	26.88385	26.752563	26.4859
6.1299996	26.662323	26.68283	26.668457	26.63974	26.627441	26.58847	26.549469	26.518707	26.475616	26.453064	26.4346	26.414093	26.416138	26.401794	26.496155	26.629486	26.74231	26.853088	26.959778	27.027466	27.066437	27.097198	27.0336	26.984375	26.87976	26.988495	26.988495	26.992584	26.863342	26.707428	26.473572	26.247925	25.983307	25.921753	26.05716	26.120728	26.098175	26.026367	26.1987	26.444855	26.574097	26.627441	26.627441	26.582306	26.641785	26.83258	26.799744	26.721802	26.764893
4.4	26.161713	26.179718	26.263855	26.396027	26.516205	26.546234	26.586304	26.546234	26.47815	26.319916	26.085602	25.93338	25.90332	26.017487	26.081573	26.133667	26.161713	26.277863	26.367981	26.484161	26.522217	26.536224	26.56427	26.596313	26.62436	26.57428	26.520203	26.490173	26.53424	26.460114	26.460114	26.207764	26.015472	25.805176	25.853241	25.546814	24.887878	24.988007	25.21634	25.498749	26.023499	26.14566	26.376007	26.518219	26.558258	26.580292	26.285889	26.09961	26.113617
2.1699998	26.180695	26.259064	26.265106	26.339447	26.488129	26.699127	26.855835	27.038696	27.153229	27.219543	27.23761	27.125092	26.982422	26.801605	26.677032	26.761414	26.608704	25.644226	25.344818	25.628143	25.939606	26.164642	25.811005	25.746704	25.935577	25.401093	25.841125	26.37561	26.721222	26.89804	27.080902	27.293884	27.332062	27.171295	26.940247	26.900055	26.952301	27.163269	27.28183	27.328033	27.309967	27.113037	27.034668	27.004547	26.946259	26.964355	26.960327	26.914124	26.534363
1.49	27.278717	27.242096	27.177002	27.128204	27.079376	27.038696	27.016327	26.934937	26.843414	26.770172	26.717285	26.664398	26.652191	26.654236	26.642029	26.617615	26.743744	26.78238	26.843414	26.932922	26.96341	27.012238	27.097687	27.174957	27.22583	27.221771	27.211578	27.160736	27.00003	26.965454	26.94104	26.912567	26.894257	26.851532	26.766113	26.80069	26.888153	27.016327	27.032593	26.947144	27.193268	27.335663	27.394653	27.211578	27.052917	26.279938	25.393066	25.956512	26.589142
25.859999	27.11322	27.346039	27.384186	27.400238	27.35608	27.283844	27.219604	27.026917	26.834259	26.765991	26.796112	26.828217	26.689728	26.671661	26.66565	26.747955	27.046997	27.285828	27.3862	27.342041	27.354095	27.39624	27.48053	27.56482	27.514648	27.159393	27.024933	27.016876	27.016876	26.986786	26.982758	26.906494	26.768005	26.679688	26.719849	26.802124	26.802124	26.880402	26.9888	27.175446	27.392212	27.56482	27.677216	27.456451	27.41629	26.296356	26.272247	26.541199	25.989258
4.45	25.660248	25.554169	25.472137	25.43811	25.45813	25.500153	25.664246	25.870361	25.998413	26.092468	26.138489	26.218536	26.28659	26.348602	26.36261	26.370636	26.190521	26.17453	26.106476	26.066467	25.980408	25.83432	25.686249	25.64624	25.642242	25.724274	25.674255	25.866364	26.008423	26.148499	26.390625	26.524689	26.480682	26.43866	26.454681	26.48468	26.492676	26.47467	26.456665	26.512695	26.284576	26.374634	26.402649	26.128479	26.192535	26.492676	26.376617	26.378632	26.248566
4.41	27.015411	27.037567	27.16632	27.287048	27.401703	27.44397	27.456024	27.445984	27.345367	27.309174	27.309174	27.313202	27.297089	27.18039	27.172363	27.124054	27.112	27.017426	26.930939	26.874603	26.818268	26.761932	26.739777	26.759918	26.735779	26.635162	26.689484	26.743805	26.830322	26.91684	26.993286	27.075775	27.081818	27.103943	27.162292	27.238739	27.264923	27.427887	27.369537	27.305145	27.252838	27.244781	27.244781	27.25888	27.252838	27.29306	27.357452	27.353424	27.35141
2.51	25.8638	26.044434	26.11267	26.25116	26.353516	26.44986	26.447845	26.407715	26.28128	26.160858	25.897919	25.528656	25.460419	25.34201	25.424286	25.564789	25.7193	25.783539	25.859802	25.879852	25.881866	25.911987	25.920013	25.911987	25.8638	25.693207	25.765472	25.95813	26.104645	26.213043	26.249146	26.152802	26.100647	26.058502	25.990265	25.970184	25.962158	25.763458	25.777496	25.865814	25.651062	25.596893	25.470459	25.315918	25.137299	24.966705	24.798096	24.711823	24.733887
4.43	26.396606	26.143951	25.976166	25.857697	25.75113	25.67807	25.62677	25.727417	25.749146	25.792572	25.796509	25.907074	26.021545	26.213013	26.374908	26.515045	26.680847	26.803253	26.919708	26.971039	26.969055	26.809174	26.86444	26.730194	26.607819	26.434113	26.252502	26.20514	26.238678	26.203156	26.157745	26.181427	26.220917	26.230804	26.396606	26.590057	26.753906	26.945374	27.095398	27.22171	27.314514	27.419128	27.490173	27.316467	27.174347	27.140778	27.192108	26.491364	25.561615
11.44	25.430573	25.67035	25.7323	25.918121	26.119904	26.275757	26.311737	26.195831	26.207825	26.263763	26.269775	26.397644	26.387665	26.79126	26.78128	26.741302	26.659393	26.579468	26.491547	26.437592	26.353699	26.263763	26.259796	26.283752	26.33371	26.417633	26.505554	26.679382	26.813232	27.005066	27.065002	27.061005	27.057007	27.055023	26.967102	26.7453	26.519531	26.085938	25.216797	25.118866	25.258759	24.90509	24.479492	24.405579	24.389587	24.321655	24.60138	24.927063	24.769226
12.23	25.508331	25.079956	24.884552	24.969421	25.279327	25.498444	25.480682	25.010895	24.858887	24.529236	24.306183	24.203522	24.351562	24.341705	24.091003	23.99231	24.248932	24.671356	25.018768	25.032593	25.338562	25.601105	25.832062	25.948517	25.952454	25.952454	25.974182	25.891266	25.84784	25.85968	25.75705	25.480682	25.137207	24.925995	24.91809	25.13327	25.243805	25.200378	25.17868	25.131287	25.3208	25.504364	25.494507	25.50241	25.624786	25.664276	25.660309	25.374084	24.989166
8.66	26.477264	26.397919	26.29419	26.298248	26.288086	26.151794	26.013489	25.919922	25.708344	25.716492	25.980927	25.734802	25.492737	25.728699	25.96872	26.147736	26.281982	26.316559	26.316559	26.251465	26.33487	26.29419	26.3125	26.599304	26.694916	26.45285	26.200623	26.343018	26.07248	25.773468	25.781586	25.452057	25.716492	25.311707	25.047272	25.606659	25.681915	25.352386	25.437836	25.604614	25.537506	25.626984	25.891449	25.919922	25.515106	25.311707	26.0094	26.306396	26.214874
2.03	26.149567	26.033966	25.883911	25.821045	25.719635	25.604034	25.494537	25.492493	25.43164	25.581726	25.812927	26.033966	26.244904	26.427399	26.583557	26.549103	26.55722	26.522736	26.543	26.2753	25.965027	25.693268	25.4357	25.314026	25.387024	25.3992	25.305908	25.293732	25.198425	25.060516	25.360687	25.060516	25.180176	25.575653	25.480316	25.040253	25.514801	25.908234	26.02182	26.17392	26.007599	25.4357	25.151794	24.681274	25.024017	25.180176	24.963165	24.81311	24.742126
4.7799997	25.39508	25.37674	25.31961	25.321655	25.521545	25.597015	25.686737	25.786682	25.868256	25.9682	25.990631	25.833588	25.597015	25.27475	25.24823	24.768951	24.332458	24.677155	25.119751	25.331848	25.333893	25.476654	25.168701	25.337982	25.62555	25.698975	25.582733	25.466461	25.466461	25.525604	25.682678	25.72754	25.680634	25.747925	25.796875	25.907013	25.756104	25.580688	25.619446	25.698975	26.386322	26.239471	26.049805	25.645966	25.244171	25.717346	25.654114	25.217651	25.115662
2.4299998	26.950287	27.098969	27.117065	27.058777	26.944244	26.69107	26.415802	26.08023	25.835114	25.77884	25.796936	25.64624	25.596008	25.730621	25.770813	25.975769	26.10437	26.245026	26.361542	26.480103	26.534363	26.602661	26.620758	26.620758	26.602661	26.60669	26.630798	26.677032	26.677032	26.632812	26.520294	26.40976	26.261078	26.066193	26.13852	26.309296	26.423828	26.391693	26.459991	26.466034	26.389679	26.437897	26.259064	25.957672	25.955658	25.85318	25.507599	25.382996	25.344818
1.6899999	26.285187	26.240997	26.335419	26.413788	26.470062	26.522308	26.630798	26.733276	26.777496	26.78955	26.78955	26.658936	26.405762	27.107025	27.102997	27.125092	27.163269	27.090942	27.026642	26.93219	26.707153	26.32138	26.0943	26.106354	26.174683	26.441925	26.737305	26.946259	26.980438	26.90207	26.797577	26.685059	26.612701	26.614716	26.640839	26.73529	26.811646	27.042725	27.219543	27.362213	27.388336	27.243652	26.94226	26.337433	25.973755	25.94159	26.06015	25.796936	25.342804
2.54	27.47873	27.581207	27.623413	27.58725	27.494812	27.43454	27.402374	27.305939	27.147186	26.940247	26.731262	26.472076	26.273132	26.208832	26.092316	26.184723	25.877289	25.90744	26.14856	26.377625	26.59262	26.77948	26.916138	27.115051	27.187378	27.243652	26.968353	26.534363	27.058777	26.994476	26.383667	26.319366	26.218903	26.028015	25.511597	25.119781	24.955017	24.88269	24.850525	25.129822	25.324738	25.529694	24.900757	24.790253	25.121796	25.51764	25.806976	26.086273	25.489502
1.9499999	26.120117	25.924469	25.788727	25.828644	25.834625	25.832642	25.8107	25.990356	26.09018	26.201965	26.331726	26.433533	26.491425	26.545319	26.581268	26.619202	26.62918	26.61319	26.573273	26.146057	26.225922	26.311768	26.259857	26.048248	25.884552	25.768768	25.688904	25.71286	25.780731	25.780731	25.794708	25.944427	26.006317	25.958405	25.83664	25.746796	25.818665	25.974396	26.112122	26.287811	26.481445	26.619202	26.68106	26.834808	26.860748	26.85675	26.812836	26.667114	26.37564
1.9599999	26.754913	26.754913	26.674622	26.57428	26.415741	26.309357	26.289276	26.25116	26.267212	26.178925	26.026367	25.940094	25.901947	25.901947	25.936066	25.942078	25.944092	26.058502	26.19696	26.34549	26.46991	26.502045	26.548187	26.57428	26.586334	26.610413	26.676636	26.666595	26.640503	26.592346	26.578308	26.493988	26.371582	26.249146	26.138763	26.04245	25.962158	25.920013	25.918	25.952118	26.110687	26.275238	26.512054	26.71878	26.825165	26.801056	26.714783	26.592346	26.313385
0.94	27.471954	27.341766	27.28482	27.20346	27.146484	27.054962	26.98172	26.853577	26.743744	26.601349	26.483368	26.314545	26.129425	26.025696	25.997223	26.139587	26.324707	26.363342	26.363342	26.469116	26.711182	26.916626	27.059021	27.10379	27.075287	27.294983	27.213623	27.118011	27.014282	26.853577	26.78238	26.517944	26.170105	26.206726	26.056183	25.826324	25.958557	26.255554	26.263672	26.469116	26.839325	26.928833	27.0997	27.154633	27.311249	27.358063	27.398712	27.530945	27.530945
2.79	23.74826	23.664124	23.610046	23.720215	23.782288	24.140808	24.619476	24.992035	25.346527	25.56485	25.749115	25.897308	26.04953	26.13565	26.191742	26.1557	25.995453	25.965424	26.001465	26.025513	25.99347	25.89331	25.673004	25.338531	24.982025	24.761688	24.551392	24.487305	24.503326	24.613495	24.86383	25.188293	25.540802	25.664978	25.484741	25.240387	25.19632	25.380585	25.530792	25.689026	25.376587	25.154266	24.921936	24.635529	24.491302	24.707611	24.77771	24.417206	24.062714
6.24	25.784729	25.640991	25.579102	25.740814	25.666962	25.718842	25.569122	25.062073	25.00418	25.229767	25.8526	25.82666	25.87857	25.9664	25.750793	25.483276	25.419403	25.531189	25.644989	25.587097	25.445343	25.447357	26.000336	26.150055	26.343689	26.48944	26.609222	26.659119	26.65512	26.609222	26.513397	26.43155	26.327728	26.140076	26.383636	26.345703	26.182007	25.952423	25.7388	25.658966	25.762787	25.706879	25.652985	25.569122	25.237732	24.982208	24.692749	24.902374	25.203796
0.42999998	25.646973	25.664948	25.666962	25.61905	25.601074	25.571136	25.503265	25.301636	25.093994	24.882385	24.720703	24.592926	24.553009	24.592926	24.64682	24.632843	24.674774	24.7706	24.8844	25.012146	25.14392	25.279663	25.441376	25.605072	25.680939	25.704865	25.67694	25.54718	25.575104	25.527191	25.51123	25.473297	25.3096	25.135925	24.942291	24.668793	24.513092	24.453186	24.541016	24.588928	24.77658	24.846466	24.986206	25.281647	25.668945	25.89853	25.822662	25.41742	25.044098
2.1699998	25.028961	25.14685	25.21878	25.396606	25.488525	25.566437	25.554474	25.57843	25.608398	25.662354	25.714294	25.770264	25.786224	25.802216	25.812225	25.85019	25.812225	25.782257	25.700317	25.66037	25.612396	25.592438	25.58844	25.630402	25.734283	26.119904	26.293732	26.373657	26.407623	26.47757	26.545502	26.439606	26.181854	25.780243	25.364655	25.018982	24.569397	24.181793	23.916046	23.814148	23.950012	24.12384	24.251709	24.429535	24.635345	24.795197	24.835144	24.849152	24.893097
0.48999998	26.078552	26.154816	26.204987	26.33545	26.431793	26.477936	26.51007	26.54419	26.56424	26.59436	26.596344	26.56424	26.42575	26.62445	26.6044	26.586334	26.568268	26.419739	26.174896	25.899933	25.45639	25.211548	25.243652	25.440338	25.528656	25.831696	25.944092	26.030396	26.086578	26.088593	26.04245	26.02237	25.859802	25.620972	25.209534	24.900452	24.659637	24.629517	24.587372	24.75998	24.816162	25.00885	25.213562	25.398193	25.458405	25.470459	25.337982	25.125244	24.922546
0.29	25.63681	25.377289	25.449493	25.523651	25.588043	25.671936	25.748047	25.8378	25.925629	25.966614	25.991974	25.962708	25.943176	25.763672	25.790985	25.833923	25.85147	25.796844	25.761719	25.71878	25.69925	25.703156	25.720734	25.738281	25.751953	25.681702	25.849518	26.054413	26.202728	26.222229	26.194916	26.204681	26.233948	26.302246	26.366638	26.43103	26.452484	26.29248	26.35492	26.321747	26.198822	25.966614	25.872955	25.632904	25.049469	24.73529	24.711884	25.014343	25.281677
1.5	25.315765	25.272278	25.272278	25.220886	25.129974	25.242645	25.14975	25.12207	25.16159	25.240662	25.349365	25.556854	25.71103	25.849365	25.920502	25.962006	25.892853	25.853302	25.815765	25.764374	25.707062	25.647766	25.539093	25.406677	25.297974	25.220886	25.11023	25.090454	25.305878	25.406677	25.501526	25.566742	25.626038	25.726837	25.849365	26.00351	26.139862	26.207062	26.197174	26.18335	26.207062	26.15567	26.14383	26.056854	25.821686	25.444214	25.266357	24.855286	24.531158
1.56	25.095673	25.270477	25.300629	25.302643	25.08963	25.180054	25.268463	25.356873	25.403107	25.2966	25.067535	25.08963	24.898773	24.820404	24.804321	24.776184	24.806335	24.896759	24.9711	24.969086	24.647583	24.213562	24.042786	23.964417	24.072906	24.113098	24.205536	24.223633	23.926239	24.022675	24.151276	24.135223	24.052826	24.058868	24.28592	24.396423	24.318054	24.181427	24.082977	24.117126	24.13321	24.29596	24.573242	24.663666	24.595337	24.579285	24.535065	24.199493	23.930267
2.37	25.860199	25.948425	25.999695	26.007904	26.036621	26.073547	26.079712	26.085876	26.040741	26.022278	25.968933	25.921753	25.876617	25.862274	25.858154	25.876617	25.80072	25.94226	26.141266	26.334076	26.428436	26.467438	26.208954	26.178192	26.116638	26.061249	25.987396	25.975098	26.231506	26.18637	25.99356	25.634552	25.735077	25.741241	25.597626	25.173004	25.437622	25.671478	25.831482	25.85202	25.175049	25.593536	25.80481	25.546356	25.45813	25.015045	25.255035	25.780212	26.135101
3.1999998	26.080414	26.038116	25.975616	25.995789	25.945404	25.868805	25.687408	25.858734	25.965546	26.1409	26.273926	26.35254	26.396881	26.423065	26.392853	26.340424	26.21347	25.820435	25.235931	25.324615	25.102905	24.99405	25.012207	25.282288	25.651123	25.884918	25.894989	25.83252	25.679352	25.276215	24.983978	25.54834	25.667236	25.759949	25.608795	25.580566	25.564453	25.71762	25.798248	25.939331	26.046173	26.070343	25.925232	26.277954	26.37268	26.398895	26.148956	25.774078	25.512054
0.51	25.502167	25.271912	25.160675	25.189972	24.746979	23.94107	23.944977	24.795776	25.1958	25.60559	25.906097	26.07785	26.16565	26.222229	26.17929	26.114899	26.157837	26.302246	26.448578	26.470062	26.55008	26.577393	26.520782	26.450531	26.413483	26.382233	26.32956	26.26712	26.189056	26.060272	25.89441	25.941254	25.99002	26.071991	26.17929	26.302246	26.391998	26.466156	26.501282	26.477875	26.378357	26.13443	26.007599	26.237854	25.943176	25.748047	25.656342	25.502167	25.521698
0.14999999	27.46399	27.628021	27.675446	27.724854	27.774261	27.79602	27.811829	27.79007	27.620117	26.928406	26.898773	26.845398	26.90274	26.880981	26.82959	26.882965	26.892853	26.886902	26.833557	26.701141	26.485718	26.230774	26.473877	26.406677	26.541046	26.412598	26.65567	26.952118	27.203125	27.327637	27.400757	27.400757	27.406677	27.39087	27.1893	27.114197	27.102325	27.068726	27.027222	26.991669	26.96991	26.894806	26.809845	26.64383	26.641846	26.64383	26.592438	26.71103	26.825653
1.02	26.252533	26.280182	26.276245	26.230774	26.21695	26.173462	26.106293	26.021301	25.910614	25.803894	25.738678	25.669525	25.574646	25.531158	25.481781	25.450134	25.614166	25.68335	25.742645	25.819702	25.878998	25.946198	26.025238	26.135925	26.25647	26.305878	26.280182	26.218933	26.21103	26.171478	26.15567	26.092438	26.00351	25.90271	25.807861	25.671478	25.598358	25.60431	25.606262	25.600342	25.639862	25.758453	25.898773	26.01535	26.137909	26.18335	26.234741	26.207062	26.280182
0.5	26.545013	26.507477	26.321686	26.297974	26.517334	26.631958	26.687317	26.635925	26.679413	26.76242	26.888885	26.985718	27.07663	27.094421	27.092438	27.114197	27.167542	27.205109	27.258453	27.096405	27.124054	27.07663	26.426422	26.120117	25.709045	25.712982	25.855286	25.946198	26.039093	26.14975	26.272278	26.343445	26.521301	26.714966	26.888885	27.041077	27.159637	27.260437	27.29007	27.313782	27.272278	27.187317	27.102325	26.825653	26.394806	26.050934	26.039093	25.991638	25.888885
1.6899999	26.837494	26.72882	26.60431	26.517334	26.507477	26.513397	26.517334	26.458069	26.440277	26.485718	26.590485	26.645813	26.657654	26.630005	26.462006	26.321686	26.199158	26.305878	26.248566	26.167542	26.234741	26.317749	26.297974	26.203125	26.092438	25.701141	25.286102	25.212982	25.37503	25.481781	25.550934	25.367157	25.61023	25.93039	26.276245	26.519318	26.673462	26.724854	26.714966	26.855286	27.07663	27.187317	27.22287	27.244629	27.347382	27.305878	26.746613	25.993622	26.07663
2.23	27.297882	27.281647	27.299927	27.26944	27.411621	27.478638	27.545654	27.610657	27.659393	27.697998	27.750793	27.79953	27.852325	27.886871	27.89093	27.823914	27.728455	27.730469	27.675629	27.557861	27.476624	27.395386	27.31009	27.147614	27.062286	27.039948	27.011536	26.84906	26.294586	26.367706	26.77594	27.027771	27.117126	26.869354	26.57486	26.416473	26.414429	26.708923	26.974976	27.145569	27.12323	26.887634	26.893738	26.375824	25.9859	25.744202	25.8945	26.39209	26.505829
0.14999999	25.449738	25.354279	25.398956	25.522827	25.669067	25.754364	25.884338	25.937164	25.862	25.849823	25.831543	25.827484	25.797028	25.93512	25.82544	25.744202	25.65689	25.549255	25.45987	25.360352	25.348175	25.3096	25.293335	25.25476	25.238495	25.409119	25.506592	25.711731	25.963562	25.943237	25.559387	25.177582	24.96637	24.883087	24.897308	24.941986	25.011047	25.335999	25.311615	25.210083	25.155243	25.045563	24.82013	24.521576	24.515503	24.476898	24.30426	24.446442	24.511444
0.45999998	26.309845	26.353302	26.39087	26.40866	26.426422	26.450165	26.43039	26.272278	26.100342	26.017334	26.054901	26.001526	25.900726	25.809845	25.752533	25.734741	25.71695	25.714966	25.687286	25.673462	25.72879	25.82959	25.954102	26.086517	26.22879	26.361206	26.44223	26.422485	26.414581	26.414581	26.311798	26.272278	26.21695	26.08255	26.056854	26.017334	25.97583	25.924469	25.752533	25.471893	25.240662	25.114166	25.056854	25.30191	25.319702	25.432373	25.64975	25.873077	26.04898
0.57	25.656158	25.729584	25.817291	25.862152	25.978424	26.041626	26.106903	26.174225	26.212952	26.235382	26.206848	26.208893	26.166046	26.176239	26.159943	26.178284	26.12323	26.07019	26.059998	25.962097	25.864197	25.762207	25.839722	25.91925	26.02533	26.135468	26.265991	26.39856	26.563782	26.641266	26.731018	26.747345	26.631073	26.494415	26.437317	26.414886	26.39447	26.390411	26.288422	26.161957	26.14975	26.178284	26.151764	26.104858	26.055908	26.029388	26.013092	26.027374	26.05185
0.25	27.121002	27.07434	27.011475	26.930359	26.891815	26.859375	26.837067	26.826935	26.837067	26.80664	26.67279	26.747833	26.863434	26.91211	26.985107	27.031769	27.072327	26.979034	26.72351	26.638336	26.72351	26.814758	26.924286	26.828949	26.725525	26.581543	26.555176	26.494324	26.421326	26.273285	26.066437	26.048187	25.997467	26.05832	26.323975	26.3909	26.494324	26.611969	26.664703	26.648468	26.559235	26.425385	26.208374	26.1232	26.161743	26.161743	26.078583	26.338165	26.397003
0.31	25.925537	25.999878	26.082245	26.13852	26.156586	26.265106	26.417816	26.4982	26.558472	26.590607	26.612701	26.638824	26.618744	26.610718	26.614716	26.570526	26.530334	26.48413	26.46402	26.381653	26.303284	26.200806	26.136505	26.029999	25.969727	25.919495	25.827057	25.644226	25.668335	25.756744	25.847168	25.935577	26.007904	26.072205	26.116425	26.172668	26.142548	26.152588	26.182709	26.144531	26.174683	25.895386	25.505585	25.180054	25.109741	25.190094	25.298615	25.278534	25.176056
0.38	25.370636	25.350647	25.356659	25.402618	25.2128	25.302704	25.404602	25.538483	25.58844	25.61441	25.64038	25.688324	25.75827	25.828186	25.87616	25.886139	25.822205	25.79422	25.74826	25.86615	26.014008	26.08194	26.004028	25.900116	25.718292	25.572449	25.54248	25.514496	25.560455	25.620392	25.648376	25.682343	25.702301	25.67633	25.634369	25.644379	25.68634	25.760254	25.82019	25.860168	25.810211	25.71231	25.594421	25.438568	25.348663	25.136871	25.070923	25.050934	24.881104
1.14	26.357697	26.253784	26.181854	26.125916	26.095947	26.11792	26.16388	26.277771	26.459595	26.61145	26.691376	26.665375	26.659393	26.71933	26.671387	26.581482	26.489563	26.481567	26.389648	26.357697	26.259796	26.004028	25.606415	25.308685	25.118866	24.969025	24.655334	24.515472	24.541443	24.7872	25.062927	25.458557	25.71231	25.966064	25.766266	25.536469	25.662354	25.870148	26.061981	26.26178	26.37967	26.319733	25.976044	26.411621	26.419617	26.301727	26.173859	25.888153	25.860168
0.34	25.902344	25.916595	25.92273	25.894196	25.808533	25.7229	25.751434	25.81668	25.839142	25.839142	25.89621	25.92273	25.961456	25.957397	25.973694	25.94925	26.03897	26.04712	25.953308	25.833008	25.751434	25.70456	25.65152	25.590363	25.541412	25.555695	25.622986	25.661713	25.743286	25.790192	25.857483	26.006317	26.08789	26.240814	26.324432	26.399872	26.424347	26.401917	26.322388	26.157227	26.008362	25.94925	25.920685	25.94107	25.992065	26.006317	25.998169	25.959442	25.965546
1.1899999	26.028778	26.495728	26.613983	26.648651	26.58545	26.495728	26.536499	26.514069	26.422302	26.344818	26.279572	26.183746	26.224518	26.061401	25.94516	25.961456	25.87378	25.969635	25.8432	25.939056	25.782043	25.865631	25.937012	26.096039	26.149078	26.09198	26.151093	26.285675	26.534454	26.742462	26.883148	26.989166	27.068695	27.193085	27.252228	27.26651	27.26651	27.323578	27.111542	26.632355	26.028778	25.449646	25.213104	25.164185	25.096893	24.937836	25.035706	25.094849	24.925598
1.1899999	26.064453	26.093079	26.02359	25.823242	25.4982	25.379608	25.481842	25.557465	25.46344	25.3367	25.195648	25.297852	25.383698	25.207916	25.1568	25.222198	25.193573	25.105682	25.03415	25.11795	25.130219	25.261047	25.0607	25.226288	25.144531	25.265137	25.326477	25.171112	25.150665	24.835846	24.664124	24.641632	24.443329	24.56189	24.983032	24.92987	25.005524	25.15271	25.236511	25.295807	25.220154	24.850159	24.870575	24.717255	24.682526	24.602783	25.144531	25.761902	25.902954
0.37	25.849945	25.755585	25.85202	25.975098	25.925842	25.991486	26.067413	26.106384	26.120728	26.135101	26.14331	26.239716	26.286896	26.252045	26.157654	26.073547	26.04895	26.032532	26.00177	25.966888	25.911499	25.8992	25.817139	25.704315	25.634552	25.609955	25.605835	25.616089	25.657135	25.679688	25.685852	25.780212	25.823273	25.827393	25.802765	25.837646	25.913544	25.960724	25.979187	25.964844	25.90329	25.837646	25.776093	25.70636	25.667389	25.566864	25.519684	25.65918	25.56482
1.81	26.380829	26.323578	26.195251	26.088654	25.972198	25.85968	25.788635	25.755066	25.741241	25.75113	25.974182	26.088654	26.21698	26.34726	26.485443	26.672974	26.769684	26.811127	26.888123	26.915771	26.925629	26.894043	26.781525	26.684814	26.615723	26.517029	26.408447	26.25644	26.149872	26.045227	26.082733	26.108398	26.134064	26.106415	26.189331	26.220917	26.288025	26.370941	26.469635	26.52295	26.593994	26.67099	26.736115	26.759827	26.736115	26.718353	26.558472	26.203156	25.946533
0.51	24.919464	25.050507	25.04242	25.290344	25.538239	25.782135	25.951447	26.05423	26.106628	26.138885	26.177185	26.15097	26.134857	26.114685	26.088501	26.066315	26.007874	25.90509	25.778107	25.628937	25.467712	25.425385	25.51004	25.632965	25.753906	25.88089	25.92926	26.046173	26.223541	26.378723	26.495636	26.588348	26.654846	26.668976	26.610504	26.483551	26.378723	26.408966	26.419037	26.340424	25.937317	25.62088	25.266144	24.977936	24.772339	24.691711	24.723969	24.951721	25.300415
0.32999998	25.074036	24.922058	24.811493	24.702942	24.612152	24.574615	24.623993	24.807556	25.006927	25.26355	25.500427	25.739288	25.922852	26.033386	26.161713	26.240662	26.266327	26.260406	26.238678	26.084717	26.112366	26.100494	26.063019	26.009705	25.85968	25.63269	25.45108	25.441193	25.419495	25.458954	25.537933	25.249725	25.324738	25.441193	25.5932	25.743225	25.895233	26.090637	26.064972	26.045227	25.976166	25.952454	25.991943	26.106415	26.059052	26.015625	26.009705	25.85376	25.794556
0.22	25.058258	25.156952	25.105621	25.091827	25.153015	25.291168	25.43332	25.603058	25.713623	25.830078	25.879425	25.903107	25.912994	25.737305	25.654388	25.601105	25.545837	25.54187	25.607025	25.597137	25.537933	25.466858	25.328705	25.346466	25.237885	25.401733	25.316833	25.35434	25.427399	25.559631	25.755066	25.867584	25.94455	25.997864	26.04129	26.106415	26.141968	26.226837	26.266327	26.30185	26.372925	26.434113	26.451874	26.396606	26.26828	26.118286	25.974182	25.753082	25.610962
0.42999998	26.519379	26.225922	25.828644	25.79071	25.942444	26.15805	26.191986	26.048248	25.88855	25.768768	25.750793	25.708862	25.483276	25.313599	25.393463	25.680939	25.90451	26.052246	26.07022	26.179993	26.182007	26.126099	26.074188	26.148071	26.144073	25.990356	26.04425	26.004333	25.918488	25.95642	25.964386	26.012299	26.04425	26.078186	26.078186	26.088165	26.082184	26.182007	26.211945	26.315765	26.441528	26.485443	26.371643	26.2359	26.289795	26.29181	26.309753	26.317749	26.273834
0.61	26.164093	26.174286	26.249664	26.33725	26.31485	26.200775	25.917572	25.597687	25.664917	25.721954	25.483582	25.430634	25.532501	25.691406	25.593597	25.501923	25.597687	25.789215	26.047943	26.268005	26.316895	26.259857	26.1539	26.070374	26.01535	25.968506	26.062225	26.129456	26.105011	25.982758	25.74643	25.642517	25.866608	25.92163	26.035736	26.261871	26.384125	26.596008	26.63675	26.616394	26.581757	26.490082	26.406525	26.239471	25.83606	25.44693	25.05368	24.94165	24.839752
1.43	25.218536	25.361053	25.27475	25.114166	25.22055	25.395172	25.541687	25.694214	25.850769	25.987244	26.081573	26.137787	26.133759	26.143799	26.017365	25.912994	25.792572	25.4935	25.280762	25.262695	25.423248	25.62799	25.86081	25.983246	25.997284	25.957153	25.977203	26.139801	26.344513	26.458923	26.468964	26.478973	26.470978	26.495056	26.577332	26.62149	26.629517	26.61145	26.478973	26.388672	26.296356	26.212036	26.169891	26.121735	26.077576	26.091614	26.093628	26.143799	26.12976
0.28	26.58786	26.856812	27.13797	27.362091	27.474152	27.586212	27.618805	27.637146	27.618805	27.553589	27.531189	27.443573	27.355988	27.260223	27.140015	27.068695	26.899597	26.653076	26.63269	26.663239	26.646942	26.598053	26.685669	26.801788	26.893463	26.952576	26.985168	27.042206	27.062592	26.606201	26.316895	26.559357	26.779388	26.901642	27.058502	27.16037	27.2052	27.217438	27.105377	26.504333	25.913483	25.127045	25.167786	25.616028	25.81366	25.889038	25.175934	25.00888	25.239105
0.28	26.375977	26.367828	26.322998	26.237427	26.331146	26.335236	26.33725	26.282257	26.229279	26.143707	26.021454	25.874786	25.760681	25.71585	25.67511	25.67102	25.905334	26.013306	26.147797	26.263916	26.373932	26.445251	26.56546	26.61435	26.651031	26.689728	26.673431	26.646942	26.630646	26.604156	26.553223	26.479889	26.400421	26.296509	26.188538	26.102966	26.007202	25.966461	25.956268	25.994965	26.363739	26.541016	26.72641	26.791595	26.83847	26.818085	26.600098	26.569519	26.555267
0.32999998	25.191986	25.12796	25.093933	25.115936	25.157959	25.20398	25.223999	25.248016	25.201996	25.123932	25.00589	24.901825	24.8638	24.851807	24.901825	24.977875	25.131958	25.217987	25.312042	25.410095	25.434113	25.496155	25.566193	25.66623	25.658234	25.60019	25.574188	25.554169	25.500153	25.52417	25.532166	25.482147	25.384094	25.33606	25.45813	25.304047	25.135956	25.103943	25.171967	25.334076	25.217987	25.20398	25.197998	25.220001	25.292023	25.38208	25.360077	25.35608	25.30606
0.45	26.186066	26.212433	26.230682	26.240845	26.165802	26.177948	26.214478	26.151611	26.098877	26.011658	25.90622	25.764252	25.711517	25.644592	25.48236	25.350525	25.48236	25.624298	25.662842	25.764252	25.889984	25.977203	26.023834	26.06845	26.092804	26.129303	26.106995	26.038025	25.778442	25.727753	25.675018	25.63852	25.591858	25.563477	25.498566	25.41745	25.397186	25.407318	25.43164	25.464111	25.563477	25.7034	25.819	25.962982	26.11914	26.145508	26.186066	26.2388	26.248932
0.79999995	25.386139	25.370087	25.25772	25.20752	25.115204	25.036926	25.067047	25.063019	25.089111	25.159363	25.544708	25.602905	25.657104	25.765472	25.920013	26.04245	26.108673	26.13675	26.122711	26.114685	26.094604	26.01233	25.82367	25.797577	25.817657	25.845734	25.777496	25.733368	25.651062	25.576813	25.566772	25.61496	25.671143	25.761444	25.677155	25.8638	26.078552	26.16687	26.207	26.16687	26.14679	26.104645	25.986237	26.130737	26.046448	25.849762	25.586853	25.651062	25.042969
1.02	25.851776	25.80362	25.715302	25.598907	25.464417	25.428314	25.518616	25.36206	25.51059	25.554749	25.580841	25.677155	25.733368	25.715302	25.711273	25.75946	25.80362	25.851776	25.885895	25.966156	26.010315	26.040436	25.994263	25.924011	25.761444	25.679169	25.610931	25.546722	25.524628	25.556732	25.580841	26.028381	26.096619	26.058502	26.148804	26.303345	26.397675	26.465912	26.415741	26.192963	26.048462	26.084564	26.158844	25.889893	25.767487	25.693207	25.584839	25.428314	25.329956
0.57	26.18692	26.184937	26.144806	26.122711	26.104645	26.144806	26.209015	26.343475	26.31137	26.36557	26.53415	26.650543	26.726807	26.847229	26.977692	27.0961	27.057953	26.9516	26.805084	26.6044	26.463898	26.447845	26.455872	26.50003	26.407715	26.259186	26.120697	26.0625	26.096619	26.188934	26.15683	26.084564	26.08258	26.21103	26.38562	26.53415	26.620453	26.640503	26.622467	26.578308	26.467926	26.339478	26.297333	26.25116	26.349518	26.35553	26.361542	26.275238	26.23108
0.82	26.487976	26.528107	26.640503	26.80307	26.929535	26.977692	26.949585	26.787018	26.702728	26.670624	26.518097	26.4057	26.184937	26.024384	25.877869	25.683197	25.7193	25.75946	25.926025	26.018341	25.903961	25.679169	25.618958	25.404205	25.46643	25.721313	25.980225	26.387634	26.55423	26.54419	26.297333	26.50003	26.654572	26.548187	26.39566	26.038422	25.903961	25.950104	25.881866	26.150818	26.0625	26.080566	25.54068	25.568787	26.014343	26.016327	26.461884	26.235107	26.253174
1.38	26.883148	26.781189	26.654755	26.512024	26.29181	26.122559	26.000214	25.932922	25.930878	26.014496	25.845245	26.032837	26.218414	26.418243	26.587494	26.685364	26.730225	26.775085	26.766907	26.736328	26.715942	26.650696	26.717987	26.72818	26.65274	26.489594	26.330536	26.20819	25.92273	25.480255	25.190704	24.89502	24.999023	25.192719	25.270203	25.449646	25.5047	25.604645	25.89215	25.987976	25.996124	25.928864	25.79834	25.643372	25.404785	24.876678	24.38321	24.580994	25.011261
0.11	26.00232	26.128082	26.195984	26.179993	26.11612	26.066223	26.08017	26.148071	26.265839	26.47345	26.65512	26.874725	26.95456	27.034424	27.05838	27.080353	27.10431	27.016449	26.792877	26.07022	26.156036	26.379639	26.425537	26.058228	25.94046	25.934448	25.892548	26.195984	26.006317	25.664948	25.864594	26.633179	26.990509	27.118256	27.166168	27.028442	26.83081	26.824799	27.008484	27.230072	27.305939	27.238037	27.124268	27.014465	26.922638	26.914642	26.852753	26.74295	26.57129
0.32999998	25.767548	25.734406	25.703156	25.72464	25.763672	25.787079	25.779266	25.763672	25.798798	25.843658	25.753906	25.767548	25.808533	25.999786	26.120758	26.13443	26.136383	26.148071	26.091492	25.915863	25.771454	25.732452	25.878784	26.050507	26.087585	25.956848	25.777313	25.630981	25.525604	25.492432	25.482666	25.474854	25.420227	25.18216	25.387054	25.297272	25.449493	25.677795	25.810486	25.94513	26.095398	26.161743	26.198822	26.171509	26.081726	26.032959	25.468994	25.588043	25.41632
0.39999998	26.182373	26.176239	26.200714	26.257843	26.098755	26.200714	26.353699	26.551544	26.743256	26.937012	27.085907	27.196045	27.210327	27.202148	27.214386	27.165436	27.24295	27.159332	26.979828	26.837067	26.720825	26.64331	26.586212	26.52298	26.47403	26.486267	26.498505	26.502594	26.557648	26.62088	26.716736	26.79425	26.855438	26.863586	26.902344	26.928864	26.928864	26.953339	26.973724	26.988007	27.083862	27.10019	27.089996	27.065521	27.04306	27.030823	26.96762	26.751404	26.490356
0.5	26.626495	26.4794	26.553925	26.591187	26.620605	26.724548	26.720612	26.681396	26.589233	26.516663	26.449982	26.391144	26.38919	26.46762	26.548035	26.657867	26.724548	26.75592	26.775543	26.84613	26.895172	26.983429	27.046173	26.993225	26.867706	26.69513	26.687286	26.65982	26.650024	26.538239	26.32837	26.042053	25.720398	25.547821	25.314423	25.406616	25.259521	25.304626	25.335999	25.520355	25.76944	25.989075	26.132263	26.22052	26.2872	26.336212	26.40683	26.379364	26.187164
2.6599998	26.496185	26.610352	26.496185	26.347961	26.27185	26.2258	26.149689	26.18573	26.159698	26.18573	26.171722	26.043518	25.937378	25.94339	25.92337	25.901337	25.815216	25.77716	25.70105	25.749115	25.755127	25.775146	25.861267	25.919342	25.965424	25.833221	25.967407	25.917358	25.967407	25.983429	26.09961	26.275848	26.105621	26.123627	26.133667	26.137665	26.017487	25.927368	25.985443	26.0195	25.84726	25.59488	25.280426	25.054108	25.396606	25.664978	25.791168	26.013489	26.197754
2.07	25.187042	25.386932	25.456268	25.639832	25.82544	25.953949	26.07428	26.080383	25.99881	26.004913	25.89682	25.943726	25.990631	26.34555	26.263947	26.196655	26.200714	26.137482	26.155853	26.05185	26.057953	26.015106	26.05185	26.094666	26.121185	26.259857	26.251709	26.239471	26.276184	26.327179	26.076324	25.570496	25.82544	26.015106	26.241516	26.378174	26.46994	26.057953	25.935577	25.733673	25.460358	24.983093	24.57315	24.385498	24.036713	23.95105	23.963287	25.015717	25.841766
0.56	25.769806	25.826904	25.839142	25.853394	25.818726	25.610748	24.9664	24.434174	24.47702	24.705383	24.98883	25.194763	25.437408	25.720856	25.757568	25.851349	25.985931	26.116455	26.214325	26.326477	26.406006	26.485535	26.518158	26.4794	26.410065	26.338715	26.369293	26.338715	26.281616	26.18576	26.06546	25.914581	25.804474	25.74942	25.7229	25.716766	25.72696	25.81668	25.835052	25.853394	25.894196	25.89621	25.939056	25.943115	25.920685	25.934967	25.953308	25.959442	25.965546
0.14999999	25.539368	25.739197	25.806488	25.89621	26.100128	26.355011	26.538544	26.654755	26.67517	26.70575	26.669037	26.550781	26.079742	26.120514	25.906403	25.853394	25.937012	25.97168	25.94516	25.87378	25.757568	25.724945	25.710663	25.694366	25.690277	25.724945	25.769806	25.77182	25.849335	25.912537	25.97168	25.996124	26.06546	26.120514	26.183746	26.204132	26.06546	26.063416	26.094025	25.94925	25.939056	25.845245	25.631134	25.523071	25.408875	25.423157	25.50064	25.496552	25.435394
0.65999997	26.97876	26.852325	26.794098	26.741913	26.623505	26.543213	26.446869	26.388672	26.326447	26.2883	26.276276	26.250183	26.222076	26.045471	26.103668	26.218079	26.31842	26.378632	26.410736	26.458923	26.458923	26.478973	26.483002	26.462921	26.398712	26.29834	26.300354	26.314423	26.326447	26.346527	26.332489	26.314423	26.23413	26.200012	26.161865	26.133759	26.169891	25.846771	25.894928	25.850769	25.933075	25.96518	25.842743	25.276733	24.58429	24.542145	24.865295	25.0961	25.232574
0.84999996	25.724335	26.25821	26.127747	26.430817	26.643585	26.890442	27.032959	27.121246	27.151367	27.139313	27.08313	27.002838	26.870361	26.896454	26.5372	26.11972	25.852783	25.929047	25.91098	25.912994	25.515594	25.246643	25.535645	25.80661	25.884888	26.226105	26.350525	26.511108	26.645569	26.784058	26.731873	26.521149	26.043457	25.78653	25.923035	26.057495	26.15384	26.693756	26.270264	25.76648	25.696228	25.882874	25.854797	25.42929	24.580292	24.433777	24.339447	24.158783	24.399628
0.14	25.181854	25.373505	25.493256	25.497253	25.413422	25.363495	25.275665	25.34555	25.437378	25.503265	25.5831	25.680939	25.744812	25.900513	25.936462	25.896515	25.854614	25.710876	25.5831	25.489288	25.403442	25.333557	25.289642	25.259705	25.261688	25.465332	25.593079	25.718842	25.886536	26.030273	26.156036	26.293793	26.37564	26.443512	26.471466	26.433533	26.317749	26.199982	26.164032	26.134094	26.124115	25.970398	25.726837	25.333557	25.028137	24.958252	24.940277	25.141907	25.361511
0.57	26.642181	26.712769	26.702972	26.706879	26.59903	26.50882	26.416626	26.340149	26.23816	26.163635	26.102844	26.071442	26.093048	26.320526	26.422516	26.612762	26.728455	26.850067	26.938324	27.077576	27.144257	27.097168	27.012848	27.012848	27.008911	26.97754	26.783386	26.59903	26.475464	26.397034	26.24405	26.093048	25.732178	25.65567	25.263428	25.002594	24.943756	25.692932	25.753754	25.798859	25.881226	25.724335	25.783173	25.92044	25.993011	26.177368	26.073425	25.514465	25.849854
0.24	24.827576	25.411377	24.998444	25.183563	25.533417	25.822266	26.18637	26.442688	26.566772	26.627777	26.654236	26.650177	26.642029	26.625763	26.648132	26.662384	26.595245	26.45285	26.196564	26.015503	25.694122	25.403229	25.352386	25.515106	25.669708	25.279144	25.594452	25.893463	26.076538	26.16806	26.180267	26.188416	26.147736	26.119263	26.164001	26.19046	26.135529	26.196564	26.251465	26.284027	26.107056	25.789734	25.313751	25.037079	24.835724	24.738068	24.801147	24.695343	24.75232
0.22	26.286041	26.414215	26.55661	26.668488	26.73764	26.729492	26.709167	26.806793	26.684753	26.444733	26.235199	25.84668	25.425629	25.19577	25.264923	25.52121	25.749054	25.94635	26.17215	26.237244	26.37555	26.450836	26.544403	26.617615	26.672546	26.721344	26.812897	26.894257	26.98172	27.079376	27.160736	27.217682	27.201416	27.128204	27.052917	26.943085	26.880035	26.78238	26.676605	26.664398	26.69696	26.694916	26.564728	26.939026	26.98581	27.008179	26.920715	26.863739	26.833221
0.41	25.354431	25.535461	25.618866	25.685974	25.740906	25.838531	25.982971	26.048065	26.001282	25.919922	25.88736	25.836517	25.78769	25.826324	25.734802	25.622925	25.551727	25.47647	25.384918	25.293396	25.334076	25.378815	25.350342	25.291351	25.063538	24.935394	24.884521	24.906921	25.041168	25.386963	25.730743	25.982971	26.054169	26.05008	26.035858	26.021606	26.041962	25.915833	25.875153	25.810059	25.722595	25.610718	25.549713	25.504944	25.472412	25.42154	25.378815	25.293396	25.332031
0.58	25.500885	25.610718	25.48053	25.647339	25.749054	25.838531	25.82022	25.80194	25.86905	25.96466	26.188416	26.241302	26.178253	26.151794	26.039917	25.921936	25.70633	25.264923	25.234406	25.130676	25.240509	25.260834	25.500885	25.72464	25.930084	26.06839	26.14978	26.170105	26.166046	26.235199	26.316559	26.357239	26.422333	26.442688	26.424377	26.410126	26.233154	25.942291	25.454102	25.146942	25.087952	25.25882	25.29544	25.2995	25.266937	25.447998	25.62497	25.482574	25.395111
0.24	27.08548	27.160736	27.215668	27.260406	27.301086	27.343811	27.390594	27.382446	27.374329	27.380432	27.299042	27.14038	26.98172	26.855621	26.762054	26.705078	26.682709	26.721344	26.77832	26.751862	26.816956	26.916626	27.06308	27.18515	27.205475	27.209564	27.091583	27.036652	26.998016	27.002075	26.949188	27.146484	27.199371	27.160736	26.91867	26.729492	26.487427	26.430481	26.292145	26.16806	26.233154	26.265717	26.115204	25.541565	25.289337	25.633087	26.198578	26.485413	26.668488
0.12	25.606659	25.685974	25.688019	25.921936	26.015503	26.00534	26.1091	25.726654	25.948395	26.1091	26.088745	25.936188	26.07248	26.269775	26.47522	26.61966	26.723389	26.73764	26.735596	26.753906	26.757965	26.709167	26.66034	26.61966	26.568817	26.530151	26.495575	26.430481	26.397919	26.351135	26.328766	26.306396	26.414215	26.55252	26.711182	26.863739	26.96341	27.00412	27.034607	27.048859	27.04071	27.016327	26.94104	26.955292	26.934937	26.873932	26.810852	26.709167	26.57489
0.26	25.426208	25.618408	25.814545	26.047913	26.222473	26.353882	26.41861	26.636292	26.638245	26.67746	26.6716	26.632355	26.602936	26.410736	26.093048	25.75766	25.692932	25.863556	26.132263	26.367615	26.50882	26.595093	26.577454	26.524506	26.577454	26.752014	26.879486	27.003021	27.03244	27.001068	26.879486	26.522552	26.526459	26.59903	26.41272	26.173431	26.14795	25.891022	26.247955	26.075378	26.055756	26.251892	25.967499	26.071442	26.216583	26.512726	26.036163	25.702759	25.969482
0.5	26.114594	26.222473	26.367615	26.516663	26.60492	26.608826	26.553925	26.510773	26.41861	26.340149	26.218536	26.095001	26.024384	25.902802	25.787079	25.624298	25.465454	25.281097	25.188904	25.214417	25.265411	25.386993	25.681183	25.791016	25.91455	26.044006	26.246002	26.526459	26.787292	26.830444	26.630402	26.198944	25.792969	25.657654	26.12442	26.349945	26.357788	26.145996	25.779236	25.41446	25.281097	25.226166	25.467407	25.832184	26.000854	26.053802	25.677246	25.630188	25.55368
0.98999995	26.40094	26.404877	26.47351	26.442139	26.32837	26.167572	26.073425	26.000854	25.820435	25.755707	25.632141	25.551727	25.400726	26.20285	26.23227	26.242096	26.29895	26.346039	26.481354	26.546082	26.589233	26.398987	26.414673	26.355835	26.240112	26.512726	26.340149	26.281311	26.263641	26.185211	26.093048	26.008698	25.989075	25.971436	25.981232	26.008698	26.05774	26.02832	26.193054	26.461731	26.691193	26.834381	26.895172	26.806915	26.730438	26.583344	26.465668	26.465668	26.612762
0.34	26.59903	26.734344	26.86966	26.97754	27.012848	27.010895	27.001068	27.001068	27.024628	27.008911	26.946167	26.95401	26.916748	26.855957	26.765717	26.616669	26.495087	26.349945	26.281311	26.210693	26.10675	26.032227	26.140106	26.257782	26.359772	26.46762	26.583344	26.657867	26.706879	26.75003	26.787292	26.834381	26.88144	26.895172	26.697083	26.65982	26.65393	26.6716	26.730438	26.673553	26.559814	26.330353	26.083221	26.061646	26.079315	26.167572	26.053802	26.257782	26.483307
0.17	26.371521	26.453888	26.526459	26.638245	26.759857	26.799072	26.79712	26.781433	26.822601	26.814758	26.814758	26.838287	26.783386	26.78534	26.783386	26.585297	26.469574	26.41861	26.344055	26.210693	26.047913	25.971436	25.953796	25.892975	25.877289	25.82434	25.951813	26.069489	26.165588	26.20285	26.32837	26.47351	26.583344	26.64804	26.651978	26.614716	26.528412	26.500977	26.518616	26.481354	26.428406	26.334259	26.206787	26.073425	25.877289	25.671356	25.334045	25.196747	25.149689
0.29	25.50467	25.316376	25.551727	25.92044	26.151855	25.704712	25.567413	25.669403	25.906708	26.04596	26.171478	26.296997	26.204834	25.902802	26.079315	26.000854	25.802765	25.508575	25.55957	25.36148	25.37915	25.226166	25.065338	24.979065	25.27716	25.249695	25.31836	25.58899	25.86554	25.83612	25.57135	25.447784	25.75177	26.061646	26.102844	25.898865	25.512512	26.189117	25.883179	25.808655	25.761597	25.339935	25.257538	25.316376	25.083008	24.871185	24.86728	25.094757	25.592926
2.24	27.144257	27.263885	27.348206	27.367828	27.3443	27.30899	27.238373	27.036377	26.983429	26.883392	26.76181	26.638245	26.50293	26.391144	26.279358	26.20874	26.206787	26.210693	26.195007	26.104797	26.157745	26.261688	26.3833	26.47351	26.522552	26.597076	26.691193	26.752014	26.710815	26.669647	26.58725	26.59314	26.579407	26.571564	26.495087	26.385254	26.355835	26.347992	26.308777	26.336212	26.320526	26.346039	26.367615	26.41272	26.487244	26.661774	26.84024	27.008911	27.130524
0.12	26.31662	26.267578	26.332306	26.41861	26.495087	26.548035	26.646088	26.787292	26.877533	26.93637	26.95401	26.883392	26.826538	26.989319	27.001068	27.030487	27.02658	27.04422	26.973633	26.84024	26.710815	26.634338	26.60492	26.608826	26.56961	26.608826	26.608826	26.65393	26.75003	26.832428	26.842224	26.865753	26.855957	26.850067	26.830444	26.808868	26.834381	26.920654	26.999115	27.077576	27.008911	26.85202	26.752014	26.561768	26.255829	25.930267	25.496826	25.357574	25.183014
0.24	26.061401	26.181702	26.2388	26.21228	26.112366	26.010406	25.875824	25.853394	25.712708	25.545502	25.42926	25.372162	25.35791	25.349731	25.296722	25.213104	25.10913	25.092804	25.182526	25.035706	25.149902	25.288574	25.38034	25.535309	25.753479	25.916595	26.057312	26.077698	26.134796	26.040985	25.924774	25.857483	25.761627	25.712708	25.67804	25.622986	25.561798	25.476166	25.427216	25.45169	25.468018	25.472076	25.514923	25.716766	25.82486	25.961456	26.06955	26.175568	26.206177
0.14999999	25.947205	25.87378	25.859528	25.839142	26.049164	26.106232	26.16336	26.302002	26.422302	26.536499	26.563019	26.579315	26.544647	26.552826	26.593597	26.55893	26.616028	26.493683	26.389679	26.269379	26.236755	26.142944	26.055267	25.955353	25.924774	26.0206	26.014496	25.943115	25.808533	25.9003	26.000214	26.083832	26.1409	26.2388	26.387634	26.520172	26.650696	26.67923	26.611938	26.393768	26.38559	26.21228	26.218414	26.222473	26.157227	26.09198	26.018555	26.036926	25.981873
0.17	25.943115	26.06546	26.179657	26.277527	26.40805	26.45697	26.524261	26.662933	26.72818	26.722046	26.58545	26.65274	26.744476	26.875	26.934113	26.960632	26.862762	26.569122	26.316284	26.075653	25.934967	25.861542	25.818726	25.794281	25.826904	25.845245	25.957397	26.045074	26.171509	26.21228	26.26123	26.342773	26.406006	26.452911	26.544647	26.601746	26.644562	26.477356	26.465118	26.491638	26.518158	26.501831	26.50592	26.448822	26.348907	26.297913	26.342773	26.38153	26.340729
0.91999996	26.230804	26.252502	26.199219	26.159729	26.112366	26.043274	25.912994	25.790588	25.537933	25.249725	25.058258	25.119446	25.378021	25.680054	25.68399	25.662292	25.664276	25.749146	25.753082	25.703735	25.648468	25.652435	25.697815	25.784668	25.881409	25.849823	25.918915	25.991943	26.00772	26.03537	26.108398	26.134064	26.130127	26.066956	25.832062	25.697815	25.591217	25.577423	25.57544	25.715576	26.0018	26.220917	26.315674	26.380829	26.442017	26.418304	26.30185	26.128143	26.07486
0.13	26.297913	26.187805	26.165375	26.151093	26.16742	26.112366	26.01654	25.92273	25.839142	25.786102	25.74942	25.70047	25.65152	25.814667	25.859528	25.94107	26.014496	26.102173	26.271423	26.571167	26.768951	26.84439	26.642548	26.308136	26.06955	25.82077	26.000214	26.079742	25.97168	25.957397	25.879913	25.584229	25.194763	24.823639	24.964355	24.86444	24.839966	25.213104	25.30487	25.3844	25.355865	25.351776	25.355865	25.470062	25.533264	25.643372	25.906403	26.1185	26.28366
0.39	26.895386	26.974915	27.072784	27.029968	26.73227	26.518158	26.550781	26.50592	26.399872	26.373383	26.244904	25.953308	25.74942	25.48227	25.853394	26.173553	26.389679	26.446777	26.389679	26.459015	26.622131	26.677185	26.616028	26.497772	26.355011	26.793427	26.834198	26.854584	26.864807	26.824005	26.795471	26.70575	26.609894	26.563019	26.60379	26.622131	26.660889	26.43863	26.50592	26.450867	26.43454	26.52835	26.616028	26.632355	26.646606	26.693512	26.760803	26.779144	26.79953
1.0799999	26.832184	26.944305	27.111542	27.282806	27.384766	27.397003	27.205322	27.06668	26.9953	26.79953	26.648651	26.664948	26.75061	26.813812	26.864807	26.846436	26.758759	26.63031	26.530396	26.45697	26.367249	26.342773	26.33667	26.36319	26.40805	26.389679	26.469208	26.587494	26.70575	26.850525	26.872955	26.899445	26.915771	26.932098	26.928009	26.881104	26.834198	26.864807	26.83014	26.768951	26.697601	26.622131	26.55893	26.446777	26.375397	26.308136	26.308136	26.29181	26.308136
0.21	25.65152	25.965546	26.03897	26.075653	26.144989	26.18985	26.255096	26.304047	26.355011	26.401917	26.45697	26.471252	26.410065	26.373383	26.340729	26.306091	26.222473	26.124603	26.018555	25.851349	25.631134	25.449646	25.398682	25.372162	25.400726	25.912537	25.965546	26.028778	26.13684	26.220428	26.29181	26.342773	26.436584	26.53241	26.497772	26.414154	26.26529	25.77182	25.62503	25.445587	25.009216	24.607513	24.40155	24.242523	24.213959	24.185425	24.275116	24.348541	24.324066
3.25	26.077942	26.02002	25.952087	25.914124	26.109924	26.157867	26.293732	26.363678	26.429626	26.439606	26.479584	26.52951	26.56549	26.583466	26.567474	26.46759	26.527527	26.507538	26.455597	26.355682	26.249786	26.121918	26.026001	25.926117	25.874146	25.844177	25.884125	25.934082	25.97406	26.029999	26.139893	26.245789	26.347687	26.409637	26.465576	26.499542	26.533508	26.559479	26.551483	26.53952	26.32373	26.371674	26.383667	26.373657	26.339691	26.265778	26.26178	26.125916	25.378632
0.17999999	25.02298	24.887115	24.801178	24.769226	24.757233	24.863129	25.009003	25.134857	25.260742	25.350647	25.358643	25.378632	25.394623	25.41858	25.450562	25.420593	25.348663	25.270721	25.20279	25.106903	25.014984	24.92508	24.58139	24.337646	24.323639	24.343628	24.3656	24.391571	24.639343	24.753235	24.831146	24.845154	24.80719	24.805176	24.84314	24.91507	25.030975	25.134857	25.256744	25.36264	25.34665	25.312683	25.032959	24.801178	24.739258	24.757233	24.687286	24.501465	24.101868
0.13	25.488525	25.490509	25.59842	25.776245	25.914124	25.966064	26.061981	26.185852	26.291748	26.33371	26.29776	26.185852	25.936096	26.032013	25.96408	25.954071	25.886139	25.792236	25.558441	25.436584	25.510498	25.572449	25.636383	25.658356	25.662354	25.7323	25.854156	26.004028	26.079956	26.040009	26.028015	26.125916	26.319733	26.501556	26.635406	26.705353	26.65738	26.605438	26.633423	26.717346	26.659393	26.47757	26.301727	26.1279	25.986053	25.908112	25.858154	25.826202	25.824188
0.29999998	25.904114	26.07196	26.14389	26.008026	25.554474	25.71231	25.502502	25.634369	26.008026	26.211823	26.461578	26.603455	26.707336	26.713348	26.639404	26.507538	26.26178	26.257782	26.351685	26.357697	26.229797	25.924103	25.600403	25.268738	25.076935	25.07492	25.284729	25.406586	25.788239	25.960052	26.133911	26.291748	26.295746	26.383667	26.267761	26.113922	26.077942	26.049988	26.014008	26.004028	25.968048	26.016022	26.111908	26.147888	26.089935	25.922089	25.772247	25.710297	25.818207
0.45999998	25.701263	25.701263	25.857788	25.96817	25.974213	25.962158	26.03241	26.07254	26.084564	26.084564	26.09262	26.142792	26.180908	26.275238	26.379608	26.235107	26.076569	25.950104	25.85379	25.761444	25.677155	25.626984	25.721313	25.787537	25.81363	25.705261	25.787537	25.84375	25.974213	26.110687	26.144806	26.152802	26.25116	26.297333	26.303345	26.233093	26.140778	25.924011	25.683197	24.960663	25.067047	25.412231	24.782043	25.271759	24.86435	24.826202	24.603424	24.956665	24.521149
0.13	25.974213	25.940094	25.869843	25.829681	25.79358	25.753418	25.715302	26.104645	26.24112	26.31137	26.359528	26.393646	26.451874	26.508057	26.562225	26.58432	26.57428	26.560242	26.508057	26.558228	26.536163	26.465912	26.42575	26.393646	26.36557	26.30133	26.273224	26.267212	26.253174	26.265198	26.263214	26.299316	26.42575	26.634491	26.895416	27.072021	26.945587	26.770966	26.70874	26.63852	26.650543	26.53415	26.172882	26.417755	26.339478	26.347504	25.787537	25.600891	25.002808
0.59	25.4263	25.723328	25.918	26.104645	26.215027	26.321411	26.295319	26.152802	26.036407	25.998291	25.936066	25.867828	25.827698	26.090607	26.237122	26.319397	26.277252	26.106659	25.903961	25.799591	25.673157	25.616943	25.647064	25.653076	25.667145	25.962158	26.008331	26.070526	26.164856	26.263214	26.337463	26.371582	26.36557	26.333435	26.343475	26.35553	26.383636	26.54419	26.566254	26.562225	26.475952	26.34549	26.194977	25.936066	25.753418	25.39618	25.213562	25.11319	24.699768
0.58	25.89273	25.85196	25.94986	26.0029	26.133423	26.17218	26.214996	26.261902	26.233368	26.159943	26.121185	26.159943	26.159943	26.110992	26.049805	25.962097	25.811157	25.731628	25.645966	25.586823	25.531738	25.490936	25.456268	25.47464	25.476654	25.611298	25.694916	25.849915	25.97638	26.07428	26.1008	26.09671	26.062042	26.02124	25.974335	25.876434	25.62555	25.982483	25.829529	25.615356	25.201324	24.974945	25.011658	25.015717	25.007568	25.019806	25.076904	25.119751	25.15033
0.77	24.462982	24.640442	24.768951	24.928009	24.903534	24.889282	24.889282	24.84439	24.99533	25.119751	25.380798	25.427704	25.495026	25.529694	25.56845	25.566406	25.56845	25.564362	25.586823	25.611298	25.62149	25.617401	25.672455	25.684723	25.684723	25.664307	25.619446	25.537872	25.446075	25.356323	25.313507	25.30127	25.309418	25.340027	25.423645	25.462402	25.57254	25.660248	25.747925	25.827484	25.858063	25.688782	25.507263	25.286987	24.942291	24.6792	24.407928	24.291656	23.989807
0.34	25.980377	25.874573	25.776733	25.720856	25.762787	25.664948	25.623016	25.62503	25.605072	25.605072	25.565125	25.605072	25.682922	25.81668	25.93045	26.040253	26.118134	26.114136	26.100159	26.022308	25.970398	25.908508	25.872559	25.834625	25.804688	25.752777	25.70288	25.648987	25.640991	25.579102	25.569122	25.571136	25.555145	25.515228	25.57312	25.579102	25.648987	25.820679	25.926483	26.030273	26.030273	26.030273	26.016296	26.012299	25.97638	25.912506	25.8526	25.762787	25.662964
0.11	26.182007	26.321747	26.47345	26.633179	26.728973	26.70105	26.635162	26.545319	26.48944	26.3956	26.191986	25.978363	25.934448	26.04425	25.964386	25.950409	25.688904	25.778748	25.814667	25.734833	25.720856	25.633026	25.778748	25.906494	25.932465	25.856598	25.944427	26.034271	26.09018	26.072205	26.178009	26.299774	26.379639	26.373657	26.205963	26.124115	26.052246	26.00232	25.9664	25.89853	25.964386	25.978363	25.998322	26.022308	26.050232	26.092163	26.25586	26.343689	26.475464
0.14	25.962097	25.89273	25.94168	26.059998	26.157898	26.214996	26.261902	26.249664	26.278229	26.241516	26.135468	26.080383	26.04776	26.37613	26.410797	26.439362	26.39447	26.182373	26.1008	26.033478	25.966156	25.845825	25.684723	25.307373	24.983093	25.709198	25.537872	25.452179	25.47464	25.72345	25.898865	25.960052	26.035522	26.09262	25.99472	25.819305	25.429749	25.633728	24.90152	25.103424	25.429749	25.348175	24.872955	24.846436	24.91986	24.758728	24.520111	24.609833	24.656769
0.22	25.342072	25.358368	25.482788	25.758148	25.829529	25.758148	25.796875	25.876434	25.951904	25.992676	25.988617	25.9682	25.92334	25.880524	25.831573	25.800964	25.792816	25.705109	25.809113	25.717346	25.623505	25.525604	25.49707	25.364502	25.258423	25.250275	25.358368	25.492981	25.50113	25.556213	25.535828	25.435883	25.492981	25.715302	25.788727	25.77649	25.717346	25.650024	25.537872	25.34613	25.27066	25.19928	25.166656	24.921906	24.640442	24.532349	24.505829	24.42221	24.530304
0.24	25.09732	25.182983	25.30127	25.256378	25.09732	24.915771	24.887238	24.893341	24.925995	25.205414	25.44403	25.662262	25.713257	25.94986	25.880524	25.705109	25.456268	25.042236	24.92395	24.856628	24.84848	24.840332	24.868866	24.92395	25.023895	25.358368	25.505219	25.59903	25.721405	25.774445	25.831573	25.882538	25.953949	25.986572	26.029388	26.037567	26.011047	25.911102	25.904999	25.94577	25.92743	25.884583	25.89682	25.92743	25.943726	25.974335	25.907013	25.582733	25.384888
0.19999999	26.106903	26.286377	26.333282	26.46994	26.584167	26.661682	26.743256	26.79425	26.82483	26.79831	26.682068	26.56784	26.478119	26.543365	26.471985	26.335327	26.188477	26.059998	25.929474	25.862152	25.947815	25.958008	25.974335	25.996765	26.029388	26.141571	26.263947	26.39447	26.506653	26.580078	26.602509	26.631073	26.645355	26.639221	26.655548	26.716736	26.777924	26.578033	26.710632	26.865631	26.906403	26.916626	26.82077	26.667786	26.498505	26.44342	26.44751	26.44342	26.471985
0.64	25.786682	25.92334	25.992676	26.07428	26.178284	26.219086	26.298615	26.341461	26.380219	26.400604	26.39447	26.353699	26.280273	26.2966	26.282318	26.290466	26.259857	26.196655	26.121185	26.084473	26.004913	26.0029	26.035522	26.098755	26.141571	26.290466	26.363892	26.386322	26.404694	26.423035	26.482178	26.551544	26.62497	26.706543	26.714691	26.714691	26.471985	26.602509	26.423035	26.427124	26.261902	26.057953	25.688782	25.321655	25.044281	24.883148	24.97696	25.282898	25.533783
0.13	25.770355	25.758148	25.85196	25.890717	25.970245	25.988617	26.045715	26.108948	26.241516	26.410797	26.439362	26.410797	26.280273	26.241516	26.14566	26.09262	26.02533	25.886627	25.800964	25.694916	25.588837	25.495026	25.417511	25.388977	25.417511	25.364502	25.562347	25.698975	25.827484	25.929474	26.023285	26.037567	26.039581	26.102814	26.102814	26.07428	26.027374	25.99472	25.97229	25.962097	25.958008	25.849915	25.792816	25.756104	25.662262	25.590881	25.529694	25.47055	25.42569
0.19	26.263947	26.337372	26.396515	26.467896	26.498505	26.539307	26.516846	26.361847	26.388367	26.418945	26.441406	26.400604	26.34555	26.272125	26.214996	26.153809	26.151764	26.161957	26.204803	26.125275	26.174225	26.314941	26.400604	26.457703	26.525024	26.520935	26.52707	26.498505	26.514832	26.525024	26.494415	26.455658	26.476074	26.431183	26.386322	26.288422	26.196655	26.166046	26.12323	26.064056	25.992676	25.841766	25.854004	25.613312	25.698975	25.882538	26.14566	26.361847	26.476074
0.11	25.688904	25.856598	26.046234	26.172028	26.305756	26.339691	26.337708	26.329742	26.367645	26.427551	26.455505	26.531342	26.545319	26.455505	26.3497	26.249878	26.104156	25.962402	25.846619	25.754791	25.700897	25.692902	25.603058	25.55716	25.672943	25.86856	26.016296	26.022308	26.016296	25.932465	25.834625	25.782745	25.724854	25.684906	25.533203	25.615051	25.804688	26.026276	26.014313	25.848602	25.66095	25.539185	25.471313	25.513245	25.457336	25.497253	24.814514	24.714691	24.702728
0.11	23.443024	23.623138	24.307495	24.921844	25.348053	25.496155	25.62622	25.718262	25.782318	25.784302	25.708252	25.708252	25.576202	25.774292	25.670258	25.848328	25.840332	25.842346	25.894379	25.852325	25.786316	25.698273	25.754303	25.848328	25.9404	25.878357	25.90036	26.040436	26.134491	26.182526	26.180511	26.178528	26.166504	26.21054	26.248566	26.232544	26.146515	26.128479	26.054443	26.128479	26.086456	26.056458	26.09848	26.152496	26.158508	26.142487	26.01242	25.668243	25.39209
0.48999998	25.574188	25.538177	25.598206	25.714264	25.860352	25.960388	26.074463	26.172516	26.26056	26.356598	26.412628	26.472687	26.462677	26.472687	26.556732	26.60675	26.572723	26.472687	26.338593	26.26056	26.228546	26.21054	26.244537	26.26056	26.194519	26.31659	26.446655	26.602753	26.730804	26.876892	26.928925	26.990967	26.962952	26.930939	26.88089	26.882904	26.912903	27.04898	27.050995	26.944916	26.790863	26.442657	25.904358	26.040436	25.750275	25.043915	25.29004	25.366089	24.93985
0.16	26.517365	26.579254	26.477448	26.383636	26.26184	26.09616	25.960419	25.8107	25.67694	25.617035	25.644989	25.68692	25.688904	25.82666	25.970398	26.120117	26.211945	26.2359	26.164032	26.09018	26.060211	26.098145	26.140076	26.086182	25.87857	25.980377	26.034271	26.000336	25.942444	25.760773	25.559143	25.465332	25.507233	25.605072	25.680939	25.666962	25.615051	25.627014	25.509247	25.24173	25.147919	25.363495	25.605072	25.82666	25.946442	25.822662	25.752777	25.778748	25.840637
0.14	25.97638	25.974396	25.946442	25.79071	25.870575	25.998322	26.136078	26.265839	26.321747	26.277832	26.273834	26.303772	26.289795	25.287659	25.3096	25.383484	25.491272	25.688904	25.94046	26.130096	26.15805	26.010315	25.812683	25.658966	25.37149	25.505249	25.559143	25.662964	25.876556	26.074188	26.186005	26.277832	26.317749	26.33371	26.387604	26.36966	26.275818	26.217926	25.890533	25.846619	25.814667	25.812683	25.890533	25.858612	25.892548	25.90451	25.81668	25.664948	25.648987
0.13	24.707733	24.561646	24.415558	24.383545	24.353516	24.333527	24.30951	24.247467	24.281494	24.399567	24.561646	24.767761	24.957855	25.087921	25.195984	25.272034	25.312042	25.328064	25.308044	25.340057	25.278046	25.222015	25.185974	25.121948	25.067902	24.923828	24.78775	24.647675	24.525635	24.511627	24.501617	24.611664	24.633667	24.679718	24.79776	24.90982	24.987885	25.0159	25.049896	25.08194	25.125946	25.12796	25.169983	25.151947	25.001892	24.915833	24.901825	24.849792	24.679718
0.16	24.835785	24.773743	24.727722	24.707733	24.449585	24.417572	24.521606	24.725739	25.045898	25.302032	25.364075	25.430115	25.41211	25.28003	25.105927	24.96988	24.78775	24.891815	25.113953	25.276031	25.201996	25.091919	24.93985	24.819794	24.697723	24.69571	24.781769	24.815765	24.917847	24.897827	24.895813	24.993866	25.12796	25.298035	25.362091	25.42212	25.42212	25.404083	25.348053	25.207977	25.12796	25.103943	25.08194	25.017883	24.971863	24.973877	24.951843	24.89383	24.835785
0.22	25.288025	25.70227	25.944397	26.148499	26.328583	26.430664	26.45868	26.472687	26.516693	26.552704	26.538727	26.512695	26.482697	26.632751	26.624756	26.580719	26.51471	26.388641	26.25055	26.122498	26.008423	25.790314	25.578186	25.37207	24.973877	25.049896	25.119934	25.286041	25.492157	25.69226	25.862335	25.994415	26.128479	26.236542	26.394623	26.434662	26.364624	26.290588	26.170502	25.814331	25.582184	25.442108	25.406097	25.348053	25.276031	25.119934	25.16397	25.185974	25.197998
0.28	26.04425	26.19397	26.38562	26.601227	26.76892	26.930634	27.040405	27.098297	27.134247	27.152191	26.974548	26.76892	26.09018	25.794708	25.864594	26.01831	26.130096	25.828644	25.62503	25.792725	26.014313	26.273834	26.42154	26.559296	26.667114	26.812836	26.800873	26.541351	26.29181	26.30777	25.864594	25.63501	25.525208	25.235748	25.255707	25.337555	25.209808	25.082031	25.078033	25.006165	25.046082	25.119965	25.239746	24.944275	24.81253	24.91034	25.88855	26.144073	25.81668
0.17	24.90384	25.013885	25.08194	25.16397	25.238007	25.312042	25.376068	25.460114	25.420105	25.171967	24.813782	24.745728	24.971863	24.987885	24.89981	24.74173	24.37555	24.031342	24.063385	23.981323	24.051361	24.161407	24.259491	24.273468	24.275482	24.331512	24.433563	24.541626	24.603668	24.621674	24.639679	24.623688	24.639679	24.697723	24.709717	24.72174	24.687714	24.707733	24.557648	24.469604	24.435577	24.379547	24.313507	24.215454	24.12741	24.19345	24.169434	24.221466	24.339508
0.35	25.12796	25.053925	24.993866	24.93985	24.907837	24.887817	24.89981	24.999878	25.123932	25.286041	25.424103	25.546173	25.624207	25.628204	25.630219	25.608215	25.59021	25.552185	25.538177	25.506165	25.488129	25.548187	25.556183	25.506165	25.396088	25.276031	25.151947	25.05191	24.999878	24.961853	24.977875	24.991882	25.077911	25.189972	25.360077	25.518158	25.668243	25.770294	25.852325	25.862335	25.842346	25.83432	25.7583	25.720276	25.640228	25.598206	25.538177	25.444122	25.360077
0.14999999	26.239899	26.287811	26.363678	26.423553	26.5094	26.611206	26.697052	26.754944	26.71103	26.451508	26.760925	26.71701	26.65512	26.465485	26.403595	26.343689	26.285797	26.227905	26.130096	26.068207	26.05423	26.034271	26.108124	26.144073	26.048248	25.98236	25.972382	26.024292	26.07022	26.134094	26.201965	26.293793	26.337708	26.301788	26.287811	26.293793	26.189972	26.042267	25.99234	25.950409	25.938446	25.916473	25.924469	25.884552	25.892548	25.95642	26.213928	26.227905	26.24588
0.25	25.882355	25.726288	25.546173	25.540161	25.5802	25.65622	25.678253	25.790314	25.840332	25.796295	25.776306	25.800323	25.884369	26.00644	26.132477	26.27658	26.37262	26.416656	26.406647	26.43866	26.39264	26.386627	26.386627	26.354614	26.274567	26.212524	26.196533	26.198517	26.24054	26.280579	26.284576	26.350616	26.404633	26.468658	26.572723	26.618744	26.664764	26.742828	26.790863	26.76883	26.750824	26.694794	26.622772	26.650787	26.660767	26.690796	26.618744	26.558716	26.492676
0.37	26.818817	26.942596	27.008484	27.004486	26.926636	26.91864	26.86673	26.770905	26.80484	26.852753	26.874725	26.84079	26.792877	26.730988	26.713013	26.721008	26.611206	26.67508	26.583252	26.583252	26.657135	26.663116	26.687073	26.637146	26.63916	26.637146	26.519379	26.309753	26.5094	25.964386	26.060211	26.28183	25.690918	25.409424	25.694885	24.892365	24.740662	25.173859	25.227753	25.093994	25.016144	25.149902	25.141907	25.559143	25.950409	26.203949	26.056244	25.692902	25.16986
0.53999996	25.077911	25.230011	25.256012	25.30606	25.386078	25.482147	25.508148	25.512146	25.508148	25.492157	25.49414	25.544159	25.578186	25.548187	25.568176	25.614227	25.57019	25.486145	25.324066	25.165985	25.019897	24.923828	25.0159	25.059906	25.09793	25.187988	25.248016	25.284027	25.308044	25.342072	25.44812	25.578186	25.658234	25.726288	25.770294	25.776306	25.770294	25.904358	25.840332	25.828339	25.790314	25.606201	25.404083	25.035889	24.915833	24.803772	24.749756	24.567657	24.585663
0.22	24.811768	24.707733	24.633667	24.623688	24.871796	24.977875	25.103943	25.328064	25.446136	25.60019	25.66623	25.74228	25.784302	25.846344	25.866364	25.870361	25.942383	25.932373	25.90036	25.812317	25.61621	25.43811	25.266022	25.145966	25.123932	25.157959	25.252014	25.286041	25.440125	25.454132	25.460114	25.49414	25.532166	25.594208	25.650238	25.686249	25.624207	25.470123	25.268036	24.795776	24.935852	24.977875	24.90982	24.733734	24.631683	24.697723	24.75174	24.713715	24.623688
0.39999998	26.251862	26.267853	26.277832	26.191986	26.006317	26.01831	26.191986	26.249878	26.128082	25.990356	26.088165	26.241882	25.978363	25.674927	25.916473	26.024292	25.223755	25.575104	25.716858	25.61905	25.67694	25.804688	25.924469	25.996338	25.736816	24.792572	24.944275	25.05008	24.860443	24.852448	25.365509	25.776733	25.72284	25.401428	25.579102	25.86258	26.15805	26.134094	25.149902	25.137909	25.451355	25.151886	25.778748	26.048248	26.074188	25.848602	24.974213	24.868439	25.058075
0.37	26.22055	26.208374	26.145508	26.096832	25.98529	25.711517	25.604034	25.589844	25.545227	25.528992	25.470184	25.522919	25.573608	25.660828	25.746002	25.808868	25.8555	25.930542	26.017761	26.135376	26.230682	26.222565	26.18811	26.09076	25.928528	25.82306	25.918365	25.912292	25.719635	25.539154	25.490479	25.427582	25.470184	25.484375	25.559418	25.606049	25.683136	25.784515	25.936615	26.102936	26.182037	26.2753	26.2753	26.297607	26.301666	26.35846	26.427399	26.287476	26.157684
0.17999999	26.482178	26.528809	26.516632	26.476074	26.551117	26.449707	26.350342	26.200287	26.05832	26.064392	26.084686	26.109009	26.052216	26.017761	26.11914	26.182037	26.366577	26.401031	26.435516	26.508545	26.516632	26.555176	26.613983	26.678894	26.733643	26.766083	26.687012	26.595734	26.435516	26.376709	26.366577	26.34021	26.267181	26.246918	26.214478	26.182037	26.179993	26.153625	26.11914	26.102936	26.234741	26.305725	26.425385	26.49231	26.585602	26.652527	26.725525	26.784332	26.837067
0.14999999	26.109009	26.149567	26.246918	26.453766	26.648468	26.743774	26.828949	26.822876	26.903992	26.918182	26.87561	26.784332	26.547058	26.674835	26.551117	26.461884	26.401031	26.336151	26.309784	26.200287	26.106995	26.096832	26.135376	26.121185	26.017761	26.113068	26.096832	26.305725	26.48825	26.648468	26.75595	26.721466	26.72757	26.67685	26.636292	26.583557	26.53894	26.632233	26.6221	26.601837	26.559235	26.534882	26.518677	26.461884	26.356415	26.230682	26.121185	26.050201	26.007599
0.22999999	25.389862	25.363373	25.328735	25.28595	25.367462	25.432648	25.477478	25.55899	25.599731	25.65268	25.687347	25.728088	25.732147	25.69345	25.609894	25.554901	25.483582	25.426544	25.367462	25.320587	25.235016	25.16983	25.12909	25.108704	25.125	25.159637	25.204468	25.24115	25.371521	25.493774	25.60788	25.730133	25.856445	25.984802	26.092773	26.166107	26.245575	26.325043	26.345428	26.298553	25.758636	25.632324	25.726044	25.748444	25.687347	25.554901	25.438751	25.30429	25.230957
0.85999995	26.233368	26.217072	26.316895	26.380035	26.443207	26.516571	26.585846	26.667328	26.724365	26.761047	26.763092	26.742706	26.70401	26.805878	26.811981	26.836426	26.779388	26.661224	26.485992	26.325043	26.166107	26.1315	26.080536	26.021454	25.994965	26.166107	26.306702	26.445251	26.604156	26.716217	26.814026	26.921997	27.040161	27.109436	27.203156	27.268372	27.313202	27.16446	27.180756	27.201141	27.217438	27.252075	27.199097	26.987213	26.335236	25.44284	25.430634	25.62622	25.359314
0.35999998	26.589905	26.785492	26.938293	27.062592	27.119629	27.172607	27.180756	27.16037	27.129822	27.127777	26.589905	26.644928	26.693817	26.61029	26.410614	26.447296	26.420807	26.396362	26.414703	26.367828	26.233368	26.143707	26.56137	26.646942	26.759003	26.877167	26.964783	27.015717	27.046295	27.076843	27.103333	27.13388	27.152222	27.129822	27.029999	26.930145	26.86496	26.82013	26.759003	26.604156	26.414703	26.274109	26.139648	25.99701	25.846252	25.62622	25.497864	25.418396	25.561005
0.26999998	25.463226	25.589539	25.673065	25.636383	26.03775	26.316895	26.559357	26.720306	26.736603	26.814026	26.907745	26.985168	27.06665	26.960724	26.673431	26.4534	26.19873	26.280212	26.316895	26.335236	26.162048	25.748444	25.259491	24.831635	24.799011	25.07611	25.310394	25.406158	24.554535	24.558594	24.733826	25.074066	25.328735	25.51416	25.583435	25.723999	25.994965	26.188538	26.276154	26.345428	25.153534	24.978302	25.15149	25.275787	25.338928	25.444885	25.520264	25.49173	25.44693
0.26	26.331146	26.551178	26.695862	26.858856	27.04831	27.225586	27.278534	27.327454	27.247986	27.16037	27.172607	27.11557	26.936249	27.084991	27.08908	27.095184	27.001465	26.673431	26.166107	25.776978	25.546753	25.587494	25.640472	25.546753	25.518219	25.846252	26.078522	26.276154	26.4534	26.606201	26.673431	26.622498	26.545074	26.325043	26.123322	26.076477	25.825867	25.74234	25.46933	25.340973	25.534515	25.689362	25.856445	25.972565	26.058136	26.100922	26.117218	26.068329	25.705658
0.35999998	25.577301	25.856445	26.170197	26.327087	26.398376	26.490082	26.606201	26.732513	26.736603	26.536926	25.999054	25.475433	25.383759	25.528412	25.683258	25.825867	26.284302	26.390228	26.496185	26.459503	26.286346	26.01535	25.54065	25.12909	24.699188	24.607513	24.678802	25.065918	25.46933	25.852356	26.119263	26.268005	26.325043	26.353577	26.40857	26.351532	26.335236	26.300598	26.24762	26.15799	25.760681	25.8544	25.844208	25.660858	25.689362	25.628235	25.550812	25.371521	25.322632
0.26999998	26.662659	26.57547	26.443634	26.32196	26.175934	25.93866	25.470184	25.307953	25.508728	25.75412	26.153625	26.293549	26.431458	26.547058	26.654541	26.72757	26.782318	26.845184	26.869537	26.903992	26.889801	26.847198	26.76001	26.731628	26.788391	26.814758	26.7742	26.69107	26.567352	26.482178	26.394958	26.392944	26.397003	26.309784	26.480133	26.567352	26.687012	26.865448	26.97702	27.019592	27.094635	27.185883	27.228485	27.216309	27.196045	27.104767	26.956726	26.847198	26.77826
0.13	26.282806	26.204834	26.258179	26.356659	26.422302	26.479736	26.496155	26.522827	26.563843	26.619232	26.670502	26.69104	26.637695	26.602814	26.561798	26.508453	26.444855	26.389465	26.34845	26.268433	26.200745	26.133057	26.034576	25.99765	26.003815	25.985352	26.028412	26.124847	26.192535	26.274597	26.30127	26.29306	26.252045	26.266388	26.30127	26.280762	26.215118	26.219208	26.159729	26.098175	26.079712	26.069458	26.15152	26.188446	26.219208	26.247925	26.307404	26.379211	26.360748
0.48	24.76477	25.127869	25.517609	25.80072	25.878662	25.94226	26.032532	26.1474	26.163818	26.159729	26.176117	26.188446	26.200745	26.313568	26.40384	26.44693	26.397675	26.291016	26.227417	26.196625	26.221252	26.286896	26.586395	26.674622	26.768982	26.820282	26.859253	26.857208	26.87976	26.877716	26.867462	26.84488	26.795654	26.674622	26.604858	26.604858	26.59256	26.561798	26.551544	26.4859	26.401794	26.28897	26.24997	26.25409	26.196625	26.081757	26.050995	26.016113	26.024323
0.26	26.188446	26.19458	26.19049	26.141266	26.09613	25.987396	25.944305	25.864319	25.80893	25.784302	25.696106	25.609955	25.478638	25.720703	25.538147	25.50122	25.525818	25.433502	25.244781	25.15451	25.109406	25.041687	25.01297	25.136078	25.335052	25.236572	25.507355	25.759705	25.95456	25.964844	25.909454	25.825348	25.716614	25.620209	25.50122	25.35556	24.951447	24.475494	24.545258	24.58014	24.586273	24.836548	24.766815	24.740143	24.549347	24.47757	24.434479	24.510376	24.514496
0.28	25.540192	25.267365	24.62732	24.606812	25.310425	25.609955	25.911499	26.448975	26.077667	25.070404	24.906311	25.134003	25.443787	25.839691	26.188446	26.325867	26.405884	26.4346	26.401794	26.381256	26.401794	26.350494	26.334076	26.260223	26.243835	26.20691	26.208954	26.18637	26.262299	26.303314	26.307404	26.178192	26.225372	26.24588	26.338196	26.39563	26.418182	26.383331	26.39563	26.40384	26.342285	26.358704	26.276642	26.204834	26.243835	26.325867	26.385376	26.373077	26.379211
0.19	25.480316	25.881866	26.315887	26.522736	26.67279	26.849243	26.981049	27.084503	27.102753	27.076385	26.983093	26.899933	26.794495	26.8107	26.776245	26.749878	26.699158	26.664703	26.682953	26.62616	26.547058	26.52069	26.502441	26.530853	26.565308	26.674835	26.782318	26.847198	26.914154	26.946594	26.956726	26.966858	26.950653	26.918182	26.885742	26.885742	26.835052	26.784332	26.70932	26.648468	26.561249	26.504486	26.467987	26.407135	26.384827	26.399017	26.45581	26.478119	26.500427
1.12	25.06427	25.103241	25.173004	25.232483	25.273499	25.365814	25.495056	25.59967	25.700195	25.720703	25.741241	25.71457	25.65097	25.56482	25.4971	25.544281	25.689941	25.782257	25.76175	25.589417	25.480713	25.378143	25.353516	25.322754	25.234528	25.322754	25.35968	25.437622	25.55249	25.644806	25.665314	25.65918	25.691986	25.769958	25.821228	25.868408	25.882782	25.833527	25.817139	25.845856	25.864319	25.845856	25.772003	25.691986	25.640717	25.628387	25.620209	25.669434	25.71045
0.22999999	26.790436	26.837067	26.788391	26.638336	26.632233	26.534882	26.435516	25.960968	25.476257	25.360687	25.421509	25.48642	25.53305	25.626343	25.691254	25.78656	25.85144	25.86972	25.896057	25.975159	26.042084	26.143494	26.323975	26.532867	26.701202	26.780304	26.650482	26.196228	27.321777	27.256866	27.169678	27.039886	26.946594	26.798553	26.451752	26.319916	26.265167	26.232727	26.28952	26.323975	26.985107	27.025665	27.14331	27.240662	27.356232	27.445465	27.528625	27.58136	27.496185
0.12	26.937195	26.758728	26.688995	26.637695	26.535126	26.455109	26.364868	26.266388	26.204834	26.196625	26.23767	26.354584	26.471527	26.44693	26.54538	26.705383	26.855133	26.963867	26.916687	26.857208	26.890015	26.865387	26.807953	26.666412	26.514618	26.512543	26.508453	26.502289	26.424347	26.329987	26.276642	26.24588	26.116638	26.108429	26.065338	26.089966	26.106384	25.75763	25.75763	25.872528	25.99765	25.728912	25.499176	25.324799	25.538147	25.581207	25.765839	25.893036	25.724823
0.76	26.336151	26.242859	26.18811	26.145508	26.131317	26.109009	26.151611	26.212433	26.344269	26.45581	26.565308	26.613983	26.618042	26.638336	26.662659	26.711334	26.735687	26.753937	26.747833	26.766083	26.668732	26.656586	26.603851	26.559235	26.470001	26.338165	26.218536	26.092804	26.031952	25.924469	25.910278	25.867676	25.950836	26.06845	26.165802	26.198242	26.269226	26.319916	26.399017	26.445648	26.512604	26.534882	26.53894	26.67279	26.611969	26.472015	26.171875	25.774384	25.41745
0.48999998	25.95456	25.872528	25.776093	25.685852	25.626343	25.65506	25.70224	25.726868	25.763794	25.825348	25.89508	25.948425	25.95868	25.934052	25.936127	25.876617	25.817139	25.813019	25.886871	25.75354	25.788422	25.739166	25.821228	25.806885	25.689941	25.585327	25.451996	25.412994	25.44992	25.456085	25.45813	25.689941	25.636597	25.69815	25.888947	25.964844	25.99765	26.012024	26.069458	26.159729	26.24997	26.305359	26.227417	26.231506	26.270477	26.256134	26.149445	26.046906	25.977142
0.12	26.380768	26.334137	26.293549	26.30777	26.360504	26.45581	26.465942	26.42337	26.45581	26.545044	26.670776	26.782318	26.833008	26.871552	26.901978	26.901978	26.8107	26.697144	26.579498	26.449707	26.35846	26.273285	26.200287	26.16986	26.145508	26.115082	26.06845	26.001526	25.936615	25.926483	25.975159	25.72165	25.739899	25.812927	25.881866	25.891998	25.904175	25.922424	25.944733	25.993408	26.096832	26.167816	26.228668	26.91211	26.897919	26.87967	26.798553	26.717407	26.64035
1.24	25.827393	25.970978	25.962769	26.061249	26.204834	26.377167	26.522827	26.598724	26.65207	26.717682	26.758728	26.779236	26.732056	26.553589	26.315613	26.342285	26.428436	26.4346	26.286896	26.034576	25.737122	25.573029	25.550446	25.704315	25.823273	25.80072	26.012024	26.133057	26.315613	26.53717	26.688995	26.736176	26.762817	26.762817	26.820282	26.976166	27.086945	26.957703	26.871552	26.818207	26.723846	26.84488	27.002838	26.881805	26.122803	25.730988	25.65918	25.614044	25.529938
0.29	26.14383	26.165558	26.128021	26.046997	25.920502	25.780182	25.578613	25.489685	25.388885	25.432373	25.406677	25.467926	25.57071	25.665558	25.76239	25.845398	25.948181	25.993622	26.025238	26.054901	26.050934	26.00943	25.819702	25.841461	25.89087	25.950165	25.967926	25.954102	25.833557	25.691254	25.58847	25.523285	25.44223	25.380981	25.234741	25.25647	25.444214	25.586517	25.825653	25.934326	26.013397	26.029205	25.859222	25.714966	25.489685	25.286102	25.248566	25.303894	25.29599
0.59999996	26.218933	26.264374	26.264374	26.337494	26.331573	26.276245	26.226837	26.209045	26.15567	26.165558	26.131958	26.100342	26.031189	25.958038	25.843414	25.75647	25.709045	25.691254	25.68335	25.720886	25.778198	25.873077	25.989685	26.084534	26.14383	26.17743	26.171478	26.139862	26.106293	26.050934	25.991638	25.979797	25.855286	25.687286	25.600342	25.458038	25.533142	25.53711	25.572662	25.669525	25.754486	25.75055	25.714966	25.641846	25.620117	25.481781	25.477814	25.566742	25.71695
0.14	26.343445	26.30194	26.207062	26.167542	26.08255	25.938293	25.859222	25.847382	25.89679	25.886902	25.987701	26.066742	26.17743	26.321686	26.448181	26.556885	26.65567	26.758453	26.817749	26.86911	26.892853	26.861237	26.90274	26.912598	26.914581	26.815765	26.71695	26.620117	26.57663	26.460022	26.43039	26.412598	26.473877	26.491669	26.292053	26.432373	26.507477	26.46399	26.169525	25.764374	25.843414	26.096405	26.303894	26.501526	26.61023	26.71695	26.900757	26.926422	26.950165
0.29	27.282166	27.297974	27.270325	27.232758	27.209045	27.19522	27.209045	26.940277	27.080597	27.232758	27.347382	27.43039	27.499573	27.596405	27.645813	27.6893	27.687317	27.685333	27.64975	27.560822	27.54303	27.529205	27.432373	27.33554	27.1893	27.050934	26.928406	26.898773	26.90274	26.906677	26.926422	26.79007	26.861237	26.922485	27.054901	27.18335	27.319733	27.452118	27.471893	27.479797	27.440277	27.351349	27.22882	27.084534	27.033173	27.00351	26.977814	26.914581	26.815765
0.26	25.168	25.165985	25.165985	25.149933	25.095673	25.131836	25.194122	25.256409	25.318695	25.413147	25.54776	25.606049	25.65628	25.694458	25.76477	25.776825	25.770813	25.742676	25.742676	25.606049	25.531708	25.453339	25.308655	25.033386	24.723938	24.790253	25.057495	25.190094	25.308655	25.322723	25.27652	25.246368	25.34082	25.45935	25.589966	25.742676	25.792908	25.839142	25.857208	25.857208	25.672363	25.569885	25.54776	25.280518	25.051483	24.637543	24.89273	25.292572	24.681763
0.62	26.182709	26.295258	26.46402	26.522308	26.594635	26.600677	26.534363	26.42987	26.216888	26.21286	26.240997	26.176697	26.108368	26.05011	25.967712	25.915466	25.837128	25.730621	25.545746	25.332764	25.210205	25.17807	25.288574	25.316711	25.393066	25.47342	25.596008	25.718567	25.857208	25.99585	26.112396	26.240997	26.329407	26.393707	26.407776	26.263092	26.122437	26.001892	25.911469	25.835114	25.708527	25.411133	24.860565	24.366272	24.354218	24.29596	24.191467	24.167358	24.2417
0.14999999	25.750702	25.74469	25.772827	25.780853	25.553802	25.708527	25.905426	26.054108	26.156586	26.230957	26.279175	26.309296	26.351501	26.389679	26.425842	26.397736	26.275146	26.226929	26.220886	26.160614	26.108368	26.029999	25.975769	25.90744	25.88736	25.855194	25.859222	25.855194	25.815002	25.979767	26.152588	26.371613	26.614716	26.787537	26.865906	26.896027	26.83374	26.809631	26.73529	26.62677	26.624786	26.395721	26.170654	26.038055	25.993835	25.983795	26.009918	26.084259	26.144531
0.44	26.281189	26.196777	26.106354	26.023987	25.981781	25.947632	25.933563	25.933563	26.036041	26.154602	26.27716	26.435883	26.574554	26.701141	26.77948	26.8237	26.815643	26.787537	26.733276	26.74533	26.771454	26.793549	26.777496	26.703125	26.634827	26.522308	26.383667	26.234955	26.146545	26.076233	26.019958	25.973755	25.923523	25.925537	26.186737	26.319366	26.602661	26.797577	27.012573	27.127106	27.143188	27.163269	27.121063	26.936218	26.835754	26.77948	26.59262	26.341461	26.110382
0.35999998	27.151215	27.165283	27.157257	27.090942	27.080902	27.088928	27.135132	27.12912	27.05075	26.974396	26.851837	26.739319	26.514252	26.166656	26.100342	26.261078	26.55243	26.703125	26.721222	26.863892	26.84378	26.873932	26.924164	27.014587	27.098969	27.056793	27.036682	26.98645	26.755371	26.723236	26.689056	26.654907	26.53836	26.391693	26.196777	25.991821	26.064178	26.23294	26.27716	26.337433	26.486115	26.566498	26.656921	26.767426	26.875946	26.916138	26.96637	26.992493	26.982422
0.76	26.11441	26.152588	26.16867	26.1586	26.204834	26.253052	26.341461	26.431885	26.522308	26.624786	26.727264	26.785522	26.817657	26.855835	26.829742	26.801605	26.894012	26.84378	26.785522	26.675018	26.514252	26.387665	26.243011	26.11441	26.017944	25.963715	25.921509	25.889374	25.829071	25.889374	26.021973	26.144531	26.281189	26.371613	26.415802	26.41983	26.38565	26.472076	26.492157	26.496185	26.554443	26.369598	26.166656	26.078247	25.929535	25.95166	25.905426	25.881317	25.869263
0.12	26.578552	26.369598	26.389679	26.455994	26.4982	26.610718	26.703125	26.781494	26.845795	26.900055	26.918121	26.908081	26.859863	26.87796	26.968353	27.014587	27.068848	27.024628	27.018616	26.948273	26.863892	26.7594	26.711182	26.662964	26.646881	26.693085	26.827728	27.016602	27.185394	27.330048	27.4245	27.510895	27.593262	27.64151	27.663605	27.65155	27.625427	27.635468	27.567139	27.468689	27.307953	27.157257	26.964355	26.80362	26.711182	26.620758	26.472076	26.347473	26.208832
0.13	26.05011	26.058136	26.086273	26.144531	26.228943	26.295258	26.353516	26.42987	26.486115	26.556458	26.632812	26.67099	26.652893	26.791534	26.76944	26.685059	26.494171	26.397736	26.35553	26.190765	25.871277	25.71054	25.718567	25.748718	25.806976	25.94159	26.062164	26.249023	26.397736	26.504211	26.534363	26.472076	26.395721	26.315338	26.240997	26.361542	26.417816	26.642853	26.731262	26.723236	26.695099	26.648895	26.598663	26.514252	26.42987	26.259064	26.20282	26.110382	26.054108
0.69	26.699158	26.744629	26.83554	26.645813	26.29599	25.958038	25.83554	25.904694	26.068726	26.153717	25.987701	26.092438	26.19522	26.240662	26.270294	26.209045	26.124054	25.971893	25.651733	25.39087	25.388885	25.51535	26.062805	26.303894	26.523285	26.709045	26.875061	26.981781	27.054901	27.139862	27.21695	27.28415	27.288116	27.10431	26.359253	26.25055	26.305878	26.456085	26.628021	26.631958	26.657654	26.292053	26.021301	26.292053	26.57071	26.770325	26.691254	25.855286	24.926422
0.61	26.09195	26.095978	26.202606	26.212677	26.53659	26.69754	26.749847	26.590912	26.701569	26.75589	26.788086	26.828308	26.83435	26.74582	26.510437	26.30722	26.303192	26.357513	26.369598	26.309235	26.317291	26.289124	26.293152	26.353516	26.315277	26.32132	26.258942	26.172424	25.806244	25.65738	25.84851	25.57489	25.953125	26.222717	26.391724	26.528534	26.62912	26.719666	26.820282	26.878632	26.930939	26.987274	27.013428	26.381683	25.985321	25.484344	25.180542	25.675476	25.967224
0.45	25.576904	25.578918	25.655365	25.741882	25.918915	26.00946	26.130188	26.232788	26.391724	26.494354	26.556702	26.59494	26.611023	26.643219	26.679443	26.6734	26.659332	26.609009	26.413849	26.242859	26.093964	26.09195	26.061768	25.983307	25.920929	25.884735	25.876678	25.868622	25.802246	25.69159	25.415955	25.329437	25.500458	25.64328	25.8143	25.949097	26.055725	26.097992	26.087921	26.069824	26.281067	26.234802	26.202606	25.898804	25.621155	25.16446	24.951202	24.63733	24.653412
0.28	26.114075	26.00946	26.114075	26.22876	26.369598	26.419891	26.452087	26.512451	26.605011	26.635162	26.641205	26.657318	26.703583	26.938965	26.910797	26.727722	26.554688	26.427948	26.351501	26.264984	26.200592	26.132202	26.011475	26.019531	26.073853	26.027557	26.031586	25.987335	25.967224	25.967224	26.001404	26.005432	25.987335	25.943085	25.957153	25.98935	25.961182	26.003418	25.725769	25.731812	25.743896	25.713715	25.733826	25.683533	25.647308	25.452148	25.220795	25.122192	25.09201
0.41	26.605011	26.522491	26.299164	26.081879	25.914886	25.8143	25.810272	25.894775	26.005432	26.039642	26.087921	26.073853	26.110046	26.230774	26.397766	26.524506	26.61908	26.74582	26.822296	26.856476	26.828308	26.778015	26.890686	26.900757	26.932953	26.918854	26.864532	26.733765	26.528534	26.371613	26.343445	26.311249	26.353516	26.438019	26.602997	26.727722	26.84845	26.914825	26.977203	26.886658	26.723694	26.1362	25.761993	26.001404	25.89679	25.856567	26.299164	26.538605	26.34143
1.36	27.423859	27.456024	27.510345	27.564667	27.534515	27.48822	27.44397	27.44397	27.482208	27.46408	27.403717	27.325256	27.244781	27.206573	27.01944	26.930939	26.67743	26.462158	26.138214	26.81424	27.005371	27.073761	27.033539	27.065735	27.095917	27.17035	27.228699	27.252838	27.184418	27.073761	27.003357	27.14621	27.033539	26.767975	26.486298	26.395752	26.29718	25.784119	25.341492	25.331451	25.528625	25.74591	25.949097	25.973236	26.116089	26.299164	26.419891	26.496338	26.65329
0.14	26.701569	26.782043	26.908783	26.963104	26.934967	26.902771	26.838379	26.796112	26.818268	26.806183	26.842407	26.874603	26.922882	26.908783	26.810211	26.749847	26.685455	26.61908	26.566772	26.510437	26.520477	26.592926	26.59494	26.725708	26.920868	27.015411	27.126068	27.206573	27.289032	27.38562	27.34137	27.194489	27.142181	27.162292	26.9953	26.95105	26.932953	26.902771	26.866547	26.80014	26.739777	26.635162	26.596954	26.623108	26.669373	26.737793	26.884644	26.981232	27.059692
0.32999998	26.501526	26.124054	25.691254	25.886902	26.43039	26.734741	26.981781	27.135925	27.131989	27.14975	27.157654	27.133942	27.033173	26.875061	26.651733	26.531189	26.529205	26.687317	26.819733	26.888885	26.894806	26.813782	26.69522	26.525238	26.39679	26.341461	26.33554	26.349365	26.337494	26.54303	26.703125	26.825653	26.89087	26.882965	26.855286	26.691254	26.33554	26.345398	26.46399	26.460022	25.697174	25.61615	25.639862	25.805878	25.839478	25.90271	25.940277	25.83554	25.752533
0.17999999	25.93039	25.981781	26.04898	26.114166	26.218933	26.303894	26.422485	26.485718	26.49759	26.493622	26.71695	26.68335	26.675446	26.637909	26.612213	26.54303	26.452118	26.311798	26.19522	26.11023	26.068726	26.11615	25.35727	25.578613	25.79599	25.78415	25.667542	25.72879	25.819702	25.912598	26.019318	26.15567	26.21695	25.914581	25.86319	25.317719	24.71103	24.311798	24.292023	24.36911	24.57663	24.754486	24.94815	25.193237	25.386902	25.539093	25.16159	25.384918	25.667542
0.12	25.983856	26.00418	26.002136	25.983856	25.969635	25.965576	25.973724	25.939178	25.892487	25.872162	25.866058	25.841705	25.756409	25.634552	25.49643	25.415192	25.3685	25.374573	25.425354	25.333954	25.463959	25.66095	25.815308	25.886383	26.046814	26.113861	26.156494	26.235687	26.321014	26.436768	26.422546	25.973724	25.721863	25.945282	26.09964	26.059021	25.730011	25.33194	24.822174	25.159302	25.20398	24.862793	24.590637	24.641418	24.714508	24.6008	25.13086	25.38272	25.591888
0.63	26.020416	26.052917	26.073212	26.014313	25.96762	25.941223	25.939178	25.93512	25.929047	25.977783	26.038696	26.148376	26.270233	26.353485	26.418488	26.41037	26.432709	26.371765	26.280396	26.13211	26.077301	26.02246	26.046814	26.091522	26.052917	25.914825	25.746246	25.530975	25.226318	24.939972	24.799835	25.220245	25.45987	25.760468	25.943237	26.059021	26.164612	26.229614	26.258026	26.266174	26.272247	26.298676	26.199158	26.274292	26.276337	26.272247	26.174774	26.105713	25.98996
0.17	26.207275	26.073212	26.207275	26.33319	26.217438	26.02652	25.96762	26.00418	26.144318	26.39209	26.58908	26.654083	26.672363	26.595184	26.489563	26.394104	26.367706	26.323029	26.266174	26.079315	26.091522	26.018402	25.918884	25.776703	25.626434	25.384735	25.356293	25.435516	25.447693	25.311615	25.179596	25.451752	25.665009	25.74826	25.847778	26.02652	26.237732	26.404266	26.505829	26.564728	26.5708	26.532227	26.5383	26.609406	26.52005	26.467224	26.310852	26.229614	26.13211
0.22999999	26.583008	26.591125	26.585022	26.536285	26.513947	26.509888	26.457062	26.692657	26.767822	26.761719	26.763763	26.804352	26.814514	26.845001	26.86734	26.873413	26.88559	26.869354	26.893738	26.956696	26.912018	26.89981	26.800293	26.690643	26.576904	26.469269	26.39209	26.377869	26.377869	26.353485	26.302734	26.408325	26.420532	26.481445	26.503784	26.554565	26.5708	26.524109	26.343353	26.17276	26.17276	26.24585	26.323029	26.426605	26.402252	26.540344	26.587067	26.617523	26.635803
0.26999998	26.19101	26.288513	26.365692	26.406311	26.424591	26.507843	26.613464	26.735321	26.877472	27.001373	27.08667	27.135406	27.133392	27.145569	27.115112	27.005432	26.79422	26.790161	26.753601	26.749542	26.599243	26.654083	26.66626	26.62564	26.627686	26.615479	26.613464	26.599243	26.55252	26.627686	26.749542	26.853119	26.907959	26.993256	27.100891	27.257263	27.334442	27.109009	26.542389	25.8945	26.046814	25.585785	25.709686	25.823425	25.577667	25.60205	25.25882	25.13086	25.025269
0.24	24.71164	24.80777	25.004059	25.190308	25.320496	25.406616	25.376587	24.71164	24.164856	23.89444	24.397186	24.982025	25.27243	25.46872	25.61493	25.689026	25.666992	25.634949	25.484741	25.839233	25.771149	25.687012	25.334503	24.945953	24.71164	24.821777	24.93393	24.937958	25.004059	25.094177	25.004059	25.386597	25.558838	25.654968	25.705048	25.719055	25.77716	25.835236	25.865265	25.891327	25.861267	25.785156	25.753113	25.789154	25.8172	25.755127	25.685028	25.669006	25.73108
0.19999999	25.350555	25.296448	25.280426	25.228363	25.098175	24.957977	24.917908	25.048096	25.150238	25.40863	25.642944	25.829224	25.92337	25.983429	25.89331	25.815216	25.697021	25.602905	25.490753	25.532806	25.380585	25.258392	25.164276	25.106201	25.074127	25.052124	25.016052	24.992035	24.967987	24.95398	24.980011	25.204315	25.440674	25.779144	25.909332	25.855255	25.727081	25.604889	25.502747	25.444672	25.376587	25.30246	25.204315	25.142242	25.064117	25.046112	25.052124	25.032074	24.970001
0.13	25.406616	25.37857	25.348541	25.31247	25.270416	25.204315	25.158264	25.204315	25.218353	25.250397	25.220367	25.228363	25.274445	25.40863	25.50476	25.50476	25.43866	25.376587	25.374573	25.364563	25.246399	25.10019	25.01004	24.973999	24.899902	24.831787	24.779724	24.781708	24.891876	25.062134	25.224365	25.510773	25.598907	25.662994	25.7471	25.79718	25.823212	25.959412	25.997467	26.033508	26.047546	26.047546	26.027496	25.869293	25.82721	25.82721	25.80719	25.729095	25.602905
0.16	25.789154	25.733093	25.801178	25.835236	25.809204	25.935364	26.013489	26.061554	26.041534	26.007477	26.065552	26.111633	26.133667	26.177734	26.277863	26.279877	26.143677	26.025513	25.781158	25.632935	25.658966	25.648956	25.552826	25.330505	25.130219	24.829803	24.879852	24.687592	24.941956	25.10019	25.118195	25.65097	25.979431	26.055542	26.055542	26.003479	25.921356	25.803192	25.69101	25.735077	25.891327	26.097595	26.14566	26.067566	25.987457	25.96341	25.967407	26.017487	26.139679
0.16	24.949982	24.973999	24.941956	24.885864	24.80777	24.835815	24.735657	24.579437	24.689606	24.859833	25.024078	25.202332	25.320496	25.472717	25.608917	25.73108	25.781158	25.773132	25.793182	25.811188	25.861267	25.839233	25.76712	25.654968	25.6109	25.492737	25.318481	25.24237	25.222351	25.258392	25.268433	25.34253	25.402618	25.492737	25.618927	25.735077	25.815216	25.86728	25.899323	25.947388	25.985443	25.995453	25.969421	26.005463	25.915344	25.863281	25.835236	25.454681	24.715637
0.90999997	25.56485	25.526794	25.488739	25.488739	25.440674	25.400604	25.358551	25.34253	25.336517	25.344513	25.392609	25.464691	25.596893	25.75711	25.843231	25.871277	25.865265	25.843231	25.795166	25.679016	25.745087	25.755127	25.526794	25.566864	25.58487	25.580872	25.526794	25.466705	25.434662	25.296448	24.961975	24.635529	24.615479	24.819794	24.124786	24.02063	24.87387	25.340515	25.685028	25.89331	25.699036	25.328522	25.528778	24.821777	23.567993	24.158844	25.23236	25.454681	24.62149
0.28	26.723724	26.84668	26.981323	27.076935	27.084747	26.95987	26.864227	26.87204	26.895447	26.95987	26.981323	26.743256	26.130524	25.991974	25.722687	25.654388	25.570465	25.457306	25.349976	25.23288	25.217285	25.205566	25.277771	25.254364	25.32071	26.169556	26.251495	26.32956	26.288574	26.101257	26.255402	26.341278	26.35492	26.333466	26.308105	26.26712	26.198822	26.231995	26.300293	26.37445	26.415436	26.370544	26.315887	26.259308	26.136383	26.126617	26.087585	26.01538	25.80075
0.35	25.230927	25.275818	25.307037	25.303131	25.28949	25.189972	25.162628	25.141174	25.121674	25.137268	25.057251	25.059204	25.123627	25.076782	25.000671	24.91092	24.809448	24.745056	24.6904	24.565521	24.532349	24.635773	24.813354	24.96164	25.035797	25.033844	25.096283	25.188019	25.2641	25.273865	25.268005	25.000671	24.743103	24.6904	24.8992	24.951874	24.762604	24.454285	24.046448	23.648376	23.56836	23.722534	23.892303	24.052307	24.241577	24.430878	24.35672	24.343048	24.333313
0.19	24.885529	24.965546	25.004578	25.039703	25.158722	25.17044	25.273865	25.33435	25.361664	25.312897	25.28363	25.172394	25.055328	25.000671	24.965546	24.916779	24.87384	24.819183	24.784058	24.764557	24.71576	24.723572	24.912872	25.065063	25.20752	25.34607	25.42218	25.305084	25.022125	24.871887	24.846527	24.944092	25.039703	25.022125	25.04361	25.020172	25.026031	25.020172	24.975311	24.860168	24.762604	24.702118	24.65918	24.666992	24.719666	24.803589	24.940186	25.00653	25.102142
0.64	25.63681	25.658295	25.660248	25.634857	25.634857	25.537292	25.525604	25.517792	25.4534	25.361664	25.174347	25.035797	25.00653	25.11972	25.240692	25.326569	25.55487	25.589996	25.588043	25.44168	25.039703	24.916779	24.897247	24.90506	25.029938	24.965546	24.953827	24.98703	25.121674	25.076782	25.211426	25.199707	25.199707	25.25827	25.180206	25.022125	24.963593	24.82309	24.74115	24.68454	24.803589	25.104095	25.213379	25.143127	25.137268	25.230927	25.293365	25.279724	25.455353
0.22999999	26.483734	26.55008	26.659332	26.743256	26.795929	26.801788	26.842773	26.879852	26.829102	26.749115	26.692505	26.653473	26.62616	26.552032	26.45639	26.327606	26.24759	26.148071	26.095398	26.038818	25.956848	25.865143	25.75	25.833923	25.871002	25.841705	25.927582	26.031006	26.107117	26.144196	26.21054	26.224182	26.161743	25.950989	26.120758	26.079773	26.093445	26.13443	26.101257	26.048553	25.96466	25.904144	25.867096	25.86319	25.847565	25.796844	25.707062	25.627075	25.640717
0.14999999	26.048553	26.079773	26.087585	26.013428	26.171509	26.126617	26.095398	26.042694	25.954895	25.900269	25.833923	25.765625	25.697327	25.677795	25.669983	25.679749	25.906097	25.954895	26.07785	26.18515	26.31784	26.393951	26.452484	26.530548	26.585175	26.661285	26.65738	26.6008	26.596893	26.573486	26.577393	26.516876	26.444702	26.352966	26.24176	26.163696	26.087585	26.023193	25.984161	25.937347	25.999786	26.066132	26.17929	26.290527	26.384186	26.45639	26.520782	26.606659	26.649597
0.12	25.982208	26.054413	26.15393	26.224182	26.313934	26.413483	26.505188	26.555908	26.460297	26.228088	25.874878	25.865143	25.933441	25.956848	25.966614	25.962708	25.915863	25.845612	25.77536	25.7305	25.701202	25.685608	25.58023	25.576324	25.644623	25.701202	25.740234	25.7695	25.794891	25.812439	25.867096	25.902222	25.925629	25.90805	26.118805	26.150024	26.10321	25.974396	25.861237	25.746094	25.63681	25.545105	25.474854	25.400696	25.385101	25.414368	25.285583	25.414368	25.552917
0.19	26.89981	27.007477	27.017609	26.749542	26.312866	25.738129	25.433472	25.311615	25.25476	25.078064	25.082123	25.49643	25.811249	25.671112	25.33194	25.49643	25.55127	25.23648	24.887146	25.470032	25.817322	26.146332	26.357574	26.526123	26.627686	26.692657	26.733276	26.773895	26.824677	26.9039	26.79422	26.406311	26.294586	26.341309	26.203217	25.998077	25.922943	25.667023	25.567535	25.270996	25.14914	25.262878	25.143036	25.520813	25.71579	25.890442	26.024475	26.052917	26.156494
1.05	25.717804	25.705627	25.711731	25.56549	25.392853	25.34616	25.358337	25.597992	25.82544	25.914825	25.859985	25.730011	25.58377	25.321777	25.340057	25.486298	25.841705	25.961517	25.951385	25.45581	25.049622	25.051666	25.078064	25.065887	24.946045	24.785614	24.881073	24.956207	24.98465	25.16742	25.321777	25.539093	25.671112	25.758423	25.886383	25.98996	26.030579	25.9534	25.293335	24.456604	24.478943	24.411896	24.178345	24.57846	24.978546	25.118683	24.94809	24.698273	24.149933
0.14	26.055115	26.110382	26.098541	26.104462	26.187347	26.288025	26.40451	26.511108	26.515045	26.503204	26.465698	26.453857	26.436096	26.288025	26.20514	26.149872	26.09262	26.059052	25.997864	25.946533	25.871521	25.82022	25.790588	25.812317	25.845856	25.610962	25.670197	25.75113	25.855743	26.009705	26.088654	26.102478	26.136047	26.17749	26.187347	26.21106	26.252502	26.44989	26.524902	26.513062	26.445953	26.290009	26.163666	26.06894	25.873505	25.472778	25.156952	25.13327	24.941803
1.0	25.412598	25.436584	25.430573	25.416595	25.47055	25.514496	25.65036	25.788239	25.868164	25.952087	25.970062	25.980042	25.942078	25.910126	25.86615	25.772247	25.792236	25.764252	25.736298	25.648376	25.550476	25.46054	25.304688	25.162842	25.06894	24.990997	24.935059	24.865112	24.903076	25.092896	25.352661	25.59842	25.814209	26.043976	26.273773	26.409637	26.465576	26.521515	26.39566	26.051971	25.872162	25.694336	25.642365	25.600403	25.288727	25.004974	24.929047	24.973022	24.96701
0.26999998	25.76825	25.620392	25.482513	25.354645	25.284729	25.246765	25.22879	25.446564	25.530487	25.646362	25.800232	25.942078	26.09793	26.149872	26.159882	26.08194	26.033997	26.05597	26.049988	26.187836	26.111908	26.049988	26.002045	25.958069	25.878143	25.770264	25.644379	25.534485	25.496521	25.496521	25.5065	25.734283	25.922089	26.109924	26.299744	26.381653	26.46759	26.541504	26.603455	26.6474	26.653412	26.6474	26.635406	26.641418	26.61145	26.557495	26.343689	26.187836	26.065979
0.14	26.141876	26.075958	26.004028	25.91211	25.838196	25.870148	25.896118	25.998016	26.089935	26.151886	26.265778	26.399628	26.497559	26.555481	26.569489	26.573486	26.557495	26.507538	26.455597	26.417633	26.387665	26.411621	26.391663	26.375671	26.325714	26.239807	26.067963	25.910126	25.816193	25.858154	25.920105	26.185852	26.223816	26.321716	26.443604	26.579468	26.711334	26.713348	26.655396	26.49356	26.29776	25.99405	25.908112	26.439606	26.415619	26.403656	26.319733	26.145905	26.053986
0.59	26.167877	26.465576	26.541504	26.661407	26.75531	26.773285	26.797272	26.807251	26.821228	26.883179	26.949127	26.979095	26.933136	26.969086	26.929138	26.85321	26.815247	26.725342	26.675385	26.60144	26.511536	26.429626	26.355682	26.271759	26.207825	26.227814	26.2518	26.325714	26.453583	26.531525	26.591461	26.631409	26.681366	26.733307	26.773285	26.783264	26.751312	26.83722	26.877197	26.891174	26.8732	26.787262	26.717346	26.619446	26.50354	26.383667	26.301727	26.008026	25.790222
0.17999999	26.347687	26.203827	26.115906	26.008026	25.966064	25.930084	25.924103	26.195831	26.365692	26.623444	26.947113	27.242828	27.324738	27.322754	27.1669	26.83722	26.367676	26.293732	26.10794	25.956085	26.2258	26.545502	26.703339	26.77127	26.79126	26.679382	26.597443	26.137909	25.474548	25.510498	25.970062	25.844177	26.375671	26.645416	26.923126	27.027039	27.188873	26.61145	25.998016	26.211823	26.535522	26.663391	26.407623	26.98108	26.665375	26.15387	26.09793	26.355682	26.453583
0.45	25.41858	25.74826	25.918121	26.08194	26.28775	26.407623	26.527527	26.449585	26.52951	26.56549	26.721344	26.667389	26.56549	26.491547	26.435608	26.401642	26.383667	26.387665	26.413635	26.497559	26.563477	26.571472	26.577484	26.581482	26.543518	26.501556	26.465576	26.449585	26.455597	26.47757	26.515533	26.535522	26.543518	26.563477	26.531525	26.489563	26.473572	26.443604	26.429626	26.427612	26.425629	26.373657	26.367676	26.641418	26.593445	26.609436	26.633423	26.613434	26.51352
0.55	25.313751	25.146942	24.860138	24.632294	24.68924	24.87436	25.030975	25.053375	25.07779	25.012695	24.97403	24.967926	24.931305	24.878448	24.945557	25.120483	25.307648	25.403229	25.389008	25.344238	25.321869	25.271027	25.165253	24.996399	24.719757	24.601776	24.60382	24.681122	24.601776	24.424835	24.329224	24.577362	24.583466	24.573303	24.489899	24.266144	23.977295	24.02002	24.286499	24.50415	24.646545	24.740112	24.774689	24.923187	25.020813	25.045227	25.067596	25.03302	24.996399
0.19999999	25.020813	25.116425	25.102203	25.161163	25.271027	25.391022	25.531403	25.616821	25.681915	25.669708	25.692078	25.704285	25.68396	25.700226	25.612762	25.464264	25.34018	25.244568	25.169312	25.110321	25.069641	25.020813	25.01471	25.067596	25.161163	25.246613	25.205933	25.283234	25.325958	25.3768	25.423584	25.47647	25.488678	25.490692	25.54361	25.677856	25.86905	25.956512	25.834473	25.67987	25.334076	24.935394	24.60382	24.447205	24.378021	24.380066	24.38211	24.487885	24.652649
0.19999999	25.500885	25.411377	25.309662	25.266937	25.19168	25.138794	25.110321	25.138794	25.128632	25.106262	25.17337	25.226257	25.283234	25.342224	25.42154	25.519196	25.649384	25.797852	25.822266	25.681915	25.54361	25.523254	25.55783	25.537506	25.545624	25.51715	25.393066	25.27713	25.183563	25.144897	25.0737	24.982178	24.880463	24.82962	25.045227	25.012695	25.100159	25.169312	25.197784	25.238464	25.283234	25.362549	25.447998	25.488678	25.315765	25.01471	25.110321	25.250671	25.382904
0.29999998	26.648132	26.580994	26.454895	26.357239	26.29013	26.373535	26.397919	26.503693	26.572876	26.650177	26.721344	26.808838	26.892242	26.961395	27.0224	27.111908	27.164795	27.209564	27.189209	27.10379	26.991913	26.869843	26.790527	26.729492	26.662384	26.65628	26.611511	26.570831	26.540314	26.481323	26.43863	26.560669	26.625763	26.729492	26.829163	26.90445	26.969513	27.016327	27.061066	27.101746	27.1221	27.136322	27.113953	27.22583	27.211578	27.189209	27.150574	27.113953	27.056976
0.14	26.78238	26.646088	26.446747	26.20877	25.966705	25.80194	25.70227	25.716492	26.096893	26.501678	26.78238	26.926819	26.989868	27.018341	27.016327	27.054962	27.065125	27.038696	26.977661	26.932922	26.861725	26.806793	26.770172	26.80069	26.890198	26.910522	26.794586	26.688812	26.583038	26.51184	26.51184	26.481323	26.587097	26.688812	26.845428	27.036652	27.2482	27.384491	27.323456	27.213623	27.028503	26.955292	26.745758	26.261658	26.078583	25.749054	25.582245	25.519196	25.511047
0.41	26.245361	26.3125	26.414215	26.532196	26.61966	26.517944	26.29013	26.235199	26.397919	26.517944	26.442688	26.320648	25.84668	25.433746	25.413422	25.496796	25.732758	26.052124	26.222992	26.20877	26.324707	26.426422	26.489471	26.45694	26.414215	26.406067	26.389801	26.336914	26.306396	26.284027	26.043976	26.326752	26.426422	26.589142	26.680695	26.709167	26.66034	26.621674	26.570831	26.550507	26.5383	26.477264	26.27182	26.29419	26.06839	25.881256	25.789734	25.740906	25.700226
0.29	25.486633	25.645294	25.96466	26.229095	26.426422	26.483368	26.558624	26.654236	26.804749	26.957306	27.016327	26.857635	26.686768	26.757965	26.715271	26.666443	26.599304	26.550507	26.487427	26.408112	26.326752	26.235199	26.198578	26.147736	26.135529	26.15384	26.137573	26.159943	26.184357	26.19046	26.198578	26.200623	26.21283	26.245361	26.347076	26.399963	26.351135	26.279938	25.791748	25.179474	24.856049	24.699432	24.76654	24.797058	24.717743	24.68924	24.500092	24.398376	24.353607
0.12	25.514587	25.52063	25.554749	25.54068	25.651062	25.68518	25.799591	25.881866	25.962158	26.050446	26.120697	26.213043	26.299316	26.353516	26.36557	26.269226	26.289276	26.142792	26.020355	25.857788	25.771484	25.7193	25.63501	25.622986	25.65509	25.669128	25.69925	25.681183	25.835724	25.960144	26.084564	26.217041	26.36557	26.48999	26.586334	26.656586	26.666595	26.732819	26.724823	26.724823	26.801056	26.863281	26.933533	26.999756	27.045929	26.92752	26.558228	26.17691	26.048462
0.31	25.940094	26.03241	26.114685	26.056488	25.984222	25.93808	25.861816	25.817657	25.932037	25.936066	25.317902	25.319916	25.53067	25.584839	25.408234	25.229614	25.323944	25.18747	25.279785	25.612946	25.966156	26.221039	26.285278	26.421753	26.492004	26.560242	26.610413	26.654572	26.736847	26.839203	26.921478	26.965637	26.92752	26.885376	26.931519	26.90744	26.885376	26.837189	26.770966	26.680664	26.572266	26.570282	26.526123	26.498016	26.138763	25.673157	25.78955	26.000275	25.753418
0.32	26.283264	26.363556	26.441833	26.53415	26.612427	26.62445	26.540161	26.487976	26.455872	26.407715	26.33545	26.249146	26.203003	26.134766	26.03241	25.93808	25.907959	25.881866	25.849762	25.801605	25.82367	25.96817	26.0625	26.188934	26.3154	26.435791	26.51007	26.590332	26.626465	26.6044	26.504028	26.351501	26.321411	25.966156	25.39618	25.239655	25.239655	25.12323	24.765991	24.505096	24.458923	24.515137	24.60141	25.19751	25.43634	25.582825	25.438324	25.297852	25.297852
1.2099999	26.259186	26.249146	26.203003	26.150818	26.074554	25.992249	25.7193	25.98825	26.09262	26.267212	26.453857	26.542175	26.568268	26.55423	26.578308	26.626465	26.704742	26.785004	26.81311	26.827179	26.81311	26.787018	26.789032	26.734833	26.622467	26.475952	26.319397	26.158844	25.994263	25.859802	25.791565	25.992249	26.046448	26.078552	26.008331	26.098633	26.178925	26.267212	26.219055	26.180908	26.098633	26.094604	26.150818	26.223053	26.064514	25.83371	25.514587	25.343994	25.11319
2.51	26.433807	26.526123	26.618439	26.692688	26.730835	26.720795	26.64853	26.536163	26.44986	26.349518	26.255157	26.124725	26.118683	26.040436	26.026367	26.004303	25.990265	25.98825	25.940094	25.905975	25.980225	26.090607	26.217041	26.243134	26.170868	26.16687	26.148804	26.23108	26.27124	26.3154	26.275238	26.307343	26.27124	26.200989	26.217041	26.19696	26.16687	26.104645	26.010315	25.942078	25.865814	25.905975	25.964172	26.02237	26.074554	26.180908	26.341461	26.451874	26.53415
0.14999999	26.039093	26.039093	26.031189	26.005493	25.926422	25.809845	25.764374	25.778198	25.788086	25.80191	25.639862	25.669525	25.742645	25.799957	25.912598	26.00351	26.074646	26.130005	26.147766	26.1221	26.102325	26.078613	26.090454	26.04898	26.080597	26.108246	26.046997	25.958038	25.815765	25.701141	25.67743	25.691254	25.705078	25.752533	25.72287	25.813782	25.900726	25.985718	26.126038	26.21695	26.337494	26.331573	26.315765	26.297974	26.28415	26.22879	26.244629	26.22287	26.18927
0.97999996	25.349365	25.40271	25.244598	25.181366	25.092438	25.054901	25.056854	25.114166	25.218933	25.365173	25.612213	26.001526	26.367157	26.58255	26.594421	26.485718	26.499542	26.33554	26.191254	26.04898	25.928406	25.776245	25.641846	25.531158	25.479797	25.230774	24.987701	24.819702	24.97583	24.96399	25.066742	25.21103	25.292053	25.270294	25.371094	25.50351	25.614166	25.75055	25.861206	25.928406	25.847382	25.693237	25.51535	25.30191	25.139862	25.175446	24.841461	24.545013	24.782166
0.22999999	27.43039	27.349365	27.325653	27.299957	27.25055	27.205109	27.179413	27.137909	27.086517	27.029205	26.987701	26.956085	26.950165	26.940277	27.025238	27.084534	27.133942	27.1557	27.21103	27.264374	27.268341	27.303925	27.343445	27.343445	27.28415	27.173492	27.04898	26.965973	26.86911	26.754486	26.659637	26.513397	26.359253	26.230774	26.167542	26.153717	26.153717	26.169525	26.260437	26.36319	26.50943	26.61615	26.626038	26.600342	26.521301	26.505493	26.46991	26.448181	26.378998
0.35999998	26.72287	26.882965	26.952118	26.910614	26.855286	26.878998	27.005493	27.157654	27.313782	27.410645	27.511414	27.584534	27.6557	27.659637	27.699158	27.669525	27.572693	27.57071	27.505493	27.392853	27.11023	27.199158	27.213013	27.096405	26.954102	26.871094	26.867157	26.782166	26.768341	26.960052	27.054901	27.128021	27.161621	27.17743	27.214966	27.294037	27.347382	27.371094	27.398773	27.448181	27.1557	27.163605	27.10431	27.056885	26.958069	26.837494	26.647797	26.568726	26.499542
0.26	25.977753	25.776825	25.678375	25.676361	25.827057	25.881317	25.873291	25.929535	25.953644	25.979767	26.029999	26.134491	26.23294	26.299255	26.24701	26.25705	26.249023	26.218903	26.240997	26.118439	26.116425	26.042084	25.989838	25.977753	25.901398	25.770813	25.652252	25.579926	25.597992	25.63617	25.628143	25.654266	25.638184	25.688416	25.776825	25.859222	25.899414	25.94159	26.058136	26.106354	26.120422	26.110382	26.023987	26.106354	26.034027	26.023987	25.989838	25.919495	25.821045
0.32	25.579926	25.523651	25.477448	25.372955	25.284546	25.210205	25.151947	25.135864	25.170013	25.294586	25.539734	25.614075	25.718567	25.811005	25.891357	25.92752	25.895386	25.943604	25.95166	25.929535	25.923523	25.899414	25.97174	26.054108	26.134491	26.142548	26.084259	25.93155	25.730621	25.652252	25.652252	25.632172	25.563843	25.485474	25.62613	25.678375	25.802948	26.026001	26.224915	26.307312	26.361542	26.31131	26.236969	26.200806	26.204834	26.180695	26.339447	26.339447	26.335419
0.22999999	26.488129	26.594635	26.675018	26.727264	26.755371	26.723236	26.666962	26.612701	26.614716	26.662964	26.658936	26.550446	26.431885	26.182709	25.608063	25.206177	25.141876	25.25241	25.433228	25.49353	25.664307	25.905426	26.120422	26.315338	26.462006	26.57254	26.580566	26.512238	26.417816	26.339447	26.29123	26.023987	25.827057	25.849182	25.883331	25.841125	25.726593	25.724579	25.76477	25.88736	25.999878	26.134491	26.230957	26.357544	26.516266	26.558472	26.584595	26.709167	26.656921
0.12	25.172028	25.113739	25.04544	24.959045	24.870636	24.850525	24.70987	25.02536	25.047455	25.077576	25.216217	25.356873	25.529694	25.730621	25.8331	25.905426	25.90744	25.945618	25.913483	26.046082	26.044067	26.06015	25.947632	25.869263	25.802948	25.768799	25.638184	25.525665	25.403107	25.314697	25.234314	25.45935	25.495514	25.618103	25.74469	25.867249	25.955658	26.026001	26.126465	26.196777	26.228943	26.259064	26.261078	26.679016	26.677032	26.654907	26.59665	26.437897	26.361542
0.14	26.719208	26.74533	26.383667	26.425842	26.449951	26.307312	26.01596	26.098328	26.297241	26.381653	26.118439	25.658295	25.614075	26.500183	26.622772	26.47409	25.813019	25.748718	25.993835	26.309296	26.451965	26.373596	26.289215	26.130463	25.919495	26.664948	26.66095	26.612701	26.405762	26.056122	25.724579	25.565857	25.583954	26.056122	26.367584	26.319366	26.37561	26.74936	26.7594	26.815643	26.918121	26.96637	27.006561	26.98645	26.900055	26.863892	26.894012	26.928192	26.97641
0.22999999	24.02127	24.460022	24.645782	24.807861	24.82367	24.90863	25.005493	25.005493	25.108246	25.286102	25.511414	25.685333	25.79007	25.831573	25.797974	25.572662	25.420502	25.029205	24.96991	24.465942	24.465942	24.491638	24.584534	24.819702	24.946198	25.025238	25.03711	25.108246	25.185333	25.236694	25.297974	25.341461	25.440277	25.556854	25.661621	25.738678	25.786102	25.825653	25.841461	25.877014	25.922485	25.904694	25.849365	25.871094	25.817749	25.726837	25.681366	25.626038	25.541046
0.14	26.244843	26.244843	26.244843	26.266998	26.176453	26.120117	26.055725	26.164398	26.120117	26.073853	26.001404	25.979279	25.963196	25.979279	25.953125	25.95111	25.937042	25.937042	25.939056	26.073853	26.144257	26.250885	26.34143	26.351501	26.32132	26.093964	25.993378	25.937042	25.977264	26.031586	26.162384	26.295166	26.277039	26.051727	25.498444	25.130249	24.908936	24.81839	24.6333	24.583008	24.653412	24.856628	25.041718	25.122192	25.510498	25.84851	26.075867	26.22876	26.361542
0.19999999	25.16446	25.440094	25.32138	25.26706	25.32138	25.349548	25.395813	25.395813	25.401855	25.49643	25.580933	25.623169	25.625183	25.687561	25.747925	25.836426	25.945068	26.045685	26.11206	26.124146	26.089935	26.05774	26.019531	25.959167	25.818329	26.081879	25.983307	25.997406	26.02356	26.02356	26.027557	25.969208	25.904846	25.846497	25.796204	25.73584	25.568848	25.349548	25.230835	25.265045	25.313324	25.440094	25.588959	25.673462	25.675476	25.647308	25.434052	25.230835	25.110138
0.12	26.222717	26.26297	26.293152	26.289124	26.53659	26.683472	26.75589	26.74582	26.784058	26.878632	26.963104	27.079803	27.16632	27.22467	27.192474	26.989288	27.015411	26.86856	26.7901	26.751862	26.699554	26.621094	26.486298	26.353516	26.27304	26.234802	26.256927	26.319305	26.586884	26.725708	26.832336	26.796112	26.87259	26.93695	27.001343	26.999329	26.993286	26.97116	26.957092	26.908783	26.870575	26.866547	26.963104	26.949036	26.820282	26.295166	25.695587	25.452148	25.178528
0.14	26.36557	26.21872	26.069824	25.900818	25.715729	25.446136	25.41394	25.238892	25.297241	25.134277	25.196655	25.361633	25.685547	25.96521	26.152313	26.264984	26.28711	26.254913	26.214691	26.236816	26.24887	26.20462	26.281067	26.277039	26.250885	26.220703	25.969208	25.542694	25.40387	25.387787	25.30127	25.154388	25.375702	25.339508	26.053741	26.210663	26.351501	26.476227	26.552673	26.615051	26.6734	26.747833	26.773987	26.751862	26.717651	26.655304	26.522491	26.52652	26.548676
0.32	24.536743	24.836517	25.102081	25.073914	24.822418	24.713776	24.820404	23.713867	24.132324	24.659454	25.051788	24.480408	24.190674	24.504547	24.7359	24.937103	25.19867	25.381744	25.498444	25.868622	25.933014	25.943085	25.969208	25.904846	25.842468	25.826385	25.790161	25.782104	25.870636	25.967224	26.106049	25.687561	25.880707	25.87265	25.88272	25.156403	24.709747	25.154388	25.54068	25.723785	25.753937	25.731812	25.689575	25.146332	25.265045	25.349548	25.45819	25.16446	24.93106
0.29	26.212677	26.884644	26.890686	26.912811	26.890686	26.856476	26.820282	26.778015	26.757904	26.804169	26.802155	26.69754	26.393738	26.743805	26.717651	26.729736	26.786072	26.679443	26.62912	26.558716	26.446045	26.411835	26.431976	26.44403	26.34143	25.8284	25.548737	25.468262	25.395813	25.450134	25.623169	25.870636	26.152313	26.337402	26.44806	26.52652	26.524506	26.520477	26.538605	26.552673	26.520477	26.480255	26.442017	26.393738	26.347473	26.275024	26.166382	26.093964	25.969208
0.13	25.99942	25.961182	26.075867	26.222717	26.279053	26.345459	26.309235	26.285095	26.293152	26.291138	26.317291	26.305206	26.256927	26.323334	26.285095	26.232788	26.114075	26.031586	25.979279	25.914886	25.822357	25.802246	25.834442	25.8284	25.866608	25.890747	26.039642	26.210663	26.367584	26.488312	26.518494	26.558716	26.464142	26.42392	26.401794	26.305206	26.095978	26.34143	26.2529	26.246857	26.266998	26.182495	25.884735	25.592987	25.411926	25.244934	24.949188	24.937103	25.02362
0.11	26.323334	26.419891	26.55066	26.621094	26.55066	26.510437	26.592926	26.647247	26.705597	26.74582	26.723694	26.609009	26.566772	26.671387	26.588898	26.49234	26.403809	26.333374	26.220703	26.110046	25.983307	25.926971	25.933014	25.90686	25.957153	26.17041	26.327362	26.558716	26.767975	26.844421	26.878632	26.88263	26.792114	26.709625	26.59494	26.548676	26.486298	26.562744	26.488312	26.419891	26.363556	26.289124	26.220703	26.176453	26.140228	26.108063	26.108063	26.156342	26.220703
1.4599999	24.294647	24.443817	24.49823	24.596985	24.723969	24.80661	24.873138	24.933594	25.04242	25.046448	24.977936	24.951721	24.895294	24.89328	24.713898	24.59497	24.57483	24.715912	24.842896	24.895294	24.871094	24.82071	24.790497	24.792511	24.852966	25.213745	25.417328	25.370972	25.117004	24.788483	24.665527	24.6232	24.736053	24.669556	24.53653	24.405518	24.39746	25.211731	25.248016	25.294373	25.308472	25.256073	25.096832	24.812653	24.357147	23.91977	23.891571	23.952026	24.07901
0.19999999	25.12909	25.207703	25.133118	25.108948	25.127075	25.17746	25.25003	25.290344	25.340729	25.395142	25.443512	25.497955	25.552368	25.522125	25.675323	25.868805	25.973602	25.913147	25.772064	25.59671	25.459656	25.381042	25.381042	25.451569	25.397156	25.318573	25.068634	25.032349	24.93158	25.000092	25.199646	25.397156	25.606781	25.772064	26.011902	26.183228	26.263855	26.046173	25.921204	25.963531	26.070343	26.157013	26.15097	25.69345	25.243988	25.135132	25.324615	25.054535	24.703827
1.28	25.48584	25.594696	25.641052	25.699493	25.796234	25.907104	25.961517	25.999817	26.130829	26.350525	26.515778	26.572235	26.578278	26.483551	26.485565	26.45935	26.302155	26.130829	26.038116	25.915161	25.78012	25.72165	25.741821	25.667236	25.612823	25.65918	25.711578	25.876862	26.036102	26.1409	26.1792	26.219513	26.26587	26.269897	26.30011	26.342438	26.35254	25.882904	25.80429	25.961517	26.072357	26.060272	25.965546	25.872833	25.850647	25.85672	25.931274	25.97763	25.921204
0.63	25.897003	26.193298	26.132843	26.003845	25.892975	25.600739	25.334686	25.22583	25.123047	25.07669	25.173431	25.310486	25.479797	25.528168	25.800262	25.94339	25.985687	26.013916	26.058258	26.136871	26.29004	26.412994	26.380737	26.292053	26.19934	26.028015	25.892975	25.878876	25.810333	25.675323	25.868805	25.673279	25.626923	25.522125	25.334686	25.358856	25.38507	25.608795	25.864777	26.066315	26.298096	26.481537	26.463379	26.310211	26.191284	26.028015	25.965546	26.034088	26.207397
0.16	26.142914	26.161041	26.17517	26.157013	26.152985	26.171112	26.136871	26.021973	25.971588	25.999817	26.01593	25.995789	25.947418	25.92926	25.91919	25.90509	25.864777	25.822449	25.75592	25.864777	25.89096	25.909119	25.949432	26.003845	26.084473	26.17517	26.221527	26.22757	26.225555	26.259796	26.283997	26.626648	26.654846	26.63269	26.564148	26.406952	26.159027	26.019958	25.749878	25.58258	25.546295	25.614838	25.43747	25.800262	25.798248	25.594696	25.459656	25.782135	25.884918
0.22	26.573486	26.528534	26.424255	25.954071	25.101593	24.794952	24.506714	25.050476	25.500244	25.410278	25.132263	25.291718	25.451172	25.543182	25.943848	26.209625	26.322052	26.448792	26.620514	26.775879	26.86789	26.882172	26.604156	26.477417	26.467194	26.49173	26.577576	26.5878	26.659363	26.575531	26.546906	26.49173	26.508087	26.493774	26.52649	26.58371	26.628693	26.718628	26.739075	26.71457	26.667542	26.61847	26.61438	26.585754	26.497864	26.328186	26.099213	25.571777	25.299896
0.12	25.753723	25.735321	25.761902	25.761902	26.035858	26.131927	26.240265	26.36496	26.534637	26.704315	26.849487	26.992584	27.14386	27.33603	27.491394	27.544525	27.683563	27.706024	27.76532	27.818481	27.79599	27.685608	27.587463	27.509796	27.464813	27.479126	27.495483	27.493439	27.542511	27.51593	27.618134	27.693787	27.751007	27.759186	27.7081	27.646759	27.609955	27.599731	27.569061	27.552704	27.548615	27.528198	27.513885	27.470947	27.403473	27.344208	27.264465	27.172485	27.141815
0.17	26.317963	26.230042	26.136017	26.048126	25.976562	25.92749	25.878448	25.784393	25.813019	25.876373	25.990875	26.052185	26.127838	26.223907	26.293427	26.350677	26.362946	26.401764	26.463104	26.420166	26.530548	26.585754	26.651184	26.64096	26.612335	26.520355	26.459015	26.401764	26.403809	26.401764	26.465149	26.659363	26.822906	26.98236	27.023254	26.966003	26.89853	26.873993	26.853577	26.812683	26.812683	26.947601	27.057983	27.125458	27.090698	26.970093	26.888306	26.861755	26.876068
0.13	26.571442	26.685944	26.843353	26.980316	26.988495	27.006897	26.949646	26.822906	26.765656	26.514221	26.387451	26.166687	25.990875	25.821198	25.77826	25.792572	25.761902	25.725098	25.880463	25.990875	25.99701	25.98883	26.107391	26.217773	26.348633	26.534637	26.665497	26.812683	26.966003	27.066162	27.152039	27.176575	27.17044	27.131592	27.068207	27.049835	27.04776	26.98236	26.788147	26.628693	26.632782	26.653229	26.669586	26.687988	26.700226	26.681854	26.138062	26.275024	26.557129
0.16	25.496155	25.86618	26.097168	26.262756	26.471283	26.700226	26.826996	26.841309	26.85971	26.745209	26.839264	26.696167	26.401764	25.741455	25.461395	25.502289	25.561554	25.768036	25.919312	25.99701	26.025635	26.001099	25.83142	25.696503	25.77417	25.99701	26.227997	26.332275	26.471283	26.681854	26.851532	26.937378	26.923065	26.728851	27.17862	27.141815	27.215424	27.256287	27.244019	27.213348	27.188843	27.088654	27.004852	26.918976	26.910797	26.634827	26.831085	26.957825	26.992584
0.69	27.013031	27.172485	27.248108	27.372833	27.45868	27.385101	27.258331	27.211334	26.963959	26.45288	26.544891	26.516266	26.250488	25.882507	25.694427	25.504333	25.438904	25.375519	25.588135	25.929535	26.125793	26.170776	26.121704	26.05832	26.08081	26.557129	26.74112	26.847443	26.638916	26.493774	26.636871	26.910797	27.035492	27.013031	26.912842	26.790192	26.655273	26.164642	25.614716	25.21811	24.866486	24.568024	24.506714	24.502625	24.50467	24.547577	24.90738	24.976898	24.62323
0.14	26.443237	26.620605	26.689117	26.715332	26.741516	26.765717	26.73346	26.707245	26.658905	26.618591	26.44928	26.431122	26.445251	26.499664	26.447266	26.360596	26.271912	26.231598	26.217499	26.221527	26.201355	26.223541	26.128815	26.201355	26.255768	26.332367	26.40091	26.463379	26.537964	26.554077	26.56012	26.523834	26.40091	26.298096	26.277954	26.241669	26.225555	26.207397	26.16507	26.1268	26.104614	26.00586	25.894989	25.653137	25.39917	25.409271	26.183228	26.255768	26.26587
0.24	26.713318	26.8544	26.838287	26.795929	26.74353	26.67099	26.533936	26.40091	26.27594	26.144928	26.05423	25.957489	25.927246	26.219513	26.322296	26.44928	26.606476	26.75766	26.884613	26.949127	27.039825	27.126495	27.209137	27.257507	27.156738	27.068054	26.840302	26.586334	26.231598	25.848633	25.431427	25.070648	24.881195	24.788483	24.873138	25.058563	25.082733	25.243988	25.417328	25.685394	25.884918	26.023987	26.026001	25.840576	25.719635	25.677338	25.796234	25.790192	25.677338
0.42999998	24.939545	24.851227	24.774963	24.746857	24.72879	24.73883	24.770966	24.883362	24.919464	24.967651	25.015808	25.033875	25.080048	25.098114	25.1503	25.172363	25.194458	25.186432	25.140259	25.110138	25.0419	24.997772	25.047943	25.015808	24.925507	24.789032	24.636475	24.516052	24.512054	24.54013	24.493988	24.650543	24.774963	24.879333	24.987732	25.090088	25.18039	25.242615	25.278748	25.300812	25.28476	25.198456	25.070007	24.94757	24.61441	24.447815	24.413696	24.325378	24.277222
0.17	25.246643	25.54367	25.646057	25.75644	25.8909	26.013336	26.115692	26.212036	26.296356	26.40271	26.47699	26.52716	26.460938	26.483002	26.462921	26.45691	26.406738	26.244171	26.043457	25.882874	25.72232	25.640015	25.541687	25.50354	25.481476	25.60791	25.65207	25.77652	25.969177	26.189972	26.336487	26.32846	26.133759	25.983246	25.872833	25.862823	25.916992	26.177917	26.121735	26.123749	26.123749	26.111694	26.09964	26.039429	25.820648	25.475433	25.485474	25.565765	25.690216
0.11	26.792084	26.846283	26.846283	26.844269	26.83023	26.782074	26.659637	26.689728	26.635529	26.623505	26.525146	26.416779	26.222076	26.139801	25.92102	25.46341	25.262695	25.214508	25.072021	25.4393	25.573792	25.72232	26.039429	26.27829	26.406738	26.472961	26.60141	26.697754	26.751953	26.731873	26.649597	26.595398	26.525146	26.474976	26.462921	26.320435	26.093628	25.973206	25.939087	25.8909	25.746399	25.834717	25.957153	26.218079	26.324432	26.434845	26.491028	26.583344	26.65561
0.52	26.683716	26.63153	26.697754	26.842285	26.964691	27.055023	27.10318	27.125275	27.09317	27.075104	27.043	27.006866	26.946655	26.954681	26.942627	26.946655	26.974731	26.980774	26.886444	26.784058	26.67569	26.577332	26.491028	26.396698	26.32846	26.535187	26.575317	26.623505	26.721832	26.81015	26.994812	27.077118	27.135315	27.165405	27.171448	27.159393	27.055023	27.004852	26.932587	26.848297	26.782074	26.623505	26.489014	26.320435	26.117706	26.093628	26.053497	26.065521	26.047455
0.53999996	26.693756	26.747955	26.796112	26.814178	26.840271	26.852325	26.834259	26.872375	26.876404	26.866364	26.824219	26.743927	26.67569	26.609467	26.543213	26.45691	26.38266	26.31842	26.240143	26.250183	26.276276	26.316406	26.366608	26.42279	26.450897	26.48703	26.577332	26.701782	26.840271	26.91452	26.922546	26.95868	26.956665	27.010864	26.932587	26.880402	26.80014	26.72586	26.603424	26.47699	26.322449	26.270264	26.105682	25.989258	25.943085	26.051483	26.228119	26.376617	26.436829
0.91999996	27.241669	27.317963	27.325989	27.191498	27.089142	26.828217	26.356567	26.509094	26.97876	27.183472	26.948639	27.050995	27.11322	26.992798	26.5372	26.03543	25.951141	26.270264	26.539215	26.657623	26.70578	26.7359	26.679688	26.753967	26.87439	26.980774	27.08313	27.149353	27.163422	27.201538	27.239685	27.309937	27.360107	27.334015	27.11322	27.061035	27.061035	26.956665	26.876404	26.751953	26.585358	26.428802	26.08963	25.505554	25.278748	25.746399	26.264221	26.45691	26.639557
0.89	26.519135	26.707794	26.768005	26.663635	26.304382	25.904968	25.640015	25.59787	25.621979	25.4935	25.933075	25.977203	25.949127	25.87085	25.772491	25.73236	25.78653	25.812653	25.76648	25.73236	25.73236	25.708282	25.720306	25.790558	25.8909	26.023376	26.157867	26.284302	26.400726	26.406738	26.390686	26.185944	26.039429	25.898956	25.744385	25.521606	25.298828	25.100128	24.88736	24.518066	24.261139	24.120667	24.032349	24.062439	24.180878	24.245087	24.202942	24.279205	24.522064
0.45	26.68106	26.773773	26.48758	26.146942	26.253754	26.620605	26.842316	26.890686	26.900757	26.870514	26.926971	26.935028	26.870514	26.745544	26.713318	26.729431	26.729431	26.675018	26.525848	26.408966	26.49765	26.554077	26.618591	26.739502	26.864471	26.983398	27.112396	27.195038	27.255493	27.285736	27.31192	27.328033	27.356262	27.293793	27.253479	27.235321	27.118439	27.02774	26.999512	26.8302	26.739502	26.576263	26.461365	26.370667	26.360596	26.334381	26.181213	26.201355	26.032043
0.29	25.733093	25.612793	25.394592	25.09079	24.66867	24.515747	24.629944	24.554474	24.532074	24.509613	24.74411	25.013275	25.202911	25.361969	25.516937	25.641327	25.70047	25.653564	25.47821	25.786102	25.84729	25.769806	25.841156	25.635223	25.518982	25.45578	25.374207	25.40683	25.45169	25.535309	25.541412	25.753479	25.716766	25.837097	25.987976	26.040985	26.128693	26.151093	26.155182	26.218414	26.220428	26.330536	26.324432	26.179657	26.075653	26.06955	26.045074	25.959442	25.879913
0.38	25.934174	25.867493	25.898865	25.985168	26.132263	26.24405	26.285248	26.259735	26.312683	26.32248	26.326416	26.255829	26.144012	25.808655	25.828278	25.90866	25.977325	25.983215	25.957703	25.910645	25.840027	25.755707	25.67334	25.626251	25.598816	25.657654	25.722351	25.802765	25.91455	26.061646	26.300934	26.5755	26.806915	27.010895	27.130524	27.205048	27.226624	27.1109	27.016754	26.928497	26.75003	26.520569	26.296997	26.11264	25.996918	25.892975	25.626251	25.296783	25.31836
0.32	26.65982	26.526459	26.434296	26.308777	26.279358	26.281311	26.273468	26.210693	26.10675	26.087158	26.10675	26.12442	26.144012	26.14795	26.230316	26.31662	26.444092	26.540192	26.646088	26.77945	26.916748	26.991272	26.944214	26.76181	26.532349	26.204834	26.151855	26.122467	26.002808	25.881226	25.883179	25.900848	25.822388	25.84201	25.84201	25.84787	25.86554	25.861603	25.977325	26.206787	26.41272	26.47351	26.55783	26.600983	26.549988	26.357788	26.144012	26.006744	25.883179
0.21	26.273468	26.255829	26.267578	26.265625	26.204834	26.126373	26.038116	26.012634	26.014587	26.026337	26.206787	26.004791	25.687042	25.596832	25.40857	25.645874	25.896912	26.04007	26.134216	26.122467	25.947906	25.75766	26.279358	26.230316	26.083221	25.75766	25.410522	25.163422	25.143799	25.145752	25.202637	25.245789	25.247742	25.251678	25.251678	25.363464	25.49878	25.581146	25.68509	25.879242	26.032227	26.189117	26.314667	26.318573	26.289154	26.37741	26.5755	26.632355	26.600983
0.17	26.979492	27.03833	27.093262	27.130524	27.130524	27.083435	27.006958	27.012848	27.03244	27.03244	26.94223	26.799072	26.710815	26.59903	26.516663	26.432312	26.393097	26.402893	26.393097	26.391144	26.41272	26.530396	26.640228	26.783386	26.893219	27.006958	27.065796	27.130524	27.197205	27.279572	27.361938	27.473724	27.565918	27.605133	27.595337	27.565918	27.528656	27.465881	27.448242	27.442352	27.426666	27.3992	27.401154	27.29721	27.328613	27.385468	27.456085	27.51297	27.552185
0.72999996	26.349945	26.375458	26.359772	26.332306	26.263641	26.102844	25.963593	25.67923	25.76355	25.930267	25.987122	25.94986	25.953796	26.008698	26.004791	26.020477	26.122467	26.212677	26.275421	26.544098	26.546082	26.571564	26.489197	26.255829	25.998901	25.816498	25.337952	25.31836	25.10849	24.745667	24.92807	24.751556	24.186737	24.83786	24.710358	24.539734	25.086914	25.516449	25.543884	24.616241	24.237701	24.324005	24.631927	24.641724	25.18695	25.747864	26.128326	26.371521	26.475464
0.42999998	26.634369	26.758759	26.881104	27.015686	27.107452	27.199219	27.258331	27.309326	27.307281	27.258331	27.319519	27.260376	27.172699	27.038116	26.748566	26.355011	25.796295	25.50064	25.196808	25.11319	25.268188	25.555695	26.365204	26.501831	26.62622	26.77713	26.850525	26.956543	27.019775	27.054443	27.127838	27.186981	27.26242	27.280762	27.378662	27.26651	27.129883	27.058502	26.95044	26.811768	26.595642	26.442688	26.397858	26.459015	26.550781	26.673126	27.003448	27.162506	27.301178
0.17999999	25.239868	25.151031	25.135223	25.182617	25.326721	25.39975	25.58728	25.792572	25.930756	25.9505	25.875488	25.91101	25.77481	25.796509	25.857697	25.867584	25.845856	25.713623	25.674133	25.71164	25.806396	25.788635	25.63269	25.17276	24.882568	25.001007	25.318817	25.612946	25.737305	25.770844	25.806396	25.89917	25.997864	26.122223	26.187347	26.26828	26.266327	26.179474	26.053131	25.95642	25.946533	25.932709	25.89917	25.91101	25.835999	25.737305	25.713623	25.610962	25.62677
0.14999999	25.780731	25.794556	25.741241	25.583344	25.41159	25.279327	25.21222	25.149048	25.101685	25.0997	25.200378	25.295135	25.413574	25.403687	25.407654	25.429352	25.462921	25.474762	25.533966	25.585297	25.612946	25.610962	25.518188	25.526093	25.577423	25.599121	25.685974	25.660309	25.589264	25.480682	25.395813	25.334625	25.16681	24.925995	25.040497	24.843079	24.977325	25.12735	25.158936	25.180634	25.105621	24.910217	24.608185	24.566742	24.702942	24.922058	25.287231	25.352386	25.326721
0.65999997	25.271454	25.395813	25.447113	25.555695	25.650452	25.76297	25.845856	25.91101	25.962341	25.99588	25.958374	25.901154	25.828094	26.009705	25.94455	25.928772	25.912994	25.82022	25.741241	25.618866	25.528046	25.54779	25.599121	25.652435	25.650452	25.660309	25.770844	25.91101	26.057098	26.145905	26.17749	26.2229	26.248566	26.22882	26.248566	26.224884	26.138031	26.072876	25.84784	25.646484	25.385925	24.987183	24.509491	24.454224	24.505554	24.789795	25.168793	25.522125	25.668213
0.81	26.394623	26.331451	26.384766	26.424225	26.396606	26.25644	26.082733	25.68399	25.336578	25.091827	25.222076	25.267487	25.352386	25.567535	25.668213	25.832062	26.02945	26.250519	26.355164	26.39859	26.475555	26.617706	26.700592	26.651245	26.593994	26.41043	26.321594	26.270264	26.2229	26.163666	26.17157	26.163666	26.157745	26.04721	25.928772	25.871521	25.822174	26.244598	26.384766	26.550568	26.621643	26.641388	26.641388	26.505157	26.043274	25.832062	25.991943	26.163666	26.191315
0.17999999	26.390686	26.426208	26.503204	26.643341	26.856537	27.036163	27.196075	27.334229	27.355957	27.27304	27.239502	27.188171	27.150665	27.200012	27.095398	27.032227	26.998657	26.971039	26.927612	26.860504	26.751923	26.607819	26.568329	26.54663	26.524902	26.560455	26.657166	26.724274	26.77362	26.821014	26.826935	26.828888	26.742035	26.680847	26.556488	26.481476	26.447937	26.690735	26.641388	26.544647	26.412384	26.293976	26.179474	26.04129	25.71756	25.072083	24.774017	24.687164	24.604248
0.19	27.02829	26.996704	27.004578	26.996704	26.896027	26.94339	26.986816	27.020386	26.945374	26.888123	26.791412	26.769684	26.720337	26.663086	26.613739	26.556488	26.367004	26.367004	26.3591	26.418304	26.53479	26.592041	26.647308	26.615723	26.66507	26.7164	26.777588	26.779572	26.744019	26.734161	26.793365	26.751923	26.672974	26.597961	26.524902	26.497284	26.44989	26.349243	26.240662	25.997864	26.288025	26.234741	26.153809	26.057098	26.04721	25.926788	25.877441	25.861664	25.855743
0.19	26.34726	26.246582	26.138031	26.064972	26.019562	25.988007	25.95642	25.954437	26.059052	26.191315	26.370941	26.518982	26.607819	26.661102	26.72232	26.763763	26.771667	26.736115	26.68283	26.694672	26.617706	26.536774	26.471619	26.388702	26.355164	26.315674	26.291992	26.20514	26.13208	26.051147	25.88733	25.879425	25.76889	25.54187	25.324738	25.239868	25.249725	25.431335	25.601105	25.735321	25.897186	26.00772	26.051147	26.258423	26.13208	26.070892	25.986023	25.8656	25.53595
1.91	26.72818	26.856628	27.019775	27.103363	27.138031	27.131927	27.133942	27.111542	27.04831	26.97696	26.832184	26.748566	26.72818	26.713898	26.726135	26.720032	26.644562	26.556885	26.507965	26.4794	26.414154	26.361145	26.60788	26.654755	26.693512	26.752655	26.787323	26.82605	26.879059	26.917816	26.993256	27.117645	27.2359	27.295044	27.113556	27.19104	27.26242	27.309326	27.325623	27.368439	27.290985	27.160461	27.107452	27.131927	27.203278	27.170654	26.793427	26.273468	26.102173
0.77	26.120514	26.085846	26.340729	26.589508	26.791382	26.936157	27.064636	27.170654	27.233887	27.307281	27.354187	27.405151	27.399048	27.258331	27.282806	27.36029	27.397003	27.323578	27.135986	26.96878	26.832184	26.795471	26.838287	26.84439	26.84439	26.895386	26.942291	27.001404	27.072784	27.123749	27.21347	27.290985	27.36029	27.362335	27.321564	27.28894	27.223663	27.31543	27.07074	26.785278	26.583405	26.389679	26.242859	26.179657	26.055267	25.839142	25.698425	25.641327	25.777954
0.14999999	26.974915	26.942291	26.809723	26.738373	26.673126	26.58136	26.334625	26.181702	26.138885	25.969635	25.884003	25.753479	25.741241	26.195953	26.33258	26.487549	26.646606	26.791382	26.875	26.938202	26.993256	26.905579	26.569122	25.979828	25.657654	25.604645	25.590363	25.54956	25.325287	25.125427	24.87259	24.707428	24.709473	24.67276	24.67276	24.658478	24.611572	24.766571	24.831818	25.072418	25.129517	25.288574	25.40274	25.551605	25.64746	25.594421	25.639282	25.514923	25.3844
0.29999998	27.863281	27.904022	27.950897	27.944794	27.75531	27.66159	27.651398	27.669739	27.62082	27.57193	27.563782	27.584167	27.54953	27.262238	27.168518	27.427277	27.655487	27.836792	27.91626	27.91626	27.906067	27.77771	27.763458	27.979431	28.09555	28.297272	28.23816	28.156677	27.80014	27.082947	27.123718	27.247986	27.13388	26.881256	26.893463	27.007568	27.08908	26.61029	26.583801	26.716217	26.928131	27.119629	27.374298	27.547485	27.712524	27.89386	28.065002	28.14038	28.075165
0.31	27.009613	27.07074	27.152222	27.23169	27.305023	27.290771	27.23169	27.199097	27.168518	27.099274	27.02182	26.93219	26.877167	26.809937	26.724365	26.61029	26.441162	26.335236	26.259857	26.428955	26.512482	26.638794	26.740662	26.809937	26.917938	27.02182	27.097229	27.199097	27.292816	27.337646	27.303009	27.386536	27.345795	27.341705	27.237793	27.207245	27.152222	27.054443	26.966827	26.928131	26.899597	26.899597	26.846619	27.042206	26.98108	27.095184	27.243927	27.34375	27.443573
0.22999999	25.54065	25.554901	25.546753	25.569153	25.689362	25.64862	25.609894	25.516205	25.483582	25.448944	25.499878	25.616028	25.785126	26.047943	26.19873	26.210938	26.24356	26.204834	26.184448	26.168152	26.155945	26.206879	26.121307	26.251678	26.431	26.693817	27.015717	27.174652	26.938293	26.532867	26.208893	25.984802	25.846252	25.681213	25.978668	26.170197	26.422821	26.65918	26.824219	26.82013	26.736603	26.608246	26.42691	26.316895	26.296509	26.284302	26.08258	26.433014	26.754944
0.17	26.9057	26.862915	26.773285	26.710114	26.640839	26.640839	26.68158	26.665283	26.718262	26.742706	26.761047	26.742706	26.759003	26.856812	26.993317	27.052399	27.082947	27.017761	26.919952	26.714203	26.67752	26.691772	26.669373	26.626587	26.573608	26.53897	26.490082	26.477844	26.4758	26.522675	26.575653	26.353577	26.488037	26.583801	26.72641	26.848663	26.911804	26.995361	27.040161	27.095184	27.091095	27.036102	26.952576	26.862915	26.79773	26.7529	26.697876	26.640839	26.583801
0.17	25.471375	25.422455	25.381714	25.35318	25.33078	25.336884	25.345062	25.58139	25.565094	25.595642	25.605835	25.664917	25.703644	25.748444	25.774933	25.793274	25.827911	25.846252	25.899231	25.944061	25.911438	25.90738	25.90738	25.915527	25.864594	25.78717	25.556946	25.24115	24.731781	24.371155	24.342651	24.658447	24.654358	24.980347	25.202423	25.279846	25.349121	25.302277	25.118896	25.110748	25.255402	25.267609	25.338928	25.481537	25.436737	25.239105	25.074066	24.536194	24.477112
0.17	26.96872	26.93863	26.954681	27.004852	27.040985	27.022919	26.96872	26.788086	26.689728	26.65561	26.543213	26.390686	26.189972	26.077576	26.071564	26.137787	26.16388	26.179932	26.159851	26.212036	26.284302	26.376617	26.478973	26.559265	26.623505	26.669647	26.729889	26.812164	26.838257	26.876404	26.848297	26.996826	26.972748	26.898468	26.7901	26.599426	26.569305	26.57132	26.627502	26.659637	26.677704	26.661652	26.645569	26.603424	26.681702	26.731873	26.842285	26.9346	26.9888
0.21	26.950653	26.88443	26.765991	26.653595	26.557281	26.545227	26.525146	26.434845	26.521149	26.667664	26.858337	26.966705	27.032959	27.105194	27.147339	27.193512	27.1875	27.169434	27.105194	27.189484	27.22763	27.205566	27.085144	26.948639	26.844269	26.78006	26.595398	26.348541	26.306366	26.410736	26.40271	26.661652	26.737915	26.808136	26.90448	26.990814	27.046997	27.08313	27.145355	27.205566	27.26175	27.273804	27.231659	27.121246	27.03897	27.040985	27.012878	26.984772	26.866364
0.32999998	27.049011	26.878387	26.78006	26.613464	26.324432	26.08963	26.171906	26.248169	26.30838	26.338501	26.418793	26.49704	26.617462	26.683716	26.786072	26.892456	26.9888	27.049011	27.10318	27.159393	27.191498	27.1333	26.768005	26.808136	26.798126	26.792084	26.749939	26.701782	26.657623	26.577332	26.503082	26.374634	26.282288	26.21405	26.380646	26.42279	26.426819	26.501068	26.539215	26.583344	26.56128	26.406738	26.18396	25.71228	25.090088	24.847229	25.744385	25.838715	25.53366
0.22	26.350525	26.41275	26.444855	26.515106	26.575317	26.60141	26.519135	26.304382	26.25821	26.167877	26.009338	25.90094	25.67215	25.593872	25.348999	25.272736	25.144287	24.85727	24.905426	25.182404	24.835175	24.861267	24.76294	24.98169	25.242615	25.545685	25.75644	25.979218	26.17392	26.29834	26.334473	26.270264	26.394684	26.47699	26.523163	26.519135	26.434845	26.18396	25.872833	25.740387	25.589844	25.638031	25.758453	25.959137	26.095642	26.240143	26.30838	26.378632	26.366608
0.25	25.494537	25.719635	25.853485	25.92041	25.916351	25.877808	25.816986	25.77237	25.71762	25.681091	25.604034	25.451935	25.295776	25.095001	24.963165	24.906403	24.809052	24.790802	24.829315	25.046326	25.11731	25.226837	25.36676	25.535095	25.662842	25.770325	25.802765	25.825104	25.758148	25.72165	25.691254	25.743958	25.762238	25.82306	25.819	25.630402	25.391083	25.172058	24.871918	24.444	24.018127	24.018127	24.09317	24.437927	24.535278	24.583954	24.61435	24.760376	24.594086
0.14999999	25.343262	25.314545	25.337097	25.425323	25.396576	25.597626	25.76175	25.936127	26.094086	26.200745	26.274597	26.303314	26.305359	26.266388	26.217163	26.174072	26.124847	26.153564	26.1474	26.126892	26.028412	25.936127	25.849945	25.733032	25.622253	25.562744	25.56482	25.587372	25.689941	25.825348	25.839691	25.813019	25.985352	25.849945	25.76175	25.593536	25.642761	25.704315	25.733032	25.696106	25.595581	25.468384	25.384277	25.330963	25.277618	25.25711	25.294037	25.419159	25.5484
0.25	25.279663	25.412994	25.425323	25.460175	25.523773	25.579163	25.593536	25.583282	25.60788	25.696106	25.778168	25.835602	25.792511	25.671478	25.696106	25.747375	25.741241	25.720703	25.665314	25.628387	25.558655	25.493011	25.35147	25.285828	25.263245	25.519684	25.620209	25.722778	25.829437	25.893036	25.95456	26.007904	26.128937	26.200745	26.29306	26.346405	26.284851	26.30127	26.24588	26.184326	26.00998	25.790466	25.486847	25.259155	25.103241	25.390442	25.735077	25.884827	25.95047
0.11	25.790466	25.577118	25.583282	25.579163	25.558655	25.50943	25.468384	25.45813	25.41095	25.36789	25.330963	25.273499	25.244781	25.275543	25.337097	25.400696	25.4971	25.597626	25.671478	25.671478	25.724823	25.767914	25.806885	25.835602	25.884827	26.223297	26.124847	26.067413	26.065338	26.024323	25.934052	25.669434	25.394531	25.095032	24.883728	25.000671	25.185303	25.306335	25.435577	25.45813	25.55249	25.671478	25.80072	25.751495	25.71045	25.837646	25.909454	25.934052	25.786346
0.22	26.437561	26.53894	26.6221	26.693085	26.729584	26.76001	26.784332	26.82492	26.853302	26.869537	26.845184	26.794495	26.699158	26.703217	26.573425	26.465942	26.346283	26.30777	26.230682	26.163757	26.02182	25.894043	25.889984	25.940674	25.924469	26.076569	26.1232	26.208374	26.287476	26.34021	26.323975	26.281403	26.20636	26.025848	25.914337	25.806824	25.715576	26.0867	26.038025	25.987335	25.65271	25.648651	25.673004	25.67096	25.591858	25.289703	25.230865	25.391083	25.555359
0.11	25.581207	25.74533	25.735077	25.71457	25.8992	26.067413	26.243835	26.393585	26.506409	26.570007	26.613068	26.617188	26.598724	26.539215	26.516663	26.510498	26.459229	26.371002	26.280762	26.18637	26.108429	26.036621	25.970978	25.927917	25.884827	25.679688	25.712494	25.778168	25.929962	26.106384	26.286896	26.457184	26.58847	26.668457	26.680786	26.693085	26.662323	26.693085	26.672577	26.68283	26.711548	26.744354	26.78949	26.766937	26.666412	26.4859	26.24588	26.065338	25.964844
0.22999999	26.24176	26.334076	26.459229	26.567963	26.637695	26.658203	26.750519	26.768982	26.801819	26.779236	26.762817	26.812073	26.863342	26.908478	26.890015	26.803864	26.666412	26.54129	26.461273	26.463318	26.4859	26.520752	26.572052	26.574097	26.59665	26.63974	26.668457	26.705383	26.69104	26.68283	26.68692	26.621277	26.549469	26.531036	26.535126	26.479736	26.475616	26.39563	26.243835	26.178192	26.141266	26.153564	26.116638	25.999695	25.868408	25.765839	25.488922	25.671478	25.970978
0.26999998	25.786346	25.95456	26.059204	26.167938	26.282806	26.34845	26.39563	26.44693	26.43869	26.377167	26.204834	26.065338	26.016113	26.401794	26.455109	26.44693	26.377167	26.299225	26.182281	25.995605	25.854065	25.671478	25.495056	25.425323	25.464294	25.390442	25.50531	25.653015	25.790466	25.944305	26.05716	26.157654	26.233551	26.317657	26.377167	26.430511	26.410004	26.467438	26.4859	26.572052	26.600769	26.535126	26.500244	26.465363	26.422302	26.35254	26.311523	26.309479	26.29306
0.29	26.533081	26.479736	26.448975	26.307404	26.172028	25.98944	25.806885	25.624298	25.326843	25.353516	25.326843	25.35556	25.472504	25.843811	25.917633	26.061249	26.1474	26.227417	26.233551	26.266388	26.286896	26.23767	26.167938	26.128937	26.114594	25.985352	26.026367	26.032532	26.026367	26.020233	26.098175	26.122803	26.122803	25.716614	25.480713	25.581207	25.657135	25.936127	26.075592	26.192535	26.29306	26.036621	25.774048	25.95047	25.70224	25.486847	25.392487	25.051971	24.549347
0.83	25.821045	25.843353	25.912292	26.060333	26.236786	26.429443	26.484192	26.579498	26.569366	26.514618	26.52475	26.553162	26.585602	26.37265	26.370636	26.250977	26.009644	25.946777	25.92041	25.891998	25.790619	25.675018	25.597961	25.539154	25.494537	25.713531	25.711517	25.776428	25.82306	25.928528	26.10495	26.200287	26.273285	26.261108	26.269226	26.263153	26.212433	26.364532	26.285461	26.228668	26.226654	26.161743	26.00357	25.891998	25.76831	25.664886	25.63852	25.845367	25.973145
0.25	26.234741	26.27127	26.336151	26.445648	26.482178	26.583557	26.587616	26.609924	26.628174	26.530853	26.421326	26.407135	26.401031	26.317902	26.234741	26.139435	25.962982	25.8555	25.778442	25.644592	25.743958	25.743958	25.516815	25.557404	25.719635	26.015717	26.216492	26.348328	26.453766	26.480133	26.522736	26.571411	26.573425	26.569366	26.447693	26.360504	26.352386	26.22461	26.153625	26.133362	26.082642	26.070465	26.03601	26.023834	26.029907	26.135376	26.214478	26.346283	26.522736
0.16	26.48825	26.356415	26.328033	26.22055	26.171875	26.131317	26.0867	26.17392	26.186066	26.161743	26.139435	26.13742	26.121185	26.106995	26.115082	26.153625	26.255035	26.356415	26.425385	26.494324	26.67685	26.782318	26.853302	26.77826	26.668732	26.40512	26.250977	25.962982	25.709503	25.472198	25.650665	26.194183	26.27127	26.267181	26.236786	26.208374	26.248932	26.317902	26.480133	26.636292	26.764069	26.782318	26.737701	26.770142	26.636292	26.563293	26.439575	26.179993	25.979218
0.45999998	26.504486	26.526794	26.486237	26.443634	26.382782	26.305725	26.2388	26.346283	26.360504	26.425385	26.467987	26.463928	26.44162	26.330078	26.182037	26.031952	25.98529	25.812927	25.794678	25.821045	25.83319	26.011658	26.1232	25.849426	25.458008	25.236969	25.078766	25.332275	25.60202	25.673004	25.391083	25.944733	26.074524	26.106995	25.898102	25.642578	25.6669	25.794678	25.812927	25.593903	25.5513	25.506683	25.758148	25.839294	25.863617	25.940674	26.015717	26.13742	26.32196
0.84999996	26.22409	26.11972	26.017365	25.888916	25.822662	25.842743	25.864807	26.077576	26.115692	26.15384	26.218079	26.36258	26.515106	26.66565	26.776031	26.784058	26.761993	26.691742	26.637543	26.523163	26.480988	26.39267	26.189972	25.987244	25.846771	25.79657	25.734344	25.68216	25.631989	25.585846	25.551727	25.650055	25.794586	25.937073	26.157867	26.29834	26.440857	26.553253	26.60141	26.633545	26.635529	26.623505	26.543213	26.5372	26.48703	26.169891	25.664124	25.198456	25.100128
0.16	26.324097	26.389496	26.383362	26.389496	26.27707	26.15033	26.05014	26.223907	26.11148	25.925446	25.77417	25.671967	25.582	25.547241	25.600403	25.696503	25.716919	25.65561	25.610626	25.4982	25.500244	25.549286	25.55542	25.565643	25.565643	25.62085	25.714874	25.813019	25.87436	25.917267	25.907043	25.915222	25.851868	25.868195	25.882507	25.851868	25.753723	25.64743	25.598358	25.522736	25.46753	25.42868	25.430725	25.400055	25.479797	25.600403	25.70877	25.80075	25.880463
1.28	27.460724	27.487305	27.295135	27.14386	27.14795	27.115234	26.988495	26.841309	26.755432	26.692078	26.669586	26.655273	26.661407	26.64505	26.698212	26.747253	26.76361	26.734985	26.79837	26.961914	27.119324	27.219513	27.317627	27.41983	27.403473	27.264465	27.23584	27.20108	27.158173	27.158173	27.125458	27.11319	26.561218	25.999054	25.833466	26.26889	26.463104	26.33841	26.5878	26.501953	26.849487	26.724762	26.935333	27.284912	27.42392	27.399384	27.192932	27.260376	27.215424
0.14999999	26.403809	26.728851	26.67572	26.753387	26.845398	26.873993	26.857666	26.810638	26.89035	26.853577	26.888306	26.83722	26.690033	27.319672	27.237885	27.1091	27.010986	26.896484	26.669586	26.401764	26.187134	26.068542	26.05832	26.097168	26.199371	26.724762	26.810638	26.82904	26.937378	26.95169	26.900574	26.213715	25.573822	25.952026	26.148285	26.225952	26.183044	26.51831	26.503998	25.929535	25.600403	25.197662	24.786774	24.805176	25.08728	25.256958	25.281494	25.318298	25.39801
0.39999998	26.21164	26.826996	26.853577	26.822906	26.788147	26.720673	26.661407	26.544891	26.444702	26.393585	26.373138	26.438568	26.469238	26.14215	25.884552	25.776215	25.9234	26.140106	26.291382	26.450836	26.573486	26.634827	26.702301	26.718628	26.700226	26.71457	26.724762	26.773834	26.734985	26.683899	26.61847	26.536713	26.444702	26.193268	26.044037	25.772125	25.573822	24.866486	25.164978	25.445038	25.721008	26.062408	26.30774	26.340454	25.872284	26.131927	26.483551	26.516266	26.127838
0.17999999	26.839264	26.949646	26.998718	26.974182	26.884247	26.85971	26.843353	26.573486	26.205536	25.894775	25.806885	25.815063	25.907043	25.949982	25.980652	25.935669	25.663788	25.604492	25.819153	25.994965	26.097168	26.189178	26.270935	26.350677	26.33841	26.39972	26.389496	26.348633	26.39563	26.39563	26.36496	26.266846	26.201447	26.156464	26.091034	26.02359	25.858002	25.348969	24.850159	24.764282	25.064789	25.216064	25.541107	25.765991	25.937714	26.011322	26.021545	26.062408	26.23822
0.31	25.958374	25.966278	25.976166	25.98996	26.072876	26.149872	26.280151	26.376862	26.459778	26.509125	26.576233	26.643341	26.724274	26.781525	26.84076	26.860504	26.781525	26.80127	26.84668	26.821014	26.797333	26.809174	26.757843	26.686768	26.617706	26.58017	26.576233	26.570312	26.605835	26.738098	26.848633	27.008545	27.11316	27.241455	27.269104	27.15857	26.854553	26.68283	26.684814	26.457794	26.463715	26.694672	26.844696	26.822968	26.507141	25.599121	25.147095	25.2359	24.95758
0.12	25.543854	25.559631	25.571503	25.5932	25.53003	25.605042	25.715576	25.835999	25.930756	25.986023	26.03537	26.045227	26.0867	26.110382	26.094574	26.064972	26.027466	25.958374	25.91101	25.806396	25.53003	25.074036	24.748352	24.657532	24.823364	24.817413	24.768097	24.521332	24.473969	24.766113	25.018768	25.322754	25.599121	25.885345	26.078796	26.21698	26.288025	26.299896	26.260406	26.214996	26.161713	26.136047	26.108398	26.128143	26.138031	26.159729	26.138031	26.118286	26.027466
0.39999998	24.630463	24.704712	24.789032	24.881348	25.003784	25.166351	25.316895	25.367065	25.365051	25.290802	25.308868	25.330933	25.437317	25.387115	25.310852	25.168365	25.134247	25.148285	25.188446	25.232574	25.28476	25.300812	25.21051	25.31488	25.306854	25.391144	25.346985	25.365051	25.455383	25.469421	25.445343	25.4393	25.441315	25.467407	25.686188	25.710266	25.754425	25.78653	25.802612	25.730347	25.501526	25.130219	25.013824	25.130219	25.238617	25.244629	25.19043	25.232574	25.2948
0.59999996	26.074677	25.502289	25.477753	25.588135	25.806885	26.041962	26.20346	26.315918	26.385406	26.381317	26.393585	26.356812	26.279114	26.262756	26.270935	26.215729	26.11148	26.005188	25.847778	25.718964	25.639252	25.549286	25.473663	25.485931	25.522736	25.71286	25.80893	25.945892	26.097168	26.21164	26.326141	26.39972	26.393585	26.407898	26.411987	26.407898	26.39563	26.600067	26.550995	26.48764	26.46106	26.43039	26.36496	26.301605	26.262756	26.236176	26.213715	26.199371	26.187134
0.61	26.787872	26.737488	26.763702	26.785858	26.814087	26.7919	26.840302	27.007568	27.245422	27.380463	27.182922	26.783844	26.376709	26.636719	26.471436	26.157013	25.951447	25.85672	25.796234	25.632965	25.546295	25.584595	25.522125	25.62088	25.810333	25.673279	25.854706	26.080414	26.243683	26.350525	26.43515	26.620605	26.78183	26.951141	27.082153	27.140594	27.142609	26.866486	26.713318	26.491608	26.302155	26.308197	26.465393	26.525848	26.479523	26.52182	26.541992	26.53595	26.586334
0.16	26.951141	26.822144	26.717346	26.68509	26.677032	26.596405	26.533936	26.48758	26.447266	26.398895	26.374695	26.384766	26.408966	26.376709	26.48758	26.62262	26.773773	26.862457	26.95517	26.985413	27.021698	27.005554	26.973297	26.894714	26.808044	26.904785	26.862457	26.852386	26.810059	26.74759	26.68106	26.644775	26.626648	26.648804	26.616547	26.421051	26.358582	26.463379	26.41098	26.471436	26.38678	26.380737	26.368652	26.358582	26.247711	26.279968	26.283997	26.11267	25.971588
0.32999998	26.723389	26.729431	26.769745	26.789886	26.737488	26.66092	26.548035	26.479523	26.34848	26.308197	26.22757	26.267883	26.27594	26.42508	26.485565	26.57022	26.654846	26.701202	26.771759	26.818115	26.840302	26.882599	26.935028	26.945099	26.888672	26.640747	26.402924	26.052216	25.675323	25.614838	25.71762	25.80832	25.852661	25.903046	25.983673	26.023987	25.888947	25.741821	25.969574	26.239655	26.384766	26.566162	26.701202	26.731445	26.761688	26.668976	26.600433	26.390839	26.104614
0.24	24.443817	24.504272	24.572815	24.629242	24.721954	24.838867	24.921478	24.988007	25.086761	25.189575	25.108948	25.125061	25.078705	25.05655	25.040405	24.95575	24.715912	24.812653	24.947693	24.957764	25.102905	25.119019	25.227844	25.364899	25.475769	25.576538	25.671265	25.608795	25.522125	25.497955	25.546295	25.57251	25.562439	25.532196	25.522125	25.608795	25.687408	25.757935	25.778107	25.733765	25.641052	25.61081	25.592682	25.53421	25.453583	25.318573	25.3508	25.3125	25.457642
0.61	25.647095	25.576538	25.479797	25.22583	25.465698	25.4133	25.49591	25.632965	25.800262	25.892975	25.963531	26.048187	26.1409	26.193298	26.193298	26.152985	26.138885	26.080414	25.997803	25.96756	25.96756	25.91919	25.778107	25.59671	25.469727	25.395142	25.3125	25.262115	24.951721	24.87918	24.792511	24.933594	25.133118	25.322601	25.51004	25.735779	25.892975	25.925232	25.751892	25.639038	25.233917	25.046448	24.911407	24.967865	24.441803	24.26242	24.447845	24.457916	24.470001
1.48	25.983673	25.892975	25.830505	25.834534	25.87082	25.899017	25.897003	26.082428	26.187256	26.27594	26.364624	26.396881	26.441223	26.475464	26.51175	26.47345	26.43515	26.388794	26.30011	26.157013	26.1026	26.098572	26.048187	26.038116	25.923218	25.75592	25.667236	25.614838	25.743835	25.83252	25.901031	25.826477	25.899017	26.007874	26.1026	26.136871	26.152985	26.167084	26.197327	26.233612	26.294067	26.38678	26.360596	26.294067	26.219513	26.148956	26.070343	25.92926	25.826477
0.13	26.29004	26.1409	25.99173	25.965546	25.907104	25.951447	26.013916	26.215485	26.37268	26.51175	26.644775	26.725403	26.795929	26.860443	26.9068	26.922913	26.937042	26.953156	26.91687	26.890686	26.910828	26.97937	26.995483	26.846344	26.739502	26.644775	26.38678	26.288025	26.283997	26.283997	26.336395	26.52182	26.439178	26.469421	26.689117	26.797974	26.945099	27.01361	27.031769	26.928986	26.610504	26.654846	26.654846	27.154724	27.116425	26.876556	26.723389	26.550049	25.405212
0.35999998	26.271912	26.396881	26.495636	26.578278	26.65686	26.749603	26.824158	26.910828	27.001526	27.110382	27.096252	27.055939	26.961212	26.856415	26.82013	26.735474	26.638733	26.505707	26.404938	26.304169	26.18927	26.1167	26.056244	26.046173	26.036102	26.144928	26.241669	26.36261	26.523834	26.668976	26.850372	26.973297	27.070068	27.10434	27.132538	27.122467	27.059967	27.059967	26.999512	26.931	26.850372	26.763702	26.739502	26.620605	26.499664	26.239655	25.538239	25.451569	25.566467
0.11	25.874207	25.951385	25.969635	25.973724	26.016357	26.144318	26.286469	26.341309	26.33725	26.31897	26.381927	26.27835	26.195099	26.109772	26.02652	25.969635	25.969635	25.957458	25.896545	25.687347	25.470032	25.38675	25.415192	25.49237	25.595947	25.667023	25.701569	25.707672	25.754364	25.776703	25.815308	25.837646	25.829498	25.792969	25.721863	25.636566	25.250702	25.000885	24.704376	24.645477	24.503296	24.086945	23.965118	23.873718	23.932617	23.849335	23.75592	23.613739	23.692963
0.11	25.730011	25.689362	25.758423	25.864044	25.959503	26.134155	26.111816	25.979797	25.924957	25.945282	25.93512	25.878265	25.817322	25.977783	25.955444	25.961517	25.93106	25.845764	25.746246	25.662964	25.589874	25.530975	25.472076	25.451752	25.447693	25.62439	25.758423	25.84372	25.959503	26.034637	26.119934	26.156494	26.19101	26.22351	26.243835	26.233673	26.188995	26.073212	26.002136	26.020416	25.96762	25.817322	25.618286	25.425354	25.019165	24.87091	24.846527	24.978546	25.00293
0.22	26.038696	25.91684	25.7706	25.62033	25.699524	25.717804	25.756409	25.51471	25.618286	25.786865	26.00824	26.13211	26.130096	26.065094	26.02246	26.010284	26.014313	26.030579	26.028534	25.82138	25.683289	25.677185	25.628448	25.677185	25.736084	25.730011	25.64267	25.604065	25.530975	25.451752	25.226318	25.476135	25.667023	25.963562	26.195099	26.349426	26.41037	26.359589	26.294586	26.180878	26.08136	25.874207	25.874207	26.41037	26.371765	26.113861	25.819366	25.939178	25.892487
0.12	25.76654	25.823425	25.900604	26.034637	26.229614	26.329132	26.422546	26.394104	26.35147	26.284454	26.203217	26.08136	25.937164	25.97168	25.975739	26.038696	26.046814	25.996063	25.874207	25.780762	25.74826	25.73407	25.713745	25.719849	25.764526	25.744202	25.859985	25.98996	26.130096	26.268188	26.408325	26.48349	26.528168	26.55658	26.560638	26.566742	26.530182	26.532227	26.497711	26.412384	26.310852	26.164612	26.014313	25.9534	25.906677	25.904663	25.908722	25.902618	25.937164
0.37	25.878265	25.947296	26.089478	26.308807	26.532227	26.672363	26.761719	26.710938	26.599243	26.481445	26.796234	26.735321	26.749542	26.7211	26.696716	26.633759	26.609406	26.562683	26.566742	26.532227	26.463165	26.347412	26.034637	25.908722	26.040741	26.162598	26.16867	26.207275	26.361633	26.55658	26.767822	26.845001	26.84906	26.790161	26.769836	26.706879	26.668304	26.6297	26.583008	26.550507	26.503784	26.416473	26.339264	26.26413	26.19101	26.130096	26.215393	26.188995	26.162598
0.25	27.30194	27.228851	26.979034	26.560638	26.436768	26.507843	26.548462	26.503784	26.503784	26.509888	26.5383	26.580963	26.714996	26.759674	26.834839	26.871399	26.916077	26.914032	26.893738	26.838898	26.818573	26.77594	26.909973	26.792175	26.810455	26.800293	26.747498	26.670319	26.532227	26.416473	26.20929	26.024475	25.878265	25.91278	25.78891	25.725922	25.713745	25.811249	25.959503	25.963562	25.994019	26.067139	26.142273	26.286469	26.31491	26.4794	26.719055	26.845001	26.946533
0.12	25.771149	25.873291	25.945404	25.969421	25.957397	25.911346	25.859253	25.947388	25.911346	25.82721	25.775146	25.656982	25.520782	25.406616	25.328522	25.278442	25.204315	25.174286	25.200317	25.26242	25.304474	25.402618	25.490753	25.600891	25.72107	25.815216	25.86728	25.925354	25.8833	25.851257	25.815216	25.93338	25.861267	25.811188	25.783173	25.683014	25.56485	25.502747	25.500763	25.45871	25.4747	25.480713	25.508759	25.414642	25.412628	25.456696	25.476715	25.516785	25.54483
0.17999999	25.480713	25.58487	25.699036	25.86728	25.93338	25.873291	25.805176	25.821198	25.887299	25.951385	25.983429	26.055542	26.107635	26.117645	26.051544	25.929352	25.779144	25.679016	25.755127	25.98944	26.177734	26.255829	26.33194	26.456116	26.606323	26.540253	26.43808	26.440094	26.412048	26.450104	26.456116	26.482147	26.436096	26.450104	26.406036	26.436096	26.355988	26.12967	24.841827	25.018066	25.384583	25.751099	26.017487	25.582855	25.897308	25.703033	25.330505	25.308472	24.92392
1.1999999	25.947388	25.791168	25.889313	26.007477	26.251831	26.490173	26.588318	26.612335	26.654388	26.648407	26.622345	26.536224	26.446106	26.43808	26.376007	26.357971	26.394043	26.227783	26.10962	26.115631	26.12967	26.2258	26.26184	26.265839	26.26184	26.199738	26.133667	26.139679	26.159698	26.247833	26.390015	26.602325	26.780579	26.858704	26.804626	26.333954	26.394043	25.96341	25.815216	25.819214	25.518768	24.72165	24.605469	25.16629	25.432648	25.108185	24.703613	24.77771	24.980011
0.16	25.66098	25.384583	25.422638	25.35254	25.236359	25.288452	25.410614	25.12622	25.274445	25.286438	25.256409	25.12622	25.188293	25.246399	25.358551	25.472717	25.538818	25.56485	25.556824	25.47873	25.568848	25.652985	25.723083	25.709045	25.675018	25.634949	25.642944	25.69101	25.727081	25.783173	25.773132	25.815216	25.79718	25.79718	25.73108	25.596893	25.548828	25.498749	25.430664	25.346527	25.298462	25.248383	25.162262	25.26242	25.288452	25.276428	24.973999	24.79776	24.82779
0.16	26.999329	27.074493	27.062286	27.033875	26.987152	26.8125	26.455048	26.207275	26.442871	26.741425	26.818573	26.761719	26.633759	26.591125	26.587067	26.656097	26.712982	26.786102	26.820618	26.869354	26.92215	26.983093	27.05011	27.14151	27.184143	27.36084	27.30194	27.228851	27.165863	27.111053	26.968872	26.7211	26.16867	26.101654	26.156494	25.8031	25.799042	26.276337	26.51596	26.621582	26.729218	26.859192	26.92215	26.926239	26.97293	26.987152	26.983093	26.926239	26.84906
0.17999999	24.491364	24.477692	24.456238	24.516724	24.614288	24.624054	24.76065	24.85431	24.908966	24.94992	24.975311	25.00653	25.020172	25.035797	25.113861	25.203613	25.36557	25.238739	25.057251	24.903107	24.811401	24.811401	24.672852	24.534302	24.518677	24.553802	24.649414	24.676758	24.76651	24.778229	24.809448	24.793823	24.805542	24.944092	25.14508	25.223114	25.131409	24.96164	24.82309	24.725525	25.139221	25.03775	24.959686	24.893341	24.883575	24.885529	24.784058	24.711884	24.65918
0.16	25.506073	25.426086	25.316803	25.172394	25.018219	24.90506	24.787964	24.729431	24.672852	24.614288	24.998718	25.027985	25.102142	25.221191	25.328522	25.4534	25.56073	25.64267	25.732452	25.789032	25.818298	25.810486	25.845612	25.777313	25.712921	25.640717	25.533386	25.457306	25.310944	25.102142	24.881653	24.553802	24.165497	23.925476	24.360626	24.575287	24.764557	24.994812	25.221191	25.420227	25.55487	25.607544	25.619263	25.556824	25.414368	25.293365	25.550964	25.48462	25.414368
0.11	25.728546	25.712921	25.740234	25.74414	25.720734	25.802704	25.898315	26.031006	26.124664	26.21637	26.282715	26.341278	26.376404	26.378357	26.351013	26.27298	26.29248	26.202728	26.183197	26.07785	25.956848	25.822205	25.644623	25.461212	25.373383	25.31485	25.279724	25.281677	25.439728	25.59195	25.714874	25.804657	25.89441	25.988068	26.075897	26.112946	26.150024	26.224182	26.29834	26.360779	26.628113	26.618378	26.57544	26.49347	26.356873	26.198822	26.066132	25.962708	25.91977
0.24	26.661285	26.741302	26.633972	26.51883	26.368591	26.286621	26.269073	26.700317	26.649597	26.587128	26.446655	26.13443	25.86319	25.812439	25.767548	25.716827	25.759766	25.833923	25.792938	25.55487	25.492432	25.656342	25.929535	26.15393	26.286621	26.485687	26.579346	26.643738	26.53836	26.390045	26.384186	26.719849	26.596893	26.472015	26.284668	26.124664	26.031006	25.956848	25.865143	25.72464	25.4534	25.084595	25.12555	25.467041	25.266052	25.470947	25.790985	26.050507	26.212494
0.12	26.382233	25.915863	25.383148	24.965546	24.700165	24.711884	24.698212	24.95578	25.271912	25.521698	25.445587	25.634857	25.607544	25.607544	25.652435	25.632904	25.685608	25.740234	25.902222	25.982208	26.0271	26.011475	25.558777	25.506073	25.457306	25.355835	25.213379	25.108002	24.996765	25.082642	25.486572	25.710968	25.712921	25.777313	25.552917	25.69925	25.878784	25.810486	25.847565	25.85733	25.923676	25.980255	25.915863	25.64853	25.519745	25.547058	25.839752	25.500214	25.34607
0.11	26.308105	26.167603	26.114899	26.068085	25.937347	25.853424	25.892456	25.88269	26.07785	26.253448	26.358826	26.45639	26.57544	26.65155	26.715942	26.788147	26.838867	26.838867	26.797882	26.797882	26.751068	26.706177	26.612518	26.516876	26.43689	26.345184	26.282715	26.255402	26.265167	26.24176	26.2359	26.376404	26.46811	26.592987	26.747162	26.870087	26.975464	27.026215	27.055481	27.115967	27.100342	27.043762	26.936432	26.735443	26.73349	26.673004	26.811554	26.889618	26.87204
0.29	25.449493	25.324615	25.30899	25.385101	25.449493	25.379242	25.381195	25.143127	25.223114	25.351929	25.58023	25.712921	25.773407	25.82611	25.876831	25.966614	26.079773	26.171509	26.222229	26.261261	26.112946	25.99588	25.880737	25.777313	25.67389	25.683655	25.607544	25.50412	25.48462	25.58023	25.664154	25.960754	26.017334	26.099304	26.204681	26.255402	26.327606	26.38028	26.429077	26.475922	26.485687	26.46225	26.384186	26.388092	26.27884	26.194916	26.114899	26.048553	26.007599
0.34	25.849823	25.878265	26.042755	26.207275	26.304749	26.211334	26.06308	25.870148	25.559387	25.147125	24.844513	24.529694	24.529694	24.653595	24.858734	25.033386	25.212097	25.319733	25.41925	25.457855	25.392853	25.206024	25.206024	25.2182	25.360352	25.567535	25.746246	25.768585	25.646729	25.445648	25.348175	25.319733	25.370514	25.285217	25.228363	25.045563	24.822174	24.712494	24.79779	24.96231	24.933868	25.165405	25.354279	25.530975	25.662964	25.725922	25.815308	25.929047	26.018402
0.34	26.353485	26.585022	26.597198	26.554565	26.491608	26.440826	26.383972	26.298676	26.22351	26.16867	26.18695	26.176788	26.085419	26.178833	26.22351	26.290527	26.327087	26.33725	26.363647	26.39209	26.416473	26.388031	26.35553	26.353485	26.379913	26.668304	26.627686	26.60736	26.5708	26.599243	26.635803	26.692657	26.70282	26.696716	26.5708	26.444885	26.24179	26.471283	26.5708	26.763763	26.89981	27.003387	27.007477	27.007477	26.993256	27.017609	27.029816	27.035889	27.017609
0.35999998	25.57254	25.735687	25.77649	25.858063	25.962097	26.078339	26.176239	26.17218	26.11914	26.04367	26.04776	26.108948	26.192566	26.272125	26.355743	26.380219	26.339417	26.113007	25.747925	25.380798	25.329803	25.57254	25.849915	26.068146	26.192566	26.035522	25.9682	25.862152	26.072235	26.427124	26.655548	26.74936	26.804443	26.859497	26.86972	26.888062	26.91867	26.932922	26.64331	26.506653	26.282318	26.378174	26.386322	26.380219	26.245605	25.862152	25.44812	25.650024	25.609253
1.16	26.714691	25.907013	26.02124	25.713257	26.559692	26.800354	26.957397	26.365936	25.725494	25.31961	24.807678	24.85257	25.246185	25.374695	25.125854	25.607208	25.431793	25.739777	25.858063	25.988617	26.1008	26.341461	25.800964	25.888672	26.080383	26.298615	26.52298	26.67392	27.014526	26.9982	26.992096	26.959442	26.633118	25.970245	24.983093	24.864807	25.115662	25.431793	25.866241	26.11914	26.384277	26.439362	26.494415	26.54541	26.604553	26.66983	26.688171	26.57602	26.59436
0.17999999	26.861542	26.94925	26.963531	26.835022	26.733063	26.682068	26.612732	26.431183	26.314941	26.255798	26.210907	26.196655	26.188477	26.196655	26.184418	26.17218	26.39856	26.42508	26.51889	26.682068	26.800354	26.839111	26.837067	26.82077	26.826874	26.782013	26.712646	26.626984	26.739166	26.626984	26.54541	26.435272	26.353699	26.308807	26.253754	26.153809	26.129333	26.219086	26.2966	26.202759	26.32309	26.272125	26.396515	26.62497	26.82483	26.9003	26.851349	26.608643	26.506653
0.22999999	26.955353	26.941101	26.928864	26.934967	26.937012	26.975769	26.94925	26.898254	26.839111	26.751404	26.71878	26.622925	26.551544	26.467896	26.400604	26.337372	26.2966	26.261902	26.19461	26.094666	26.110992	26.208893	26.327179	26.445465	26.504608	26.555603	26.596405	26.59436	26.559692	26.555603	26.557648	26.62088	26.667786	26.659637	26.629028	26.547455	26.478119	26.390411	26.32309	26.259857	26.204803	26.184418	26.157898	26.131378	26.157898	26.261902	26.353699	26.37613	26.392456
0.48999998	25.736816	25.742798	25.698883	25.627014	25.553162	25.435364	25.343536	25.313599	25.243744	25.16388	25.090027	24.990204	24.880402	24.842468	24.818512	24.854462	24.76062	24.892365	25.018158	25.209808	25.351532	25.457336	25.507233	25.549164	25.535187	25.553162	25.58908	25.621033	25.742798	25.658966	25.34555	24.994202	24.784576	24.752625	25.068054	25.175842	25.103973	24.982208	24.938293	24.976227	25.111969	25.249725	25.393463	25.545166	25.666962	25.822662	25.970398	25.986359	25.780731
0.32	25.67044	25.737732	25.79483	25.837677	25.964142	26.04367	26.125275	26.106903	26.14975	26.125275	26.082428	26.0029	25.92334	25.886627	25.854004	25.807098	25.770355	25.658203	25.590881	25.531738	25.49707	25.499115	25.488922	25.505219	25.492981	25.548065	25.59497	25.662262	25.74997	25.84378	25.953949	26.01715	26.084473	26.137482	26.186432	26.1987	26.245605	26.341461	26.188477	25.943726	25.476654	25.205414	25.105469	25.034088	25.005524	24.970856	24.958618	25.029999	25.187042
0.22	25.833588	25.815247	25.762207	25.707153	25.770355	25.6745	25.59903	25.543976	25.480743	25.403229	25.356323	25.335938	25.335938	25.344086	25.370605	25.413452	25.582733	25.615356	25.64798	25.688782	25.733673	25.77649	25.823395	25.911102	25.97638	26.02124	26.076324	26.090576	26.066101	25.992676	25.99472	25.984528	25.9682	25.929474	25.858063	25.770355	25.580688	25.460358	25.44403	25.423645	25.439972	25.39917	25.47464	25.654114	25.849915	26.02533	26.210907	26.1987	26.17218
0.12	25.909058	26.14566	26.22113	26.078339	25.94577	25.913147	25.984528	26.237427	26.04776	25.90091	25.839722	25.792816	25.684723	25.629639	25.54602	25.427704	25.264557	25.329803	25.441986	25.556213	25.54602	25.609253	25.698975	25.819305	25.911102	26.000854	25.890717	25.837677	25.737732	25.609253	25.441986	25.986572	25.898865	25.752014	25.705109	25.733673	25.835632	25.878479	25.911102	25.92743	26.004913	26.1008	26.210907	26.278229	26.343506	26.327179	26.306793	26.253754	26.284332
0.14999999	25.704865	25.62503	25.579102	25.569122	25.535187	25.457336	25.337555	25.353516	25.5372	25.730835	25.900513	25.998322	26.066223	26.13208	26.156036	26.189972	26.20993	26.215942	26.182007	26.098145	26.066223	26.036255	26.000336	25.952423	25.788727	25.718842	25.623016	25.644989	25.63501	25.704865	25.746796	26.05423	26.207947	26.345703	26.523376	26.645142	26.699036	26.784882	26.844788	26.838776	26.76892	26.609222	26.461487	26.361664	26.315765	26.213928	26.233917	26.227905	26.25586
0.19	25.780304	25.74228	25.922394	25.992401	25.950409	25.780304	25.60019	25.396088	25.320038	25.592194	25.754303	25.866364	25.902374	26.086456	26.072449	26.034454	25.942383	25.852325	25.704254	25.532166	25.312042	25.13797	24.867798	24.591644	24.499603	24.551636	24.743744	25.02591	25.322052	25.572174	25.764282	25.894379	25.99643	26.034454	26.028442	25.898376	25.800323	25.958405	25.93637	25.912384	25.784302	25.446136	25.087921	24.75174	24.805786	24.673706	24.453583	24.379547	24.36554
0.16	26.968536	26.982513	26.938599	26.898682	26.960571	26.932617	26.9346	26.938599	26.83081	26.71103	26.451508	26.042267	25.629028	25.63501	25.724854	25.714874	26.313751	26.351685	26.399597	26.43155	26.501404	26.495422	26.539337	26.573273	26.625183	26.687073	26.736969	26.728973	26.83081	26.79486	26.870728	26.920624	26.948578	26.906647	26.53534	25.814667	25.409424	25.299622	25.209808	25.201813	25.273682	25.361511	25.51123	25.856598	26.032288	26.257843	26.467468	26.715027	26.956573
0.22	25.886536	25.910492	25.926483	25.792725	25.688904	25.577118	25.287659	24.880402	24.740662	24.79654	25.463318	25.643005	25.86258	25.960419	25.994354	26.032288	25.960419	25.838623	25.752777	25.71286	25.808685	25.874573	26.074188	25.98236	25.95642	25.944427	25.840637	25.72284	25.613037	25.491272	25.34555	25.279663	25.325592	25.393463	25.664948	25.788727	25.912506	26.032288	26.130096	26.227905	26.29779	26.299774	26.241882	26.211945	26.225922	26.247864	26.040253	26.032288	26.07022
0.13	26.471466	26.647125	26.75296	26.748962	26.707031	26.619202	26.517365	26.429535	26.243896	25.97638	26.078186	25.996338	26.012299	25.946442	25.77475	25.621033	25.503265	25.489288	25.301636	25.111969	24.830505	24.574951	25.251709	25.531189	25.808685	26.150055	26.429535	26.573273	26.591248	26.355682	26.02829	25.980377	26.040253	26.088165	26.166016	26.082184	26.118134	26.140076	26.15805	26.11612	25.784729	25.832642	25.535187	25.631012	25.501251	25.213776	25.313599	25.349518	25.812683
0.13	27.273987	27.28595	27.309906	27.30194	27.293945	27.252014	27.202118	27.186157	27.178162	27.118256	27.03244	27.092316	27.012482	26.874725	26.673096	26.563293	26.643158	26.854767	26.994507	26.802856	26.800873	26.898682	26.958557	26.998505	27.046417	27.090332	27.132233	27.216095	27.248016	27.242035	27.206116	27.092316	27.088318	27.086334	27.002472	26.834808	26.647125	26.581268	26.465485	26.351685	25.932465	25.710876	26.164032	26.172028	26.471466	26.643158	26.543335	26.824799	26.880707
0.37	25.145966	25.310059	25.406097	25.45813	25.502167	25.536163	25.516144	25.500153	25.45813	25.426117	25.348053	25.352081	25.348053	25.334076	25.252014	25.185974	25.12796	25.0419	24.981873	24.983856	25.03189	25.06192	25.244019	25.298035	25.348053	25.38208	25.414093	25.41211	25.396088	25.414093	25.424103	25.434113	25.434113	25.444122	25.302032	25.334076	25.364075	25.370087	25.312042	25.179962	24.98587	24.839783	24.735748	24.657684	24.601654	24.547638	24.58966	24.58966	24.53363
0.28	26.148499	26.218536	26.214539	26.158508	26.094482	26.06845	26.020416	25.968414	25.83432	25.700256	25.586212	25.474152	25.38208	25.308044	25.256012	25.21399	25.32605	25.388092	25.48413	25.606201	25.746277	25.858337	25.992401	26.08847	26.196533	26.270569	26.290588	26.302582	26.3526	26.398651	26.432648	26.452667	26.24054	25.932373	25.680237	25.532166	25.464142	25.31604	25.161957	24.961853	25.302032	25.47815	25.572174	25.786316	25.982422	26.216522	26.380615	26.49469	26.44867
0.82	25.396088	25.492157	25.540161	25.608215	25.720276	25.842346	25.954407	26.048431	26.106476	26.132477	26.150513	26.138489	26.092468	26.1185	26.086456	26.064453	26.01242	25.962402	25.918365	25.83432	25.662231	25.466125	25.276031	24.961853	24.881805	25.217987	25.516144	25.782318	25.988403	26.158508	26.224548	26.128479	26.072449	26.07846	26.132477	26.22055	26.282562	26.30658	26.110474	25.612213	25.254028	25.244019	25.55017	25.766296	25.770294	25.704254	25.720276	25.882355	25.942383
24.46	27.10318	27.325989	27.358093	27.378174	27.340027	27.259735	27.16742	26.9888	26.824219	26.776031	26.794098	26.71582	26.340485	26.420776	26.543213	26.7901	27.16742	27.307922	27.334015	27.299896	27.346039	27.42633	27.522675	27.590912	27.52066	27.089142	26.990814	27.000824	26.990814	26.992798	26.982758	26.896454	26.778046	26.739899	26.77002	26.812164	26.782074	26.908508	27.036957	27.253723	27.414307	27.56482	27.464478	27.323975	27.09317	26.115692	26.350525	26.40271	26.071564
7.14	26.732056	26.857208	27.002838	27.13208	27.148499	27.117706	27.103363	27.054138	26.978241	26.871552	26.88797	26.877716	26.87564	26.838715	26.736176	26.705383	26.582306	26.500244	26.422302	26.424347	26.44281	26.43869	26.432556	26.590515	26.684875	26.783356	26.822327	26.816162	26.748474	26.771027	26.771027	26.758728	26.73822	26.74231	26.58847	26.621277	26.715637	26.762817	26.807953	26.830536	26.791534	26.775146	26.791534	26.799744	26.816162	26.803864	26.848999	26.721802	26.563843
3.9199998	26.885925	26.697174	26.63565	26.703339	26.69513	26.680786	26.654114	26.625397	26.563843	26.508453	26.4859	26.436646	26.38742	26.375122	26.354584	26.34024	26.362793	26.457184	26.586395	26.69513	26.814117	26.928986	27.004883	27.017212	27.023346	26.93106	26.88385	26.709503	26.970032	26.92694	26.842834	26.676666	26.479736	26.20691	26.018158	25.90329	25.985352	26.10434	26.15152	26.1474	26.13919	26.266388	26.39972	26.471527	26.4982	26.496155	26.4859	26.654114	26.838715
2.1699998	26.1586	26.204834	26.23294	26.36557	26.560486	26.77948	26.90207	27.048737	27.159271	27.233612	27.17331	27.0206	26.926178	26.664948	26.624786	26.747345	26.249023	25.461365	25.407135	25.66632	25.975769	26.120422	25.706512	25.871277	25.93155	25.387024	26.029999	26.520294	26.753387	26.944244	27.17331	27.362213	27.36621	27.161255	26.952301	26.863892	26.938232	27.19342	27.305939	27.317993	27.309967	27.026642	26.982422	26.954315	26.972382	26.990479	26.97641	26.888	26.405762
0.89	27.111908	27.16684	27.223785	27.221771	27.187164	27.154633	27.1221	27.034607	26.998016	26.975616	26.908508	26.804749	26.753906	26.717285	26.650177	26.621674	26.613556	26.613556	26.61966	26.66034	26.698975	26.757965	26.851532	26.902405	26.983765	27.093597	27.172943	27.20752	27.201416	27.174957	27.097687	26.955292	26.949188	26.932922	26.906464	26.88205	26.819	26.757965	26.84137	26.91867	27.048859	27.020386	26.898346	27.201416	27.34787	27.386536	27.10785	27.06717	26.015503
6.95	25.594208	25.476135	25.424103	25.42212	25.456116	25.588196	25.76828	25.932373	26.020416	26.086456	26.146515	26.242554	26.29657	26.324585	26.314606	26.312592	26.106476	26.110474	25.990417	25.93637	25.87436	25.776306	25.738281	25.720276	25.724274	25.790314	25.80832	26.00241	26.172516	26.324585	26.488678	26.490692	26.380615	26.354614	26.384613	26.416656	26.44867	26.37262	26.46466	26.480682	26.360626	26.566742	26.414642	26.09848	26.288574	26.322601	26.216522	26.360626	26.080475
4.22	26.64804	26.632355	26.567657	26.477448	26.493134	26.50882	26.465668	26.40683	26.314667	26.179321	26.020477	25.765503	25.465454	25.045746	24.975128	25.071228	25.377197	25.614502	25.828278	26.020477	26.187164	26.267578	26.346039	26.375458	26.381317	26.359772	25.928284	25.496826	25.247742	25.249695	25.261475	25.471313	25.65567	25.918488	26.055756	25.83612	25.177155	25.273254	25.298737	24.898651	25.155579	24.418152	24.48288	24.839813	24.990814	25.220276	25.496826	25.724335	25.898865
10.58	27.0094	27.055664	27.176392	27.264923	27.337341	27.357452	27.365509	27.34137	27.260895	27.242767	27.254852	27.256866	27.250824	27.124054	27.112	27.065735	27.047607	26.938965	26.874603	26.830322	26.751862	26.703583	26.683472	26.701569	26.665344	26.623108	26.65329	26.701569	26.782043	26.88263	26.953064	27.031525	27.0094	27.069733	27.13211	27.2146	27.242767	27.371552	27.297089	27.250824	27.254852	27.278992	27.276978	27.278992	27.266907	27.30716	27.31723	27.24881	27.186432
2.51	25.8638	26.064514	26.11267	26.237122	26.323395	26.361542	26.299316	26.200989	26.034393	25.89392	25.626984	25.305878	25.287811	25.169403	25.299866	25.506561	25.731354	25.827698	25.930054	25.94809	25.920013	25.91397	25.877869	25.821655	25.745392	25.63501	25.747406	25.956146	26.100647	26.182922	26.204987	26.124725	26.07254	26.02237	25.915985	25.946106	25.962158	25.77951	25.831696	25.85379	25.548706	25.400208	25.297852	25.199493	25.109192	24.938599	24.75998	24.641571	24.603424
3.8899999	25.856567	25.858582	25.904846	25.967224	25.969208	25.957153	25.973236	25.98935	26.013489	25.969208	25.969208	25.743896	25.75998	25.749908	25.733826	25.757965	25.705658	25.625183	25.373688	25.19867	25.20871	25.263031	25.206696	25.347534	25.47229	25.576904	25.631226	25.452148	25.375702	25.401855	25.655365	26.061768	26.36557	26.36557	25.623169	25.395813	25.488373	25.820343	26.108063	26.110046	25.836426	25.363647	24.985382	24.605133	24.629272	24.756042	25.518555	25.548737	25.77005
8.01	26.503204	26.234741	26.051147	25.926788	25.84784	25.792572	25.721497	25.75705	25.680054	25.685974	25.76889	25.897186	26.039307	26.252502	26.434113	26.568329	26.708496	26.830872	26.94339	27.010498	27.014465	26.884186	26.856537	26.7164	26.58017	26.426208	26.351196	26.374908	26.374908	26.31369	26.258423	26.272247	26.295929	26.293976	26.473602	26.663086	26.832855	27.010498	27.13684	27.251343	27.334229	27.428986	27.450714	27.194092	27.109222	26.990753	26.94339	25.877441	25.563599
0.37	26.641144	26.697052	26.7789	26.870728	26.95456	26.978516	26.962555	26.920624	26.90866	26.828796	26.76892	26.862732	26.90866	26.906647	26.844788	26.76892	26.719025	26.707031	26.719025	26.60321	26.481445	26.315765	26.42154	26.553314	26.595245	26.607208	26.57727	26.581268	26.545319	26.407593	26.217926	26.319733	26.04425	26.221924	26.331726	25.541168	25.579102	25.611053	24.81253	24.756622	25.149902	25.17984	25.052094	25.080048	25.093994	25.159882	25.627014	26.040253	26.205963
5.8599997	25.784302	25.89508	25.95047	25.975098	25.98944	26.022278	26.024323	26.018158	25.979187	25.962769	25.925842	25.864319	25.80893	25.798676	25.813019	25.849945	25.864319	25.975098	26.15561	26.315613	26.483826	26.549469	26.373077	26.364868	26.34433	26.264343	26.14331	26.124847	26.264343	26.227417	26.20279	25.810974	25.80893	25.833527	25.70224	25.183258	25.248901	25.558655	25.774048	25.845856	25.090942	25.376068	25.593536	25.328888	25.349396	24.809906	24.82425	25.437622	25.944305
0.88	27.467896	27.502472	27.516693	27.42923	27.30719	27.252258	27.158691	27.0997	27.028503	26.945099	26.80069	26.650177	26.489471	26.340973	26.14978	26.007385	25.96466	25.999237	26.14978	26.255554	26.269775	26.322662	26.55661	26.812897	26.991913	27.073273	27.105804	27.073273	27.242096	27.142426	27.069183	26.98172	26.833221	26.804749	26.296234	26.14978	26.277924	26.0094	25.82022	26.107056	26.43863	26.513885	26.764069	27.006134	27.105804	27.197357	27.278717	27.358063	27.356018
4.77	27.130524	27.240356	27.310944	27.336456	27.33252	27.30899	27.240356	27.02658	26.969696	26.861847	26.740234	26.616669	26.487244	26.375458	26.265625	26.218536	26.21463	26.228363	26.206787	26.122467	26.185211	26.285248	26.391144	26.495087	26.56372	26.632355	26.740234	26.812805	26.777496	26.736298	26.661774	26.632355	26.612762	26.579407	26.493134	26.361725	26.32248	26.314667	26.277374	26.306793	26.302887	26.32248	26.340149	26.420563	26.481354	26.59903	26.769653	26.918701	27.056
2.8	23.686157	23.670135	23.664124	23.710205	23.73822	24.016632	24.55539	24.973999	25.328522	25.538818	25.739105	25.897308	26.051544	26.12564	26.159698	26.085602	25.979431	25.987457	26.047546	26.045532	25.969421	25.829224	25.546814	25.264404	24.957977	24.823792	24.629517	24.42923	24.595459	24.7016	24.957977	25.316498	25.608917	25.662994	25.482727	25.348541	25.370575	25.436676	25.530792	25.713043	25.236359	25.066132	24.879852	24.615479	24.687592	24.881866	24.85382	24.363129	24.032654
1.5999999	26.394867	26.257782	26.124786	26.088501	26.048187	26.066315	26.098572	26.219513	26.380737	26.523834	26.66092	26.735474	26.793915	26.846344	26.8685	26.858429	26.872528	26.912842	26.902771	26.924927	26.985413	27.049896	26.995483	26.723389	26.529907	26.392853	26.217499	26.104614	26.169098	26.205383	26.215485	26.417023	26.320282	26.406952	26.66092	26.795929	26.933014	27.001526	27.047882	26.918884	26.552063	26.523834	26.572235	27.13858	26.99347	26.703217	26.68106	26.350525	25.197632
13.889999	26.84433	26.441223	26.34848	26.15097	25.987701	25.425385	25.32663	25.816406	26.217499	26.576263	26.74759	26.846344	26.937042	27.031769	27.120453	27.205109	27.317963	27.41269	27.47116	27.469147	27.477203	27.434875	27.295807	27.229279	27.182922	27.068054	26.98944	26.918884	26.834229	26.731445	26.614532	26.588348	26.600433	26.626648	26.481537	26.550049	26.666962	26.7919	26.850372	26.8544	26.973297	27.15268	27.229279	27.213165	27.22525	27.209137	27.136566	26.999512	26.71936
3.1999998	26.05423	26.007874	25.925232	25.894989	25.790192	25.600739	25.493896	25.772064	25.955475	26.120728	26.239655	26.31424	26.34848	26.336395	26.25174	26.146942	25.888947	25.44754	25.171417	25.28833	25.151276	25.157318	25.284302	25.64508	25.909119	25.961517	25.83252	25.715607	25.455597	25.002106	24.949707	25.576538	25.649109	25.667236	25.407257	25.441498	25.49997	25.651123	25.751892	25.888947	25.945404	25.897003	25.727722	26.34848	26.406952	26.320282	25.852661	25.570496	25.286316
0.52	25.347382	25.238678	25.28415	25.28415	25.207062	25.258453	25.11615	25.096405	25.131958	25.22879	25.392822	25.598358	25.75647	25.886902	25.946198	25.956085	25.878998	25.845398	25.788086	25.754486	25.71695	25.667542	25.531158	25.325653	25.18335	25.068726	24.99759	25.072662	25.297974	25.331573	25.416534	25.462006	25.550934	25.68927	25.886902	26.050934	26.171478	26.214966	26.214966	26.214966	26.242645	26.137909	26.078613	25.877014	25.629974	25.361206	25.12207	24.68335	24.523254
0.37	26.289124	26.110046	25.96521	25.806244	25.601044	25.43808	25.456177	25.279144	25.256989	25.285156	25.250977	25.470276	25.768036	26.039642	26.192535	26.258942	26.244843	26.17041	26.172424	26.192535	26.186523	26.106049	26.21872	26.226746	26.244843	26.14627	25.842468	25.510498	25.562805	25.385773	25.248962	25.27713	25.42398	25.333466	26.100006	26.224731	26.339417	26.456116	26.522491	26.598969	26.659332	26.71164	26.719666	26.68747	26.641205	26.558716	26.466156	26.488312	26.53659
3.58	25.085083	25.42569	25.499115	25.654114	25.819305	25.951904	26.041626	26.064056	26.019196	26.057953	26.039581	26.082428	26.12323	26.384277	26.357758	26.359802	26.39447	26.339417	26.32309	26.227234	26.17218	26.098755	26.106903	26.131378	26.151764	26.306793	26.327179	26.361847	26.386322	26.210907	25.627594	25.554169	25.89682	26.139526	26.416931	26.478119	26.535217	25.933533	25.715302	25.601074	25.30127	24.813812	24.34674	24.14685	23.975525	24.142792	24.263123	25.439972	26.255798
5.2599998	25.8107	25.714874	25.615051	25.68692	25.545166	25.7388	25.493256	25.028137	24.98819	25.125946	25.818665	25.830658	25.900513	25.988373	25.86856	25.692902	25.559143	25.633026	25.724854	25.724854	25.629028	25.63501	26.036255	26.182007	26.37564	26.519379	26.651123	26.689056	26.685059	26.68106	26.523376	26.361664	26.128082	25.902527	26.178009	26.14206	25.970398	25.682922	25.499268	25.569122	25.7388	25.694885	25.533203	25.425385	25.157898	24.970245	24.622864	24.842468	25.068054
1.12	25.380127	25.26773	25.323944	25.34201	25.297852	25.167389	25.17743	25.046967	25.0289	25.059021	25.036926	25.105164	25.205536	25.538696	25.552734	25.618958	25.773499	25.922028	26.026367	26.076569	26.110687	26.104645	26.090607	26.070526	25.994263	25.825684	25.827698	25.87384	25.867828	25.771484	25.717316	25.651062	25.598907	25.60492	25.653076	25.711273	25.791565	25.737366	25.91397	26.078552	26.15683	26.19696	26.138763	26.160858	26.080566	26.08258	26.152802	25.966156	25.771484
2.81	24.880676	25.0354	25.067535	25.057495	24.854553	24.977112	25.077576	25.200165	25.284546	25.196136	25.115753	25.063507	24.804321	24.796295	24.856567	24.850525	24.60138	24.68576	24.822418	24.80835	24.553162	24.183441	24.016663	23.918213	23.968445	24.02069	24.135223	24.177399	23.894104	23.99054	24.070923	24.068909	24.058868	24.048798	24.201508	24.332123	24.320068	24.20755	24.157318	24.265808	24.31604	24.605408	24.993195	24.989166	24.92688	24.959045	24.884705	24.41452	24.032745
0.87	27.55307	27.639496	27.669617	27.629425	27.691742	27.639496	27.611359	27.51892	27.382294	27.159271	26.950287	26.63684	26.413788	26.337433	26.265106	26.31131	25.8974	25.94159	26.162628	26.377625	26.602661	26.785522	26.936218	27.133148	27.205475	27.209503	26.87796	26.540375	27.161255	27.092957	26.586609	26.391693	26.200806	25.999878	25.54776	25.033386	24.816376	24.800293	24.979126	25.22226	25.39505	25.248383	24.83847	25.057495	25.37497	25.776825	25.889374	26.017944	24.965057
0.84	25.96466	25.986115	26.025146	26.023193	26.042694	26.07785	26.038818	26.056366	26.144196	26.231995	26.274933	26.313934	26.343231	26.360779	26.34909	26.257355	26.259308	26.173462	26.068085	25.96466	25.835846	25.75586	25.656342	25.552917	25.492432	25.385101	25.164581	24.91092	24.922607	24.998718	24.96164	25.027985	25.25241	25.523651	25.820251	25.966614	26.075897	26.144196	26.169556	26.161743	26.243713	26.239807	26.265167	26.286621	26.312012	26.325653	26.13443	25.810486	25.613403
0.74	25.685608	25.457306	25.527557	25.595856	25.656342	25.728546	25.787079	25.861237	25.943176	25.949036	25.96466	25.931488	25.923676	25.736359	25.78122	25.830017	25.843658	25.808533	25.77536	25.736359	25.709015	25.703156	25.712921	25.748047	25.804657	25.736359	25.89441	26.042694	26.114899	26.07785	26.062225	26.107117	26.189056	26.300293	26.388092	26.423218	26.397858	26.26712	26.306152	26.18515	26.01538	25.822205	25.746094	25.570465	25.004578	24.524536	24.668945	25.22702	25.545105
3.37	26.259064	26.17871	26.224915	26.245026	26.305298	26.389679	26.496185	26.578552	26.584595	26.574554	26.544403	26.351501	26.154602	27.113037	27.12912	27.141174	27.13916	27.032684	26.928192	26.801605	26.433899	26.180695	26.243011	26.325378	26.397736	26.648895	26.80362	26.890015	26.831726	26.739319	26.646881	26.590607	26.57254	26.610718	26.664948	26.783508	26.859863	27.102997	27.265747	27.388336	27.322021	27.09497	26.69107	26.2229	26.12445	26.154602	26.253052	25.716553	25.37497
2.57	26.740875	26.694702	26.6044	26.508057	26.353516	26.29129	26.321411	26.295319	26.259186	26.1167	25.96817	25.88388	25.885895	25.903961	25.926025	25.922028	25.93808	26.054474	26.170868	26.299316	26.409698	26.443817	26.487976	26.512054	26.538147	26.596344	26.666595	26.612427	26.572266	26.55423	26.546173	26.447845	26.323395	26.219055	26.134766	26.040436	25.942078	25.903961	25.930054	25.986237	26.134766	26.323395	26.552216	26.748901	26.801056	26.736847	26.672638	26.562225	26.361542
0.62	25.633026	25.654968	25.652985	25.57312	25.55716	25.497253	25.375488	25.159882	24.982208	24.794556	24.644836	24.574951	24.576965	24.63086	24.664795	24.64682	24.696747	24.792572	24.914337	25.046082	25.18982	25.369507	25.567139	25.682922	25.688904	25.646973	25.561157	25.335571	25.519226	25.477295	25.451355	25.34555	25.133942	24.968231	24.76062	24.557007	24.521057	24.537018	24.586945	24.602905	24.7706	24.898376	25.131927	25.525208	25.82666	25.856598	25.435364	25.070038	24.844452
0.21	26.401733	25.732635	25.684418	25.905426	26.218903	26.281189	26.315338	26.285187	26.152588	25.933563	26.807617	26.825714	26.78955	26.68103	26.427856	26.196777	25.883331	25.893372	26.20282	26.470062	26.459991	26.468048	26.839783	26.85785	26.904083	26.964355	26.978424	26.910095	26.865906	26.80362	26.811646	26.883972	26.952301	26.992493	26.980438	26.94226	26.888	26.791534	26.689056	26.516266	26.373596	26.128479	25.756744	25.42923	25.45935	25.63617	25.835114	26.04007	26.19278
1.87	26.339325	26.423218	26.553986	26.633972	26.530548	26.263214	26.10321	26.054413	26.087585	26.130524	26.678864	26.614471	26.466156	26.120758	25.83197	25.77536	25.726593	25.630981	25.66806	25.7305	25.732452	25.64267	25.521698	25.619263	25.884644	26.14029	26.352966	26.46811	26.62033	26.700317	26.70813	26.581299	26.552032	26.577393	26.667145	26.534454	26.390045	26.200775	26.02124	25.892456	25.830017	25.712921	25.439728	25.109955	24.901154	25.147034	25.234833	24.996765	25.324615
0.44	25.620209	24.803741	24.526794	24.789368	25.21402	25.591461	25.888947	25.938171	26.00998	26.182281	26.323822	26.34433	26.336151	26.307404	26.336151	26.393585	26.479736	26.467438	26.4346	26.366913	26.280762	26.247925	26.24588	26.28897	26.34024	26.598724	26.629486	26.670502	26.713593	26.777191	26.799744	26.848999	26.863342	26.871552	26.814117	26.74231	26.63153	26.559753	26.572052	26.576141	26.549469	26.533081	26.469482	26.377167	26.286896	26.227417	26.157654	26.069458	25.975098
0.44	25.679749	25.601685	25.613403	25.683655	25.74414	25.792938	25.83197	25.867096	25.880737	25.915863	25.947083	25.968567	25.950989	26.150024	26.177338	26.110992	25.935394	25.80075	25.697327	25.595856	25.523651	25.463165	25.363617	25.353882	25.389008	25.297272	25.431915	25.556824	25.67389	25.792938	25.865143	25.980255	26.013428	25.83197	25.621216	25.400696	25.307037	25.383148	25.400696	25.537292	25.640717	25.650482	25.568512	25.496307	25.375336	25.316803	25.199707	24.91092	24.825043
0.32	25.823273	25.80072	25.876617	26.00998	25.934052	25.973053	26.026367	26.040741	26.046906	26.083801	26.122803	26.235626	26.24176	26.174072	26.106384	26.040741	26.032532	25.995605	25.948425	25.927917	25.884827	25.876617	25.765839	25.648926	25.579163	25.568909	25.573029	25.593536	25.570953	25.60788	25.618134	25.724823	25.751495	25.759705	25.751495	25.80072	25.872528	25.932007	25.944305	25.90329	25.849945	25.780212	25.755585	25.681732	25.620209	25.527893	25.558655	25.630463	25.488922
0.56	26.475342	26.170715	26.08136	26.042755	25.792969	25.689362	25.480194	25.34616	25.52893	25.415192	25.719849	25.91278	26.09555	26.239777	26.274292	26.363647	26.294586	26.162598	25.73407	25.705627	25.612213	25.640625	25.797028	25.835602	25.774689	25.2182	25.14508	25.1857	25.216156	25.161346	25.147125	24.931824	24.576416	24.610931	25.171478	25.480194	25.730011	25.991974	26.219452	26.390045	26.499725	26.583008	26.623627	26.64798	26.388031	24.466736	24.556122	25.226318	25.63861
0.16	25.14569	25.273468	25.56955	25.812927	26.184052	26.2753	26.3909	26.514618	26.620087	26.689026	26.731628	26.788391	26.847198	26.873566	26.86142	26.816803	26.764069	26.768127	26.814758	26.788391	26.713348	26.62616	26.52069	26.439575	26.360504	26.3544	26.281403	25.95691	26.360504	26.478119	26.646454	26.853302	26.968903	27.052032	27.149384	27.173737	27.17981	27.149384	27.118958	27.005402	26.845184	26.762024	26.70932	26.6586	26.583557	26.549103	26.5065	26.472015	26.447693
0.65	27.26538	27.245087	27.245087	27.220703	27.381165	27.431915	27.500977	27.578156	27.618774	27.663452	27.736572	27.783295	27.850311	27.862488	27.829987	27.748749	27.720337	27.704071	27.61676	27.47052	27.401459	27.336487	27.25119	27.070435	26.999329	26.950592	26.924194	26.583008	25.97168	26.339264	26.814514	27.001373	27.03183	26.674377	26.52005	26.430664	26.46521	26.749542	27.011536	27.208527	27.033875	26.895752	26.840912	26.408325	25.927002	25.709686	25.937164	26.442871	26.522064
1.75	26.82605	26.687408	26.57727	26.465118	26.248993	25.99411	25.937012	25.89215	25.957397	25.985931	25.865631	26.075653	26.236755	26.43863	26.58136	26.654755	26.685364	26.717987	26.695557	26.67517	26.662933	26.60788	26.70166	26.687408	26.5997	26.422302	26.269379	26.151093	25.904388	25.425201	25.153992	24.960266	25.100983	25.176422	25.141754	25.366058	25.423157	25.663757	25.912537	25.926819	25.912537	25.928864	25.890106	25.720856	25.404785	24.776764	24.38321	24.709473	25.115234
0.53	25.859283	25.833923	25.790985	25.767548	25.777313	25.80658	25.845612	25.859283	25.816345	25.78122	25.765625	25.804657	25.88269	25.695374	25.72464	25.798798	26.01538	26.079773	26.05246	26.075897	26.060272	25.898315	25.71878	25.785126	25.94513	26.048553	26.101257	25.993927	25.849518	25.689514	25.578278	25.459259	25.44754	25.431915	25.394867	25.23288	24.860168	25.162628	25.168488	25.406555	25.64267	25.777313	25.9393	26.085632	26.151978	26.18515	26.132477	26.056366	26.060272
0.12	25.538666	25.48233	25.363647	25.238892	25.419952	25.353577	25.363647	25.470276	25.534637	25.586945	25.570862	25.500458	25.56482	25.580933	25.590973	25.576904	25.627197	25.683533	25.74591	25.836426	25.953125	26.0336	26.039642	26.017517	26.011475	25.995392	25.922943	25.75595	25.995392	25.910889	25.971222	26.031586	26.049713	26.045685	25.969208	25.864594	25.764008	25.671448	25.524597	25.172516	25.122192	25.083984	25.120178	25.204681	25.343506	25.508484	25.629211	25.655365	25.548737
0.85999995	25.894958	25.957703	26.030273	26.11264	26.212677	26.369568	26.495087	26.559814	26.514679	26.465668	26.434296	26.365631	26.295044	26.14795	26.038116	25.967499	25.843964	25.74002	25.58899	25.443878	25.27716	25.200684	25.285004	25.334045	25.437988	25.720398	25.791016	25.90866	26.065582	26.363678	26.687286	26.803009	26.642181	26.21463	25.802765	25.671356	25.810608	26.281311	26.38919	26.326416	26.081268	25.67923	25.383057	25.298737	25.422302	25.765503	26.006744	26.059692	26.042053
0.24	24.91983	25.073914	25.235992	25.470123	25.66623	25.566193	25.502167	25.27002	25.294037	25.578186	25.63623	25.814331	25.91037	25.91037	25.866364	25.794312	25.604218	25.131958	24.8378	25.023895	25.344055	25.576202	25.720276	25.630219	25.512146	25.348053	25.384094	25.532166	25.750275	25.796295	25.750275	25.942383	25.804321	25.596191	25.518158	25.52417	25.396088	25.055908	24.887817	24.89981	25.001892	24.865814	24.64569	25.037903	25.217987	25.398102	25.414093	25.394104	25.0419
0.88	25.810059	25.246613	24.919098	24.74826	25.116425	24.856049	25.203888	25.669708	26.052124	26.404022	26.57489	26.625763	26.648132	26.672546	26.70102	26.725433	26.727448	26.747803	26.731537	26.599304	26.365387	26.133484	25.915833	25.653442	25.511047	25.578186	25.728699	25.818207	25.384918	25.70633	25.950409	26.06839	26.119263	26.100952	26.1091	26.107056	26.13147	26.196564	26.216888	26.17215	26.218933	26.241302	26.20877	25.822266	25.366608	24.919098	24.72586	24.502106	24.475677
0.14	26.038269	25.94046	25.988373	26.086182	26.277832	26.491425	26.721008	26.88272	27.03244	27.108276	27.142242	27.18814	27.166168	26.900665	26.487427	25.814667	25.658966	25.672943	25.920471	26.074188	25.571136	25.473297	25.746796	26.036255	26.29181	26.3956	26.48944	26.60321	26.764923	26.619202	26.405579	26.443512	26.124115	25.80069	25.481293	25.473297	25.181854	25.28366	25.269684	25.171875	25.121948	25.181854	25.141907	25.255707	25.369507	25.251709	24.958252	24.856445	24.846466
0.96	25.352081	25.380096	25.408112	25.388092	25.472137	25.508148	25.588196	25.746277	25.884369	26.000427	26.084473	26.116486	26.130493	26.128479	26.102478	26.060455	26.064453	26.048431	26.03244	25.990417	25.958405	25.912384	25.752289	25.420105	25.17398	24.97586	24.80777	24.997894	25.418121	25.668243	25.886353	26.064453	26.142487	26.112488	26.000427	26.038452	26.1185	26.216522	26.28659	26.268555	26.166504	25.794312	25.334076	25.256012	25.496155	25.79831	25.842346	25.73227	25.752289
1.0	26.419556	26.066223	25.718842	25.872559	26.076202	26.201965	26.140076	25.962402	25.822662	25.750793	25.74881	25.631012	25.23175	25.177856	25.395447	25.716858	25.934448	26.068207	26.074188	26.179993	26.187988	26.114136	26.094147	26.211945	26.265839	26.154053	26.148071	26.126099	26.042267	26.058228	26.042267	26.04425	26.078186	26.08017	26.07022	26.088165	26.058228	26.144073	26.164032	26.277832	26.413574	26.42154	26.295776	26.221924	26.28183	26.285797	26.24588	26.285797	26.26184
0.74	26.686676	26.694702	26.676636	26.586334	26.477936	26.397675	26.303345	26.227081	26.128723	26.108673	26.034393	26.004303	25.962158	25.946106	25.897919	25.77951	25.8638	25.952118	26.044434	26.138763	26.138763	26.074554	26.118683	26.134766	26.239105	26.273224	26.297333	26.25116	26.263214	26.219055	26.162842	26.162842	26.152802	26.122711	26.014343	25.922028	25.84375	25.797577	25.859802	25.89392	26.026367	26.078552	26.217041	26.38562	26.453857	26.415741	26.048462	25.72934	25.37613
0.32999998	26.556213	26.38562	26.158844	25.877869	25.84375	25.721313	25.741394	26.108673	26.217041	26.393646	26.496002	26.630463	26.68869	26.742859	26.80307	26.827179	26.80307	26.7529	26.618439	26.259186	26.233093	26.249146	26.15683	26.150818	26.16687	26.182922	26.134766	26.088593	26.090607	26.076569	26.080566	26.305359	26.417755	26.522095	26.600372	26.65857	26.68869	26.720795	26.758942	26.764954	26.740875	26.646545	26.48999	26.576294	26.61441	26.600372	26.351501	25.984222	25.610931
0.32999998	26.367584	26.317352	26.285187	26.210846	26.210846	26.194794	26.170654	26.19278	26.24701	26.327393	26.415802	26.516266	26.622772	26.719208	26.775482	26.807617	26.837769	26.795563	26.761414	26.83374	26.771454	26.723236	26.62677	26.490143	26.337433	26.190765	26.05011	25.929535	25.839142	25.762787	25.712524	25.65628	25.75473	25.91748	26.052124	26.216888	26.333405	26.43991	26.51828	26.512238	26.59262	26.600677	26.59262	26.602661	26.393707	26.206818	26.182709	26.110382	26.132477
0.32999998	24.866241	25.030975	25.183563	25.565979	25.775482	26.094849	26.3125	26.444733	26.495575	26.613556	26.776276	26.92273	26.975616	26.936981	26.642029	26.501678	26.672546	26.639984	26.607452	26.540314	26.489471	26.426422	26.35318	26.279938	26.198578	26.157898	26.107056	26.096893	26.0867	26.080597	26.100952	26.121277	26.121277	26.121277	26.129425	26.143677	26.180267	26.265717	26.318604	26.314545	26.206726	25.78363	25.209991	24.827576	24.691284	24.721802	24.715698	24.624176	24.613983
0.24	24.90738	25.05252	25.062592	25.3125	25.58258	25.80832	25.947418	26.044159	26.1026	26.130829	26.159027	26.1409	26.1409	26.144928	26.132843	26.120728	26.076385	25.957489	25.792206	25.653137	25.556396	25.570496	25.68338	25.751892	25.81842	25.872833	25.901031	26.062286	26.263855	26.423065	26.539978	26.618591	26.634705	26.576263	26.467407	26.370667	26.279968	26.346466	26.376709	26.243683	25.927246	25.661194	25.254059	24.996063	24.814667	24.730011	24.723969	25.07669	25.429413
0.78	25.443512	25.562439	25.61081	25.681366	25.778107	25.872833	25.91919	26.001831	26.195312	26.394867	26.519806	26.568207	26.552063	26.469421	26.417023	26.382751	26.20337	26.070343	25.985687	25.846619	25.741821	25.727722	25.701508	25.608795	25.566467	25.59671	25.715607	25.909119	26.042145	26.114685	26.136871	26.183228	26.221527	26.239655	26.294067	26.340424	26.350525	26.011902	26.036102	26.1409	26.128815	26.04013	25.95346	25.89096	25.907104	25.921204	25.955475	25.846619	25.550354
0.41	27.495605	27.626038	27.64383	27.703125	27.768341	27.776245	27.776245	27.709045	27.288116	26.489685	26.952118	26.900757	26.932373	26.904694	26.880981	26.971893	26.987701	26.906677	26.788086	26.612213	26.294037	26.128021	26.382965	26.305878	26.432373	26.456085	26.679413	27.041077	27.25055	27.339478	27.384949	27.384949	27.388885	27.371094	27.14975	27.108246	27.114197	27.07071	27.019318	26.971893	26.944214	26.85727	26.712982	26.58255	26.628021	26.556885	26.57071	26.691254	26.794037
0.22999999	25.567535	25.49643	25.427399	25.409119	25.289276	25.370514	25.504547	25.63861	25.73407	25.85794	25.890442	25.813263	25.813263	25.811249	25.805145	25.756409	25.884338	25.764526	25.669067	25.593933	25.502533	25.431458	25.358337	25.342072	25.281158	25.252716	25.224274	25.248657	25.411133	25.494415	25.772644	25.939178	25.711731	25.25882	24.970428	24.844513	24.807953	24.860748	24.923706	25.000885	25.319733	25.268982	25.169464	25.088226	24.933868	24.606873	24.330658	24.371307	24.23523
0.53999996	25.23648	25.502533	25.756409	26.052917	26.193054	26.225555	26.184937	26.13211	26.152435	26.22757	26.091522	26.059021	26.034637	26.036682	26.046814	26.048859	26.083374	26.050873	25.983856	25.93512	25.93106	25.927002	25.902618	25.892487	25.963562	26.046814	26.17276	26.302734	26.402252	26.414429	26.406311	26.412384	26.345367	26.24585	26.126038	26.073212	26.046814	26.113861	26.130096	26.036682	25.83966	25.654846	25.403015	25.092285	24.89325	24.846527	25.29132	25.54721	25.819366
1.13	26.184052	26.167816	26.094818	26.042084	25.904175	25.662842	25.56955	25.516815	25.464111	25.478302	25.419495	25.496552	25.555359	25.612152	25.650665	25.691254	25.764252	25.86972	25.98529	26.100891	26.179993	26.15567	26.127258	26.009644	25.687195	25.719635	25.877808	25.788574	25.646637	25.496552	25.458008	25.395142	25.413391	25.387024	25.494537	25.567535	25.646637	25.756134	25.904175	26.042084	26.129303	26.226654	26.234741	26.244904	26.295593	26.380768	26.407135	26.267181	26.149567
5.3599997	26.046448	26.076569	26.138763	26.174896	26.27124	26.299316	26.106659	25.986237	25.89392	25.805603	25.713287	25.649078	25.671143	25.765472	25.773499	25.74942	25.711273	25.751434	25.80362	25.970184	26.040436	26.0625	26.114685	26.221039	26.28128	26.269226	26.174896	26.1167	25.799591	25.4263	24.918518	25.32193	25.171417	24.816162	25.203522	25.01889	24.778046	24.65561	24.900452	24.47699	24.40274	24.378662	24.563293	25.231628	25.572815	25.404205	25.024902	24.80011	24.844269
0.25	26.066528	26.317383	26.259186	26.341461	26.55423	26.67865	26.696716	26.712769	26.72882	26.732819	26.787018	26.79306	26.750885	26.634491	26.524109	26.36557	26.331451	26.361542	26.337463	26.265198	26.178925	26.100647	26.050446	25.940094	25.827698	25.972198	26.054474	26.188934	26.275238	26.35553	26.457886	26.502045	26.492004	26.427765	26.4057	26.457886	26.481964	26.461884	26.433807	26.423767	26.359528	26.277252	26.213043	26.200989	26.164856	26.12674	26.122711	26.17691	26.223053
0.9	26.445831	26.520111	26.674622	26.839203	26.901428	26.899414	26.797058	26.70874	26.710754	26.64853	26.447845	26.331451	26.07254	25.891907	25.7193	25.606934	25.735382	25.87384	26.010315	25.970184	25.709259	25.41626	25.494537	25.34201	25.474457	25.74942	26.106659	26.536163	26.616425	26.463898	26.373596	26.570282	26.680664	26.518097	26.363556	26.016327	25.994263	26.048462	26.010315	26.223053	26.18692	25.97821	25.464417	25.618958	26.016327	26.020355	26.421753	26.237122	26.317383
0.56	26.239105	26.219055	26.08258	25.984222	25.879852	25.75946	25.733368	25.68518	25.677155	25.681183	25.667145	25.673157	25.661102	25.809631	25.93808	26.068512	26.227081	26.369568	26.498016	26.588348	26.63852	26.61441	26.6987	26.710754	26.710754	26.807098	26.893402	26.999756	27.013824	26.91748	26.59436	26.303345	26.120697	26.122711	26.329437	26.568268	26.53415	26.463898	26.477936	26.560242	26.690704	26.817139	27.05597	27.17035	27.05194	27.039886	26.909454	26.473938	25.687195
0.84999996	26.645416	26.581482	26.617432	26.653412	26.563477	26.409637	26.245789	26.07196	25.934082	25.848175	25.802216	25.786224	25.778229	25.940094	26.093933	26.23581	26.40564	26.487549	26.571472	26.599457	26.577484	26.589447	26.555481	26.525513	26.507538	26.543518	26.483551	26.51352	26.51352	26.481567	26.361694	26.263763	26.201843	26.259796	26.283752	26.259796	26.2258	26.239807	26.30774	26.391663	26.389648	26.443604	26.4516	26.501556	26.501556	26.465576	26.411621	26.437592	26.37967
0.75	25.31668	25.404602	25.496521	25.520477	25.57843	25.628387	25.70633	25.76825	25.812225	25.812225	25.824188	25.836182	25.852173	25.764252	25.720306	25.646362	25.606415	25.55246	25.528473	25.508514	25.528473	25.610413	25.990051	26.121918	26.19983	26.279755	26.391663	26.499542	26.407623	26.155884	25.76825	25.328674	25.009003	24.51947	24.02594	23.78418	23.690247	23.822144	23.99997	24.089874	24.297668	24.491486	24.675323	24.779205	24.815186	24.851135	25.032959	25.136871	25.16684
0.83	25.862152	25.886627	26.01715	25.929474	25.960052	26.004913	26.013092	26.174225	26.2966	26.402649	26.50055	26.525024	26.520935	26.559692	26.57602	26.57602	26.639221	26.731018	26.804443	26.602509	26.773834	26.9003	26.939056	26.912537	26.765686	26.596405	26.439362	26.410797	26.416931	26.418945	26.459747	26.565796	26.66983	26.743256	26.865631	26.951294	26.890106	26.74936	26.559692	26.471985	26.537262	26.69226	26.74121	26.724884	26.735107	26.72287	26.655548	26.610687	26.531128
3.98	26.204803	26.212952	26.255798	26.337372	26.151764	26.280273	26.459747	26.700409	26.92273	27.108337	27.185852	27.22052	27.181763	27.185852	27.177673	27.153198	27.183807	27.0961	26.920685	26.796295	26.682068	26.631073	26.582123	26.516846	26.478119	26.49237	26.504608	26.504608	26.563782	26.614746	26.710632	26.777924	26.851349	26.877869	26.91867	26.947205	26.947205	26.973724	27.012482	27.032867	27.124664	27.132812	27.130768	27.116486	27.09201	27.039001	26.87378	26.535217	26.05185
0.17999999	27.135193	27.090576	27.007416	26.906036	26.87561	26.845184	26.802582	26.77826	26.768127	26.735687	26.62616	26.697144	26.800568	26.841125	26.924286	26.97702	26.987152	26.72757	26.463928	26.494324	26.630219	26.749878	26.901978	26.80664	26.707275	26.591675	26.543	26.437561	26.350342	26.200287	26.011658	26.033966	26.04007	26.07251	26.317902	26.388885	26.457825	26.559235	26.620087	26.599792	26.528809	26.419312	26.297607	26.309784	26.332092	26.336151	26.202301	26.415253	26.435516
0.19	26.109009	26.064392	26.00357	25.940674	25.90216	25.914337	25.975159	25.675018	25.7034	25.741943	25.810883	25.80075	25.829132	25.863617	25.900116	25.960968	26.064392	26.127258	26.186066	26.837067	26.828949	26.820831	26.74582	26.664703	26.579498	26.500427	26.392944	26.299652	26.242859	26.212433	26.182037	26.076569	26.070465	26.060333	26.078583	26.074524	26.062378	26.05832	26.0867	26.113068	26.141449	26.15567	26.131317	26.670776	26.680908	26.737701	26.753937	26.75595	26.70932
2.3999999	25.058258	25.330658	25.397766	25.318817	25.056274	24.876648	24.564758	24.294342	24.096924	24.250885	24.215363	24.019958	23.944946	24.280518	24.669373	24.995087	25.044434	25.342499	25.601105	25.851776	25.976166	26.017609	26.011688	25.966278	25.895233	25.903107	25.89917	25.733368	25.419495	25.001007	24.82138	24.884552	25.145111	25.21222	25.1846	25.174713	25.206299	25.429352	25.577423	25.543854	25.567535	25.664276	25.695831	25.713623	25.437256	25.022736	24.91809	24.683197	24.614105
0.41	26.68924	26.787292	26.793182	26.793182	26.681396	26.595093	26.48526	26.373474	26.253845	26.165588	26.114594	26.10675	26.138153	26.320526	26.424469	26.600983	26.716705	26.84024	26.952057	27.077576	27.046173	26.93637	26.914795	26.95401	26.944214	26.848114	26.571564	26.371521	26.24405	26.224426	26.067535	25.940063	25.604675	25.526245	25.137909	24.986908	25.010437	25.608612	25.522308	25.639984	25.700775	25.626251	25.851807	26.006744	26.149902	26.381317	26.422516	26.053802	25.994965
3.6399999	26.6716	26.681396	26.75592	26.769653	26.76181	26.7677	26.714752	26.669647	26.5755	26.512726	26.440155	26.318573	26.281311	26.455841	26.514679	26.624512	26.673553	26.68335	26.728455	26.79712	26.855957	26.9599	27.005005	26.928497	26.810822	26.663757	26.67746	26.655914	26.600983	26.359772	26.10675	25.7753	25.430145	25.39679	25.230103	25.322266	25.22226	25.21048	25.310516	25.51056	25.783173	25.989075	26.11264	26.200897	26.263641	26.320526	26.37741	26.346039	26.155792
0.35999998	26.305817	26.315674	26.343292	26.388702	26.416351	26.509125	26.686768	26.911804	27.08551	27.243439	27.35794	27.338196	27.22763	27.201996	27.144745	27.107239	27.142761	27.02829	26.967072	26.953278	26.961151	26.915771	26.84668	26.714417	26.58609	26.568329	26.542694	26.4953	26.554535	26.590057	26.629547	26.667023	26.706512	26.724274	26.706512	26.570312	26.493317	26.426208	26.424225	26.426208	26.62558	26.576233	26.479523	26.315674	26.17749	26.0867	25.88733	25.401733	24.999023
0.85999995	24.582275	24.805084	25.14627	25.425262	25.664124	25.742401	25.736359	25.68216	25.6922	25.710266	25.820648	25.929047	26.013336	26.246155	26.282288	26.294342	26.260223	26.197998	26.12976	26.083588	26.00531	25.951141	25.923035	25.876862	25.82669	25.840729	25.91098	26.083588	26.195984	26.296356	26.35254	26.418793	26.430817	26.499054	26.549225	26.5372	26.390686	26.22409	26.189972	26.093628	25.915009	25.882874	25.565765	25.58783	25.252655	25.140259	25.06601	24.86728	24.905426
0.71999997	25.300476	25.442657	25.612915	25.771149	25.799164	25.755127	25.725067	25.997467	26.025513	26.075592	26.113617	26.143677	26.13565	26.103607	25.98944	25.855255	25.715057	25.729095	25.871277	26.067566	26.163696	26.20575	26.329926	26.464142	26.572296	26.480164	26.406036	26.430084	26.444092	26.440094	26.432098	26.42807	26.390015	26.390015	26.386017	26.420074	26.335938	25.813202	24.72763	25.162262	25.578857	25.925354	26.075592	25.793182	25.98944	25.853241	25.488739	25.400604	24.74768
2.6599998	26.464142	26.53424	26.404053	26.285889	26.241821	26.213776	26.12564	26.189728	26.161713	26.18573	26.141663	25.99347	25.905334	25.887299	25.855255	25.799164	25.709045	25.687012	25.618927	25.673004	25.677002	25.666992	25.769135	25.841248	25.937378	25.835236	25.901337	25.92337	25.981445	26.065552	26.157684	26.217773	26.083588	26.121643	26.12564	26.097595	25.90332	25.905334	25.97342	25.997467	25.77716	25.745087	25.334503	25.142242	25.490753	25.626923	25.77716	26.031525	26.189728
0.45	25.23645	25.01065	24.756378	24.691284	24.825531	24.963867	24.986237	24.95166	24.935394	24.821472	24.801147	24.82962	24.790955	24.805206	24.961823	25.193726	25.352386	25.384918	25.332031	25.323914	25.287292	25.230347	25.130676	24.904877	24.64859	24.583466	24.618073	24.6445	24.489899	24.327179	24.235657	24.392273	24.471588	24.331238	24.351593	24.089203	23.92035	23.948822	24.21936	24.424835	24.569244	24.64859	24.677063	24.85199	24.955719	24.976074	24.988281	24.972015	24.921143
0.57	25.244629	25.228577	25.31488	25.328918	25.573792	25.676147	25.77652	25.90094	26.021362	26.125732	26.238129	26.326447	26.446869	26.515106	26.547241	26.436829	26.495056	26.446869	26.416779	26.350525	26.179932	25.993286	25.828705	25.67215	25.591858	25.501526	25.479462	25.47345	25.583832	25.67215	25.848755	26.061523	26.232117	26.230103	26.05951	25.824677	25.790558	25.810638	25.8909	25.973206	26.151825	26.10968	26.145813	26.147827	26.157867	26.141815	26.009338	25.764465	25.539673
0.53999996	25.821228	25.934052	26.003815	26.071503	26.13919	26.188446	26.223297	26.260223	26.272552	26.223297	26.178192	26.15561	26.20279	26.477692	26.453064	26.39972	26.317657	26.233551	26.10022	25.864319	25.70636	25.456085	25.337097	25.361725	25.443787	25.345306	25.474548	25.626343	25.769958	25.932007	26.05304	26.178192	26.276642	26.350494	26.407928	26.44281	26.40384	26.514618	26.54538	26.629486	26.63565	26.58435	26.553589	26.4982	26.432556	26.354584	26.299225	26.278687	26.247925
0.13	26.339691	26.221832	26.105927	26.04599	26.065979	26.111908	26.191833	26.295746	26.371674	26.403656	26.45758	26.46759	26.495544	26.533508	26.581482	26.579468	26.619446	26.597443	26.563477	26.53952	26.459595	26.355682	26.263763	26.161865	26.111908	26.11792	26.16388	26.263763	26.3497	26.485565	26.49356	26.427612	26.26178	26.089935	26.03598	26.151886	26.33371	26.473572	26.547516	26.545502	26.417633	26.387665	26.26178	26.073944	25.920105	25.870148	25.802216	25.646362	25.4086
0.34	26.633423	26.449585	26.597443	26.747314	26.869202	26.973083	27.070984	27.13095	27.152924	27.146912	26.967102	26.83722	26.665375	26.847198	26.869202	26.881195	26.835236	26.751312	26.671387	26.617432	26.533508	26.465576	26.407623	26.36966	26.329712	26.267761	26.353699	26.491547	26.62143	26.777283	26.859192	26.977081	27.057007	27.112946	27.184875	27.16092	27.11496	26.991058	26.893158	26.767303	26.661407	26.459595	26.353699	26.213837	26.029999	25.90213	25.788239	25.478546	25.092896
0.29999998	26.26178	26.11792	26.024017	25.926117	25.932098	25.9281	25.93808	26.227814	26.427612	26.743317	27.019043	27.174896	27.262817	27.260803	27.144928	26.919159	26.409637	26.221832	26.171875	25.980042	26.223816	26.481567	26.6474	26.70935	26.769287	26.613434	26.531525	26.018005	25.432587	25.478546	25.87616	25.792236	26.317719	26.63742	26.919159	27.04303	27.118958	26.195831	25.956085	26.167877	26.435608	26.609436	26.591461	26.965088	26.757294	26.423615	26.2258	26.269775	26.407623
0.57	26.095947	26.36966	26.43161	26.517548	26.593445	26.617432	26.665375	26.699371	26.75531	26.843231	26.921143	26.949127	26.907166	26.903168	26.875183	26.831238	26.805267	26.705353	26.619446	26.511536	26.387665	26.267761	26.173859	26.089935	26.041992	26.08194	26.111908	26.191833	26.327728	26.42163	26.509552	26.579468	26.653412	26.723328	26.763306	26.767303	26.735321	26.799255	26.839233	26.85321	26.855194	26.779266	26.697357	26.57547	26.433624	26.28775	26.207825	25.986053	25.800232
0.17	26.353699	26.363678	26.363678	26.36966	26.377655	26.37967	26.383667	26.4516	26.443604	26.389648	26.277771	26.15387	26.05597	25.978058	25.914124	25.858154	25.786224	25.834198	25.846191	25.908112	25.980042	26.067963	26.21582	26.337708	26.409637	26.465576	26.497559	26.501556	26.489563	26.45758	26.427612	26.381653	26.391663	26.447601	26.443604	26.423615	26.341705	26.197845	26.008026	25.85019	25.782257	25.848175	25.954071	26.151886	26.201843	26.325714	26.465576	26.595459	26.639404
0.13	25.51651	25.504517	25.448578	25.392609	25.492523	25.548462	25.622406	25.74826	25.918121	26.059967	26.07196	26.111908	26.004028	25.860168	25.744293	25.842194	26.006012	25.990051	26.012024	25.986053	25.90213	25.816193	25.720306	25.668365	25.648376	25.646362	25.642365	25.68634	25.788239	25.8302	25.982056	26.089935	26.213837	26.311737	26.39566	26.455597	26.481567	26.413635	26.331696	26.203827	26.14389	26.037994	25.978058	25.908112	25.80423	25.710297	25.648376	25.58844	25.46054
0.22	25.478638	24.818085	24.830414	25.076569	25.841736	26.114594	26.217163	26.307404	25.65918	24.992462	24.742188	25.07248	25.593536	26.026367	26.266388	26.373077	26.405884	26.39563	26.385376	26.327942	26.360748	26.299225	26.295105	26.23767	26.23767	26.219208	26.200745	26.182281	26.233551	26.264343	26.24176	26.131012	26.137146	26.200745	26.34433	26.412048	26.420258	26.39972	26.424347	26.407928	26.356659	26.342285	26.272552	26.204834	26.278687	26.358704	26.418182	26.393585	26.377167
0.94	25.023224	25.084778	25.142212	25.197601	25.236572	25.369934	25.527893	25.618134	25.677643	25.685852	25.739166	25.700195	25.60788	25.534027	25.519684	25.646881	25.813019	25.878662	25.769958	25.536102	25.40686	25.339142	25.30429	25.244781	25.156586	25.25299	25.341217	25.480713	25.583282	25.622253	25.632507	25.661224	25.724823	25.821228	25.882782	25.911499	25.890991	25.876617	25.849945	25.893036	25.878662	25.835602	25.76175	25.694061	25.657135	25.644806	25.646881	25.71457	25.767914
0.14	25.834015	25.721954	25.752533	25.74234	25.744385	25.666962	25.587494	25.49173	25.400055	25.351166	25.318573	25.283936	25.239105	25.316528	25.37967	25.426544	25.522308	25.56305	25.613983	25.644562	25.67511	25.669006	25.613983	25.54065	25.49173	25.418396	25.359314	25.310394	25.279846	25.220764	25.194275	25.184082	25.180023	25.198364	25.216705	25.265594	25.298187	25.383759	25.503967	25.616028	25.734192	25.844208	25.97461	26.090729	26.174286	26.259857	26.296509	26.302643	26.231323
1.0	25.80893	25.95456	25.983307	26.089966	26.229462	26.373077	26.500244	26.567963	26.637695	26.705383	26.7341	26.756683	26.725891	26.641785	26.418182	26.48999	26.473572	26.317657	26.046906	25.763794	25.546356	25.550446	25.657135	25.815094	25.876617	25.845856	26.003815	26.133057	26.323822	26.543335	26.656158	26.69104	26.709503	26.773102	26.885925	27.039764	27.105408	26.881805	26.797699	26.711548	26.758728	26.922852	26.965912	26.666412	25.880737	25.681732	25.76175	25.691986	25.575073
0.48999998	25.911499	25.815094	25.720703	25.628387	25.589417	25.640717	25.679688	25.675568	25.718658	25.769958	25.837646	25.884827	25.890991	25.874573	25.882782	25.810974	25.769958	25.821228	25.864319	25.772003	25.76175	25.755585	25.860199	25.806885	25.70636	25.614044	25.468384	25.451996	25.441711	25.404785	25.41507	25.583282	25.589417	25.687897	25.862274	25.929962	25.966888	26.003815	26.069458	26.172028	26.243835	26.243835	26.145355	26.223297	26.227417	26.153564	26.069458	26.016113	25.970978
0.31	25.490967	25.821228	25.886871	26.026367	26.112518	26.182281	26.19049	26.231506	26.247925	26.19049	26.128937	26.106384	26.106384	25.956635	26.00998	26.036621	26.050995	26.059204	26.13919	26.157654	26.106384	25.632507	25.40686	25.519684	25.60788	25.95047	26.108429	26.223297	26.317657	25.952515	25.80072	25.975098	25.507355	25.445831	25.341217	25.131958	24.52884	24.3237	25.25299	25.148376	25.345306	25.973053	26.124847	26.208954	26.188446	26.145355	25.566864	24.980164	25.437622
0.21	25.30069	25.306702	25.314697	25.32669	25.142853	25.246765	25.348663	25.456543	25.486542	25.52649	25.6044	25.674347	25.752258	25.802216	25.838196	25.852173	25.792236	25.792236	25.822205	25.976044	26.077942	26.05597	25.936096	25.776245	25.528473	25.422577	25.456543	25.494507	25.524506	25.57843	25.590424	25.608398	25.612396	25.586426	25.56845	25.62439	25.710297	25.806213	25.870148	25.890137	25.87616	25.668365	25.51651	25.396606	25.360657	25.172821	25.07492	25.004974	24.85315
0.28	26.215118	26.174072	26.159729	26.112518	26.059204	25.966888	25.90329	25.821228	25.739166	25.663269	25.566864	25.478638	25.30429	25.573029	25.441711	25.451996	25.474548	25.31247	25.11145	25.02118	24.963745	24.963745	25.092987	25.285828	25.527893	25.419159	25.657135	25.876617	25.979187	25.94226	25.858154	25.75763	25.644806	25.566864	25.472504	25.333008	24.994507	24.596527	24.631409	24.686798	24.680664	24.885803	24.770905	24.742188	24.559631	24.444733	24.401672	24.37909	24.375
0.17	24.887115	25.080902	25.096893	25.112885	25.082916	24.935059	25.052948	25.15683	25.302704	25.402618	25.478546	25.474548	25.406586	25.514496	25.47055	25.432587	25.356659	25.26474	25.03897	24.839142	24.751251	24.79718	24.875122	24.981018	25.072937	25.112885	25.150848	25.248749	25.344666	25.438568	25.502502	25.486542	25.596405	25.724304	25.82019	25.858154	25.870148	25.982056	25.89212	25.774261	25.642365	25.572449	25.47055	25.468536	25.472534	25.492523	25.432587	25.21878	25.086914
0.11	26.184937	26.108673	26.124725	26.118683	26.108673	26.026367	25.887909	25.72934	25.637024	25.562775	25.448364	25.378113	25.279785	25.47647	25.498535	25.663116	25.841736	25.992249	26.100647	26.225067	26.305359	26.331451	26.343475	26.305359	26.305359	26.24112	26.044434	25.897919	25.733368	25.66513	25.647064	25.580841	25.548706	25.508575	25.478485	25.44635	25.402222	25.255707	25.289825	25.31189	25.44635	25.588867	25.679169	25.747406	25.767487	25.669128	25.360077	25.24768	24.898468
0.14	26.191101	26.257782	26.302887	26.41272	26.58139	26.65982	26.68335	26.679443	26.712769	26.795135	26.908905	26.987335	27.046173	26.981476	27.046173	27.073639	26.96579	26.551971	26.173431	25.869446	25.875336	25.90866	25.981232	26.077332	26.185211	26.230316	26.334259	26.420563	26.448029	26.551971	26.624512	26.699036	26.68924	26.714752	26.759857	26.85791	26.783386	26.571564	26.475464	26.49704	26.60492	26.663757	26.644135	26.612762	26.597076	26.618622	26.673553	26.68335	26.77359
0.39999998	25.955353	26.06955	26.018555	26.008362	25.965546	25.89215	25.731049	25.582184	25.6026	25.58017	25.547546	25.486359	25.555695	25.72696	25.84729	25.99411	26.200043	26.448822	26.618073	26.609894	26.5997	26.587494	26.422302	26.1409	25.694366	25.928864	25.830963	25.879913	25.97168	25.992065	25.94925	25.86972	25.767761	25.72696	25.70456	25.671906	25.667847	25.712708	25.708618	25.735138	25.861542	25.92273	26.000214	26.010406	26.096039	26.153137	26.206177	26.224518	26.138885
0.66999996	26.083221	26.018494	25.93808	25.851807	26.13028	26.185211	26.21463	26.04007	26.05185	26.210693	26.39505	26.475464	26.55783	26.55783	26.49704	26.47351	26.710815	26.68924	26.634338	26.493134	26.204834	25.388947	24.671143	24.498566	24.620148	24.775085	25.09674	25.245789	25.74588	25.942017	26.210693	26.457825	26.679443	26.877533	27.1109	27.095215	26.853973	26.803009	26.675507	26.602936	26.793182	26.838287	25.945953	24.376953	24.435791	24.671143	24.884918	25.063385	25.22226
0.35999998	26.50882	26.50882	26.510773	26.565674	26.448029	26.336212	26.332306	26.334259	26.371521	26.373474	26.387207	26.357788	26.295044	26.200897	26.06363	25.942017	25.710602	25.787079	25.930267	25.965546	25.902802	25.965546	26.065582	26.128326	26.218536	26.31662	26.398987	26.448029	26.618622	26.59903	26.567657	26.22641	25.86554	25.67334	25.537994	25.255585	25.365417	24.926117	24.77707	25.02417	24.667236	24.17691	24.853546	24.806488	24.784882	25.116333	25.549774	25.626251	24.863342
0.53999996	25.339539	25.290619	25.329346	25.388489	25.465973	25.535309	25.6026	25.62503	25.653564	25.690277	25.712708	25.767761	25.82486	25.84729	25.890106	25.947205	26.040985	26.134796	26.195953	26.220428	26.073639	25.753479	25.247772	24.758392	24.72171	25.11319	25.253906	25.417023	25.635223	25.743286	25.828918	25.853394	25.947205	25.79834	25.926819	26.051178	26.06546	25.951263	25.82486	25.865631	25.859528	25.826904	25.698425	25.486359	25.16214	24.756378	24.40155	24.460693	24.660522
0.29999998	26.697083	26.87555	26.952057	27.02069	26.955963	26.85202	26.699036	26.40094	26.402893	26.448029	26.10086	25.985168	25.85376	25.963593	26.306793	25.857697	26.14206	26.073425	26.246002	26.055756	26.477448	26.422516	25.802765	25.618408	25.843964	25.883179	25.981232	26.257782	26.532349	26.600983	26.465668	27.191315	27.291351	27.14621	26.763763	26.428406	26.275421	25.969482	25.46936	25.68509	26.116577	26.185211	25.816498	25.48703	25.296783	25.626251	25.987122	26.222473	26.410736
0.19	26.273468	26.302887	26.308777	26.273468	26.187164	26.116577	26.05185	26.049896	26.069489	26.059692	26.120483	25.843964	25.618408	25.545868	25.512512	25.689026	25.975372	26.138153	26.21463	26.085175	25.816498	25.873383	26.20874	26.044006	25.863556	25.596832	25.420319	25.22226	25.275208	25.279114	25.302643	25.27127	25.224213	25.18695	25.286957	25.400726	25.47525	25.55368	25.720398	25.92633	26.079315	26.247955	26.371521	26.414673	26.483307	26.58139	26.620605	26.640228	26.540192
1.11	25.916534	25.869446	25.90866	26.008698	26.175415	26.279358	26.320526	26.285248	26.336212	26.342102	26.330353	26.24405	26.12442	25.822388	25.840027	25.906708	25.967499	25.96164	25.959656	25.92044	25.838074	25.743927	25.66156	25.610565	25.573303	25.653717	25.712555	25.785126	25.889069	26.03421	26.300934	26.555878	26.771606	26.9599	27.063843	27.124634	27.156006	27.108948	27.001068	26.88733	26.706879	26.504883	26.308777	26.13617	26.01654	25.887115	25.596832	25.28894	25.249695
0.26	26.04007	26.026337	26.091064	26.155792	26.410736	26.387207	26.410736	26.434296	26.404877	26.336212	26.289154	26.273468	26.30484	26.312683	26.312683	26.29306	26.436249	26.41861	26.40683	26.426453	26.430359	26.465668	26.469574	26.41861	26.426453	26.49704	26.559814	26.549988	26.65982	26.657867	26.667664	26.746124	26.806915	26.877533	26.928497	26.987335	27.016754	27.008911	26.9599	26.877533	26.612762	26.514679	26.416626	26.357788	26.31662	26.263641	26.23816	26.191101	26.165588
0.13	26.740417	26.642548	26.552826	26.497772	26.446777	26.379486	26.330536	26.567078	26.595642	26.62622	26.685364	26.736328	26.807709	26.881104	26.960632	27.07483	27.189026	27.278717	27.317474	27.219604	27.282806	27.325623	27.378662	27.388855	27.407196	27.278717	27.152313	27.156403	27.197174	27.197174	26.95044	26.813812	26.230621	26.06955	26.68332	27.029968	27.26242	27.50711	27.723267	27.821136	27.886383	27.87619	27.84967	27.745697	27.73346	27.596832	27.531586	27.403107	27.28894
0.32999998	25.797363	25.915527	26.021454	25.99701	25.886993	25.81366	25.728088	25.601776	25.49582	25.436737	25.404144	25.363373	25.340973	25.320587	25.326721	25.320587	25.497864	25.48767	25.503967	25.524323	25.575287	25.624176	25.687347	25.734192	25.776978	25.838104	25.893097	25.946075	25.968506	25.946075	25.944061	25.942017	25.962372	25.889038	25.721954	25.371521	24.921265	24.348755	24.250946	24.25299	24.487305	24.636017	24.933502	25.063873	25.110748	25.198364	25.141296	25.023132	25.139252
0.26999998	26.245148	26.34549	26.419739	26.514069	26.590332	26.602386	26.512054	26.461884	26.435791	26.401672	26.339478	26.267212	26.204987	26.08258	25.885895	25.741394	25.647064	25.572815	25.434326	25.390167	25.506561	25.721313	25.877869	26.066528	26.217041	26.353516	26.463898	26.592346	26.632477	26.59436	26.558228	26.427765	26.389648	26.07254	25.524628	25.333984	25.315918	25.141296	24.816162	24.587372	24.491028	24.495056	24.523163	25.129272	25.468445	25.637024	25.414246	25.47647	25.602905
0.17999999	26.786377	26.749878	26.687012	26.636292	26.585602	26.52475	26.484192	26.512604	26.551117	26.571411	26.587616	26.654541	26.699158	26.768127	26.855316	26.891815	26.859375	26.82492	26.802582	26.798553	26.7742	26.711334	26.514618	26.392944	26.281403	26.17392	26.07251	26.001526	25.90622	25.825104	25.748016	25.701385	25.628387	25.535095	25.654724	25.642578	25.606049	25.626343	25.683136	25.778442	25.879852	25.954895	26.033966	26.135376	26.202301	26.22461	26.135376	26.133362	25.975159
0.13	24.909302	25.23758	25.40274	25.476166	25.333435	25.001068	24.55246	24.116089	23.816345	23.84488	24.583038	24.334259	24.158905	24.705383	24.925598	24.65033	24.87259	25.229431	25.484314	25.437408	25.149902	25.029602	25.465973	25.417023	25.533264	25.512878	25.574036	25.680084	25.818726	25.853394	25.855438	25.867676	25.92273	25.959442	25.979828	26.057312	26.128693	26.210236	26.26529	26.251038	26.263275	26.269379	25.908447	25.506744	25.559784	25.688232	25.16623	24.907257	25.129517
0.19	25.40622	26.02237	26.11267	26.190948	26.140778	26.084564	26.12674	26.10263	26.066528	26.016327	26.004303	25.998291	25.996277	26.074554	26.132751	26.279266	26.387634	26.435791	26.45987	26.48999	26.522095	26.55423	26.540161	26.516083	26.357513	26.608398	26.590332	26.53415	26.477936	26.24112	25.992249	25.733368	25.422272	25.189484	25.201508	25.339996	25.404205	25.761444	25.84375	25.918	25.980225	25.986237	25.932037	25.92804	25.849762	25.69925	25.179443	24.60141	24.386688
0.39	26.157684	26.18811	26.25299	26.368591	26.40915	26.512604	26.516632	26.53894	26.559235	26.472015	26.368591	26.356415	26.350342	26.194183	26.094818	26.007599	25.910278	25.76831	25.626343	25.508728	25.630402	25.636475	25.374878	25.50061	25.750061	26.03601	26.20636	26.317902	26.401031	26.431458	26.504486	26.573425	26.555176	26.431458	26.415253	26.267181	26.261108	26.190125	26.194183	26.092804	26.025848	26.031952	25.999512	26.00357	26.042084	26.175934	26.194183	26.334137	26.508545
0.96999997	25.7229	25.608704	25.596466	25.541412	25.57608	25.69638	25.877869	25.977783	25.998169	26.022644	26.073639	26.1185	26.18985	26.248993	26.306091	26.357056	26.403961	26.416199	26.352997	26.350952	26.330536	26.31424	26.236755	26.153137	26.06546	25.983917	25.867676	25.737183	25.710663	25.653564	25.643372	25.957397	26.01654	26.079742	26.202087	26.28772	26.352997	26.420258	26.516113	26.593597	26.556885	26.452911	26.218414	25.714752	25.54956	25.306915	24.915405	24.554474	24.377075
0.31	25.598907	25.745392	25.905975	26.09262	26.194977	26.285278	26.213043	26.018341	25.909973	25.891907	25.875854	25.879852	25.924011	26.243134	26.329437	26.327423	26.207	26.016327	25.82367	25.713287	25.574799	25.53067	25.574799	25.600891	25.637024	25.915985	25.966156	26.014343	26.100647	26.200989	26.28128	26.30133	26.325409	26.295319	26.33545	26.389648	26.413727	26.54419	26.548187	26.516083	26.413727	26.283264	26.120697	25.845734	25.64505	25.386139	25.271759	25.107178	24.679688
0.41	26.832184	26.948395	27.105408	27.276703	27.34195	27.272614	27.062592	26.938202	26.805664	26.618073	26.593597	26.742462	26.860718	26.846436	26.84848	26.789337	26.695557	26.575226	26.497772	26.424347	26.322388	26.318329	26.318329	26.33667	26.38559	26.316284	26.403961	26.53241	26.644562	26.779144	26.785278	26.791382	26.807709	26.834198	26.860718	26.821991	26.764893	26.821991	26.795471	26.722046	26.65274	26.58136	26.518158	26.442688	26.371338	26.29181	26.28772	26.271423	26.281616
0.78999996	27.904022	27.971283	28.012024	28.016083	27.875519	27.812347	27.789948	27.761414	27.692139	27.62082	27.596375	27.588226	27.457855	27.097229	27.172607	27.484344	27.739014	27.91626	28.007935	28.044617	28.09555	28.09964	28.150574	28.230011	28.246307	28.201508	28.00589	27.80014	27.25409	26.787537	26.924042	27.046295	26.624542	26.44931	26.626587	26.82013	26.93219	26.237427	26.361725	26.532867	26.765106	26.99942	27.256134	27.435425	27.614716	27.783844	27.954987	28.026276	27.842926
0.84	25.998169	26.204132	26.465118	26.681274	26.834198	26.970825	27.105408	27.193085	27.256317	27.323578	27.380676	27.443909	27.452057	27.331757	27.368439	27.464294	27.43576	27.229797	27.003448	26.89743	26.79953	26.783234	26.817902	26.80362	26.805664	26.866821	26.917816	26.983063	27.054443	27.107452	27.211456	27.290985	27.31543	27.223663	27.152313	27.144165	27.085022	27.099304	26.654755	26.46106	26.418243	26.297913	26.228607	26.181702	26.0206	25.792236	25.690277	25.70456	25.784058
0.25	26.885345	26.832367	26.7305	26.651031	26.600098	26.626587	26.673431	26.638794	26.67752	26.67752	26.683624	26.675476	26.736603	26.846619	26.97702	27.042206	27.058502	26.983124	26.877167	26.679535	26.657135	26.68158	26.640839	26.602142	26.553223	26.522675	26.469696	26.443207	26.457489	26.522675	26.56546	26.35968	26.4758	26.573608	26.714203	26.840515	26.915894	26.979034	27.005524	27.04831	27.040161	26.983124	26.911804	26.834381	26.773285	26.728455	26.691772	26.638794	26.581757
0.35	26.463928	26.516632	26.514618	26.467987	26.522736	26.360504	26.232727	26.11914	26.03601	26.100891	26.157684	26.161743	26.074524	26.04007	26.145508	26.18811	26.356415	26.37265	26.3909	26.433502	26.447693	26.518677	26.603851	26.682953	26.719452	26.735687	26.674835	26.587616	26.415253	26.3909	26.397003	26.35846	26.279358	26.261108	26.196228	26.151611	26.143494	26.098877	26.066437	26.044128	26.204315	26.277344	26.384827	26.45581	26.55722	26.636292	26.70932	26.780304	26.788391
1.05	25.770325	25.821045	25.936615	26.064392	26.22461	26.37265	26.453766	26.526794	26.480133	26.463928	26.526794	26.57547	26.565308	26.352386	26.313843	26.115082	25.940674	25.936615	25.908234	25.847382	25.71762	25.604034	25.541168	25.48236	25.44992	25.664886	25.701385	25.707458	25.748016	25.896057	26.062378	26.165802	26.259094	26.27127	26.299652	26.2753	26.222565	26.346283	26.263153	26.216492	26.210419	26.092804	25.93866	25.835236	25.713531	25.640533	25.697327	25.993408	25.861603
0.12	24.844574	24.725525	24.655273	24.6026	24.579193	24.563568	24.575287	24.76651	24.860168	24.938232	25.04361	25.152893	25.1958	25.215332	25.180206	25.178253	25.158722	25.156769	25.139221	25.225067	25.205566	25.166534	25.137268	25.090424	25.051422	24.969452	24.748932	24.456238	24.296234	24.286469	24.239624	24.59674	24.73529	24.57724	24.676758	24.916779	25.024078	25.049469	24.92456	24.907013	24.983124	25.035797	24.959686	24.95578	24.985077	24.969452	24.889435	24.79773	24.74115
0.37	25.468994	25.394867	25.287537	25.14508	24.994812	24.895294	24.789917	24.733337	24.67868	24.59674	24.908966	24.926514	25.002625	25.129456	25.248505	25.373383	25.511932	25.61731	25.712921	25.761719	25.792938	25.759766	25.824158	25.75586	25.687561	25.613403	25.490479	25.367523	25.045563	24.725525	24.368439	23.958649	23.685455	23.65033	24.288422	24.538208	24.733337	24.990906	25.23288	25.410461	25.523651	25.558777	25.570465	25.523651	25.451447	25.420227	25.60559	25.55487	25.457306
0.14999999	26.942291	26.918884	26.920837	26.955963	26.924744	26.827179	26.70813	26.62616	26.712036	26.741302	26.84082	26.885712	26.858368	26.747162	26.65155	26.647644	26.671051	26.696411	26.717896	26.823273	26.934479	26.926666	26.778381	26.612518	26.6008	26.678864	26.737396	26.856445	26.932526	26.743256	26.372498	25.929535	25.853424	25.929535	25.798798	25.77536	25.638763	25.513885	25.293365	25.067017	25.108002	25.162628	25.277771	26.031006	26.17929	26.181244	26.175415	26.118805	26.24759
0.22999999	26.646881	26.713196	26.863892	27.046722	27.211487	27.315979	27.402374	27.474731	27.547058	27.603302	27.617401	27.599304	27.559113	27.639496	27.565155	27.494812	27.34613	27.205475	27.028656	26.926178	26.891998	26.861877	26.71518	26.624786	26.462006	25.95166	26.224915	26.486115	26.62677	26.654907	26.72525	26.701141	26.47409	26.570526	26.713196	26.869904	26.849823	27.004547	27.213501	27.33609	27.384308	27.384308	27.404388	27.111023	26.668976	26.556458	26.182709	25.903412	25.477448
1.03	25.174042	25.314697	25.435242	25.51764	25.593994	25.664307	25.732635	25.768799	25.804962	25.786896	25.76477	25.730621	25.694458	25.63617	25.569885	25.497528	25.38501	25.302643	25.266449	25.264465	25.288574	25.324738	25.368927	25.487488	25.600006	25.688416	25.730621	25.780853	25.81903	25.841125	25.867249	25.885345	25.885345	25.879303	25.821045	25.796936	25.841125	25.875305	25.879303	25.794922	25.65628	25.499542	25.302643	25.141876	24.786224	24.733978	24.51297	24.669708	24.928894
1.03	26.228943	26.337433	26.490143	26.516266	26.602661	26.570526	26.496185	26.379639	26.160614	26.218903	26.210846	26.146545	26.092316	26.038055	25.969727	25.933563	25.831085	25.658295	25.43927	25.260437	25.202179	25.194122	25.302643	25.328766	25.40512	25.495514	25.620117	25.758759	25.909454	26.052124	26.160614	26.289215	26.359528	26.37561	26.275146	26.166656	26.05011	25.967712	25.881317	25.750702	25.44931	24.979126	24.42456	24.233673	24.356232	24.175385	24.159332	24.169373	24.269836
0.48	25.770813	25.720581	25.66632	25.658295	25.76477	25.891357	26.054108	26.196777	26.305298	26.389679	26.455994	26.540375	26.61673	26.630798	26.544403	26.46402	26.373596	26.234955	26.174683	26.144531	26.170654	26.086273	26.009918	25.921509	25.786896	25.553802	25.376984	25.288574	25.182068	25.411133	25.61206	25.762787	25.867249	25.945618	26.072205	26.220886	26.361542	26.401733	26.33142	26.166656	26.186737	26.142548	26.098328	26.10437	26.078247	25.925537	25.740662	25.718567	25.750702
0.17	25.73465	25.732635	25.77481	25.77884	25.589966	25.772827	25.947632	26.062164	26.146545	26.228943	26.271118	26.307312	26.359528	26.403748	26.427856	26.37561	26.285187	26.23294	26.236969	26.172668	26.126465	26.06015	26.011932	25.935577	25.905426	25.883331	25.889374	25.875305	25.879303	26.090302	26.240997	26.468048	26.70514	26.817657	26.831726	26.811646	26.755371	26.733276	26.648895	26.542389	26.470062	26.182709	26.042084	26.074219	26.112396	26.128479	26.16867	26.17871	26.1586
0.16	26.620758	26.588593	26.61673	26.646881	26.602661	26.494171	26.329407	25.959686	25.457367	25.194122	25.258423	25.344818	25.515625	25.487488	25.650238	25.889374	26.108368	26.273132	26.397736	26.459991	26.425842	26.347473	26.353516	26.379639	26.373596	25.999878	25.899414	25.91748	25.899414	25.859222	25.821045	25.859222	25.925537	26.019958	26.122437	26.234955	26.253052	26.43991	26.45398	26.403748	26.488129	26.640839	26.307312	25.76477	25.68039	25.67035	26.066193	26.271118	26.16867
0.22	27.037933	27.129303	27.10495	27.046051	26.93637	26.682526	26.377869	26.440826	26.714996	26.826721	26.763763	26.660187	26.550507	26.53424	26.562683	26.641876	26.719055	26.804352	26.83078	26.895752	26.964813	27.025726	27.115112	27.208527	27.253204	27.34256	27.27353	27.220703	27.169952	27.094788	26.934357	26.591125	26.09555	26.184937	26.032623	25.630493	25.74826	26.251953	26.471283	26.597198	26.727203	26.838898	26.879517	26.873413	26.924194	26.950592	26.960754	26.9039	26.857178
0.16	25.965576	25.82544	25.500488	25.285217	24.964325	25.268982	25.612213	25.8945	26.054962	26.109772	26.073212	26.073212	26.128052	26.1362	26.26413	26.381927	26.633759	26.64798	26.597198	26.5383	26.485504	26.412384	26.31897	26.24585	26.203217	26.211334	26.184937	26.08136	26.164612	26.199158	26.253998	26.280396	26.288513	26.347412	26.375824	26.406311	26.400208	26.396149	26.406311	26.442871	26.698761	26.639862	26.60736	26.597198	26.674377	26.759674	26.796234	26.773895	26.688599
0.77	26.31491	26.237732	26.16867	26.11792	26.176788	26.13211	26.105713	26.014313	26.006195	25.981842	25.914825	25.888397	25.900604	25.866058	25.573608	25.55127	25.019165	24.99887	24.92981	24.749054	24.562195	24.533783	24.389557	24.452545	24.584534	24.988708	25.360352	25.60611	26.032623	26.144318	26.268188	26.51596	26.704865	26.641876	26.444885	26.24585	26.184937	26.20523	26.26007	26.327087	26.408325	26.536285	26.518005	26.371765	26.09964	26.170715	25.888397	25.786865	25.632507
0.41	25.841705	25.882324	25.892487	25.927002	26.030579	26.199158	26.304749	26.327087	26.316925	26.274292	26.331146	26.211334	26.13211	26.069153	26.018402	26.000122	26.020416	25.977783	25.801086	25.500488	25.307556	25.305511	25.40506	25.49643	25.559387	25.60205	25.628448	25.658905	25.719849	25.768585	25.805145	25.827484	25.815308	25.774689	25.74826	25.616272	25.177582	25.000885	24.659698	24.59674	24.483002	24.068695	24.04837	23.894012	23.853394	23.672638	23.879791	23.820892	23.857452
0.21	24.629211	25.161346	25.374573	25.64267	25.939178	26.130096	26.33319	26.408325	26.505829	26.507843	26.418488	26.396149	26.35553	26.272247	26.148376	26.00418	25.89856	25.794983	25.671112	25.610168	25.549255	25.470032	25.449738	25.413177	25.439575	25.53299	25.794983	26.178833	26.325073	26.383972	26.33725	26.20929	26.101654	26.00824	25.947296	25.809204	25.7706	25.853882	25.910736	25.833588	25.75235	25.549255	25.429413	25.500488	25.518768	25.153198	25.264923	25.043549	25.289276
0.19999999	25.208038	25.520813	25.673126	25.740143	25.87622	26.097595	26.327087	26.459106	26.528168	26.568787	26.550507	26.518005	26.524109	26.572845	26.477386	26.367706	26.262115	26.178833	26.087433	25.981842	25.939178	25.97168	26.050873	26.093536	26.052917	26.018402	26.042755	26.079315	26.176788	26.280396	26.371765	26.450989	26.485504	26.497711	26.485504	26.455048	26.404266	26.408325	26.422546	26.422546	26.310852	26.22757	26.164612	26.121979	26.09555	26.119934	26.162598	26.215393	26.19101
0.16	25.7706	25.82544	25.924957	26.083374	26.270233	26.363647	26.432709	26.37381	26.304749	26.221497	26.105713	25.983856	25.878265	25.963562	25.991974	26.040741	26.030579	25.9534	25.853882	25.8031	25.772644	25.740143	25.713745	25.744202	25.778748	25.75235	25.847778	25.97168	26.121979	26.266174	26.418488	26.48349	26.524109	26.546448	26.546448	26.55252	26.509888	26.532227	26.495667	26.398163	26.304749	26.170715	26.042755	25.981842	25.937164	25.93512	25.943237	25.93512	25.981842
0.11	24.415192	24.319061	24.299042	24.497314	24.693604	24.813782	24.941956	25.076141	25.16629	25.230377	25.258392	25.254395	25.290436	25.382599	25.508759	25.58487	25.538818	25.472717	25.40863	25.33252	25.202332	25.038086	24.94397	24.935944	24.945953	25.018066	25.056122	25.056122	24.921936	24.839813	24.77771	24.72763	24.685577	24.683594	24.71164	24.793732	24.988007	25.122223	25.230377	25.29245	25.336517	25.390594	25.442657	25.412628	25.350555	25.180298	25.016052	24.88388	24.825775
0.28	25.348541	25.358551	25.336517	25.354553	25.41864	25.484741	25.552826	25.602905	25.666992	25.771149	25.881287	25.941376	25.9534	25.925354	25.879303	25.851257	25.937378	25.887299	25.8172	25.769135	25.648956	25.518768	25.41864	25.338531	25.264404	25.190308	25.158264	25.192322	25.238373	25.286438	25.386597	25.490753	25.61493	25.723083	25.80719	25.86728	25.901337	25.853241	25.82721	25.801178	25.915344	25.831238	25.78717	25.749115	25.642944	25.556824	25.522797	25.512787	25.45871
0.11	25.316498	25.570862	25.705048	25.761139	25.8172	25.8833	25.927368	25.983429	26.025513	25.969421	25.895325	25.8172	25.699036	25.58487	25.420624	25.372559	25.346527	25.284454	25.138245	24.99002	24.89389	24.907898	25.046112	25.224365	25.516785	25.699036	25.853241	25.881287	25.877289	25.77716	25.695038	25.602905	25.498749	25.386597	25.420624	25.28244	25.182281	25.128204	25.110199	25.092163	25.086151	25.036102	25.012054	24.982025	24.988007	25.076141	25.36856	25.598907	25.773132
0.24	25.602905	25.576874	25.538818	25.530792	25.480713	25.42865	25.380585	25.356537	25.34253	25.34253	25.37857	25.450684	25.576874	25.73108	25.795166	25.805176	25.783173	25.723083	25.73108	25.727081	25.805176	25.77716	25.520782	25.562836	25.582855	25.572845	25.520782	25.476715	25.414642	25.120209	24.705627	24.599457	24.597473	24.73767	23.86441	24.250977	24.996033	25.396606	25.745087	25.843231	25.492737	25.382599	25.486725	24.507324	23.624054	24.42923	25.264404	25.50476	24.479279
0.21	24.567413	24.821777	25.044098	25.210327	25.304474	25.364563	25.284454	24.43924	24.014618	23.938507	24.577423	25.078156	25.326508	25.51477	25.638947	25.675018	25.673004	25.628937	25.550812	25.859253	25.8172	25.751099	25.450684	25.160278	24.996033	25.078156	25.11621	25.184296	25.202332	25.276428	25.214355	25.400604	25.550812	25.620941	25.662994	25.683014	25.76712	25.813202	25.845245	25.85727	25.8172	25.761139	25.759125	25.831238	25.843231	25.77716	25.729095	25.745087	25.82721
0.21	24.885864	24.91391	24.885864	24.821777	24.729645	24.665558	24.465271	24.3331	24.517334	24.753693	24.95398	25.160278	25.296448	25.4747	25.622925	25.765137	25.805176	25.78717	25.803192	25.853241	25.907318	25.899323	25.855255	25.741089	25.652985	25.51477	25.392609	25.300476	25.268433	25.254395	25.224365	25.276428	25.32251	25.430664	25.582855	25.709045	25.799164	25.853241	25.885315	25.935364	25.967407	25.977448	25.945404	25.9534	25.8833	25.871277	25.646973	25.068146	24.42923
0.11	25.594208	25.552185	25.620209	25.738281	25.870361	25.980408	26.086456	26.192535	26.272552	26.364624	26.414642	26.472687	26.45868	26.528717	26.584747	26.600739	26.536713	26.412628	26.290588	26.224548	26.21054	26.214539	26.226532	26.242554	26.176514	26.338593	26.454681	26.60675	26.750824	26.902924	26.924927	26.974945	26.938934	26.898895	26.88089	26.922913	26.978943	27.04898	27.004974	26.862885	26.654785	26.202545	25.806305	25.984406	25.426117	24.91983	25.274017	25.113953	24.90982
0.96999997	24.446686	24.611877	24.738342	24.911713	24.930054	24.903534	24.872955	24.866821	24.993286	25.111572	25.382843	25.427704	25.490936	25.513397	25.552124	25.54602	25.537872	25.541931	25.56845	25.580688	25.590881	25.578644	25.654114	25.67044	25.676544	25.656158	25.601074	25.505219	25.380798	25.280853	25.258423	25.268646	25.293121	25.329803	25.364502	25.413452	25.505219	25.588837	25.698975	25.788727	25.82135	25.611298	25.342072	25.099335	24.779144	24.564972	24.387543	24.348785	24.130554
0.24	25.888672	25.862152	25.935577	25.982483	26.11914	26.164001	26.200714	26.235382	26.188477	26.09671	26.080383	26.135468	26.147705	26.006958	25.947815	25.845825	25.660248	25.62149	25.578644	25.527649	25.482788	25.439972	25.403229	25.4216	25.431793	25.578644	25.656158	25.807098	25.92743	26.031433	26.057953	26.055908	26.04776	26.041626	26.029388	25.953949	25.747925	26.015106	25.835632	25.537872	25.013672	24.932098	24.964722	24.913757	24.877045	24.928009	24.997375	25.064667	25.103424
0.11	27.202545	27.202545	27.142181	27.06372	26.957092	26.840393	26.763947	26.705597	26.600983	26.554688	26.645233	26.65329	26.715637	26.763947	26.820282	26.856476	26.93695	27.023468	27.07779	27.089874	27.081818	26.98526	26.786072	26.679443	26.528534	26.48227	26.387695	26.271027	26.134186	26.007446	25.900818	25.884735	25.822357	25.651337	25.900818	26.053741	26.244843	26.22876	26.166382	25.850525	25.70163	25.836426	25.997406	25.995392	26.116089	26.256927	26.486298	26.317291	26.081879
0.53	24.601105	24.916992	25.075928	24.93509	24.721832	24.824432	24.898895	23.665558	24.031738	24.490448	24.985382	24.65744	24.174591	24.458282	24.693665	24.884796	25.148346	25.357605	25.476288	25.79419	25.876678	25.87265	25.890747	25.874664	25.822357	25.808258	25.75595	25.749908	25.866608	25.981293	26.118103	25.725769	25.902832	25.953125	26.037628	25.67749	25.39383	25.647308	25.800232	25.85254	25.75595	25.661407	25.562805	24.97934	25.102081	25.104095	25.114166	24.822418	24.754028
0.28	26.306793	26.331268	26.408752	26.30066	26.22113	26.255798	26.245605	26.190521	26.09671	26.019196	25.970245	25.953949	25.94577	25.92334	25.97229	26.090576	26.190521	26.255798	26.292511	26.276184	26.306793	26.276184	26.227234	26.200714	26.176239	26.445465	26.44751	26.453644	26.378174	26.155853	26.037567	25.937622	25.8703	25.754059	25.580688	25.091187	24.770966	25.645966	25.509308	25.47055	25.584778	25.815247	25.91925	25.99472	26.082428	26.053864	25.792816	25.664307	25.276794
0.17999999	26.216705	26.830322	26.842407	26.888672	26.876617	26.832336	26.773987	26.705597	26.667358	26.68747	26.671387	26.56073	26.230774	26.623108	26.605011	26.67743	26.776001	26.69754	26.675415	26.606995	26.470184	26.429962	26.431976	26.3555	26.037628	25.568848	25.39383	25.40387	25.42398	25.49643	25.685547	25.967224	26.234802	26.383698	26.452087	26.498352	26.490326	26.51648	26.532562	26.55066	26.51648	26.474213	26.442017	26.395752	26.30722	26.176453	26.019531	25.943085	25.846497
0.61	26.57602	26.512787	26.467896	26.396515	26.312897	26.196655	26.088531	25.955963	25.890717	25.854004	25.805054	25.735687	25.656158	25.731628	25.803009	25.97229	26.19461	26.412842	26.557648	26.608643	26.606598	26.537262	26.478119	26.461792	26.4516	26.439362	26.480133	26.512787	26.59845	26.661682	26.410797	25.803009	25.354279	25.250275	25.34613	25.641876	25.482788	25.680634	25.692871	25.711212	25.796875	25.758148	26.180328	26.551544	26.39447	26.533173	26.098755	26.239471	26.553558
0.98999995	25.74997	25.907013	25.9682	26.02533	26.11914	26.155853	26.241516	26.27414	26.312897	26.321075	26.337372	26.32309	26.265991	26.294556	26.2966	26.298615	26.245605	26.196655	26.121185	26.082428	26.023285	26.053864	26.110992	26.192566	26.22519	26.288422	26.288422	26.286377	26.316986	26.37204	26.47403	26.580078	26.645355	26.677979	26.631073	26.602509	26.486267	26.49237	26.314941	26.339417	26.019196	25.654114	25.286987	25.046326	24.875	24.781158	25.001434	25.340027	25.578644
0.17	25.948425	25.83664	25.746796	25.75879	25.750793	25.643005	25.66095	25.629028	25.585114	25.59909	25.555145	25.611053	25.70288	25.828644	25.94046	26.036255	26.100159	26.092163	26.072205	26.016296	25.970398	25.916473	25.910492	25.86856	25.832642	25.766754	25.714874	25.672943	25.654968	25.607056	25.579102	25.571136	25.543182	25.497253	25.523224	25.565125	25.692902	25.854614	25.950409	26.02829	26.042267	26.056244	26.058228	26.034271	25.98236	25.892548	25.82666	25.730835	25.627014
0.14	25.935028	25.914886	25.935028	25.963196	25.920929	25.957153	26.041656	26.132202	26.309235	26.544647	26.751862	26.778015	26.72168	26.582855	26.429962	26.16037	26.538605	26.534576	26.56073	26.383698	26.154327	25.987335	25.86258	25.812286	25.84851	25.95514	26.031586	25.87265	25.939056	25.957153	26.02356	26.180481	26.343445	26.494354	26.62912	26.763947	26.820282	26.842407	26.816254	26.794098	26.928925	26.918854	26.924896	26.904755	26.798126	26.596954	26.43399	26.361542	26.371613
0.14999999	26.415863	26.385681	26.48227	26.486298	26.554688	26.645233	26.739777	26.743805	26.7901	26.769989	26.820282	26.908783	26.949036	26.945007	26.870575	26.735779	26.72168	26.693512	26.657318	26.566772	26.43399	26.168396	26.059753	26.015503	25.888763	25.8143	25.826385	25.772064	25.840454	25.90686	25.85254	26.00946	26.100006	26.226746	26.335388	26.381683	26.413849	26.429962	26.415863	26.39978	26.427948	26.419891	26.436005	26.427948	26.381683	26.303192	26.216705	26.134186	26.065796
0.11	25.39917	25.342224	25.323914	25.309662	25.315765	25.352386	25.389008	25.529358	25.586304	25.647339	25.716492	25.856842	25.980927	25.8833	25.728699	25.698181	25.730743	25.753113	25.738861	25.72055	25.64328	25.572083	25.51715	25.454102	25.38086	25.34018	25.356445	25.362549	25.303558	25.171356	24.872345	24.768585	24.793	24.884521	25.148956	25.600555	25.897522	26.02771	26.037903	26.013489	26.013489	26.021606	26.033813	25.889404	25.852783	25.781586	25.700226	25.604614	25.551727
0.29	24.957764	25.049286	25.049286	25.13269	25.268982	25.391022	25.529358	25.588348	25.63919	25.62497	25.649384	25.657501	25.614777	25.582245	25.496796	25.374756	25.291351	25.226257	25.161163	25.0961	25.041168	25.016754	25.045227	25.13269	25.185577	25.187622	25.03302	25.148956	25.238464	25.321869	25.374756	25.425629	25.447998	25.486633	25.60257	25.775482	25.911774	25.84668	25.66159	25.500885	25.181519	24.790955	24.569244	24.473633	24.408539	24.418732	24.496002	24.611969	24.693329
0.12	25.315552	25.348175	25.59497	25.807098	25.786682	25.715302	25.786682	25.872345	25.943726	25.97638	25.978424	25.947815	25.898865	25.868256	25.831573	25.807098	25.770355	25.69693	25.786682	25.668396	25.609253	25.492981	25.44403	25.331848	25.233948	25.317596	25.415497	25.511353	25.486877	25.484833	25.423645	25.370605	25.57254	25.758148	25.764252	25.72754	25.668396	25.603119	25.509308	25.344086	25.37265	25.299225	25.184998	24.899475	24.57721	24.516022	24.511932	24.436493	24.569061
0.29	25.450012	25.372711	25.293396	25.25882	25.169312	25.116425	25.083893	25.09201	25.098114	25.116425	25.148956	25.19577	25.248657	25.311707	25.401215	25.547668	25.70227	25.78363	25.718536	25.565979	25.492737	25.519196	25.529358	25.5253	25.531403	25.47647	25.332031	25.230347	25.167267	25.104218	25.01471	24.896729	24.813324	24.756378	24.900818	24.943512	25.067596	25.124573	25.140839	25.197784	25.27713	25.370697	25.452057	25.409332	25.0961	24.984222	25.19168	25.334076	25.352386
0.42999998	26.668488	26.585083	26.45694	26.340973	26.277924	26.355225	26.385712	26.426422	26.49759	26.595245	26.684753	26.790527	26.888153	26.977661	27.069183	27.14447	27.16278	27.160736	27.118011	27.020386	26.906464	26.812897	26.75595	26.721344	26.676605	26.686768	26.644073	26.583038	26.530151	26.467102	26.440643	26.589142	26.639984	26.721344	26.812897	26.880035	26.947144	26.998016	27.0448	27.08548	27.10379	27.1221	27.0997	27.22583	27.211578	27.201416	27.18106	27.154633	27.115997
0.19	26.304352	26.054169	26.105011	25.60257	25.435791	25.76532	25.767365	25.94635	25.653442	25.62088	25.985016	26.056183	25.962616	26.625763	26.658295	26.623718	26.499634	26.200623	25.850739	25.631073	25.68396	25.826324	26.007385	26.143677	26.255554	26.491516	26.599304	26.727448	26.853577	26.863739	26.87799	26.920715	27.087494	27.195312	27.260406	27.286835	27.250244	26.96341	26.920715	26.884094	26.855621	26.798645	26.711182	26.485413	26.196564	25.952454	25.761261	25.659546	25.64328
0.51	25.770355	25.74588	25.70102	25.656158	25.713257	25.617401	25.56845	25.529694	25.486877	25.415497	25.391022	25.378754	25.36856	25.358368	25.382843	25.401215	25.588837	25.597015	25.607208	25.641876	25.694916	25.762207	25.841766	25.966156	26.062042	26.110992	26.153809	26.133423	26.082428	25.988617	25.99472	26.0029	26.011047	25.943726	25.862152	25.721405	25.525604	25.452179	25.454224	25.435883	25.4216	25.433838	25.609253	25.831573	25.99472	26.135468	26.288422	26.184418	26.09262
0.14	26.355225	26.052124	26.263672	26.507782	26.723389	26.688812	26.589142	26.495575	26.3125	26.29419	26.107056	25.934143	25.734802	25.659546	25.637177	25.592407	25.671753	25.775482	25.893463	25.86499	26.102997	26.310455	26.47522	26.664398	26.780365	26.82306	26.84137	26.816956	26.698975	26.51184	26.245361	26.751862	26.694916	26.650177	26.530151	26.481323	26.43863	26.365387	26.257568	26.155853	26.070435	26.0094	26.001282	26.227081	26.489471	26.705078	26.733551	26.711182	26.707123
0.26999998	27.384491	27.343811	27.28888	27.160736	27.016327	26.902405	26.849518	26.806793	26.768158	26.707123	26.747803	26.819	26.884094	26.953247	27.056976	27.120056	27.154633	27.18515	27.215668	27.276672	27.327545	27.376343	27.378387	27.374329	27.368225	27.219727	27.050903	26.902405	26.810852	26.751862	26.69696	26.662384	26.709167	26.798645	26.786469	26.871887	26.975616	27.113953	27.205475	27.2482	27.170898	27.02649	26.955292	26.939026	26.916626	26.821045	27.008179	27.071228	27.02649
0.26	26.076538	26.300293	26.530151	26.676605	26.723389	26.715271	26.611511	26.420319	26.194519	25.740906	25.645294	25.685974	25.80194	26.033813	26.166046	26.19046	26.09079	25.897522	25.755157	25.651398	25.60257	25.529358	25.82022	25.771423	25.92398	26.00534	26.064331	25.978912	25.94635	26.076538	26.265717	26.406067	26.469116	26.41623	26.204681	26.121277	25.818207	25.688019	25.443909	25.443909	25.321869	25.407318	25.513092	25.60257	25.618866	25.54361	25.681915	25.645294	25.681915
0.41	25.513092	25.594452	25.486633	25.567993	25.692078	25.757172	25.696167	25.751068	25.858887	26.021606	26.23114	26.255554	26.184357	26.151794	26.02771	25.897522	25.681915	25.21408	25.075745	24.955719	25.169312	25.242554	25.500885	25.712433	25.867035	25.989075	26.09079	26.105011	26.121277	26.19046	26.281982	26.343018	26.418274	26.432526	26.391815	26.328766	26.082642	25.844635	25.368652	25.0737	25.085907	25.201874	25.222198	25.209991	25.203888	25.366608	25.500885	25.242554	25.250671
0.19999999	25.831573	25.774445	25.768341	25.72754	25.603119	25.62555	25.698975	25.87439	25.970245	26.090576	26.212952	26.280273	26.325134	26.357758	26.353699	26.302704	26.343506	26.37613	26.335327	26.302704	26.217041	26.151764	26.076324	25.962097	25.860107	25.747925	25.686737	25.627594	25.72754	25.807098	25.829529	25.953949	26.019196	26.108948	26.178284	26.196655	26.1987	26.180328	26.206848	26.200714	26.157898	26.143616	26.196655	26.129333	26.031433	26.011047	25.89273	25.837677	25.7724
0.76	25.211517	25.20337	25.138092	24.993286	24.828094	24.752625	24.840332	24.934143	25.078949	25.340027	25.511353	25.6745	25.715302	25.921295	25.807098	25.558258	25.293121	24.993286	24.899475	24.840332	24.846436	24.858673	24.99942	25.09732	25.197235	25.439972	25.539886	25.603119	25.711212	25.733673	25.796875	25.862152	25.933533	25.974335	26.015106	26.013092	26.000854	25.90091	25.931488	25.94986	25.92743	25.898865	25.92334	25.992676	26.013092	25.921295	25.65207	25.342072	25.393036
0.44	25.888672	25.958008	25.996765	26.009003	25.819305	25.511353	25.19522	25.115662	25.182983	25.07486	25.160522	25.217651	25.131989	25.117706	25.066711	25.1279	25.291077	25.482788	25.641876	25.72345	25.82135	25.862152	25.937622	25.933533	25.817291	26.09671	25.978424	25.849915	25.756104	25.64392	25.584778	25.54602	25.492981	25.54602	25.588837	25.605164	25.635773	25.637787	25.639832	25.609253	25.662262	25.737732	25.831573	25.962097	26.088531	26.141571	26.141571	26.106903	25.831573
0.32999998	27.118256	27.118256	26.95456	26.854767	26.852753	26.930634	27.036407	26.888702	27.012482	27.088318	27.108276	27.220093	27.261993	27.279968	27.299927	27.297943	27.293945	27.246033	27.180145	27.194122	27.158203	27.102295	27.054382	27.062378	26.958557	26.802856	26.593231	26.547333	26.669098	26.86673	26.956573	26.72699	26.758942	26.822815	26.90268	26.962555	27.02243	27.076355	27.116272	27.178162	27.180145	27.170166	27.154205	27.038422	27.052399	27.040405	26.936615	26.766907	26.575287
0.17	25.714966	25.580597	25.487701	25.424469	25.388885	25.406677	25.438293	25.645782	25.794037	25.914581	25.965973	26.052917	26.135925	26.207062	26.278229	26.311798	26.367157	26.39679	26.424469	26.450165	26.416565	26.410614	26.432373	26.382965	26.238678	26.090454	25.956085	25.859222	25.805878	25.788086	25.80191	26.021301	26.058838	26.056854	26.118134	26.179413	26.280182	26.333557	26.418518	26.483734	26.527222	26.554901	26.554901	26.371094	26.236725	26.135925	26.005493	25.827606	25.665558
0.16	26.28415	26.327606	26.36911	26.39087	26.418518	26.434357	26.375061	26.126038	25.993622	25.981781	26.001526	25.94223	25.855286	25.760437	25.742645	25.718933	25.68927	25.675446	25.596405	25.639862	25.720886	25.833557	25.952118	26.102325	26.25647	26.36911	26.398773	26.367157	26.386902	26.388885	26.288086	26.25055	26.167542	26.025238	26.019318	25.993622	25.94223	25.843414	25.608246	25.317719	25.090454	24.962006	24.991638	25.214966	25.319702	25.495605	25.732758	25.922485	26.035126
0.29	25.309845	25.355286	25.373077	25.380981	25.373077	25.347382	25.268341	24.989655	24.967926	24.94223	25.147766	25.145782	25.282166	25.454102	25.495605	25.647766	25.671478	25.562805	25.347382	25.525238	25.556854	25.608246	25.554901	25.562805	25.54895	25.523285	25.594421	25.639862	25.612213	25.659637	25.861206	25.772278	25.849365	25.867157	26.078613	26.201141	26.294037	26.349365	26.377045	26.375061	26.40271	26.424469	26.386902	26.39087	26.367157	26.280182	26.179413	25.985718	25.703125
0.16	26.380615	26.294586	26.194519	26.10849	26.1445	26.054443	25.990417	25.892365	25.752289	25.642242	25.506165	25.424103	25.388092	25.420105	25.44812	25.450134	25.37207	25.418121	25.450134	25.444122	25.608215	25.730286	25.93637	26.084473	26.178528	26.202545	26.198517	26.136505	26.020416	25.980408	25.654236	25.087921	24.943848	24.703705	24.72174	24.581665	24.88382	25.209991	25.430115	25.496155	25.440125	25.482147	25.532166	25.61621	25.72226	25.756287	25.558197	25.330048	25.310059
0.21	24.993866	24.945862	24.85379	24.771759	24.723724	24.699707	24.677704	24.681702	24.76175	24.841797	24.953857	25.12796	25.278046	25.29004	25.320038	25.304047	25.24002	25.194	25.169983	25.12796	25.119934	25.053925	25.013885	24.96988	24.953857	24.89383	24.861816	24.871796	24.955841	24.993866	24.94986	25.05191	24.993866	24.955841	24.977875	25.035889	25.159973	25.230011	25.226013	25.238007	25.26001	25.262024	25.298035	25.248016	25.209991	25.121948	25.073914	24.987885	25.009888
0.14999999	26.596405	26.523285	26.556885	26.36911	26.072662	25.847382	25.833557	26.064789	26.169525	26.21103	26.013397	26.084534	26.181366	26.214966	26.248566	26.22879	26.133942	26.064789	25.815765	25.608246	25.64975	25.768341	26.242645	26.43631	26.624054	26.807861	26.94226	27.027222	27.114197	27.193237	27.258453	27.282166	27.248566	26.819733	26.088501	26.171478	26.380981	26.60431	26.764374	26.718933	26.687317	26.345398	26.060822	26.32367	26.637909	26.794037	26.69522	25.637909	25.232758
0.61	25.063904	25.195984	25.220001	25.264008	25.348053	25.418121	25.42212	25.418121	25.414093	25.434113	25.480133	25.558197	25.606201	25.584198	25.606201	25.610199	25.516144	25.400085	25.205994	25.08194	24.99588	24.999878	25.077911	25.077911	25.055908	25.131958	25.133942	25.149963	25.201996	25.310059	25.480133	25.628204	25.686249	25.740265	25.774292	25.776306	25.790314	25.886353	25.826324	25.822327	25.72226	25.418121	25.153961	24.729736	24.719727	24.501617	24.46759	24.291504	24.331512
2.03	26.368622	26.058441	26.05246	26.046448	26.082458	26.036438	25.962402	25.944397	25.858337	25.820312	25.812317	25.860352	25.928375	26.060455	26.21054	26.320587	26.400635	26.412628	26.38263	26.390625	26.338593	26.224548	26.074463	25.9664	25.868347	25.810333	25.74228	25.688263	25.680237	25.736267	25.794312	25.830322	25.928375	26.058441	26.200531	26.300568	26.400635	26.46466	26.512695	26.5307	26.542725	26.482697	26.308594	26.048431	26.000427	25.764282	25.698273	25.60019	25.510162
0.17999999	24.637695	24.597656	24.615662	24.66571	24.781769	24.91983	25.069916	25.288025	25.39209	25.530182	25.5802	25.650238	25.694244	25.756287	25.780304	25.794312	25.884369	25.850342	25.80832	25.728271	25.542175	25.358063	25.159973	24.999878	24.925842	24.895813	24.953857	24.981873	25.368073	25.426117	25.49414	25.59021	25.66623	25.734283	25.776306	25.792297	25.734283	25.608215	25.4281	25.039886	25.087921	25.12796	25.113953	24.963867	24.897827	24.961853	25.021881	25.03189	24.933838
0.91999996	26.44867	26.456665	26.500702	26.5307	26.502686	26.47467	26.432648	26.526703	26.56073	26.524689	26.478668	26.366608	26.252563	26.116486	25.982422	25.794312	25.568176	25.360077	24.945862	25.105927	25.103943	25.25003	25.436127	25.624207	25.792297	25.906372	26.058441	26.158508	26.314606	26.368622	26.318604	26.24054	26.168518	25.91037	25.686249	25.614227	25.564178	25.436127	25.322052	25.105927	25.177979	25.141968	25.057922	25.28003	25.34607	25.464142	25.330048	25.312042	25.444122
0.12	26.734741	26.066742	26.062805	26.260437	26.805878	26.865173	26.954102	26.960052	26.910614	26.855286	26.770325	26.58255	26.234741	25.85727	25.75055	26.060822	26.58255	26.841461	27.035126	27.090485	27.074677	27.11615	27.131989	27.074677	26.928406	26.691254	26.493622	26.50943	26.701141	26.853302	26.94226	26.960052	26.906677	26.79599	26.663605	26.493622	26.375061	26.365173	26.371094	26.353302	26.39679	26.596405	26.714966	26.819733	26.871094	26.877045	26.825653	26.53711	26.311798
0.48	24.147766	24.351318	24.738678	24.811798	24.938293	24.981781	24.950134	25.023254	25.187286	25.345398	25.554901	25.592438	25.71695	25.79599	25.788086	25.748566	25.46991	24.922485	24.671478	24.347382	24.317719	24.539062	24.742645	24.926422	25.017334	25.086517	25.098358	25.135925	25.173462	25.193237	25.264374	25.325653	25.440277	25.552917	25.667542	25.746582	25.805878	25.853302	25.86911	25.90271	25.958038	25.946198	25.877014	25.884918	25.841461	25.746582	25.693237	25.618134	25.545013
0.16	26.552917	26.54898	26.550934	26.550934	26.539093	26.49759	26.43631	26.359253	26.382965	26.420502	26.483734	26.499542	26.491669	26.438293	26.280182	26.108246	26.00351	25.932373	25.85727	25.855286	25.839478	25.89087	25.958038	26.052917	26.126038	26.232758	26.33554	26.479797	26.556885	26.574646	26.578613	26.792053	26.726837	26.712982	26.687317	26.653717	26.58255	26.471893	26.325653	26.226837	26.135925	26.080597	26.135925	25.311798	25.564758	25.821686	25.93039	25.768341	25.699158
0.13	26.687073	27.046417	27.010468	26.998505	26.98053	27.028442	27.082336	27.148224	27.24405	27.295929	27.25003	27.152191	27.08432	26.988495	26.896667	26.798859	26.705048	26.715027	26.74295	26.709015	26.635162	26.625183	26.671112	26.707031	26.695038	26.69107	26.6651	26.659119	26.754944	26.838776	26.94458	27.016449	27.040405	27.080353	27.070343	27.060394	27.028442	26.966553	26.912659	26.880707	26.844788	26.772919	26.659119	26.573273	26.537354	26.507385	26.435516	26.377625	26.345703
0.39	25.684326	25.558441	25.450562	25.340668	25.282715	25.25476	25.248749	25.486542	25.594421	25.728302	25.888153	26.022003	26.149872	26.14389	26.093933	26.00003	25.980042	26.012024	26.004028	26.135895	26.061981	26.028015	26.002045	25.972046	25.89212	25.80423	25.69632	25.610413	25.572449	25.56845	25.580444	25.864166	26.061981	26.213837	26.371674	26.419617	26.471588	26.537506	26.577484	26.58548	26.579468	26.593445	26.60144	26.607452	26.551483	26.445587	26.263763	26.131897	26.016022
0.13	25.728302	25.682343	25.59842	25.508514	25.544464	25.432587	25.436584	25.472534	25.430573	25.350647	25.224762	25.100891	25.026978	24.873108	24.849152	24.899078	24.867126	25.05893	25.200806	25.296722	25.34665	25.426575	25.492523	25.544464	25.602417	25.668365	25.718292	25.726288	25.656372	25.652374	25.704315	25.720306	25.522491	25.224762	24.975006	25.14087	25.240753	25.360657	25.402618	25.412598	25.456543	25.510498	25.586426	25.612396	25.708313	25.776245	25.852173	25.832184	25.810211
0.53	26.345062	26.530151	26.57898	26.607452	26.67865	26.780365	26.894257	27.00412	27.08548	27.028503	26.806793	26.827148	26.727448	26.432526	26.49759	26.546417	26.436584	26.316559	26.180267	26.33081	26.41623	26.489471	26.503693	26.562714	26.605408	26.692871	26.780365	26.888153	26.786469	26.385712	26.251465	26.043976	25.818207	25.450012	26.343018	26.363342	26.336914	26.251465	26.225037	26.235199	26.188416	26.09079	26.035858	25.980927	25.848724	25.867035	25.92804	25.372711	25.360535
0.97999996	25.366638	25.376617	25.370636	25.364655	25.400604	25.500519	25.632385	25.740265	25.828186	25.886139	25.908112	25.908112	25.87616	25.84018	25.796234	25.730286	25.738281	25.698334	25.658356	25.564453	25.474548	25.386627	25.21878	25.090912	25.006989	24.92508	24.855133	24.799194	24.899078	25.128876	25.39862	25.638367	25.85617	26.079956	26.277771	26.383667	26.435608	26.465576	26.227814	25.870148	25.78424	25.642365	25.580444	25.496521	25.144867	24.929047	24.963043	24.987	24.97702
0.19	26.09793	26.423615	26.401642	26.367676	26.2518	26.09793	25.976044	25.86615	25.734283	25.662354	25.648376	25.628387	25.66037	25.998016	26.085938	26.267761	26.415619	26.537506	26.62143	26.669373	26.711334	26.741302	26.789276	26.803253	26.805267	26.793274	26.705353	26.591461	26.51352	26.387665	26.305725	26.197845	26.133911	26.09195	26.111908	26.155884	26.211823	26.319733	26.515533	26.567474	26.57547	26.515533	26.517548	26.57547	26.571472	26.497559	26.427612	26.447601	26.409637
0.35999998	26.32373	26.32373	26.447601	26.595459	26.789276	27.015045	27.128937	27.158905	27.172882	27.184875	27.214874	27.228851	27.074982	27.100983	26.963104	26.921143	26.881195	26.83722	26.799255	26.533508	25.854156	25.462555	25.544464	25.702301	25.91211	26.221832	26.30774	26.223816	26.17984	26.355682	26.53952	26.701355	26.821228	26.919159	26.963104	26.98108	26.859192	26.2518	26.159882	26.195831	25.978058	25.596405	25.39862	25.474548	25.718292	25.976044	26.087952	26.024017	25.80423
0.59999996	25.73938	25.755432	25.821655	25.87384	25.911987	26.008331	26.168884	26.255157	26.341461	26.309357	25.996277	25.875854	25.887909	25.80362	25.781525	25.777496	25.851776	25.855774	25.839722	25.829681	25.80362	25.781525	25.697235	25.7193	25.74942	26.04245	26.207	26.28128	26.257172	26.209015	26.221039	26.219055	26.204987	26.305359	26.339478	26.347504	26.323395	26.213043	26.233093	26.229095	26.164856	26.076569	26.028381	25.986237	25.885895	25.791565	25.837738	25.881866	25.869843
3.22	25.851776	25.777496	25.622986	25.474457	25.386139	25.434326	25.496552	25.360077	25.444366	25.464417	25.526642	25.606934	25.64505	25.657104	25.701263	25.7695	25.825684	25.875854	25.934052	26.034393	26.066528	26.060486	25.990265	25.879852	25.735382	25.647064	25.582825	25.524628	25.55072	25.580841	25.59488	26.01233	26.002289	25.934052	26.158844	26.29129	26.367554	26.435791	26.27124	25.976196	25.976196	26.058502	26.160858	25.905975	25.807617	25.745392	25.61496	25.488495	25.410248
0.45999998	25.861816	25.918	26.038422	26.002289	25.994263	25.980225	25.91397	25.972198	26.07254	26.050446	25.327942	25.400208	25.578827	25.50055	25.414246	25.31189	25.458405	25.454376	25.669128	26.01233	26.233093	26.305359	26.363556	26.431793	26.477936	26.538147	26.566254	26.654572	26.789032	26.899414	26.97165	27.007782	26.963654	26.87735	26.903412	26.889374	26.873322	26.815125	26.716766	26.65857	26.572266	26.552216	26.548187	26.48999	26.12674	25.81363	25.805603	25.821655	25.787537
1.01	26.841217	26.847229	26.847229	26.83319	26.799072	26.676636	26.498016	26.327423	26.18692	26.030396	25.795563	25.693207	25.626984	25.871857	25.891907	25.831696	25.79358	25.992249	26.134766	26.18692	26.086578	26.046448	26.046448	26.142792	26.207	26.110687	26.02237	25.691223	25.368103	25.21756	25.036926	25.205536	25.488495	25.711273	25.815643	25.584839	25.404205	26.122711	26.361542	26.59436	26.781006	26.467926	25.88388	25.986237	26.299316	26.34549	25.771484	25.544708	25.63501
0.42	26.245148	26.305359	26.34549	26.3154	26.233093	26.207	26.140778	26.106659	26.068512	26.046448	26.064514	26.020355	25.994263	25.980225	25.962158	25.972198	25.897919	25.960144	26.046448	26.1167	26.182922	26.209015	26.25116	26.25116	26.283264	26.309357	26.289276	26.257172	26.273224	26.257172	26.219055	26.223053	26.142792	26.04245	25.964172	25.895935	25.777496	25.681183	25.602905	25.586853	25.881866	25.922028	25.954132	26.036407	26.0625	26.036407	25.986237	26.006317	26.01233
0.11	25.790222	25.80423	25.976044	26.155884	26.267761	26.33371	26.341705	26.47757	26.42163	26.319733	26.18985	25.90213	25.710297	25.496521	25.464539	25.328674	25.136871	24.91507	24.697296	25.284729	25.082916	25.118866	25.242767	25.488525	25.688324	25.85617	26.022003	26.135895	26.23581	26.275757	26.249786	26.447601	26.469574	26.47757	26.265778	25.834198	25.638367	25.600403	25.334686	25.240753	25.330688	25.39862	25.29071	25.502502	25.580444	25.822205	26.040009	26.203827	26.217804
3.25	26.151886	26.085938	26.014008	25.972046	26.161865	26.193848	26.309723	26.347687	26.387665	26.367676	26.39566	26.423615	26.4516	26.47757	26.463593	26.35968	26.459595	26.443604	26.387665	26.279755	26.181854	26.077942	25.980042	25.906128	25.85019	25.810211	25.85617	25.904114	25.934082	25.998016	26.113922	26.227814	26.329712	26.39566	26.455597	26.497559	26.535522	26.561493	26.561493	26.541504	26.325714	26.335693	26.33371	26.331696	26.31372	26.265778	26.227814	25.884125	25.136871
0.72999996	25.548462	25.728302	25.93808	26.149872	26.325714	26.44162	26.555481	26.517548	26.639404	26.68338	26.685364	26.607452	26.495544	26.425629	26.401642	26.393646	26.361694	26.361694	26.393646	26.455597	26.51352	26.535522	26.543518	26.541504	26.465576	26.423615	26.389648	26.407623	26.433624	26.471588	26.507538	26.489563	26.517548	26.5495	26.507538	26.475555	26.461578	26.437592	26.443604	26.445587	26.387665	26.373657	26.381653	26.571472	26.535522	26.531525	26.547516	26.51352	26.403656
0.13	26.058136	26.05011	26.174683	26.34549	26.427856	26.504211	26.544403	26.56247	26.594635	26.56247	26.556458	26.57254	26.526306	26.496185	26.45398	26.42987	26.353516	26.269135	26.1586	26.092316	25.989838	25.913483	25.732635	25.571869	25.481476	25.46939	25.531708	25.628143	25.748718	25.865234	25.9617	25.99585	26.052124	26.034027	26.112396	26.174683	26.154602	26.032013	25.758759	25.407135	25.107727	25.053467	25.08963	25.18811	25.172028	25.083618	24.987152	24.9068	25.270477
0.14	25.300629	25.260437	25.12381	24.977112	24.848541	24.804321	24.713898	24.89273	24.924866	25.057495	25.238342	25.441284	25.644226	25.837128	25.949646	26.048096	26.088287	26.132477	26.144531	26.07019	26.078247	26.12445	26.029999	25.965729	25.899414	25.835114	25.654266	25.46939	25.270477	25.141876	25.041412	25.381012	25.421173	25.553802	25.692444	25.811005	25.875305	25.957672	26.05011	26.086273	26.096313	26.116425	26.142548	26.68103	26.679016	26.68103	26.630798	26.46402	26.339447
0.26999998	27.171295	27.189392	27.175323	27.100983	27.092957	27.125092	27.165283	27.11908	27.018616	26.924164	26.76944	26.689056	26.415802	26.106354	26.029999	26.100342	26.486115	26.689056	26.703125	26.84378	26.835754	26.888	26.916138	26.982422	27.072845	27.080902	27.032684	26.958313	26.65091	26.624786	26.628784	26.604675	26.490143	26.337433	26.122437	25.86325	26.044067	26.228943	26.2872	26.327393	26.494171	26.574554	26.654907	26.751373	26.849823	26.881958	26.934204	26.964355	26.958313
1.03	25.186096	25.176056	25.147919	25.127838	25.107727	25.139862	25.19815	25.246368	25.312683	25.443298	25.559845	25.60202	25.69043	25.732635	25.796936	25.79895	25.800934	25.76477	25.720581	25.614075	25.54776	25.433228	25.262451	24.957031	24.800293	24.983154	25.159973	25.19815	25.310669	25.218231	25.147919	25.17807	25.346832	25.51764	25.66632	25.776825	25.806976	25.84314	25.855194	25.841125	25.596008	25.549774	25.499542	25.24234	25.027344	24.703857	25.051483	25.250397	24.50293
0.35999998	25.597992	25.539734	25.501556	25.401093	25.322723	25.270477	25.228302	25.248383	25.280518	25.348846	25.531708	25.579926	25.66632	25.724579	25.77481	25.821045	25.841125	25.893372	25.91748	25.919495	25.935577	25.949646	26.054108	26.132477	26.166656	26.12445	26.013947	25.855194	25.68039	25.630157	25.604034	25.539734	25.46939	25.40512	25.573883	25.634186	25.794922	26.07019	26.196777	26.273132	26.31131	26.285187	26.216888	26.204834	26.19278	26.210846	26.35553	26.333405	26.271118
0.12	26.243011	26.170654	26.082245	26.003876	25.963715	25.92752	25.909454	25.909454	26.021973	26.13852	26.263092	26.425842	26.560486	26.683044	26.765411	26.80362	26.797577	26.757385	26.707153	26.703125	26.711182	26.71518	26.711182	26.648895	26.588593	26.478088	26.335419	26.188751	26.10437	26.028015	25.973755	25.885345	25.86325	25.859222	26.116425	26.259064	26.48413	26.675018	26.86789	26.978424	27.002533	27.0206	27.01056	26.894012	26.809631	26.757385	26.59262	26.32138	26.082245
0.47	26.59262	26.598663	26.584595	26.600677	26.568512	26.644867	26.839783	26.994476	27.181366	27.25772	27.303925	27.283844	27.25772	27.251678	27.187378	27.096954	27.05075	26.988464	26.95633	26.881958	26.815643	26.723236	26.578552	26.504211	26.371613	26.395721	26.389679	26.359528	26.46402	26.516266	26.600677	26.729248	26.8237	26.885986	26.958313	27.03067	27.068848	27.092957	26.944244	26.896027	27.06482	27.042725	26.982422	26.8237	26.558472	26.27716	25.915466	25.724579	25.742676
0.12	26.027222	26.04303	26.045013	26.017334	25.938293	25.825653	25.788086	25.797974	25.80191	25.803894	25.665558	25.687286	25.748566	25.813782	25.940277	26.033142	26.108246	26.147766	26.153717	26.135925	26.126038	26.074646	26.074646	26.027222	26.07071	26.088501	26.017334	25.910614	25.780182	25.68927	25.68335	25.705078	25.71103	25.748566	25.714966	25.815765	25.916565	25.99759	26.114166	26.212982	26.309845	26.276245	26.258453	26.274261	26.26242	26.197174	26.260437	26.22287	26.169525
0.11	25.566742	25.552917	25.434326	25.351318	25.236694	25.11615	25.078613	25.080566	25.21695	25.286102	25.99759	26.244629	26.39087	26.416565	26.270294	26.153717	26.151733	26.258453	26.422485	26.462006	26.428406	26.361206	26.278229	26.270294	26.25647	26.226837	26.214966	26.131958	26.066742	25.952118	25.86319	25.797974	25.82959	25.898773	25.948181	26.060822	26.181366	26.297974	26.394806	26.418518	26.426422	26.43039	26.43039	26.43631	26.467926	26.440277	26.282166	26.209045	26.15567
0.83	26.0336	25.995392	25.97525	25.95514	25.904846	25.876678	25.87265	25.880707	25.89679	25.89679	25.997406	26.059753	26.124146	26.17041	26.122131	26.045685	25.824371	25.840454	25.874664	26.00946	26.120117	26.216705	26.28711	26.214691	25.876678	25.385773	25.083984	24.919006	24.80835	24.673553	24.651398	24.81839	25.079956	25.299255	25.351562	25.717743	25.961182	26.12616	26.264984	26.407837	26.538605	26.665344	26.776001	26.832336	26.85849	26.61908	26.37967	26.061768	25.908875
0.57	26.20462	25.747925	25.425995	25.196655	25.196655	25.566833	26.053741	26.496338	26.665344	26.810211	26.97519	27.101929	27.192474	27.262909	27.30716	27.339355	27.31723	27.256866	27.134125	26.97519	26.866547	26.767975	26.665344	26.59494	26.530548	26.452087	26.381683	26.303192	26.22876	26.154327	26.118103	26.214691	26.333374	26.421906	26.588898	26.761932	26.934967	27.07779	27.178406	27.262909	27.287048	27.252838	27.118042	27.120056	26.932953	26.737793	26.699554	26.715637	26.683472
0.88	27.417816	27.433899	27.486206	27.472137	27.421844	27.411774	27.36148	27.46408	27.504333	27.462067	27.401703	27.30716	27.26892	27.22467	27.001343	26.959076	26.723694	26.478241	26.208649	26.796112	26.97519	27.04361	26.9953	26.9953	27.033539	27.142181	27.208588	27.150238	27.061707	27.007385	26.92691	27.049622	26.920868	26.671387	26.438019	26.36557	26.10202	25.512512	25.353577	25.367645	25.411926	25.572876	25.824371	25.8284	26.015503	26.182495	26.313263	26.42392	26.544647
0.29	26.130188	26.097992	26.200592	26.275024	26.586884	26.69754	26.719666	26.56073	26.637177	26.6734	26.701569	26.733765	26.705597	26.552673	26.27304	26.186523	26.266998	26.325348	26.329376	26.369598	26.37967	26.38971	26.349487	26.357513	26.285095	26.283081	26.226746	26.003418	25.595001	25.703644	25.939056	25.751923	26.045685	26.2529	26.413849	26.52652	26.625122	26.715637	26.806183	26.850433	26.906769	26.973175	26.98526	26.196564	25.924957	25.405884	25.170502	25.671448	25.939056
0.13	26.719666	26.782043	26.856476	26.86856	26.830322	26.808197	26.786072	26.78003	26.810211	26.804169	26.902771	26.920868	26.924896	26.888672	26.771973	26.707611	26.655304	26.586884	26.530548	26.48227	26.53659	26.631134	26.647247	26.763947	26.938965	27.02951	27.168335	27.266907	27.357452	27.391663	27.198517	27.08786	27.099945	27.124054	26.922882	26.900757	26.908783	26.870575	26.830322	26.76596	26.701569	26.613037	26.588898	26.617065	26.6734	26.74179	26.850433	26.928925	26.9953
0.25	26.830322	26.773987	26.68747	26.643219	26.61908	26.580841	26.582855	26.609009	26.661316	26.715637	26.747833	26.80014	26.876617	26.947021	27.079803	27.184418	27.174377	27.152252	27.105957	27.049622	27.041595	26.96109	26.840393	26.812225	26.826294	26.776001	26.693512	26.606995	26.520477	26.395752	26.357513	26.176453	26.138214	26.250885	26.436005	26.454102	26.510437	26.427948	26.271027	26.114075	25.842468	25.7117	25.687561	25.778107	25.898804	25.969208	26.333374	26.293152	26.275024
0.12	26.751862	26.776001	26.751862	26.683472	26.643219	26.633148	26.572815	26.490326	26.39978	26.313263	26.192535	26.051727	25.947083	25.918915	25.892761	25.983307	25.928986	26.055725	26.190521	26.240845	26.311249	26.277039	26.258942	26.258942	26.258942	26.275024	26.254913	26.20462	26.27304	26.236816	26.174438	26.059753	25.983307	25.931	25.880707	25.774078	25.78009	25.824371	25.832428	25.888763	25.9169	26.051727	26.20462	26.339417	26.456116	26.498352	26.534576	26.411835	26.391724
0.29999998	26.371094	26.33554	26.240662	26.197174	26.118134	25.977814	25.932373	25.926422	25.958038	25.954102	25.954102	26.023285	26.137909	26.280182	26.414581	26.539093	26.659637	26.782166	26.83554	26.86911	26.861237	26.79599	26.916565	26.918549	26.89087	26.809845	26.71695	26.675446	26.620117	26.49759	26.471893	26.467926	26.473877	26.315765	26.517334	26.450165	26.517334	26.347382	25.979797	25.776245	25.950165	26.214966	26.448181	26.637909	26.742645	26.843445	26.912598	26.954102	26.981781
0.56	27.434357	27.353302	27.33554	27.317749	27.282166	27.244629	27.213013	27.175446	27.118134	27.04898	26.999573	26.971893	26.954102	26.928406	26.999573	27.041077	27.084534	27.114197	27.157654	27.244629	27.238678	27.276245	27.319733	27.307861	27.238678	27.153717	27.025238	26.934357	26.831573	26.72287	26.60431	26.44223	26.282166	26.167542	26.126038	26.120117	26.128021	26.163605	26.268341	26.398773	26.53711	26.61023	26.641846	26.65567	26.620117	26.635925	26.550934	26.50351	26.418518
0.14	27.618134	27.713013	27.76242	27.79602	27.80194	27.738708	27.631989	27.487701	27.422485	27.384949	27.311829	27.226837	27.133942	27.04303	26.912598	26.805878	26.746613	26.68335	26.588501	26.651733	26.699158	26.752533	26.86319	26.948181	27.039093	27.120117	27.17743	27.197205	27.193237	27.201141	27.169525	27.139862	27.126038	27.11615	27.041077	26.948181	26.845398	26.758453	26.637909	26.54898	26.539093	26.527222	26.525238	26.517334	26.53711	26.57071	26.65567	26.72882	26.730774
0.65	26.934357	26.797974	26.86319	26.934357	27.07071	27.218933	27.361237	27.47586	27.483765	27.495605	27.416565	27.309845	27.199158	27.072693	27.013397	26.971893	26.934357	26.882965	26.799957	26.673462	26.483734	26.185333	25.971893	25.971893	26.185333	26.278229	26.444214	26.61615	26.766357	26.851349	26.906677	26.977814	27.00943	27.041077	27.035126	27.00943	26.934357	26.780182	26.78415	26.760437	26.398773	25.637909	25.32959	25.159637	25.080566	25.163574	25.145782	25.025238	24.855286
0.61	27.36914	27.39679	27.452118	27.483765	27.1557	27.1557	27.086517	27.029205	26.924469	26.768341	26.61023	26.554901	26.580597	26.647797	26.75647	26.788086	26.732758	26.813782	26.865173	26.940277	27.01538	27.080597	27.045013	27.027222	27.139862	27.252533	27.299957	27.25647	27.023285	26.952118	26.434357	26.309845	26.39679	26.529205	26.67743	26.697174	26.639862	26.574646	26.564789	26.592438	26.639862	26.758453	26.977814	27.126038	27.1557	27.08255	27.011414	26.258453	26.139862
1.92	26.169525	26.248566	26.248566	26.29007	26.33554	26.40271	26.392853	26.426422	26.465973	26.418518	26.327606	26.092438	25.635925	25.418518	25.212982	25.270294	25.386902	25.294006	25.145782	25.331573	25.639862	25.880981	26.118134	26.327606	26.434357	26.539093	26.628021	26.51538	26.112213	25.635925	25.232758	25.550934	25.467926	25.550934	25.712982	25.89087	25.977814	26.023285	25.82367	25.353302	25.171478	25.090454	25.179382	26.054901	25.900726	25.68335	25.282166	25.01535	24.90863
1.23	27.033478	27.190887	27.276733	27.399384	27.383026	27.188843	27.105011	27.006897	26.651184	26.434479	26.64096	26.446747	26.221863	26.017456	25.788483	25.49002	25.518646	25.547241	25.83551	26.11148	26.189178	26.133972	26.076721	26.046051	26.144196	26.661407	26.761566	26.61847	26.158508	26.14624	26.520355	26.841309	26.963959	26.970093	26.876068	26.792236	26.61438	26.007233	25.361237	25.038239	24.707062	24.445374	24.412659	24.402435	24.361542	24.420837	24.880798	24.866486	24.539398
1.14	27.07843	26.937378	26.853577	26.753387	26.681854	26.536713	26.414032	26.23822	26.08899	25.99292	25.917267	25.849823	25.755768	25.71286	25.727142	25.749634	26.013367	26.138062	26.24231	26.36496	26.497864	26.64096	26.794281	26.95987	27.107056	27.291046	27.452545	27.524109	27.66925	27.693787	27.73465	27.793945	27.808258	27.738739	27.646759	27.538422	27.483215	27.501617	27.522064	27.538422	27.589508	27.548615	27.624268	27.701965	27.76123	27.785767	27.763275	27.687653	27.632446
1.37	25.872284	25.92749	25.894775	25.80075	25.518646	25.561554	25.80075	25.939758	26.031769	26.152374	26.23822	26.295471	26.309784	26.397675	26.418121	26.350677	26.418121	26.39972	26.33841	26.246399	26.181	26.101257	26.007233	25.872284	25.52475	24.954407	24.668213	24.727478	24.966675	25.287628	25.639252	25.90091	26.05014	26.095123	26.072632	26.14215	26.328186	26.459015	26.559174	26.604156	26.565308	26.571442	26.57962	26.420166	26.14624	25.600403	25.023895	24.608917	24.645721
0.96	27.42392	27.311493	27.156128	27.125458	27.125458	27.029388	26.865814	26.728851	26.677765	26.638916	26.638916	26.643005	26.655273	26.606201	26.647095	26.653229	26.653229	26.694122	26.824951	27.006897	27.133636	27.215424	27.329895	27.417786	27.33194	27.217438	27.17862	27.156128	27.133636	27.14386	27.121368	27.057983	26.54898	26.11966	25.819153	26.209625	26.428345	26.36905	26.606201	26.459015	26.786102	26.628693	26.888306	27.374847	27.42392	27.440277	27.237885	27.244019	27.192932
0.42999998	26.5372	26.541199	26.529175	26.52716	26.436829	26.316406	26.181946	26.101654	25.993286	25.87085	25.828705	25.876862	25.894928	26.091614	26.101654	26.137787	26.236145	26.414764	26.57132	26.687714	26.745941	26.745941	26.717834	26.663635	26.589386	26.51712	26.448883	26.294342	26.065521	25.941101	25.868835	25.80661	25.736359	25.670135	25.603912	25.551727	25.529633	25.67215	25.846771	26.007324	26.200012	26.326447	26.452911	26.541199	26.56128	26.583344	26.57132	26.533173	26.43283
0.32999998	25.128204	25.296814	24.997772	24.973663	25.172363	25.423248	25.515594	25.706268	25.88089	26.017365	26.115692	26.161865	26.127747	26.101654	25.983246	25.92102	25.75241	25.485474	25.393158	25.46341	25.694214	25.902954	26.007324	26.003296	25.941101	25.846771	25.957153	26.179932	26.380646	26.430817	26.420776	26.438843	26.458923	26.513123	26.60141	26.617462	26.603424	26.549225	26.442871	26.342499	26.270264	26.232117	26.232117	26.17392	26.107666	26.087616	26.083588	26.107666	26.083588
0.13	26.960693	26.846283	26.737915	26.693756	26.669647	26.607452	26.515106	26.386658	26.260223	26.185944	26.167877	26.195984	26.23413	26.185944	26.200012	26.246155	26.364594	26.436829	26.47699	26.503082	26.519135	26.519135	26.509094	26.485016	26.47699	26.358551	26.314423	26.330475	26.290314	26.208038	26.115692	26.033417	25.967194	25.908966	25.862823	25.828705	25.770477	25.66211	25.668121	25.969177	26.294342	26.480988	26.599426	26.75998	26.970734	27.08313	27.145355	27.036957	26.886444
0.32999998	26.617462	26.68573	26.747955	26.78006	26.814178	26.83023	26.816193	26.824219	26.842285	26.844269	26.798126	26.7359	26.667664	26.587372	26.49704	26.39267	26.31842	26.248169	26.161865	26.16388	26.167877	26.200012	26.248169	26.314423	26.354553	26.404724	26.51712	26.67569	26.840271	26.910522	26.916534	26.900482	26.91452	26.9888	26.920563	26.88443	26.802124	26.721832	26.587372	26.446869	26.260223	26.189972	26.075562	25.927032	25.925018	26.023376	26.195984	26.340485	26.418793
0.5	25.690216	25.92102	25.790558	25.90094	26.09964	26.354553	26.501068	26.701782	26.764008	26.703796	26.143799	25.686188	25.531647	26.569305	26.485016	26.406738	26.36258	26.115692	25.983246	25.72232	25.401184	25.246643	25.1503	25.18039	25.144287	25.280762	25.322906	25.714294	25.798584	25.794586	25.746399	25.50354	25.088074	24.797058	25.377106	25.696228	25.943085	26.25418	26.36258	26.513123	26.595398	26.557281	26.493042	26.031403	25.23059	24.851227	24.686646	25.003784	25.431305
0.82	27.09317	27.215607	27.26175	27.087128	27.012878	26.755981	26.521149	26.828217	27.159393	27.263763	27.030945	27.077118	27.095154	26.872375	26.326447	25.87085	25.933075	26.312408	26.557281	26.643585	26.673676	26.697754	26.641571	26.717834	26.846283	26.960693	27.065063	27.135315	27.169434	27.219604	27.263763	27.297882	27.305908	27.29187	27.131287	27.046997	27.01889	26.908508	26.818176	26.69577	26.557281	26.398712	25.888916	25.32492	25.320892	25.76648	26.300354	26.46695	26.669647
0.19	26.567291	26.772034	26.858337	26.886444	26.848297	26.733887	26.338501	26.284302	26.191986	26.137787	26.113708	26.103668	26.135773	26.185944	26.181946	26.226105	26.252197	26.276276	26.310394	26.513123	26.58136	26.713837	26.860321	26.956665	27.02893	27.057037	27.061035	27.08313	27.077118	27.067078	26.966705	26.892456	26.898468	26.87439	26.852325	26.81015	26.768005	26.751953	26.753967	26.765991	26.812164	26.850311	26.876404	26.89447	26.970734	27.050995	27.125275	27.15738	27.16742
0.17	26.797974	26.70523	26.71936	26.735474	26.759674	26.793915	26.94107	27.182922	27.346191	27.271606	26.896729	26.467407	26.09253	26.531921	26.368652	26.11267	25.937317	25.963531	25.91919	25.776093	25.772064	25.63095	25.719635	25.852661	26.048187	25.814362	25.92926	25.997803	26.207397	26.368652	26.523834	26.71936	26.874542	27.01767	27.110382	27.156738	27.16278	26.787872	26.57022	26.366638	26.271912	26.402924	26.527863	26.519806	26.483551	26.527863	26.519806	26.544006	26.63269
1.66	24.260406	24.43576	24.48413	24.572815	24.673584	24.721954	24.750183	24.79654	24.873138	24.852966	24.812653	24.774353	24.717926	24.742096	24.677612	24.736053	24.852966	24.947693	24.977936	24.937622	24.877167	24.834839	24.80661	24.848938	24.957764	25.262115	25.3125	24.99405	24.653412	24.548615	24.572815	24.653412	24.746155	24.659485	24.562714	24.506287	24.528473	25.272186	25.28833	25.306458	25.276215	25.199646	24.977936	24.592957	24.129395	23.796814	23.869385	23.952026	24.042725
0.29999998	25.544281	25.546295	25.554382	25.55841	25.546295	25.491882	25.409271	25.348785	25.278229	25.219788	25.183502	25.125061	25.036377	25.094818	25.030334	25.040405	25.09079	25.161346	25.233917	25.292358	25.3508	25.4133	25.493896	25.598724	25.709564	25.725708	25.862762	25.983673	25.993774	25.88089	25.711578	25.556396	25.431427	25.3891	25.453583	25.417328	25.175446	25.161346	24.96585	24.95575	24.929565	25.072662	25.320587	25.530182	25.737793	25.92926	26.159027	26.279968	26.283997
0.53999996	25.88089	26.185242	26.110657	26.046173	25.87082	25.538239	25.32663	25.227844	25.145233	25.127075	25.284302	25.419342	25.600739	25.679352	25.844604	25.91919	25.939331	25.971588	26.036102	26.173157	26.358582	26.419037	26.30011	26.225555	26.15097	25.909119	25.838562	25.830505	25.73175	25.695465	25.84259	25.677338	25.552368	25.344757	25.229889	25.316528	25.356842	25.66925	25.907104	26.106628	26.326324	26.501678	26.320282	26.074371	26.042145	25.979645	25.909119	26.122772	26.281982
0.12	26.062286	26.074371	26.094543	26.094543	26.1268	26.148956	26.11267	25.999817	25.985687	26.034088	26.038116	26.007874	25.973602	25.971588	25.951447	25.915161	25.840576	25.782135	25.711578	25.850647	25.840576	25.850647	25.907104	25.983673	26.0784	26.16507	26.193298	26.20337	26.223541	26.263855	26.29004	26.636719	26.66092	26.59439	26.44928	26.253754	25.981659	25.901031	25.538239	25.433441	25.366913	25.421356	25.21576	25.695465	25.655151	25.536224	25.316528	25.778107	25.838562
1.76	25.935303	25.86679	25.828491	25.84259	25.862762	25.884918	25.886932	26.066315	26.161041	26.22757	26.31424	26.346466	26.40091	26.44928	26.469421	26.406952	26.378723	26.340424	26.239655	26.110657	26.086487	26.056244	26.026001	25.99173	25.876862	25.699493	25.608795	25.53421	25.709564	25.816406	25.860748	25.786163	25.860748	25.96756	26.044159	26.072357	26.096558	26.132843	26.173157	26.233612	26.312225	26.384766	26.296082	26.205383	26.157013	26.076385	26.001831	25.876862	25.810333
0.32	25.975616	25.969574	25.816406	25.647095	25.590668	25.403198	24.91745	24.492188	24.661499	24.867065	25.368958	25.431427	25.443512	25.701508	26.003845	26.255768	26.42508	26.582306	26.739502	26.828186	26.866486	26.832214	26.679047	26.739502	26.755646	26.727417	26.675018	26.600433	26.552063	26.475464	26.44928	26.433136	26.443237	26.441223	26.412994	26.539978	26.658905	26.799988	26.697174	26.58432	26.537964	26.529907	26.590363	26.699188	26.765717	26.74759	26.75766	26.884613	26.785858
0.14999999	26.675018	26.735474	26.75766	26.74353	26.334381	26.43515	26.564148	26.67099	26.779816	26.87857	27.011597	27.126495	27.217194	27.259521	27.197052	27.10028	27.118439	27.110382	27.078125	27.043854	27.007568	26.969269	26.898743	26.828186	26.818115	26.727417	26.687103	26.67099	26.628662	26.795929	26.957184	27.106354	27.213165	27.251465	27.309906	27.37442	27.410675	27.378448	27.370361	27.291779	27.118439	27.035797	26.908813	26.431122	26.306183	26.032043	25.616852	25.723663	25.810333
0.32	26.934387	26.85202	26.781433	26.69513	26.600983	26.55783	26.579407	26.510773	26.642181	26.763763	26.897125	26.928497	27.008911	27.063843	27.106995	27.138367	27.136414	27.071686	26.997162	26.97754	26.981476	26.967743	26.877533	26.748077	26.68924	26.59314	26.518616	26.446045	26.414673	26.432312	26.432312	26.363678	26.387207	26.520569	26.638245	26.787292	26.883392	26.987335	27.052063	27.12268	27.199158	27.281525	27.359985	27.471771	27.565918	27.599243	27.5914	27.571808	27.542389
0.61	26.634338	26.510773	26.41861	26.312683	26.336212	26.351898	26.314667	26.236206	26.13028	26.108734	26.134216	26.132263	26.161682	26.183258	26.273468	26.353882	26.471558	26.555878	26.673553	26.808868	26.910858	26.973633	26.93637	26.732391	26.512726	26.31073	26.230316	26.116577	25.975372	25.924377	25.963593	25.902802	25.812592	25.828278	25.82434	25.83612	25.875336	25.857697	25.996918	26.198944	26.336212	26.340149	26.446045	26.422516	26.347992	26.122467	25.942017	25.904755	25.777283
0.98999995	26.481354	26.449982	26.46762	26.381317	26.249939	26.13028	26.067535	25.912598	25.738068	25.665497	25.55368	25.506622	25.357574	26.165588	26.155792	26.165588	26.259735	26.326416	26.481354	26.571564	26.644135	26.522552	26.391144	26.165588	26.01065	26.320526	26.218536	26.230316	26.222473	26.132263	26.04596	25.998901	25.977325	25.957703	25.95575	25.981232	26.053802	26.091064	26.29306	26.549988	26.740234	26.812805	26.836334	26.697083	26.640228	26.487244	26.49115	26.540192	26.628448
0.13	27.35019	27.2482	27.167786	27.010895	26.932434	26.859863	26.814758	26.76181	26.75003	26.691193	26.616669	26.546082	26.483307	26.498993	26.532349	26.504883	26.393097	26.487244	26.56372	26.65393	26.67746	26.714752	26.68924	26.622559	26.59903	26.66571	26.68335	26.630402	26.61081	26.673553	26.742188	26.75003	26.704926	26.618622	26.514679	26.410736	26.349945	26.314667	26.281311	26.240112	26.093048	26.157745	26.285248	26.393097	26.475464	26.524506	26.571564	26.622559	26.638245
0.19	25.48703	25.257538	25.600769	25.969482	26.01654	25.539978	25.490936	25.581146	25.840027	25.942017	26.110687	26.273468	26.12442	25.889069	26.085175	25.983215	25.73413	25.545868	25.58899	25.273254	25.36148	25.241852	25.01239	25.02417	25.228119	25.21637	25.237946	25.494843	25.728241	25.622345	25.39679	25.37915	25.75177	26.04007	26.055756	25.791016	25.37915	26.073425	25.867493	25.892975	25.743927	25.275208	25.208527	25.30658	25.073212	24.859436	24.82019	25.157532	25.683136
0.42	24.73648	24.677277	24.689117	24.746368	24.95166	25.153015	25.378021	25.618866	25.867584	26.033386	26.124207	26.207092	26.248566	26.248566	26.220917	26.21106	26.06894	26.0867	26.088654	26.053131	25.970215	25.76297	25.50241	25.364227	25.364227	25.368164	25.435272	25.510284	25.214203	25.312897	25.458954	25.62082	25.778748	25.962341	26.082733	25.991943	25.986023	25.93863	25.980103	26.043274	26.106415	26.039307	25.991943	25.974182	25.855743	25.790588	25.737305	25.652435	25.595184
0.76	26.118286	26.181427	26.143951	26.112366	26.078796	26.013641	25.863617	25.62082	25.285248	25.097748	25.004944	25.170776	25.421478	25.565552	25.532013	25.522125	25.599121	25.642548	25.607025	25.58136	25.579376	25.644531	25.741241	25.869568	25.99588	25.934692	25.988007	26.027466	26.057098	26.12024	26.18341	26.17749	26.070892	25.891266	25.687958	25.58136	25.48462	25.50241	25.573456	25.790588	26.064972	26.218964	26.30777	26.368958	26.388702	26.321594	26.185394	26.061035	26.057098
0.13	25.014832	25.050354	25.119446	25.117462	25.455017	25.449097	25.601105	25.837982	26.04721	26.278168	26.515045	26.684814	26.412384	25.743225	25.34842	25.36618	25.68991	25.84784	25.76889	25.622803	25.57544	25.543854	25.220123	24.864807	24.665436	24.46408	24.592407	24.631866	24.931915	25.1846	25.328705	25.407654	25.50241	25.539886	25.549774	25.579376	25.583344	25.595184	25.539886	25.457	24.967438	24.868744	24.76413	24.831238	24.931915	25.074036	25.107605	25.078003	25.066162
0.13	26.193298	26.090637	25.974182	25.914948	25.912994	25.940613	25.942596	26.02945	26.159729	26.280151	26.39267	26.487396	26.57425	26.667023	26.700592	26.70456	26.686768	26.609802	26.475555	26.299896	26.250519	26.25644	26.195251	26.112366	26.009705	25.89325	25.741241	25.603058	25.500427	25.441193	25.403687	25.510284	25.58136	25.664276	25.826141	26.051147	26.333435	26.603882	26.805206	26.925629	26.980896	26.941437	26.927612	26.836792	26.80719	26.793365	26.72232	26.700592	26.66507
0.42	26.31369	26.220917	26.12024	26.04721	25.997864	25.978119	25.958374	25.962341	26.08078	26.240662	26.420288	26.552551	26.633484	26.67691	26.730194	26.763763	26.759827	26.72232	26.67099	26.694672	26.601898	26.524902	26.455841	26.39859	26.374908	26.343292	26.325531	26.220917	26.13208	25.98404	25.654388	25.693878	25.498444	25.220123	25.024689	25.018768	25.00299	25.194458	25.391846	25.567535	25.76297	25.903107	25.95642	26.136047	25.948517	25.91101	25.841919	25.71164	25.429352
0.35999998	25.885345	25.654388	25.295135	24.95166	25.105621	25.066162	25.194458	25.49057	25.861664	26.088654	26.2229	26.333435	26.473602	26.572296	26.615723	26.518982	26.39267	26.295929	26.26236	26.082733	25.557678	24.734528	25.064178	25.271454	25.13919	25.40567	25.476746	25.247742	25.571503	25.920868	26.143951	26.270264	26.181427	26.009705	26.082733	26.114319	26.155792	26.244598	26.260406	26.201172	25.974182	25.901154	25.685974	25.291168	25.145111	25.032593	24.99115	24.924011	25.05429
0.11	26.100128	26.006317	25.890106	25.698425	25.733093	25.561798	25.423157	25.364014	25.351776	25.349731	25.319153	25.231476	25.11319	25.029602	25.058136	25.196808	25.056122	25.164185	25.270203	25.370148	25.584229	25.794281	25.92273	26.03897	26.049164	26.061401	25.951263	25.851349	25.784058	25.710663	25.667847	25.639282	25.588318	25.533264	25.45578	25.427216	25.453735	25.43335	25.45578	25.486359	25.702515	25.818726	25.939056	26.0206	26.124603	26.153137	26.155182	26.173553	26.16336
0.25	25.867676	25.735138	25.661713	25.7229	25.788147	25.804474	25.839142	25.902344	25.920685	25.94925	25.963501	25.985931	25.975739	26.067505	26.012451	25.86972	25.773865	25.735138	25.692322	25.633179	25.57608	25.52713	25.545502	25.604645	25.62503	25.714752	25.790192	25.863586	26.018555	26.1185	26.275482	26.350952	26.416199	26.40805	26.344818	26.240814	26.104218	25.977783	25.937012	25.920685	25.97168	26.057312	26.04712	26.01654	25.965546	25.963501	25.99411	25.981873	26.03897
0.22	26.277527	26.45697	26.591553	26.65274	26.593597	26.471252	26.232666	26.222473	26.138885	26.21637	26.18985	26.13684	26.077698	26.049164	26.06546	25.96759	25.890106	25.865631	25.845245	25.857483	25.91864	26.085846	26.269379	26.33667	25.97168	25.792236	25.690277	25.675995	25.686188	25.74533	25.881958	26.299957	26.23471	26.271423	26.230621	26.18576	26.21228	26.236755	26.18985	26.110321	26.024689	25.951263	25.890106	26.081787	26.183746	26.21228	26.297913	26.389679	26.546692
0.13	26.281616	26.16742	26.16742	26.16336	26.16742	26.089935	26.014496	25.912537	25.81668	25.757568	25.7229	25.682098	25.65152	25.796295	25.865631	25.947205	25.996124	26.151093	26.383575	26.689423	26.770996	26.70166	26.43863	26.177612	26.116455	25.884003	26.155182	26.18576	26.026733	25.959442	25.755524	25.388489	25.080566	24.835876	24.954163	24.89502	24.937836	25.28653	25.298767	25.327301	25.33139	25.38034	25.47821	25.563843	25.641327	25.826904	26.110321	26.257141	26.281616
0.19999999	26.62622	26.805664	26.958588	26.964722	26.97696	26.948395	26.875	27.09726	27.160461	26.94635	26.648651	26.481445	26.583405	26.526306	26.416199	26.389679	26.204132	25.877869	25.928864	25.645416	26.071594	26.387634	26.60788	26.654755	26.597687	26.593597	26.644562	26.622131	26.465118	26.379486	26.318329	26.891296	26.932098	26.938202	26.960632	26.934113	26.909668	26.793427	26.677185	26.569122	26.560974	26.542633	26.534454	26.275482	26.334625	26.28772	26.395813	26.544647	26.638458
0.32999998	26.173553	26.467163	26.518158	26.475311	26.459015	26.481445	26.560974	26.503876	26.344818	26.279572	26.31424	26.279572	26.281616	26.171509	26.06546	26.098083	25.969635	26.059357	25.998169	26.075653	25.947205	26.03897	26.11441	26.230621	26.246948	26.106232	26.120514	26.26529	26.493683	26.699615	26.877045	27.003448	27.117645	27.2359	27.274658	27.28894	27.295044	27.19104	26.666992	26.187805	25.77591	25.351776	25.306915	25.278381	25.058136	24.888916	25.243713	25.16623	24.996979
0.22	26.758759	26.302002	25.465973	25.574036	25.906403	26.26529	26.448822	26.485535	26.618073	26.660889	26.632355	26.666992	26.80362	26.840332	26.936157	27.001404	26.952484	26.856628	26.620087	26.322388	25.87378	25.975739	26.067505	26.096039	26.28366	26.367249	26.387634	26.357056	26.226562	26.28772	26.391724	26.560974	26.648651	26.67517	26.748566	26.828094	26.952484	26.978973	27.001404	26.974915	26.77304	26.832184	26.911682	26.940247	26.891296	26.717987	26.467163	26.220428	26.094025
0.14999999	26.809723	26.766907	26.797516	26.828094	26.862762	26.77713	26.620087	26.200043	26.045074	26.232666	26.393768	26.436584	26.38153	26.1409	26.187805	26.348907	26.540588	26.72409	26.85257	26.92392	27.013641	27.07483	27.064636	26.962677	26.497772	26.108276	25.808533	25.739197	25.643372	25.55365	25.439453	25.50064	25.488403	25.343628	25.333435	25.421112	25.50064	25.826904	25.86972	25.916595	25.953308	26.04303	26.061401	26.071594	26.079742	26.075653	26.138885	26.218414	26.357056
0.38	26.102173	25.961456	25.894196	25.953308	26.100128	26.102173	26.171509	26.246948	26.383575	26.4794	26.595642	26.662933	26.762848	26.821991	26.834198	26.824005	26.836243	26.832184	26.740417	26.671082	26.618073	26.579315	26.495728	26.389679	26.269379	26.173553	26.067505	25.981873	26.010406	25.906403	25.851349	25.863586	25.863586	25.920685	25.987976	26.059357	26.153137	26.220428	26.281616	26.31015	26.548737	26.620087	26.67517	26.707794	26.638458	26.552826	26.302002	26.171509	25.957397
0.11	25.987976	26.112366	26.1409	26.18985	26.257141	26.344818	26.426392	26.518158	26.571167	26.636414	26.65274	26.613983	26.530396	26.365204	26.365204	26.357056	26.33258	26.299957	26.28772	26.289764	26.259186	26.224518	26.226562	26.18576	26.075653	26.157227	26.244904	26.281616	26.23471	26.246948	26.175568	26.16336	26.108276	26.173553	26.222473	26.230621	26.200043	26.308136	26.128693	26.1185	26.251038	26.297913	26.181702	25.622986	24.766571	24.899109	24.831818	24.560608	24.595276
0.17	25.826141	25.804413	25.691895	25.492523	25.328705	25.222076	25.158936	25.083923	25.062195	25.097748	25.208282	25.26947	25.326721	25.30896	25.362244	25.395813	25.427399	25.457	25.54779	25.610962	25.618866	25.63861	25.55371	25.57544	25.612946	25.63861	25.699799	25.630707	25.605042	25.492523	25.380005	25.22998	24.955597	24.665436	24.805573	24.77597	24.969421	25.022736	25.046417	25.058258	24.937836	24.657532	24.556854	24.618073	24.843079	25.135223	25.342499	25.41159	25.401733
0.41	26.204834	26.22113	26.276154	26.349487	26.441162	26.53897	26.620453	26.68158	26.720306	26.742706	26.734558	26.72641	26.718262	26.83847	26.826233	26.814026	26.728455	26.581757	26.414703	26.298553	26.178345	26.084625	26.013306	25.962372	25.937927	26.151855	26.306702	26.463593	26.644928	26.769196	26.877167	27.005524	27.144073	27.201141	27.268372	27.300964	27.34375	27.188904	27.215393	27.239838	27.22763	27.213348	27.176666	26.811981	25.754578	25.21872	25.369507	25.60788	25.438751
0.34	27.514893	27.580078	27.624908	27.612701	27.586212	27.541382	27.463959	27.488403	27.394684	27.313202	27.215393	27.091095	26.979034	26.807892	26.653076	26.640839	26.665283	26.65509	26.596008	26.744751	26.781433	26.781433	26.801788	26.834381	26.950531	26.903656	26.367828	26.44931	26.663239	26.867004	27.00351	27.195007	27.268372	27.25409	27.188904	26.86496	26.092773	25.524323	24.876434	25.094452	25.618073	25.51007	25.744385	25.131134	25.067963	25.677155	26.410614	26.769196	27.013702
0.84	26.683624	26.862915	27.001465	27.105377	27.121674	27.176666	27.219452	27.219452	27.188904	27.176666	26.769196	26.873108	26.926086	26.809937	26.661224	26.642883	26.628632	26.585846	26.569519	26.559357	26.461548	26.363739	26.573608	26.679535	26.809937	26.930145	26.987213	27.023865	27.042206	27.058502	27.087036	27.131866	27.129822	27.076843	26.974976	26.891449	26.82013	26.720306	26.52472	26.280212	26.100922	25.986847	25.772919	25.593597	25.416351	25.17392	25.094452	25.194275	25.526367
0.22999999	26.143707	26.398376	26.59195	26.720306	26.795685	26.756989	26.683624	26.942383	26.811981	26.598053	26.593964	26.412659	26.119263	25.81366	25.799377	25.860504	25.793274	25.819763	26.129456	26.49823	26.606201	26.718262	26.785492	27.011658	27.135925	27.197052	27.148163	26.987213	26.844574	26.44931	26.164093	27.13388	27.127777	27.091095	27.046295	27.011658	26.983124	26.899597	26.856812	26.828278	26.785492	26.744751	26.712158	26.671417	26.653076	26.734558	26.850677	26.985168	27.074799
0.48	25.709747	26.100922	26.322998	26.398376	26.451355	26.514526	26.628632	26.724365	26.56546	26.204834	25.591583	25.300232	25.318573	25.552856	25.817719	26.01535	26.457489	26.577667	26.589905	26.414703	26.123322	25.723999	25.14743	24.75827	24.513794	24.595276	24.634003	25.12909	25.685303	25.994965	26.147797	26.231323	26.28836	26.320953	26.347443	26.24356	26.212982	26.151855	26.092773	26.023499	25.852356	25.92978	25.911438	25.80957	25.821808	25.726044	25.58545	25.422455	25.400055
0.53	26.677704	26.627502	26.697754	26.840271	26.966705	27.03897	27.06305	27.059052	27.06305	27.036957	26.99881	26.976746	26.93863	26.9346	26.944641	26.954681	26.972748	26.916534	26.818176	26.70578	26.607452	26.505096	26.408752	26.316406	26.284302	26.46695	26.52716	26.597412	26.761993	26.85431	27.024933	27.09317	27.143341	27.143341	27.115234	27.065063	26.918549	26.920563	26.836243	26.745941	26.689728	26.505096	26.380646	26.238129	26.105682	26.07959	26.03543	26.049469	26.01535
0.22	26.876404	26.890442	26.952667	27.000824	27.020905	26.986786	26.928589	26.729889	26.609467	26.555267	26.460938	26.30838	26.155853	26.11972	26.137787	26.165894	26.137787	26.133759	26.101654	26.175934	26.252197	26.346527	26.450897	26.5372	26.613464	26.671661	26.753967	26.86435	26.890442	26.932587	26.89447	26.980774	26.96872	26.89447	26.824219	26.651611	26.647583	26.65561	26.701782	26.697754	26.66565	26.641571	26.633545	26.553253	26.625519	26.681702	26.784058	26.87439	26.956665
0.17	27.107208	27.09317	26.984772	27.022919	26.984772	26.836243	26.683716	26.418793	26.155853	25.760468	25.55774	25.696228	25.774506	26.187958	26.07959	26.444855	26.681702	26.926575	27.036957	27.097168	27.115234	27.044983	26.912506	26.896454	26.765991	26.878387	26.464935	25.904968	25.908966	26.053497	26.055481	25.814636	25.270721	25.240631	25.537659	25.780518	25.828705	26.189972	26.336487	26.491028	26.62149	26.778046	26.764008	26.589386	26.053497	25.744385	25.872833	26.021362	26.127747
0.79999995	26.99881	26.86435	26.753967	26.523163	26.248169	26.043457	26.246155	26.306366	26.334473	26.358551	26.398712	26.501068	26.629517	26.713837	26.844269	26.952667	27.03897	27.099182	27.149353	27.205566	27.225616	27.143341	26.86435	26.882416	26.858337	26.840271	26.81015	26.731873	26.67569	26.589386	26.501068	26.368591	26.264221	26.17392	26.364594	26.358551	26.334473	26.434845	26.426819	26.452911	26.436829	26.25821	25.967194	25.511566	24.913452	24.704712	25.700226	25.666107	25.371063
0.24	26.76715	26.858856	26.862915	26.852722	26.844574	26.769196	26.628632	26.518585	26.35559	26.322998	26.35559	26.357635	26.361725	26.500275	26.52063	26.630646	26.81607	26.946442	26.974976	27.007568	27.005524	26.9057	26.61435	26.38617	26.160004	26.296509	26.119263	25.878845	25.83606	25.750488	25.79123	25.935883	26.058136	26.14981	26.168152	26.143707	26.155945	26.1539	26.215027	26.274109	26.15799	26.058136	25.65268	25.546753	25.644562	25.622131	25.493774	25.47342	25.58545
0.13	27.029724	26.85736	26.6221	26.486237	26.494324	26.443634	26.415253	26.397003	26.364532	26.334137	26.394958	26.453766	26.583557	26.707275	26.812744	26.86142	26.891815	26.938477	26.906036	26.873566	26.77826	26.64441	26.972961	26.837067	26.67685	26.52475	26.394958	26.226654	26.062378	25.861603	25.668915	25.531036	25.376892	25.289703	25.123383	25.226837	25.472198	25.75412	25.995453	26.222565	26.40915	26.534882	26.447693	26.547058	26.636292	26.559235	26.490265	26.2388	25.898102
0.19	26.401031	26.319916	26.236786	26.125244	26.125244	26.129303	26.177948	26.222565	26.3544	26.44162	26.52069	26.561249	26.579498	26.6221	26.674835	26.72757	26.753937	26.780304	26.788391	26.8107	26.682953	26.638336	26.573425	26.536926	26.421326	26.28952	26.157684	26.025848	25.944733	25.859558	25.863617	25.841309	25.900116	26.00357	26.084686	26.143494	26.236786	26.30777	26.401031	26.465942	26.528809	26.551117	26.559235	26.634277	26.518677	26.236786	25.904175	25.506683	25.26535
0.14999999	26.184052	26.17392	26.190125	26.246918	26.311798	26.352386	26.364532	26.380768	26.42337	26.453766	26.496368	26.530853	26.482178	26.585602	26.656586	26.662659	26.648468	26.587616	26.508545	26.421326	26.301666	26.232727	26.234741	26.317902	26.38684	26.457825	26.528809	26.595734	26.642395	26.69107	26.725525	26.780304	26.812744	26.808685	26.762024	26.69107	26.573425	26.571411	26.45581	26.346283	26.283417	26.269226	26.218536	26.0867	25.912292	25.871735	25.90216	25.928528	25.894043
0.29999998	26.13919	26.149445	26.180237	26.145355	26.083801	25.98944	25.882782	25.788422	25.669434	25.5607	25.515564	25.542236	25.581207	25.681732	25.741241	25.65506	25.726868	25.798676	25.733032	25.638641	25.597626	25.694061	25.691986	25.665314	25.591461	25.488922	25.404785	25.35968	25.333008	25.30429	25.326843	25.45404	25.544281	25.589417	25.568909	25.464294	25.271454	25.234528	25.07248	25.164795	25.46634	25.626343	25.776093	25.788422	25.890991	25.956635	25.983307	25.94638	25.860199
0.42	25.20993	25.36377	25.398651	25.439667	25.495056	25.527893	25.542236	25.550446	25.60788	25.718658	25.788422	25.821228	25.75763	25.691986	25.724823	25.747375	25.74942	25.724823	25.65506	25.622253	25.5484	25.46634	25.318634	25.271454	25.228363	25.550446	25.648926	25.741241	25.817139	25.872528	25.95868	26.028412	26.178192	26.252045	26.317657	26.346405	26.210999	26.258179	26.188446	26.012024	25.75354	25.5607	25.35968	25.328888	25.40686	25.646881	25.80893	25.854065	25.913544
0.90999997	26.223297	26.315613	26.44281	26.563843	26.63974	26.684875	26.773102	26.78128	26.797699	26.773102	26.760773	26.834625	26.89618	26.92694	26.877716	26.78949	26.654114	26.524872	26.422302	26.440765	26.475616	26.502289	26.508453	26.465363	26.520752	26.580261	26.615143	26.668457	26.676666	26.680786	26.67871	26.586395	26.559753	26.549469	26.4982	26.424347	26.39563	26.321777	26.24176	26.233551	26.20279	26.157654	26.034576	25.890991	25.788422	25.737122	25.55661	25.726868	26.05716
0.17999999	26.861298	26.684875	26.633575	26.606934	26.506409	26.416138	26.327942	26.24588	26.20691	26.219208	26.282806	26.40384	26.514618	26.43869	26.535126	26.703339	26.82846	26.920776	26.877716	26.869507	26.88797	26.83667	26.787445	26.617188	26.506409	26.54538	26.524872	26.465363	26.383331	26.307404	26.29715	26.256134	26.137146	26.108429	26.081757	26.089966	25.975098	25.638641	25.673523	25.854065	25.85611	25.554535	25.396576	25.232483	25.653015	25.65506	25.872528	25.70636	25.675568
0.83	26.725525	26.64035	26.461884	26.364532	26.49231	26.362518	26.184052	25.687195	25.405304	25.29779	25.443817	25.53711	25.58377	25.660828	25.725708	25.806824	26.005585	26.017761	25.975159	25.995453	26.05832	26.175934	26.344269	26.536926	26.684967	26.652527	26.344269	26.027893	27.28122	27.185883	27.125061	27.011475	26.934418	26.768127	26.388885	26.392944	26.45581	26.463928	26.591675	26.620087	27.015533	27.050018	27.167633	27.238617	27.352203	27.445465	27.538757	27.522552	27.3096
0.14	25.589844	25.776428	25.83319	25.877808	25.873749	25.827118	25.770325	25.758148	25.695282	25.654724	25.555359	25.36676	25.194366	25.024017	24.902344	24.839478	24.734009	24.802979	24.890167	25.052399	25.123383	25.190308	25.332275	25.51886	25.624298	25.719635	25.729767	25.723694	25.681091	25.662842	25.636475	25.683136	25.713531	25.788574	25.766266	25.571594	25.318085	25.078766	24.770508	24.375061	24.014069	24.003937	24.068817	24.229034	24.332458	24.41156	24.486603	24.642761	24.484558
0.14999999	26.182037	26.202301	26.2388	26.244904	26.269226	26.267181	26.263153	26.234741	26.198242	26.0867	26.009644	25.922424	25.932587	25.942719	25.9346	25.845367	25.713531	25.58377	25.50467	25.470184	25.579681	25.69934	25.808868	25.936615	26.046143	26.196228	26.376709	26.45987	26.360504	26.317902	26.285461	26.287476	26.255035	26.236786	26.283417	26.305725	26.323975	26.323975	26.285461	26.182037	26.027893	25.90216	25.841309	25.705444	25.691254	25.750061	25.829132	25.867676	25.9711
0.82	26.236176	26.293427	26.262756	26.223907	26.11148	26.05832	25.999054	25.964294	25.93158	25.915222	25.915222	25.862091	25.74759	25.657654	25.610626	25.579956	25.606537	25.665833	25.755768	25.89682	26.02768	26.105347	26.160553	26.221863	26.30365	26.356812	26.336365	26.3609	26.160553	26.091034	26.08899	26.0849	25.994965	25.727142	25.502289	25.518646	25.575867	25.514557	25.332611	25.226288	25.167023	25.250824	25.21402	25.001434	25.05252	25.099548	25.101593	25.042328	25.015747
0.45999998	25.626984	25.665833	25.680145	25.70877	25.65561	25.59018	25.565643	25.46753	25.46344	25.496155	25.49411	25.502289	25.537018	25.629028	25.733276	25.833466	25.878448	25.915222	25.90091	25.888641	25.837555	25.858002	25.868195	25.80893	25.706696	25.608582	25.571777	25.471619	25.424591	25.4021	25.414368	25.39392	25.479797	25.582	25.68219	25.776215	25.849823	25.894775	25.917267	25.92749	25.980652	26.003143	25.96634	25.87436	25.864105	25.87027	25.860016	25.827332	25.763947
0.19	26.289337	26.20346	26.093079	26.001099	25.929535	25.878448	25.841644	25.782349	25.80484	25.86618	25.949982	26.011322	26.099213	26.201447	26.275024	26.346588	26.39563	26.46106	26.54898	26.485596	26.58371	26.612335	26.651184	26.626648	26.58371	26.501953	26.467194	26.434479	26.46106	26.46106	26.512177	26.759521	26.871979	26.933289	26.884247	26.824951	26.790192	26.788147	26.749298	26.765656	26.822906	26.976227	27.088654	27.062073	26.947601	26.82904	26.835175	26.8638	26.871979
0.11	25.487976	25.819153	26.048126	26.258667	26.477417	26.687988	26.843353	26.9292	26.963959	26.753387	26.853577	26.667542	26.291382	25.74759	25.49411	25.479797	25.334656	25.561554	25.755768	25.855957	25.937714	25.917267	25.68219	25.52884	25.73941	26.007233	26.23822	26.373138	26.598022	26.824951	26.939423	26.98645	27.004852	26.888306	27.252197	27.252197	27.289001	27.29309	27.244019	27.209259	27.135681	26.918976	26.788147	26.720673	26.612335	26.275024	26.769745	26.939423	27.055939
1.11	26.36496	26.375214	26.39972	26.266846	25.894775	25.721008	25.780304	25.954071	26.164642	26.301605	26.440613	26.557129	26.630737	26.698212	26.718628	26.712494	26.683899	26.702301	26.765656	26.73294	26.673676	26.608246	26.39972	26.215729	26.046051	25.925446	25.737366	25.784393	24.917603	25.101593	25.322388	25.700592	26.0849	26.21164	26.123749	25.786438	26.246399	26.575531	26.473328	26.011322	26.712494	26.873993	26.530548	26.230042	25.236511	25.418457	25.365326	25.328522	25.113861
0.5	25.271454	25.381989	25.43332	25.54187	25.634644	25.755066	25.839935	25.89325	25.946533	25.986023	25.93863	25.879425	25.810333	26.0018	25.916931	25.90509	25.88733	25.792572	25.71164	25.589264	25.528046	25.583344	25.605042	25.62677	25.62677	25.658356	25.76297	25.885345	26.013641	26.084717	26.124207	26.155792	26.161713	26.12616	26.147888	26.139984	26.057098	25.966278	25.68991	25.494507	25.214203	24.845062	24.489746	24.444366	24.616089	25.060211	25.374084	25.595184	25.66623
0.61	26.051147	25.928772	25.82022	25.770844	25.749146	25.733368	25.735321	25.916931	26.021545	26.149872	26.30185	26.451874	26.641388	26.698639	26.746002	26.830872	26.860504	26.868378	26.81903	26.678894	26.593994	26.526886	26.44397	26.370941	26.274231	26.189331	26.124207	26.102478	26.08078	26.064972	26.017609	26.094574	26.112366	26.169586	26.26236	26.367004	26.426208	26.517029	26.609802	26.678894	26.712433	26.718353	26.696655	26.548615	26.475555	26.374908	26.30777	26.207092	25.954437
0.22999999	25.964294	26.017609	26.003784	26.033386	26.151825	26.280151	26.372925	26.461761	26.469635	26.473602	26.428192	26.422272	26.384766	26.199219	26.122223	26.096558	26.066956	26.021545	25.948517	25.875488	25.800476	25.75113	25.745209	25.782684	25.806396	25.607025	25.654388	25.737305	25.851776	25.988007	26.037354	26.04721	26.096558	26.141968	26.163666	26.199219	26.278168	26.481476	26.513062	26.47754	26.3591	26.197235	26.084717	25.9505	25.610962	25.214203	25.03061	25.024689	24.876648
0.5	25.901154	25.788635	25.760986	25.818237	26.0018	26.207092	26.323578	26.374908	26.378845	26.445953	26.451874	26.479523	26.402527	26.451874	26.48938	26.481476	26.432129	26.331451	26.244598	26.100494	25.946533	25.796509	25.709656	25.733368	25.563599	25.58136	25.616882	25.75705	25.960358	26.141968	26.345276	26.481476	26.538727	26.58017	26.572296	26.4953	26.331451	26.317657	26.39267	26.436096	26.412384	26.252502	26.08078	25.583344	25.245789	25.0997	25.2359	25.26947	25.346466
0.28	26.978912	26.972992	27.00064	27.010498	26.899963	26.959198	27.02237	27.038147	26.941437	26.880219	26.793365	26.749939	26.67099	26.588074	26.550568	26.52887	26.303833	26.297913	26.291992	26.428192	26.544647	26.615723	26.623627	26.611755	26.686768	26.740082	26.779572	26.779572	26.730194	26.726257	26.797333	26.736115	26.661102	26.603882	26.544647	26.507141	26.459778	26.31961	26.147888	25.869568	26.226837	26.248566	26.189331	26.209076	26.209076	26.049194	25.952454	25.942596	25.918915
2.62	25.589844	25.505554	25.445343	25.441315	25.437317	25.395172	25.427277	25.565765	25.704254	25.788544	25.856781	25.912994	25.949127	25.937073	25.927032	25.925018	25.770477	25.808624	25.856781	25.87085	25.804596	25.742401	25.623962	25.519592	25.41925	25.351013	25.300812	25.252655	25.306854	25.395172	25.519592	25.678162	25.838715	25.977203	26.105682	26.200012	26.310394	26.386658	26.448883	26.420776	26.366608	26.326447	26.284302	26.256195	26.18396	26.081573	25.949127	25.808624	25.688202
0.28	25.012207	25.346771	25.117004	25.068634	25.217773	25.375	25.286316	25.43747	25.381042	25.518097	25.691437	25.74585	25.590668	26.072357	25.937317	25.786163	25.49997	25.248016	25.070648	24.975922	24.99405	25.050507	25.100891	25.100891	25.149261	25.46167	25.566467	25.759949	25.913147	26.028015	26.072357	26.173157	26.243683	26.326324	26.358582	26.334381	26.25174	26.026001	26.044159	26.070343	26.072357	26.110657	26.096558	26.028015	25.81842	25.68338	25.677338	25.622894	25.632965
0.7	24.931519	24.839203	24.76294	24.742859	24.73883	24.742859	24.774963	24.86728	24.911469	24.949585	24.995758	25.023834	25.067993	25.0961	25.16034	25.204498	25.242615	25.216522	25.128204	25.080048	25.043915	25.019836	25.049957	24.973663	24.863281	24.72879	24.586304	24.493988	24.514038	24.461853	24.451813	24.612396	24.78299	24.881348	24.969666	25.053955	25.112152	25.156311	25.182404	25.208496	25.178406	25.06601	24.895386	24.780975	24.457855	24.522064	24.506012	24.4458	24.4458
1.4	26.715332	26.741516	26.753632	26.74759	26.668976	26.590363	26.477478	26.42508	26.30011	26.27594	26.201355	26.22757	26.221527	26.358582	26.423065	26.513763	26.618591	26.65686	26.735474	26.7919	26.842316	26.898743	26.933014	26.898743	26.795929	26.447266	26.169098	25.83252	25.540253	25.606781	25.715607	25.792206	25.838562	25.892975	25.97763	25.999817	25.78012	25.91919	26.122772	26.334381	26.43515	26.610504	26.699188	26.723389	26.735474	26.689117	26.562134	26.249725	25.925232
0.28	26.95517	26.8927	26.832214	26.74353	26.65686	26.539978	26.429108	26.304169	26.177185	26.098572	26.036102	26.023987	26.03003	26.197327	26.302155	26.441223	26.626648	26.785858	26.96524	27.009583	27.037811	27.02774	27.023712	27.01361	26.96524	26.995483	26.931	26.864471	26.795929	26.717346	26.703217	26.499664	26.328339	25.637024	25.050507	25.322601	25.397156	25.09079	25.66925	25.864777	25.70755	25.592682	25.544281	25.443512	25.455597	25.54834	25.73175	26.148956	26.356567
0.26999998	26.497864	26.559174	26.643005	26.657318	26.67572	26.591888	26.542816	26.497864	26.510132	26.49173	26.524445	26.567352	26.608246	26.694122	26.702301	26.64914	26.600067	26.565308	26.542816	26.499908	26.405853	26.223907	25.917267	25.45935	25.238556	25.322388	25.36325	25.481842	25.692413	25.815063	25.990875	25.990875	25.853912	25.49411	25.661743	25.52475	25.422546	25.404144	25.119995	24.96054	25.207916	25.162933	24.884888	24.83789	24.862396	25.08728	24.862396	24.700897	24.574158
0.32999998	26.281158	26.264801	26.27298	26.223907	26.107391	26.005188	25.858002	25.71286	25.602448	25.457306	25.389832	25.404144	25.404144	25.65561	25.751678	25.888641	26.046051	26.168732	26.270935	26.317963	26.33432	26.36496	26.362946	26.371124	26.381317	26.563263	26.520355	26.463104	26.432434	26.39563	26.309784	26.262756	26.246399	26.213715	26.205536	26.178955	26.131927	26.326141	26.489685	26.661407	26.784058	26.716583	26.669586	26.71457	26.734985	26.765656	26.92511	26.994629	27.070251
0.12	26.483551	26.828186	26.802002	26.74759	26.691132	26.616547	26.51175	26.412994	26.330353	26.263855	26.219513	26.169098	26.1409	26.330353	26.412994	26.537964	26.675018	26.822144	26.933014	26.961212	27.021698	27.072083	27.106354	27.04184	26.842316	26.822144	26.610504	26.41098	25.985687	25.526154	25.252045	24.983978	24.84491	24.76831	24.85498	24.975922	25.064606	25.179474	25.38507	25.637024	25.840576	25.983673	25.935303	25.719635	25.600739	25.661194	25.820435	25.876862	25.800262
0.38	25.78415	25.715607	25.608795	25.588654	25.612823	25.649109	25.69345	25.969574	25.999817	25.822449	25.538239	25.121033	25.316528	25.590668	25.766022	25.92926	26.046173	26.096558	26.086487	25.86679	25.80429	25.774078	25.709564	25.649109	25.562439	25.516083	25.554382	25.538239	25.544281	25.614838	25.622894	25.921204	25.975616	25.985687	25.993774	25.995789	25.99173	26.011902	26.157013	26.19934	26.128815	26.161041	26.157013	25.951447	25.917175	25.96756	26.023987	26.00586	25.917175
0.22	25.360352	25.24054	25.047607	24.872925	24.357086	24.18039	24.47284	24.68811	24.976532	25.388794	25.66095	25.799042	25.872162	25.892487	25.900604	25.906677	25.859985	25.811249	25.71579	25.60611	25.55127	25.520813	25.41925	25.335999	25.319733	25.27304	25.248657	25.25882	25.206024	25.234436	25.264923	25.362396	25.443634	25.52893	25.612213	25.699524	25.7706	25.78891	25.764526	25.703583	25.66095	25.677185	25.780762	25.88028	25.914825	25.924957	25.91278	25.89856	25.837646
0.14999999	25.910736	25.85794	25.819366	25.801086	25.805145	25.831543	25.851837	25.535034	25.600006	25.667023	25.80716	25.884338	25.957458	25.951385	25.93512	25.937164	25.94934	25.977783	25.987915	25.914825	25.896545	25.914825	25.906677	25.83966	25.69751	25.557373	25.431458	25.38272	25.370514	25.409119	25.45581	25.344116	25.488312	25.67517	25.782806	25.922943	26.073212	26.111816	26.184937	26.308807	26.394104	26.48349	26.353485	25.979797	25.772644	26.073212	26.087433	25.93512	25.522827
0.14999999	26.081573	25.99347	25.96341	25.979431	26.003479	26.011475	25.971436	26.063568	25.987457	25.905334	25.82721	25.741089	25.624939	25.522797	25.402618	25.26242	25.168274	25.190308	25.314484	25.472717	25.66098	25.753113	25.841248	25.921356	25.977448	26.005463	26.013489	26.003479	25.91333	25.739105	25.61493	25.588867	25.578857	25.548828	25.592896	25.602905	25.58487	25.6109	25.620941	25.6109	25.55484	25.50476	25.46872	25.42865	25.530792	25.71106	25.877289	25.775146	25.55484
0.11	23.948517	24.046661	24.090729	24.192871	24.327087	24.479279	24.587433	24.713623	24.78775	24.855835	24.919922	24.915924	24.86383	24.571411	24.481293	24.471283	24.32306	24.148834	24.130798	24.05069	23.764282	23.473846	23.533936	23.59201	23.886444	24.128784	24.27301	24.463257	24.655548	24.909912	25.062134	25.184296	25.218353	25.248383	25.25241	25.26242	25.270416	25.436676	25.306488	25.03009	24.725647	24.635529	24.743683	24.939941	25.058136	25.094177	24.986023	24.72165	24.543396
0.14	25.65097	25.632935	25.6109	25.57486	25.578857	25.59488	25.638947	25.41864	25.202332	25.086151	24.887878	24.9039	24.973999	24.909912	24.79776	24.813782	24.825775	25.024078	25.310486	25.546814	25.697021	25.819214	25.8172	25.753113	25.632935	25.500763	25.396606	25.344513	25.318481	25.27243	25.23236	25.546814	25.59488	25.64096	25.681	25.735077	25.799164	25.90332	25.89331	25.865265	25.851257	25.89331	25.9534	26.02951	25.985443	25.971436	25.9534	25.8833	25.783173
0.17	25.414642	25.386597	25.356537	25.318481	25.256409	25.164276	25.064117	25.13623	25.130219	25.120209	25.108185	25.164276	25.278442	25.434662	25.482727	25.424652	25.350555	25.336517	25.336517	25.264404	25.13623	25.028076	24.994019	24.977997	24.891876	24.821777	24.77771	24.825775	24.973999	25.13623	25.244385	25.47873	25.54483	25.61493	25.713043	25.763123	25.801178	25.957397	26.007477	26.013489	26.03952	26.047546	26.027496	25.901337	25.869293	25.845245	25.805176	25.699036	25.580872
0.12	25.86728	25.823212	25.78717	25.775146	25.803192	25.871277	25.987457	26.14566	26.229797	26.27185	26.347961	26.424072	26.474152	26.506195	26.588318	26.676422	26.630371	26.498169	26.37201	26.267853	26.189728	26.04953	25.945404	25.887299	25.871277	25.877289	25.771149	25.256409	25.50476	25.652985	25.949402	26.24582	26.39804	26.382019	26.295898	26.201752	26.077576	25.941376	25.819214	25.765137	25.548828	25.47873	25.606903	25.642944	25.72107	25.75711	25.753113	25.66098	25.412628
0.11	25.761139	25.745087	25.789154	25.725067	25.588867	25.346527	25.082153	24.789734	24.841827	24.697601	24.945953	25.188293	25.250397	25.749115	25.957397	25.97342	25.96341	25.911346	25.829224	25.771149	25.771149	25.877289	26.071564	26.141663	26.123627	26.045532	25.987457	25.985443	26.017487	26.105621	26.201752	26.105621	25.576874	25.068146	25.34253	25.8833	26.187744	26.37201	26.382019	26.39804	26.434082	26.45813	26.424072	26.367981	26.382019	26.502197	26.572296	26.562286	26.520203
1.24	25.90332	25.7471	25.891327	26.073578	26.313904	26.498169	26.562286	26.592316	26.658417	26.636383	26.570282	26.502197	26.412048	26.349976	26.313904	26.378021	26.40805	26.239807	26.20575	26.273865	26.289886	26.309906	26.305908	26.277863	26.231812	26.073578	25.919342	25.959412	26.083588	26.243805	26.452118	26.682434	26.812622	26.840668	26.652405	26.285889	26.422058	25.689026	25.705048	25.697021	25.348541	24.657562	24.519348	25.276428	25.19632	25.016052	24.677582	24.625488	24.799744
0.19999999	26.055542	25.987457	26.023499	26.065552	26.111633	26.1557	26.1557	26.211761	26.221771	26.111633	26.179718	26.30191	26.406036	26.494171	26.492157	26.520203	26.472137	26.37201	26.17572	25.985443	25.939392	25.949402	26.065552	26.10962	26.107635	26.163696	26.251831	26.319916	26.410065	26.440094	26.490173	26.53424	26.566284	26.53424	26.46814	26.454132	26.456116	26.526215	26.474152	26.44812	26.173706	26.053558	25.979431	26.02951	25.31247	24.8378	25.094177	25.218353	25.606903
0.11	24.697601	24.988007	25.110199	25.188293	25.170288	25.162262	25.15625	25.23236	25.27243	25.326508	25.35254	25.348541	25.298462	25.320496	25.320496	25.310486	25.244385	25.15625	24.81778	24.471283	24.473297	24.557404	24.663544	24.741669	24.791748	25.006042	25.118195	25.268433	25.420624	25.540802	25.675018	25.749115	25.835236	25.863281	25.865265	25.789154	25.675018	25.644958	25.622925	25.59488	25.582855	25.52478	25.470703	25.354553	25.21634	25.078156	24.801758	24.473297	24.437225
0.28	26.014313	25.900604	25.78482	25.711731	25.762482	25.778748	25.799042	25.610168	25.721863	25.886383	26.059021	26.079315	26.024475	25.924957	25.924957	25.963562	26.012299	26.036682	26.016357	25.886383	25.774689	25.772644	25.760468	25.805145	25.80716	25.721863	25.64267	25.608124	25.500488	25.342072	25.232422	25.600006	25.866058	26.089478	26.239777	26.325073	26.323029	26.268188	26.247894	26.156494	26.056976	25.699524	25.833588	26.394104	26.306793	26.079315	25.864044	25.969635	25.9534
0.11	26.554565	26.416473	26.345367	26.26007	26.182892	26.093536	26.012299	25.914825	25.809204	25.689362	25.58783	25.488312	25.451752	25.54721	25.577667	25.618286	25.69345	25.8031	25.872162	25.987915	26.075256	26.142273	26.178833	26.199158	26.146332	26.325073	26.310852	26.274292	26.31897	26.41037	26.513947	26.53424	26.511902	26.487549	26.436768	26.383972	26.327087	26.35553	26.44693	26.550507	26.66626	26.743439	26.840912	26.97293	27.082611	27.15979	27.226807	27.259308	27.052155
0.17	24.85431	24.895294	24.947998	25.022125	25.111908	25.139221	25.254364	25.285583	25.291412	25.215332	25.1763	25.07483	25.010437	24.965546	24.934326	24.90506	24.860168	24.782135	24.729431	24.692352	24.666992	24.733337	24.96164	25.106049	25.225067	25.305084	25.271912	25.080688	24.87384	24.84848	24.869934	24.942139	25.002625	24.953827	25.020172	25.016296	25.03189	25.00653	24.928467	24.811401	24.731384	24.694305	24.655273	24.68454	24.768463	24.838715	24.959686	25.008484	25.092377
0.11	25.316803	25.402649	25.490479	25.630981	25.746094	25.810486	25.85733	25.886597	25.923676	25.966614	26.036865	26.05832	26.038818	25.9393	25.88855	25.867096	25.835846	25.726593	25.482666	25.234833	25.010437	24.6026	24.524536	24.503082	24.73529	24.698212	24.96164	25.168488	25.316803	25.431915	25.52951	25.568512	25.58609	25.625122	25.652435	25.654388	25.619263	25.61145	25.547058	25.541199	25.50998	25.420227	25.299225	25.113861	25.041656	25.072876	25.152893	25.225067	25.303131
0.25	26.438843	26.51883	26.618378	26.696411	26.749115	26.776428	26.817413	26.827179	26.73935	26.635925	26.663239	26.632019	26.604706	26.497375	26.376404	26.251495	26.18515	26.105164	26.044647	25.941254	25.86319	25.751953	25.669983	25.71878	25.666107	25.656342	25.798798	25.925629	26.019287	26.07785	26.148071	26.14029	26.068085	25.931488	26.079773	26.08368	26.122711	26.132477	26.093445	26.029053	25.960754	25.923676	25.904144	25.85733	25.790985	25.646576	25.515839	25.424133	25.578278
0.25	26.516876	26.540314	26.628113	26.717896	26.895447	26.85254	26.753021	26.633972	26.477875	26.300293	26.05832	25.841705	26.042694	26.114899	26.16565	26.16565	26.220276	26.280792	26.397858	26.581299	26.754974	26.916931	27.053528	27.102295	27.125732	27.110107	27.020355	26.862274	26.807648	26.674957	26.571533	26.520782	26.501282	26.485687	26.477875	26.40567	26.253448	26.171509	26.112946	26.116852	25.90805	25.732452	25.982208	26.08368	26.144196	26.142242	26.196869	26.2359	26.237854
0.26	26.132477	26.177338	26.173462	26.224182	26.29248	26.308105	26.29834	26.12857	26.07785	26.017334	25.991974	25.97052	25.933441	25.91391	25.884644	25.833923	25.78122	25.75586	25.790985	25.72464	25.726593	25.697327	25.689514	25.783173	25.874878	26.013428	26.118805	26.181244	26.243713	26.282715	26.255402	26.409576	26.343231	26.257355	25.845612	25.584137	25.193848	25.168488	25.236786	25.357788	25.439728	25.379242	25.420227	25.10019	25.164581	25.256317	25.437775	25.531464	25.59195
0.65	26.1362	26.371765	26.371765	26.42865	26.422546	26.434723	26.345367	26.274292	26.146332	26.144318	26.231628	26.327087	26.37381	26.46521	26.471283	26.645966	26.686584	26.660187	26.641876	26.578949	26.526123	26.436768	26.385986	26.31491	26.28241	26.495667	26.639862	26.735321	26.788116	26.851074	26.964813	26.999329	26.985138	27.019653	26.979034	26.99121	26.9039	26.970917	27.015594	27.05011	26.99527	26.94043	26.865295	26.753601	26.619537	26.481445	26.416473	26.365692	26.35553
1.41	26.416473	26.499725	26.566742	26.585022	26.489563	26.583008	26.704865	26.834839	26.950592	27.046051	27.111053	27.149628	27.139465	27.145569	27.109009	27.019653	26.802338	26.86734	26.871399	26.889679	26.808441	26.806396	26.765778	26.68454	26.639862	26.60736	26.595184	26.585022	26.572845	26.641876	26.735321	26.818573	26.893738	27.015594	27.182129	27.348663	27.23291	26.66626	25.929047	25.498474	25.451752	25.29132	25.526886	25.53299	25.342072	25.40506	25.074005	24.994781	24.931824
0.85999995	25.244598	25.32788	25.183685	25.413177	25.677185	25.91684	26.160553	26.390045	26.572845	26.725159	26.842957	27.019653	27.143524	27.202423	27.198364	27.226807	27.198364	27.117126	27.033875	27.259308	27.2471	27.253204	27.176025	26.909973	26.518005	26.495667	26.53424	26.558624	26.497711	26.453003	26.422546	26.473328	26.550507	26.706879	26.75766	26.84906	26.88153	26.889679	26.883575	26.855133	26.814514	26.800293	26.759674	26.88153	26.771881	26.810455	26.808441	26.751556	26.62564
0.93	25.9859	26.030579	26.164612	26.292572	26.294586	26.156494	25.94934	25.66095	25.32788	25.074005	24.80185	24.478943	24.493134	24.645477	24.87497	25.067902	25.155243	25.297394	25.415192	25.49237	25.453796	25.340057	25.299438	25.25882	25.392853	25.595947	25.768585	25.73407	25.541107	25.431458	25.340057	25.33194	25.362396	25.29132	25.275055	25.07602	24.795746	24.767334	24.789673	24.956207	24.864807	25.124786	25.329895	25.535034	25.695465	25.80716	25.908722	26.030579	26.107758
0.62	25.960052	26.164001	26.127289	25.990631	25.92334	25.97229	26.129333	26.200714	25.894775	25.878479	25.837677	25.780579	25.672455	25.633728	25.468506	25.333893	25.280853	25.391022	25.419556	25.454224	25.4216	25.484833	25.570496	25.703064	25.792816	25.84378	25.823395	25.7724	25.623505	25.437927	25.317596	25.770355	25.725494	25.72754	25.774445	25.862152	25.960052	25.970245	25.960052	25.99472	26.084473	26.188477	26.231323	26.251709	26.265991	26.217041	26.188477	26.196655	26.255798
0.21	25.878479	25.82135	25.807098	25.809113	25.82135	25.862152	25.921295	26.009003	26.062042	26.14566	26.155853	26.204803	26.294556	26.31903	26.304749	26.308807	26.482178	26.465881	26.441406	26.412842	26.369995	26.223175	26.041626	25.90091	25.829529	25.817291	25.860107	25.829529	25.784637	25.686737	25.639832	25.645966	25.686737	25.766296	25.921295	26.17218	26.418945	26.520935	26.514832	26.406708	26.290466	26.237427	26.22519	26.200714	26.084473	26.031433	25.894775	25.766296	25.709198
1.01	25.664307	25.694916	25.717346	25.79892	25.913147	26.027374	26.108948	26.113007	26.057953	26.013092	26.062042	26.17218	26.265991	26.298615	26.380219	26.374084	26.24765	25.939667	25.548065	25.454224	25.49707	25.747925	25.996765	26.133423	26.159943	25.876434	25.813202	25.790771	26.133423	26.49237	26.657593	26.74121	26.788116	26.841156	26.822784	26.881927	26.861542	26.973724	26.563782	26.49237	26.288422	26.304749	26.335327	26.357758	26.253754	25.90091	25.59903	25.680634	25.690826
1.5	26.881927	25.864197	25.921295	25.380798	26.667786	26.837067	26.800354	26.068146	25.556213	25.191132	24.811768	24.940247	25.36856	25.44812	25.156464	25.629639	25.564362	25.884583	26.125275	26.314941	26.42099	26.655548	26.525024	26.573975	26.700409	26.800354	26.867676	26.902344	26.898254	26.859497	26.82077	26.775879	26.682068	26.471985	26.1008	25.915192	25.9682	26.078339	26.204803	26.282318	26.164001	26.235382	26.312897	26.400604	26.488312	26.610687	26.590271	26.54541	26.445465
0.16	26.926819	26.910492	26.92273	26.953339	26.957397	26.992096	26.941101	26.857452	26.788116	26.708588	26.677979	26.590271	26.51889	26.44342	26.386322	26.314941	26.272125	26.233368	26.17218	26.094666	26.106903	26.1987	26.32309	26.427124	26.486267	26.539307	26.578033	26.590271	26.557648	26.563782	26.54541	26.626984	26.667786	26.64331	26.590271	26.49646	26.418945	26.331268	26.272125	26.217041	26.192566	26.153809	26.125275	26.090576	26.129333	26.231323	26.316986	26.347565	26.343506
0.42999998	25.258423	25.62555	25.747925	25.70102	25.692871	25.682678	25.743866	25.796875	25.862152	25.898865	25.898865	25.902954	25.841766	25.803009	25.841766	25.966156	25.872345	25.70102	25.411407	25.244171	25.19928	25.272705	25.293121	25.293121	25.337982	25.552124	25.672455	25.813202	25.947815	26.037567	26.006958	25.890717	25.813202	25.770355	25.790771	25.862152	25.829529	25.966156	26.045715	26.184418	26.241516	26.14566	25.99472	25.813202	25.564362	25.268646	25.019806	24.854584	24.758728
0.26	26.613068	26.578217	26.522827	26.475616	26.410004	26.34845	26.307404	26.235626	26.157654	26.077667	25.960724	25.964844	25.977142	25.925842	25.981232	26.089966	26.161774	26.24997	26.278687	26.258179	26.225372	26.264343	26.299225	26.262299	26.19049	26.188446	26.149445	26.112518	26.114594	26.135101	26.210999	26.239716	26.266388	26.28897	26.317657	26.379211	26.358704	25.940216	25.726868	25.40274	25.285828	25.019135	25.082733	25.365814	25.663269	25.872528	25.94226	25.90329	25.554535
0.12	26.317749	26.321747	26.361664	26.493439	26.705048	26.862732	26.958557	26.998505	27.016449	26.956573	26.894684	26.862732	26.850769	26.567291	26.57727	26.653137	26.689056	26.69107	26.581268	26.505402	26.555298	26.605225	26.399597	25.752777	25.489288	25.86258	26.162048	26.419556	26.533356	26.5094	26.541351	26.615204	26.673096	26.575287	26.521362	26.505402	26.483429	26.653137	26.611206	26.57129	26.365662	26.102142	26.094147	25.958405	25.567139	25.193817	25.29364	25.229767	25.363495
0.34	25.633026	25.828644	25.876556	25.896515	25.772766	25.541168	25.489288	25.543182	25.603058	25.451355	25.351532	25.08603	24.868439	25.513245	25.858612	26.120117	26.383636	26.545319	26.579254	26.511383	26.269836	26.10614	26.074188	26.022308	26.066223	26.201965	26.056244	26.128082	26.179993	26.191986	26.146057	25.798706	25.80069	25.587097	25.814667	25.694885	25.561157	25.541168	25.786713	26.108124	26.20993	25.99234	25.341553	25.3096	25.473297	25.569122	25.631012	25.631012	25.41742
0.45999998	25.840332	25.738281	25.860352	25.868347	25.838348	25.706268	25.604218	25.444122	25.374084	25.572174	25.74228	25.846344	25.862335	26.03244	26.01242	25.97641	25.868347	25.708252	25.48413	25.376068	25.189972	25.001892	24.739746	24.537628	24.45758	24.571655	24.737732	25.033905	25.340057	25.598206	25.77829	25.886353	25.960388	25.9664	25.92038	25.7583	25.57019	25.882355	25.862335	25.84433	25.630219	25.244019	24.877808	24.691711	24.669708	24.53363	24.353516	24.277496	24.129395
0.38	26.008331	25.882538	25.79071	25.646973	25.575104	25.545166	25.533203	25.487274	25.367493	25.341553	25.33957	25.531189	25.72284	25.890533	25.980377	26.040253	26.11612	26.14206	26.191986	26.215942	26.203949	26.144073	26.016296	25.972382	25.922485	25.880554	25.798706	25.654968	25.68692	25.646973	25.6969	25.6969	25.728851	25.760773	26.056244	26.20993	26.365662	26.557312	26.697052	26.756927	26.848755	26.86673	26.74295	26.57129	26.32373	26.29779	26.211945	26.251862	26.223907
0.13	25.97641	25.91037	25.764282	25.674255	25.740265	25.820312	25.912384	25.772308	25.818329	25.974396	26.064453	26.112488	26.094482	26.074463	26.096466	26.16452	26.212524	26.190521	26.132477	26.124481	26.126495	26.172516	26.126495	26.086456	26.152496	26.180511	26.130493	26.010437	25.728271	25.292023	25.165985	25.436127	25.676239	25.85434	26.000427	26.086456	26.124481	26.176514	26.196533	26.218536	26.204529	26.166504	26.10849	25.672241	25.720276	25.82431	25.852325	25.620209	25.528168
0.76	26.092163	26.174011	26.273834	26.363678	26.477448	26.597229	26.67508	26.699036	26.595245	26.239899	26.72699	26.657135	26.58725	26.461487	26.42154	26.361664	26.289795	26.186005	26.074188	26.01831	25.994354	25.986359	26.04425	25.98236	25.782745	25.746796	25.806702	25.872559	25.944427	26.042267	26.150055	26.277832	26.327728	26.301788	26.3956	26.405579	26.335724	26.223907	26.178009	26.10614	26.09018	26.066223	26.05423	26.00232	25.996338	25.970398	26.112122	26.08017	26.138092
0.19	24.91983	25.043915	25.103943	25.157959	25.216003	25.310059	25.400085	25.4021	25.226013	24.89981	24.707733	24.861816	25.03189	24.971863	24.835785	24.57965	24.181427	23.953308	24.089386	23.97934	24.059357	24.181427	24.24347	24.23346	24.24347	24.357513	24.45758	24.531616	24.583649	24.585663	24.595673	24.573639	24.567657	24.653687	24.659698	24.671692	24.6557	24.625671	24.449585	24.387543	24.38153	24.321503	24.271484	24.171417	24.117401	24.20346	24.24347	24.33551	24.429565
0.12	25.165863	25.080048	24.95227	24.856445	24.82251	24.816528	24.858429	24.792572	24.920319	25.038116	25.229767	25.365509	25.453339	25.49527	25.523224	25.549164	25.597076	25.636993	25.63501	25.652985	25.44934	25.123962	24.866425	24.95227	25.068054	25.20581	25.125946	24.98819	24.908356	24.924316	25.002167	25.185822	25.323578	25.44336	25.595093	25.728851	25.882538	25.892548	25.6969	25.391449	24.968231	24.98819	25.133942	25.666962	25.706879	25.60904	25.489288	25.275665	25.415405
0.25	25.195831	25.38147	25.419403	25.31958	25.25772	25.251709	25.209808	25.307617	25.427399	25.539185	25.680939	25.80069	25.8526	25.972382	25.9664	25.880554	25.808685	25.670929	25.571136	25.49527	25.415405	25.351532	25.321594	25.295624	25.317596	25.491272	25.60904	25.744812	25.924469	26.07022	26.203949	26.331726	26.403595	26.461487	26.461487	26.417572	26.239899	26.189972	26.144073	26.104156	26.058228	25.82666	25.549164	25.207794	25.002167	24.972229	25.00418	25.219788	25.4234
0.26999998	26.182007	25.99234	25.822662	25.652985	25.571136	25.561157	25.654968	25.906494	26.088165	26.186005	26.357666	26.541351	26.683075	26.699036	26.619202	26.545319	26.449493	26.399597	26.26184	26.092163	25.872559	26.020294	26.064209	25.974396	25.894531	25.672943	25.690918	25.658966	25.549164	25.595093	25.670929	25.76477	25.844635	25.820679	25.740814	25.89853	26.012299	26.104156	26.160034	26.221924	26.361664	26.419556	26.38562	26.199982	26.134094	26.100159	26.046234	26.036255	25.990356
0.12	25.704865	25.874573	26.07022	26.187988	26.309753	26.325745	26.309753	26.335724	26.41159	26.485443	26.501404	26.541351	26.495422	26.405579	26.305756	26.197968	26.052246	25.89853	25.794708	25.720856	25.684906	25.694885	25.525208	25.523224	25.674927	25.86856	25.974396	25.934448	25.896515	25.8107	25.750793	25.720856	25.688904	25.680939	25.615051	25.776733	25.988373	26.114136	25.94046	25.728851	25.59909	25.523224	25.505249	25.57312	25.551178	25.541168	24.906342	24.726685	24.720703
0.17	26.541351	26.567291	26.455505	26.361664	26.22992	26.060211	25.920471	25.788727	25.710876	25.688904	25.74881	25.776733	25.754791	25.902527	26.026276	26.13208	26.166016	26.146057	26.066223	26.02829	26.056244	26.124115	26.092163	25.970398	25.806702	26.048248	26.08017	25.980377	25.848602	25.567139	25.415405	25.455353	25.55716	25.666962	25.694885	25.648987	25.565125	25.49527	25.271667	25.028137	25.115967	25.395447	25.680939	25.886536	25.916473	25.778748	25.798706	25.902527	25.948425
0.37	24.465576	24.545624	24.791779	24.943848	25.079926	25.159973	25.199982	25.181976	25.153961	25.099945	25.059906	25.077911	25.151947	25.175964	25.230011	25.248016	25.242004	25.177979	25.087921	24.963867	24.879822	24.839783	24.85379	24.931854	24.997894	25.125946	25.227997	25.284027	25.384094	25.41211	25.500153	25.5802	25.664246	25.608215	25.568176	25.55017	25.518158	25.496155	25.492157	25.498138	25.442108	25.35608	25.360077	25.400085	25.216003	25.087921	25.093933	25.231995	25.302032
0.13	26.170013	26.371643	26.617188	26.786896	26.932617	26.97055	26.97055	26.994507	26.884705	26.732971	26.417572	26.30777	26.289795	26.263855	26.172028	26.100159	25.944427	25.84262	25.844635	25.828644	25.814667	25.80069	25.960419	26.056244	26.170013	26.30777	26.42154	26.479462	26.531342	26.567291	26.609222	26.607208	26.575287	26.53534	26.387604	26.38562	26.28183	26.088165	25.866577	25.776733	25.732819	25.720856	25.768768	25.794708	25.76477	25.740814	25.900513	25.850616	25.668945
0.39999998	26.523376	26.379639	26.32373	26.20993	25.954407	25.750793	26.000336	26.263855	26.3497	26.321747	26.363678	26.38562	26.409576	26.48944	26.46347	26.3497	26.305756	26.3956	26.527374	26.651123	26.71103	26.641144	26.511383	26.425537	26.35968	26.24588	26.042267	25.890533	25.796722	25.770752	25.740814	25.784729	25.864594	25.872559	25.832642	25.760773	25.902527	26.112122	26.305756	26.451508	26.583252	26.641144	26.689056	26.770905	26.738983	26.645142	26.44751	26.379639	26.357666
0.17	26.191986	26.259857	26.239899	26.156036	26.088165	26.062225	26.10614	26.182007	26.331726	26.527374	26.69107	26.872711	26.948578	27.03244	27.064362	27.098297	27.108276	26.974548	26.750946	26.108124	26.257843	26.435516	26.341705	26.066223	26.1221	25.97638	26.130096	26.339691	26.056244	25.463318	25.926483	26.876709	27.034424	27.044403	27.008484	26.748962	26.71103	26.900665	27.164185	27.293945	27.272003	27.156189	27.024445	26.988495	26.926636	26.916656	26.824799	26.699036	26.471466
4.91	26.524872	26.516663	26.666412	26.74643	26.877716	27.013092	27.099274	27.074646	27.058228	27.04181	26.994629	26.922852	26.842834	26.88797	26.89618	26.873596	26.834625	26.744354	26.688995	26.512543	26.477692	26.420258	26.401794	26.397675	26.381256	26.444855	26.580261	26.666412	26.740265	26.779236	26.764893	26.750519	26.762817	26.764893	26.773102	26.73822	26.727966	26.578217	26.615143	26.709503	26.754608	26.799744	26.803864	26.78128	26.762817	26.777191	26.783356	26.810028	26.805908
12.15	25.894379	25.786316	25.654236	25.52417	25.420105	25.41211	25.436127	25.510162	25.704254	25.820312	25.944397	26.01242	26.05246	26.110474	26.218536	26.264557	26.290588	26.262573	26.242554	26.072449	26.018433	25.860352	25.816315	25.82431	25.800323	25.766296	25.748291	25.7583	25.85434	25.974396	26.120483	26.284576	26.39264	26.446655	26.350616	26.280579	26.27658	26.3266	26.358612	26.394623	26.300568	26.436646	26.384613	26.466675	26.57074	26.332611	26.136505	26.222534	26.120483
3.32	25.853241	25.727081	25.927368	26.121643	26.317932	26.454132	26.512207	26.57428	26.682434	26.666412	26.50821	26.480164	26.353973	26.345978	26.323944	26.382019	26.412048	26.31192	26.33194	26.380005	26.378021	26.35196	26.289886	26.213776	26.14566	25.771149	25.72107	25.861267	26.085602	26.297882	26.53424	26.732513	26.7966	26.784576	26.426086	26.295898	26.39804	25.488739	25.550812	25.673004	25.14624	24.595459	24.51535	25.288452	25.01004	24.982025	24.667572	24.467285	24.571411
17.26	26.866547	26.904755	26.953064	27.001343	27.075775	27.176392	27.218628	27.256866	27.252838	27.266907	27.24881	27.18039	27.186432	27.206573	27.216614	27.20456	27.089874	27.065735	27.013428	26.989288	26.880615	26.838379	26.771973	26.681458	26.645233	26.627136	26.63919	26.586884	26.586884	26.609009	26.667358	26.749847	26.846436	26.894714	26.967133	26.967133	27.06372	27.116028	27.200531	27.196503	27.303131	27.236725	27.228699	27.276978	27.313202	27.299103	27.276978	27.260895	27.270935
2.53	26.842834	26.719757	26.717682	26.760773	26.74231	26.711548	26.660248	26.604858	26.533081	26.465363	26.440765	26.377167	26.315613	26.313568	26.284851	26.270477	26.313568	26.407928	26.54129	26.64795	26.777191	26.88797	26.961823	26.94336	26.894135	26.775146	26.736176	26.49411	26.863342	26.758728	26.666412	26.479736	26.315613	26.042786	25.893036	25.932007	26.038666	26.124847	26.159729	26.145355	26.159729	26.24176	26.282806	26.336151	26.356659	26.383331	26.463318	26.668457	26.764893
3.74	25.721771	25.786133	25.868622	25.931	25.953125	25.971222	26.015503	25.993378	26.011475	25.991364	25.918915	25.751923	25.749908	25.751923	25.764008	25.790161	25.74591	25.611115	25.357605	25.254974	25.34552	25.452148	25.343506	25.474274	25.55075	25.562805	25.51654	25.325409	25.285156	25.490387	25.937042	26.285095	26.42392	26.289124	25.265045	25.371674	25.69159	26.02356	26.152313	25.987335	25.635254	25.168488	24.802307	24.619232	24.719818	24.840546	25.492401	25.558807	25.709686
9.19	26.613739	26.372925	26.169586	26.027466	25.94455	25.877441	25.782684	25.7294	25.5932	25.53003	25.737305	25.883362	26.043274	26.26236	26.457794	26.58609	26.7164	26.830872	26.923645	27.020386	27.042084	26.951294	26.84668	26.718353	26.582153	26.485443	26.491364	26.507141	26.481476	26.408447	26.34134	26.357117	26.368958	26.3591	26.542694	26.732178	26.890106	27.044067	27.154602	27.251343	27.314514	27.375702	27.194092	26.929565	26.95523	26.7164	26.345276	25.482666	25.670197
3.55	25.216797	25.356659	25.520477	25.762268	25.946075	26.115906	26.139893	26.077942	26.233795	26.391663	26.517548	26.615448	26.607452	26.681366	26.661407	26.631409	26.57547	26.455597	26.36966	26.311737	26.249786	26.211823	26.289764	26.337708	26.373657	26.389648	26.505554	26.785278	26.905151	26.91513	26.7753	26.659393	26.573486	26.43161	26.207825	25.94809	26.16388	25.34665	25.474548	25.524506	25.060944	25.060944	24.723267	24.547424	24.427551	24.461517	24.769226	24.603363	25.106903
1.9799999	27.065125	26.936981	26.790527	26.67865	26.63797	26.465057	25.921936	25.818207	25.952454	26.117218	25.708344	25.645294	25.985016	26.324707	26.202667	25.96466	26.141632	26.310455	26.450836	26.536255	26.587097	26.609467	26.503693	26.385712	26.202667	25.860931	25.604614	25.366608	25.551727	25.70227	25.822266	25.881256	25.879242	25.555817	25.826324	25.592407	25.419525	25.59851	25.80194	25.96466	26.084686	26.176208	26.281982	26.33487	26.178253	25.875153	25.374756	25.264923	25.330017
2.51	25.887909	26.064514	26.080566	26.200989	26.255157	26.203003	26.046448	25.944092	25.75946	25.62497	25.46643	25.30185	25.299866	25.07306	25.271759	25.524628	25.80362	25.926025	26.02237	25.984222	25.895935	25.851776	25.785553	25.701263	25.647064	25.59085	25.73938	25.950104	26.078552	26.12674	26.15683	26.104645	26.068512	26.014343	25.871857	25.924011	25.91397	25.79358	25.881866	25.757446	25.422272	25.169403	25.071045	25.065033	24.986755	24.852295	24.669647	24.533173	24.505096
0.53999996	25.617035	25.636993	25.617035	25.491272	25.489288	25.403442	25.233734	25.0401	24.898376	24.720703	24.612885	24.59494	24.624878	24.65683	24.67279	24.658813	24.728668	24.844452	24.970245	25.109985	25.28366	25.525208	25.694885	25.674927	25.595093	25.489288	25.335571	25.080048	25.427399	25.375488	25.331573	25.181854	25.012146	24.862427	24.652832	24.547028	24.561005	24.586945	24.59494	24.616882	24.826508	25.028137	25.367493	25.70288	25.760773	25.555145	25.054077	24.892365	24.792572
1.9699999	26.694702	26.616425	26.542175	26.44986	26.309357	26.31137	26.357513	26.305359	26.213043	26.05246	25.915985	25.867828	25.889893	25.905975	25.907959	25.891907	25.93808	26.048462	26.140778	26.245148	26.341461	26.369568	26.421753	26.44986	26.506042	26.600372	26.622467	26.552216	26.522095	26.518097	26.51007	26.39566	26.289276	26.204987	26.12674	26.030396	25.932037	25.915985	25.962158	26.024384	26.178925	26.36557	26.566254	26.740875	26.7529	26.674622	26.64853	26.598358	26.483978
2.52	25.741241	25.849945	25.886871	25.929962	25.979187	26.012024	26.00586	25.975098	25.919708	25.897125	25.860199	25.80072	25.733032	25.720703	25.733032	25.778168	25.862274	25.983307	26.200745	26.315613	26.496155	26.590515	26.524872	26.524872	26.555634	26.54129	26.39563	26.280762	26.368958	26.368958	26.362793	25.999695	25.90329	25.936127	25.819183	25.246857	25.15451	25.460175	25.71457	25.769958	25.156586	25.294037	25.50122	25.21402	25.238617	24.781158	24.594482	25.177094	25.65506
13.889999	27.130524	27.011597	26.97937	26.630676	26.249725	26.157013	26.239655	26.354553	25.979645	25.84259	26.201355	26.578278	26.751617	26.731445	26.793915	26.902771	27.01767	27.120453	27.22525	27.338135	27.410675	27.438904	27.428833	27.424805	27.366333	27.269592	27.192993	27.13858	27.02774	26.953156	26.896729	26.80603	26.699188	26.582306	26.572235	26.586334	26.612518	26.465393	26.54602	26.65686	26.773773	26.838287	26.864471	27.009583	27.199066	27.24945	27.205109	27.192993	27.168823
0.47	26.606995	26.590912	26.530548	26.478241	26.58487	26.647247	26.683472	26.725708	26.743805	26.75589	26.73175	26.73175	26.74179	26.767975	26.808197	26.812225	26.940979	26.92691	26.86856	26.830322	26.713654	26.6734	26.627136	26.538605	26.494354	26.464142	26.56073	26.659332	26.685455	26.802155	26.969147	27.073761	27.230713	27.329285	27.39569	27.295074	27.031525	27.0094	27.065735	27.075775	26.87259	26.876617	26.888672	26.840393	26.792114	26.723694	26.667358	26.602997	26.590912
5.0699997	27.112854	27.203094	27.265839	27.3031	27.30899	27.293304	27.228577	26.997162	26.940277	26.832428	26.708862	26.595093	26.47351	26.367615	26.255829	26.234253	26.222473	26.234253	26.196991	26.108734	26.173431	26.271515	26.3833	26.49704	26.5755	26.644135	26.753967	26.842224	26.814758	26.775543	26.708862	26.644135	26.622559	26.573517	26.477448	26.342102	26.295044	26.283264	26.247955	26.269531	26.279358	26.302887	26.32248	26.444092	26.512726	26.600983	26.75003	26.877533	27.006958
2.45	25.078949	25.50113	25.592926	25.717346	25.87439	26.000854	26.080383	26.117096	26.117096	26.19461	26.239471	26.259857	26.276184	26.484222	26.490356	26.498505	26.52707	26.4516	26.406708	26.276184	26.161957	26.066101	26.059998	26.084473	26.031433	26.280273	26.335327	26.406708	26.261902	25.819305	25.407318	25.760162	26.09262	26.329224	26.49646	26.516846	26.37613	25.760162	25.486877	25.47055	25.142181	24.542542	24.02243	23.981659	24.148895	24.644531	24.879059	25.955963	26.582123
0.19999999	25.692902	25.788727	25.90451	26.066223	26.243896	26.559296	26.844788	26.848755	27.000488	26.972534	26.900665	26.806854	26.732971	26.725006	26.703033	26.709015	26.71103	26.69107	26.491425	26.100159	25.716858	25.501251	25.52121	25.63501	25.892548	26.285797	26.43155	26.573273	26.677094	26.62918	26.467468	26.43155	26.493439	26.589264	26.72699	26.76892	26.62918	26.685059	26.513397	26.1221	25.768768	25.405426	25.365509	25.48529	25.643005	25.740814	25.864594	25.90451	25.832642
1.87	27.117706	27.060272	26.928986	26.801819	26.627441	26.600769	26.574097	26.467438	26.360748	26.29715	26.239716	26.227417	26.256134	26.336151	26.448975	26.533081	26.422302	26.528961	26.69925	26.78128	26.863342	26.87564	26.898224	26.881805	26.805908	26.764893	26.586395	26.514618	26.539215	26.48999	26.424347	26.368958	26.321777	26.342285	26.270477	26.153564	26.112518	26.085876	26.018158	25.696106	25.5484	25.646881	25.860199	25.673523	25.427368	25.302216	25.310425	25.815094	25.786346
0.34	27.499573	27.588501	27.60431	27.6893	27.758453	27.740662	27.720917	27.499573	26.815765	26.319733	26.97586	26.914581	26.940277	26.918549	26.965973	27.056885	27.023285	26.894806	26.726837	26.511414	26.171478	26.108246	26.307861	26.240662	26.375061	26.554901	26.82959	27.1221	27.276245	27.33554	27.371094	27.382965	27.378998	27.359253	27.135925	27.112213	27.126038	27.072693	27.00351	26.944214	26.914581	26.799957	26.602325	26.558838	26.592438	26.426422	26.578613	26.659637	26.736725
2.6799998	25.09616	25.13623	25.036102	25.158264	25.33252	25.538818	25.658966	25.695038	25.71106	25.729095	26.12564	26.13565	26.189728	26.201752	26.189728	26.147675	26.075592	25.917358	25.801178	25.717072	25.843231	25.991455	26.087585	26.127655	26.187744	26.367981	26.46814	26.474152	26.442108	26.410065	26.442108	26.44812	26.416046	26.412048	26.394043	26.378021	26.378021	26.400055	26.406036	26.277863	25.506775	24.811768	25.404633	25.805176	26.03952	26.095612	25.94339	26.027496	25.969421
5.58	26.551971	26.646088	26.55783	26.271515	25.700775	25.451721	25.332062	25.320312	25.245789	25.337952	24.788818	24.728027	25.022217	24.522095	24.263214	24.83786	24.973175	25.016327	25.11438	25.520355	25.659607	25.12616	24.437775	24.624084	25.134003	25.08496	25.885132	26.37741	26.583344	26.628448	26.597076	26.510773	26.404877	26.4794	26.457825	26.463715	26.48526	26.455841	26.261688	25.73413	24.975128	24.114166	24.38089	24.86139	25.235992	25.575256	25.494843	24.875122	24.233795
3.1999998	26.023987	25.965546	25.872833	25.753906	25.618866	25.370972	25.419342	25.75592	25.939331	26.094543	26.209412	26.277954	26.255768	26.18927	26.076385	25.91919	25.671265	25.370972	25.268158	25.370972	25.266144	25.417328	25.649109	25.949432	25.985687	25.907104	25.727722	25.57251	25.260101	24.959778	25.064606	25.536224	25.604767	25.562439	25.256073	25.348785	25.463684	25.616852	25.743835	25.87082	25.846619	25.802277	25.741821	26.384766	26.421051	26.052216	25.618866	25.409271	25.119019
1.06	26.38678	26.257782	26.146942	26.098572	26.058258	26.060272	26.098572	26.21347	26.378723	26.51175	26.648804	26.713318	26.75766	26.793915	26.80603	26.804016	26.846344	26.91687	26.926971	26.99347	27.039825	27.031769	26.834229	26.51175	26.318268	26.16507	26.066315	25.975616	26.062286	26.050201	26.108643	26.271912	26.20337	26.34848	26.626648	26.779816	26.886658	26.977356	27.02774	26.836273	26.489594	26.408966	26.550049	27.110382	26.824158	26.650818	26.703217	26.021973	25.155304
1.87	26.128479	26.166656	26.226929	26.413788	26.612701	26.815643	26.926178	27.066833	27.161255	27.213501	27.07486	26.94226	26.85785	26.604675	26.642853	26.747345	25.909454	25.431244	25.50357	25.728607	26.054108	26.038055	25.674347	25.947632	25.869263	25.541748	26.236969	26.60669	26.815643	27.060791	27.28183	27.428497	27.392334	27.241638	26.988464	26.829742	26.962341	27.231598	27.311981	27.320007	27.299896	27.002533	26.954315	26.946259	27.002533	27.012573	26.954315	26.793549	26.411774
0.41	26.240814	26.279572	26.326477	26.38559	26.43045	26.52835	26.685364	26.887238	26.970825	26.930054	26.936157	26.899445	26.90149	27.178802	27.099304	26.807709	26.575226	26.52835	26.62622	26.497772	26.410065	26.426392	26.20819	25.977783	26.236755	25.943115	26.281616	26.501831	26.70575	26.677185	26.616028	26.536499	26.534454	26.48349	26.312195	26.2388	26.257141	26.99121	27.02182	27.01773	27.050354	27.029968	26.974915	26.828094	26.6568	26.546692	26.495728	26.452911	26.389679
1.76	26.546448	26.621582	26.674377	26.694702	26.495667	26.609406	26.729218	26.859192	26.968872	27.054169	27.113068	27.157745	27.151672	27.151672	27.121185	27.039948	26.86325	26.942474	26.989197	26.985138	26.916077	26.865295	26.786102	26.680481	26.633759	26.597198	26.583008	26.5708	26.568787	26.61142	26.688599	26.773895	26.905914	27.090729	27.289764	27.318207	26.857178	26.079315	25.451752	25.33194	25.14508	25.220245	25.315674	25.275055	25.216156	25.242584	24.94403	24.90747	24.850586
8.05	25.853912	25.516602	25.471619	25.780304	26.08081	26.340454	26.540802	26.796326	26.968048	27.033478	27.07843	27.133636	27.060028	27.313538	27.305359	27.30127	27.29309	27.268555	27.186798	26.92511	26.569397	26.49173	26.481506	26.29956	26.029694	26.718628	26.882172	27.037567	27.11319	27.098877	26.947601	26.892395	26.849487	26.988495	27.17453	27.415741	27.58133	27.470947	27.397339	27.517975	27.472992	27.491394	27.399384	26.871979	26.283203	26.287292	26.29956	25.980652	25.639252
0.78999996	24.868256	25.061493	25.287292	25.732758	25.950409	26.204681	26.351135	26.467102	26.558624	26.733551	26.88205	26.930878	26.88205	26.757965	26.454895	26.361328	26.57489	26.564728	26.554565	26.487427	26.43454	26.373535	26.302338	26.24945	26.176208	26.129425	26.076538	26.070435	26.037903	26.025696	26.041962	26.052124	26.052124	26.052124	26.062286	26.074493	26.117218	26.182312	26.235199	26.237244	26.176208	25.836517	25.250671	24.805206	24.677063	24.68518	24.658752	24.591614	24.557037
1.4	26.036865	26.062225	26.081726	26.019287	26.01538	25.96466	25.906097	25.972443	26.071991	26.19101	26.27884	26.319794	26.351013	26.368591	26.343231	26.231995	26.218323	26.14029	26.009552	25.917816	25.808533	25.742188	25.660248	25.545105	25.41632	25.213379	24.8797	24.668945	24.780182	24.891388	24.903107	25.051422	25.408508	25.71878	25.947083	26.029053	26.107117	26.163696	26.181244	26.17929	26.29834	26.313934	26.364685	26.403717	26.386139	26.29248	25.880737	25.564606	25.39096
1.38	25.714874	25.521698	25.588043	25.656342	25.69925	25.765625	25.80075	25.876831	25.929535	25.917816	25.925629	25.90805	25.911957	25.720734	25.771454	25.830017	25.839752	25.816345	25.789032	25.75586	25.716827	25.695374	25.716827	25.777313	25.86319	25.757812	25.867096	25.96466	25.966614	25.925629	25.966614	26.087585	26.218323	26.358826	26.417389	26.41153	26.345184	26.231995	26.245636	26.05832	25.86319	25.703156	25.64853	25.48462	24.946045	24.536255	24.840668	25.426086	25.804657
1.23	26.286621	26.356873	26.472015	26.49347	26.21637	25.890503	25.812439	25.906097	25.99588	26.060272	26.647644	26.481781	26.21054	25.78122	25.75	25.792938	25.500214	25.44754	25.595856	25.652435	25.564606	25.58609	25.640717	25.86905	26.136383	26.362732	26.526642	26.635925	26.725677	26.721771	26.669098	26.614471	26.665192	26.661285	26.596893	26.452484	26.26712	26.095398	25.933441	25.822205	25.709015	25.445587	25.06897	24.782135	24.809448	25.166534	24.957733	24.830902	25.2641
0.58	25.816345	25.816345	25.792938	25.80075	25.867096	25.927582	25.937347	25.874878	25.794891	25.75586	25.761719	25.824158	25.89441	25.625122	25.705109	25.830017	25.988068	26.003693	25.974396	26.007599	25.884644	25.697327	25.666107	25.931488	26.10321	26.120758	26.01538	25.880737	25.757812	25.60559	25.50412	25.381195	25.379242	25.355835	25.228973	24.990906	24.68454	24.977264	25.129456	25.402649	25.629028	25.783173	25.960754	26.091492	26.157837	26.15979	26.107117	26.093445	26.095398
1.43	25.935577	25.999878	26.128479	26.255066	26.367584	26.490143	26.526306	26.608704	26.532349	26.455994	26.325378	26.17871	26.234955	26.186737	26.130463	26.082245	26.026001	25.979767	25.925537	25.772827	25.559845	25.354889	25.234314	25.21222	25.218231	25.318695	25.344818	25.425201	25.535706	25.674347	25.821045	25.967712	26.10437	26.20282	26.315338	26.351501	26.289215	26.154602	26.074219	25.99585	25.92752	25.77884	25.521637	25.095673	24.633514	24.2417	24.297974	24.402435	24.15329
0.21	25.506592	25.433472	25.370514	25.370514	25.232422	25.342072	25.47409	25.600006	25.705627	25.811249	25.829498	25.778748	25.794983	25.78891	25.772644	25.709686	25.809204	25.689362	25.608124	25.545197	25.480194	25.429413	25.3685	25.344116	25.260834	25.216156	25.201935	25.25476	25.366455	25.494415	25.827484	25.82138	25.40506	25.015106	24.83435	24.763275	24.769348	24.836395	24.901367	24.996826	25.323822	25.238495	25.147125	25.02121	24.812012	24.430206	24.241302	24.21289	24.03415
1.26	26.355286	26.414581	26.54303	26.665558	26.79007	26.85727	26.898773	26.958069	26.991669	27.017365	26.999573	26.960052	26.888885	26.766357	26.758453	26.675446	26.033142	25.600342	25.434326	25.201141	25.173462	25.345398	25.268341	25.094421	24.803894	25.074646	25.382965	25.71695	26.045013	26.380981	26.67743	26.938293	27.11615	27.242645	27.331573	27.36914	27.270325	26.987701	26.985718	26.979797	26.685333	26.51538	26.274261	26.068726	25.64975	25.007446	25.179382	25.558838	25.556854
0.77	26.61142	26.518005	26.381927	26.288513	26.219452	26.156494	26.11792	26.130096	26.107758	26.042755	25.969635	25.991974	25.981842	25.914825	25.896545	25.933075	25.918884	25.650787	25.55127	24.954163	24.939972	24.846527	24.647491	24.570312	24.50534	24.47284	24.627197	24.954163	25.358337	25.60611	25.74826	26.079315	26.195099	26.400208	26.654083	26.60736	26.359589	26.17276	26.109772	26.148376	26.20929	26.316925	26.394104	26.365692	26.50177	26.400208	26.158539	26.054962	26.121979
0.19999999	26.325928	26.249817	26.147675	26.009491	25.937378	25.911346	25.921356	25.85727	25.498749	25.086151	25.470703	25.7471	26.047546	26.28186	26.34195	26.251831	26.157684	26.063568	25.935364	25.83725	25.805176	25.815216	25.652985	25.598907	25.679016	25.705048	25.763123	25.769135	25.737091	25.546814	25.260406	25.102173	25.13623	25.268433	25.606903	25.71106	25.881287	26.041534	26.149689	26.217773	26.277863	26.28186	26.2919	26.285889	26.249817	26.16571	26.037506	26.031525	26.083588
0.74	26.41037	26.670319	26.690643	26.639862	26.578949	26.52005	26.42865	26.341309	26.27835	26.229614	26.221497	26.193054	26.085419	26.134155	26.174774	26.213348	26.237732	26.268188	26.33725	26.363647	26.400208	26.422546	26.448944	26.469269	26.499725	26.692657	26.637817	26.64392	26.696716	26.814514	26.88153	26.86325	26.751556	26.585022	26.396149	26.156494	26.00418	26.68454	26.77594	26.924194	27.001373	27.021667	26.964813	26.956696	26.983093	27.060272	27.117126	27.161804	27.147614
0.28	27.212585	27.188202	27.186188	27.163849	27.328339	27.377106	27.450226	27.535522	27.570038	27.632996	27.718292	27.767029	27.834045	27.809692	27.750793	27.655334	27.687836	27.643158	27.527374	27.385223	27.330383	27.275543	27.184143	26.999329	26.92215	26.865295	26.824677	26.247894	25.801086	26.37381	26.822662	26.974976	26.909973	26.5383	26.369751	26.485504	26.485504	26.792175	27.082611	27.26944	26.966827	26.928253	26.792175	26.42865	25.87622	25.701569	25.853882	26.463165	26.477386
0.84999996	24.460144	24.784058	24.828949	24.934326	25.08847	25.234833	25.369476	25.500214	25.595856	25.669983	25.716827	25.7305	25.675842	25.761719	25.685608	25.607544	25.519745	25.336304	24.907013	24.444519	24.22403	23.829865	23.521515	23.500061	23.554718	24.298187	24.522583	24.743103	25.016296	25.240692	25.377289	25.4729	25.492432	25.511932	25.500214	25.494385	25.490479	25.588043	25.513885	25.42218	25.36557	25.268005	25.178253	25.049469	24.975311	24.91092	24.901154	24.8797	24.866028
1.77	26.532227	26.207275	26.146332	26.115875	25.947296	25.754364	25.719849	25.662964	25.760468	25.758423	25.908722	26.085419	26.27835	26.394104	26.432709	26.46521	26.288513	26.046814	25.884338	25.797028	25.703583	25.673126	25.93106	25.87622	25.805145	25.362396	25.232422	25.195862	25.214142	25.139008	25.082123	24.807953	24.474884	24.621094	25.134918	25.494415	25.78482	26.101654	26.323029	26.469269	26.558624	26.619537	26.64392	26.654083	25.746246	24.298187	24.826233	25.384735	25.778748
0.22999999	26.098328	26.377625	26.261078	26.243011	26.423828	26.554443	25.983795	25.682404	25.644226	25.762787	26.216888	26.433899	26.156586	25.447296	25.202179	25.21222	25.216217	25.316711	25.618103	25.877289	25.861237	26.044067	26.0943	25.790894	25.6221	26.377625	26.52832	26.847809	27.014587	27.070831	27.163269	27.221558	27.207489	27.205475	27.255707	27.211487	27.189392	27.147186	27.167297	27.082916	26.71518	26.383667	26.654907	26.666962	26.65091	26.668976	26.526306	26.230957	26.1586
0.34	24.759216	24.828247	25.096344	25.319733	25.579712	25.886383	26.11792	26.193054	26.178833	26.146332	26.138214	26.213348	26.33725	26.111816	26.061035	26.054962	26.065094	26.059021	26.069153	26.08136	25.998077	25.947296	25.91278	25.918884	25.906677	25.870148	25.868103	25.961517	26.065094	26.201172	26.335236	26.408325	26.41037	26.404266	26.375824	26.31897	26.213348	26.109772	26.061035	26.093536	26.164612	26.134155	25.98996	25.746246	25.539093	25.260834	25.009003	24.901367	24.952148
0.48999998	26.634827	26.739319	26.894012	27.070831	27.219543	27.297913	27.354156	27.404388	27.456635	27.516907	27.541046	27.54303	27.486786	27.59729	27.545044	27.514923	27.38028	27.24765	27.096954	27.044708	27.018616	26.97641	26.883972	26.80362	26.675018	26.23294	26.459991	26.687073	26.793549	26.81366	26.952301	26.982422	26.835754	26.93219	27.028656	27.113037	27.056793	27.269775	27.442566	27.535004	27.526947	27.504852	27.265747	26.727264	26.265106	26.263092	25.825043	25.708527	25.332764
0.35	26.408752	26.133759	26.212036	26.348541	26.519135	26.711823	26.900482	27.057037	27.189484	27.309937	27.438385	27.516663	27.540741	27.340027	27.364105	27.390198	27.378174	27.30191	27.199524	27.065063	26.948639	26.856323	26.80014	26.731873	26.609467	26.727875	26.856323	26.95868	27.09317	27.16742	27.13733	27.147339	27.191498	27.30191	27.39624	27.380157	27.107208	27.091156	27.089142	27.163422	27.1875	27.193512	27.155365	26.782074	25.88089	25.716278	25.34497	25.336945	25.912994
0.35999998	26.519135	26.549225	26.5372	26.493042	26.5372	26.521149	26.493042	26.390686	26.276276	26.15384	26.091614	25.979218	25.864807	25.842743	25.906952	25.915009	26.081573	26.093628	26.143799	26.2883	26.460938	26.5914	26.649597	26.693756	26.707794	26.69577	26.645569	26.485016	26.480988	26.350525	26.157867	25.999298	25.935059	25.896942	25.820648	25.734344	25.64804	25.573792	25.527618	25.527618	25.714294	25.906952	26.065521	26.226105	26.338501	26.434845	26.491028	26.489014	26.49704
0.84	26.304657	26.249664	26.492096	26.738647	26.913849	27.013702	27.119629	27.084991	27.099274	27.170563	27.1828	27.158356	27.13797	26.987213	27.060547	27.072784	26.95868	26.826233	26.738647	26.691772	26.65509	26.638794	26.61435	26.563416	26.528778	26.56546	26.67752	26.826233	26.962738	27.015717	27.050354	27.064606	27.06665	27.101288	27.13388	27.109436	27.04425	26.942383	26.81607	26.661224	26.400421	26.045929	25.856445	25.815704	25.728088	25.408203	25.322632	25.135193	24.886627
0.34	25.811615	25.795319	25.827911	25.827911	25.71585	25.750488	25.728088	25.717896	25.638428	25.55899	25.461182	25.355225	25.302277	25.273743	25.235016	25.19632	25.269653	25.324677	25.377655	25.477478	25.51416	25.556946	25.571198	25.591583	25.577301	25.51416	25.461182	25.426544	25.33487	25.294098	25.265594	25.251312	25.228912	25.24115	25.255402	25.251312	25.259491	25.267609	25.30838	25.332825	25.387848	25.51007	25.624176	25.73825	25.8544	25.99701	26.10907	26.170197	26.192596
0.66999996	26.046448	26.17691	26.174896	26.333435	26.53012	26.636505	26.65857	26.692688	26.726807	26.734833	26.77298	26.7529	26.686676	26.570282	26.483978	26.415741	26.359528	26.373596	26.325409	26.23108	26.15683	26.008331	25.974213	25.84375	25.755432	25.96817	26.050446	26.162842	26.24112	26.331451	26.4057	26.39566	26.361542	26.341461	26.389648	26.465912	26.465912	26.453857	26.383636	26.389648	26.371582	26.297333	26.247162	26.229095	26.192963	26.172882	26.14679	26.178925	26.152802
0.65999997	26.09262	25.705261	25.717316	25.741394	25.81363	25.944092	25.984222	26.036407	26.050446	26.050446	26.12674	26.194977	26.154816	25.360077	25.496552	25.628998	25.534668	25.588867	25.5708	25.757446	25.851776	26.040436	26.247162	26.321411	26.309357	26.359528	26.403687	26.443817	26.528107	26.596344	26.732819	26.853241	26.935547	27.00177	27.007782	26.955597	26.863281	26.87735	26.869293	26.855255	26.776978	26.656586	26.606384	26.56424	26.556213	26.582306	26.397675	25.972198	25.974213
3.9099998	26.650024	26.78534	26.834381	26.828491	26.795135	26.748077	26.691193	26.65982	26.56961	26.471558	26.312683	26.161682	26.149902	26.402893	26.463715	26.577454	26.61081	26.620605	26.6716	26.742188	26.810822	26.916748	26.940277	26.8638	26.748077	26.642181	26.650024	26.577454	26.47351	26.14795	25.90866	25.520355	25.214417	25.28305	25.22226	25.290894	25.230103	25.161469	25.296783	25.526245	25.791016	25.969482	26.091064	26.175415	26.230316	26.283264	26.340149	26.312683	26.085175
0.53999996	26.742462	26.611938	26.520172	26.397858	26.157227	25.906403	25.904388	25.9003	25.957397	25.951263	25.89215	26.067505	26.240814	26.424347	26.546692	26.609894	26.628265	26.648651	26.62622	26.618073	26.60788	26.567078	26.650696	26.605835	26.516113	26.344818	26.202087	26.075653	25.833008	25.325287	25.127472	25.062225	25.200897	25.151947	25.096893	25.300812	25.412964	25.690277	25.875824	25.806488	25.839142	25.926819	25.951263	25.77591	25.317108	24.746155	24.42398	24.858307	25.217194
0.81	25.8432	25.779999	25.867676	25.973694	26.346863	26.567078	26.734283	26.872955	26.99121	27.113556	27.201263	27.272614	27.350098	27.415344	27.490814	27.494873	27.43576	27.427582	27.443909	27.325623	27.07074	26.921906	26.887238	26.768951	26.73227	26.742462	26.744476	26.762848	26.809723	26.856628	26.938202	27.027924	27.091125	27.199219	27.246124	27.166595	26.997345	26.952484	26.974915	26.944305	26.730225	26.322388	26.281616	26.28366	26.255096	26.248993	26.23471	26.075653	25.857483
0.12	26.084686	25.863617	25.445862	25.14569	25.330261	25.664886	25.885925	26.163757	26.242859	26.35846	26.484192	26.585602	26.64441	26.703217	26.749878	26.8107	26.835052	26.822876	26.788391	26.816803	26.816803	26.796509	26.729584	26.650482	26.577484	26.476074	26.401031	26.330078	26.28952	25.999512	25.502625	26.157684	26.378754	26.60791	26.841125	26.979034	27.086517	27.141266	27.133148	27.114899	27.07434	27.021637	26.91211	26.762024	26.697144	26.656586	26.630219	26.573425	26.53894
1.3399999	26.233368	26.263947	26.335327	26.44342	26.22519	26.384277	26.600494	26.871735	27.071625	27.214386	27.222565	27.206238	27.155243	27.159332	27.153198	27.116486	27.12262	27.018585	26.865631	26.763641	26.66983	26.622925	26.578033	26.525024	26.494415	26.49646	26.504608	26.510742	26.563782	26.606598	26.704498	26.77182	26.863586	26.898254	26.926819	26.94925	26.969635	27.002289	27.045105	27.065521	27.165436	27.173615	27.177673	27.151154	27.108337	26.94516	26.667786	26.206848	25.39508
0.45	25.809113	25.737732	25.72754	25.684723	25.607208	25.631683	25.703064	25.89273	25.99472	26.121185	26.233368	26.272125	26.312897	26.337372	26.321075	26.27414	26.355743	26.374084	26.312897	26.276184	26.1987	26.133423	26.055908	25.931488	25.807098	25.731628	25.668396	25.59497	25.721405	25.792816	25.807098	25.931488	26.019196	26.113007	26.166046	26.166046	26.174225	26.180328	26.249664	26.27008	26.161957	26.137482	26.180328	26.09671	25.97229	25.943726	25.839722	25.835632	25.831573
0.81	25.839722	25.943726	25.982483	25.925385	25.970245	25.978424	25.978424	26.204803	26.308807	26.412842	26.46994	26.441406	26.44751	26.525024	26.529083	26.543365	26.661682	26.773834	26.84726	26.686157	26.845245	26.928864	26.951294	26.879913	26.682068	26.506653	26.396515	26.380219	26.384277	26.396515	26.4516	26.553558	26.663696	26.74121	26.849304	26.859497	26.743256	26.586212	26.44342	26.44751	26.582123	26.720825	26.74121	26.724884	26.688171	26.688171	26.612732	26.569885	26.484222
1.36	24.679596	24.890839	24.919006	24.727875	24.667511	24.900879	24.98941	23.675629	24.01767	24.403961	24.9693	24.780182	24.265106	24.468323	24.701721	24.91095	25.166473	25.37973	25.498444	25.743896	25.800232	25.800232	25.832428	25.834442	25.790161	25.725769	25.635254	25.671448	25.820343	25.961182	26.10202	25.75998	25.95111	26.069824	26.208649	26.17041	26.059753	26.108063	26.031586	25.914886	25.727783	25.586945	25.470276	24.790222	24.906921	24.898895	24.84256	24.540741	24.595062
3.33	26.340607	26.412628	26.456665	26.446655	26.55072	26.572723	26.558716	26.472687	26.3526	26.268555	26.214539	26.196533	26.204529	26.204529	26.216522	26.196533	26.3266	26.452667	26.60675	26.76883	26.888885	26.924927	26.95694	26.918915	26.896912	26.904907	26.97696	27.010956	27.000946	26.920929	26.772827	26.510712	26.074463	25.820312	25.9404	25.194	24.8638	25.17398	24.889832	24.891815	24.413544	24.917847	25.500153	25.950409	26.406647	26.710815	26.868896	26.850891	26.784851
0.87	25.366089	25.394104	25.394104	25.334076	25.436127	25.480133	25.586212	25.79831	25.92038	26.010437	26.080475	26.094482	26.092468	26.07846	26.060455	26.034454	26.018433	26.014435	26.004425	25.984406	25.960388	25.858337	25.47815	25.103943	24.897827	24.803772	24.905823	25.226013	25.59021	25.766296	25.960388	26.080475	26.05246	25.960388	25.944397	26.06845	26.188507	26.280579	26.26056	26.09848	25.87436	25.526154	25.266022	25.45813	25.748291	25.896362	25.80832	25.736267	25.83432
0.91999996	25.924957	25.830414	25.798218	25.80423	25.8284	25.84851	25.832428	25.868622	25.898804	25.918915	25.937042	25.860565	25.8143	25.73584	25.788147	25.918915	26.073853	26.16037	26.236816	26.23883	26.1503	25.727783	25.341492	25.088013	24.906921	24.816376	24.7359	24.834503	25.041718	25.317352	25.542694	25.595001	25.85254	26.013489	26.166382	26.317291	26.462158	26.592926	26.705597	26.778015	26.792114	26.695526	26.266998	26.148285	25.94107	25.961182	26.154327	26.30722	26.285095
0.51	25.130676	24.900818	24.740112	24.823517	24.939453	24.955719	24.83368	24.809265	24.738068	24.618073	24.646545	24.693329	24.697388	24.823517	25.061493	25.275085	25.35849	25.346283	25.281189	25.301544	25.262878	25.19577	25.100159	24.831635	24.60788	24.579407	24.579407	24.557037	24.365814	24.213257	24.131897	24.243774	24.351593	24.113586	24.262085	23.983398	23.871521	23.954926	24.209198	24.373962	24.469574	24.532623	24.581451	24.778748	24.866241	24.886566	24.896729	24.894714	24.843842
1.38	24.532349	24.54663	24.591492	24.630249	24.958618	25.013672	25.05243	25.115662	25.140137	25.1279	25.119751	25.217651	25.329803	25.413452	25.454224	25.464447	25.641876	25.537872	25.527649	25.537872	25.531738	25.47055	25.348175	25.168701	24.913757	24.775055	24.75058	24.787292	25.160522	25.244171	25.380798	25.564362	25.733673	25.876434	26.033478	26.219086	26.44342	26.504608	26.282318	26.059998	25.864197	25.92743	26.019196	26.031433	25.805054	25.37674	25.062622	24.968811	24.85257
2.1499999	25.395111	25.037079	24.837738	24.845886	24.982178	24.980133	25.45816	25.995178	26.35318	26.568817	26.63797	26.642029	26.658295	26.703064	26.772217	26.80069	26.810852	26.78238	26.715271	26.509796	26.220978	26.06839	25.854828	25.736847	25.726654	25.806	25.84668	25.84262	25.578186	25.840576	25.974823	26.019592	26.039917	26.017548	26.05008	26.102997	26.180267	26.210785	26.210785	26.192474	26.194519	26.166046	25.930084	25.309662	24.963867	24.640442	24.42685	24.225464	24.251923
0.71	27.457733	27.486206	27.480103	27.353973	27.270569	27.199371	27.111908	27.056976	27.008179	26.894257	26.717285	26.5383	26.379639	26.194519	26.023651	25.954498	25.956512	26.023651	26.137573	26.174164	26.200623	26.365387	26.67865	26.902405	27.0224	27.075287	27.109894	27.079376	27.14853	27.077332	27.032593	26.96341	26.847473	26.764069	26.133484	26.117218	26.308441	25.974823	25.82837	26.235199	26.627777	26.743744	26.998016	27.134308	27.246185	27.26651	27.358063	27.390594	27.404816
0.39	25.612	24.801697	24.791412	25.076569	25.45404	25.76175	26.030487	26.083801	26.141266	26.317657	26.430511	26.459229	26.448975	26.436646	26.473572	26.500244	26.531036	26.469482	26.420258	26.362793	26.291016	26.284851	26.278687	26.29715	26.323822	26.531036	26.508453	26.535126	26.608978	26.707428	26.756683	26.822327	26.822327	26.830536	26.764893	26.709503	26.59665	26.500244	26.528961	26.539215	26.48999	26.461273	26.410004	26.321777	26.231506	26.122803	25.99765	25.925842	25.880737
0.74	26.322662	26.47522	26.483368	26.607452	26.776276	26.90036	27.02649	27.132263	27.183105	27.083435	26.910522	26.896301	26.672546	26.650177	26.650177	26.690857	26.503693	26.3125	26.314545	26.424377	26.483368	26.524048	26.519989	26.548462	26.603394	26.713226	26.827148	26.934937	26.747803	26.491516	26.324707	26.035858	25.655487	25.169312	26.117218	26.196564	26.121277	26.117218	26.151794	26.125366	26.058228	26.021606	26.02771	26.025696	26.003326	26.02771	25.773468	25.161163	25.344238
1.22	26.970093	26.961914	27.008942	27.045746	27.217438	27.307404	27.374847	27.184753	27.035492	26.939423	26.724762	26.469238	26.563263	26.704315	26.46106	26.219818	26.293427	25.99292	25.657654	25.696503	25.886597	26.125793	26.21164	26.152374	26.086945	26.056274	26.060364	26.230042	26.74112	26.67163	26.158508	25.825287	26.064453	26.489685	26.759521	26.871979	26.892395	26.82904	26.747253	26.516266	25.735321	25.246735	24.944183	24.606873	24.381989	24.392212	24.353363	24.28183	24.396301
0.55	25.813019	25.700592	25.451172	25.03415	24.676392	24.682526	24.621185	25.412323	25.438904	25.567688	25.704681	25.841644	25.976562	26.074677	26.164642	26.230042	26.070587	25.911133	25.596313	26.36496	26.367035	25.89273	25.189484	24.394257	24.50058	24.59256	24.148956	23.922028	23.993591	24.065125	24.09375	25.592224	25.46344	25.592224	25.847778	26.064453	26.178955	26.305695	26.411987	26.444702	26.27707	25.604492	24.821533	25.52884	25.614716	25.80484	25.941803	25.80075	25.142487
0.97999996	26.481476	26.44397	26.372925	26.278168	26.193298	26.082733	25.999847	25.952454	25.952454	25.952454	26.0018	26.12024	26.293976	26.479523	26.58017	26.623627	26.65915	26.712433	26.742035	26.740082	26.712433	26.661102	26.680847	26.584137	26.513062	26.44989	26.406464	26.388702	26.34726	26.31961	26.21698	26.12024	25.861664	25.447113	25.508331	25.30896	24.987183	24.783875	24.75821	24.787811	25.006927	25.267487	25.482666	25.71164	25.867584	25.918915	25.94455	25.806396	25.764923
0.17999999	25.208801	25.29071	25.394623	25.440582	25.510498	25.56845	25.656372	25.718292	25.698334	25.600403	25.68634	25.68634	25.654358	25.510498	25.500519	25.490509	25.508514	25.482513	25.46054	25.440582	25.446564	25.514496	25.86615	26.004028	26.121918	26.267761	26.425629	26.533508	26.4516	26.16986	25.778229	25.334686	24.99701	24.477509	23.90207	23.706238	23.530426	23.718231	23.85611	23.92804	24.13382	24.34961	24.521454	24.667328	24.737244	24.78122	24.989014	25.06894	25.150848
0.21	26.707245	26.614532	26.554077	26.467407	26.441223	26.396881	26.445251	26.527863	26.64679	26.693146	26.433136	25.931274	25.439484	25.72165	26.062286	26.17517	26.20337	26.187256	26.445251	26.612518	26.723389	26.713318	26.73346	26.721375	26.699188	26.600433	26.525848	26.417023	26.384766	26.255768	26.233612	26.183228	26.193298	26.163055	26.292053	26.36261	26.475464	26.590363	26.636719	26.717346	26.789886	26.850372	26.886658	26.864471	26.765717	26.63269	26.257782	25.913147	25.657166
1.89	26.407715	26.53012	26.700714	26.815125	26.805084	26.768951	26.690704	26.696716	26.704742	26.616425	26.377594	26.275238	25.996277	25.829681	25.69522	25.641022	25.827698	25.990265	26.018341	25.777496	25.488495	25.149323	25.32193	25.245667	25.478485	25.771484	26.217041	26.600372	26.59436	26.42575	26.433807	26.646545	26.696716	26.487976	26.285278	26.038422	26.12674	26.17691	26.200989	26.331451	26.319397	25.94809	25.484497	25.707275	25.92804	26.056488	26.393646	26.2612	26.371582
0.96	25.786652	25.559631	25.26947	25.160889	25.312897	25.214203	25.131287	25.058258	24.886505	24.68518	24.318024	24.065338	24.164032	24.108765	23.972565	23.891632	24.27655	24.669373	24.969421	25.066162	25.36026	25.624786	25.88733	26.025482	26.076813	26.033386	25.972198	25.952454	26.017609	25.997864	25.727417	25.295135	24.878632	24.772034	24.933899	25.135223	25.168793	25.17868	25.16681	25.265533	25.482666	25.636627	25.63861	25.614899	25.67807	25.721497	25.693878	25.460938	25.085876
0.16	27.12912	27.082458	26.989166	26.873566	26.865448	26.80664	26.75595	26.731628	26.711334	26.680908	26.58966	26.64441	26.739716	26.786377	26.87561	26.924286	26.814758	26.380768	26.283417	26.411194	26.571411	26.689026	26.885742	26.798553	26.682953	26.567352	26.48825	26.35846	26.273285	26.145508	26.001526	26.009644	26.033966	25.993408	26.299652	26.368591	26.417267	26.522736	26.583557	26.579498	26.543	26.496368	26.449707	26.476074	26.425385	26.437561	26.32602	26.486237	26.463928
0.48999998	25.380005	25.228027	25.068115	25.012848	25.050354	25.089844	25.058258	25.36618	25.429352	25.640564	25.897186	26.098541	26.351196	26.597961	26.550568	25.99588	25.387909	25.289215	25.516205	25.786652	25.812317	25.67807	25.597137	25.569519	25.44516	24.993103	24.787811	24.596344	24.36737	24.49173	24.533173	24.931915	25.164856	25.287231	25.362244	25.44516	25.480682	25.482666	25.506348	25.512268	25.54187	25.512268	25.458954	24.929962	24.931915	24.929962	25.046417	25.074036	25.131287
0.71999997	26.165802	26.301666	26.40915	26.470001	26.53894	26.526794	26.435516	26.461884	26.246918	26.121185	26.066437	26.074524	26.200287	26.242859	26.190125	26.09076	26.05832	26.153625	26.190125	26.336151	26.34021	26.342224	26.370636	26.411194	26.502441	26.60791	26.689026	26.715393	26.74176	26.670776	26.587616	26.42337	26.42337	26.431458	26.37265	26.283417	26.244904	26.167816	26.127258	26.102936	26.046143	26.019775	26.013702	26.200287	26.263153	26.3544	26.433502	26.545044	26.634277
0.29999998	24.425568	24.617676	24.801758	25.021881	24.591644	24.941864	24.951843	24.465576	23.981323	23.967316	24.011353	23.9133	23.821228	23.455048	23.210907	23.839264	23.989319	24.603668	25.059906	25.390106	25.506165	25.682251	25.782318	25.84433	25.916382	25.882355	25.884369	25.716278	25.944397	26.026428	26.186523	26.170502	26.08847	25.958405	25.816315	25.612213	25.584198	25.684235	25.760284	25.832336	25.648224	25.73227	25.888367	25.978424	26.008423	25.990417	25.98642	26.04245	26.124481
0.22999999	24.89267	24.904877	24.91098	24.882507	24.988281	25.016754	25.126587	25.27713	25.391022	25.515106	25.553772	25.592407	25.5802	25.594452	25.590393	25.5253	25.48053	25.411377	25.327972	25.281189	25.23236	25.175415	25.100159	25.057434	25.075745	25.116425	25.165253	25.09201	25.071686	24.982178	25.081848	25.220154	25.297455	25.33612	25.391022	25.433746	25.527313	25.704285	25.840576	25.816162	25.653442	25.488678	25.352386	25.035065	24.715698	24.579407	24.516357	24.453308	24.514313
0.14999999	26.348907	26.371338	26.3591	26.355011	26.338715	26.306091	26.273468	26.159271	26.16742	26.155182	26.13684	26.045074	25.987976	25.894196	25.788147	25.724945	25.698425	25.669891	25.653564	25.794281	25.879913	25.947205	26.002258	26.251038	26.514069	26.736328	26.695557	26.499786	26.31424	26.232666	26.210236	26.106232	26.281616	26.2388	26.030792	25.859528	25.535309	25.213104	25.088745	25.029602	25.092804	25.072418	25.176422	25.311005	25.257965	25.272247	25.372162	25.521027	25.65561
0.71999997	25.322906	25.351013	25.383118	25.377106	25.61795	25.708282	25.788544	25.916992	26.043457	26.157867	26.280304	26.368591	26.462921	26.525146	26.539215	26.444855	26.464935	26.384644	26.336487	26.248169	26.083588	25.916992	25.764465	25.634003	25.563751	25.501526	25.4935	25.51358	25.603912	25.746399	25.916992	26.073547	26.141815	25.99527	25.788544	25.654083	25.75644	25.850769	25.96518	26.049469	26.141815	26.135773	26.179932	26.191986	26.22409	26.141815	25.999298	25.818665	25.728333
0.63	26.193054	26.098907	25.996918	25.93808	26.151855	26.261688	26.326416	26.414673	26.493134	26.591187	26.675507	26.771606	26.810822	26.865753	26.920654	26.906952	26.687286	26.675507	26.706879	26.748077	26.634338	26.428406	26.161682	25.822388	25.796875	25.928284	26.079315	26.212677	26.096954	26.32248	26.567657	26.79712	26.826538	26.759857	26.549988	26.326416	26.320526	26.365631	26.351898	26.318573	26.32837	26.128326	26.189117	26.179321	26.183258	25.971436	25.66745	25.563507	25.669403
0.79999995	26.702972	26.720612	26.742188	26.732391	26.859863	26.879486	26.867706	26.742188	26.655914	26.510773	26.367615	26.23227	26.149902	26.13028	26.15384	26.183258	26.32248	26.426453	26.59314	26.724548	26.853973	26.973633	27.005005	26.885376	26.826538	26.859863	26.899078	26.903015	26.651978	26.363678	26.181274	26.05774	26.061646	25.887115	25.732178	25.455627	25.27716	24.988861	25.002594	25.11438	25.518402	25.46347	25.687042	25.724335	25.753754	25.993011	26.087158	26.277374	26.520569
0.12	26.110687	26.198975	26.313385	26.409698	26.483978	26.602386	26.64853	26.666595	26.662598	26.650543	26.754913	26.785004	26.805084	26.70874	26.610413	26.508057	26.419739	26.29129	26.213043	26.203003	26.148804	26.106659	26.389648	26.45987	26.542175	26.600372	26.686676	26.72882	26.758942	26.789032	26.811096	26.817139	26.805084	26.79306	26.748901	26.722809	26.700714	26.674622	26.578308	26.487976	26.371582	26.29129	26.305359	26.383636	26.463898	26.441833	26.337463	26.421753	26.427765
0.69	25.707275	25.711273	25.723328	25.801605	25.952118	26.048462	26.174896	26.243134	26.279266	26.148804	25.887909	25.835724	25.924011	25.659088	25.643036	25.693207	25.81363	25.865814	25.875854	25.849762	25.785553	25.731354	25.657104	25.69925	25.773499	26.07254	26.188934	26.190948	26.142792	26.096619	26.10263	26.110687	26.15683	26.30133	26.3154	26.305359	26.285278	26.215027	26.229095	26.192963	26.13675	26.056488	25.984222	25.944092	25.837738	25.791565	25.79358	25.799591	25.75946
1.42	25.962067	25.97406	26.026001	26.043976	26.279755	26.329712	26.391663	26.469574	26.527527	26.609436	26.67337	26.761292	26.855194	26.931122	26.955109	26.913147	26.865204	26.83722	26.793274	26.76529	26.63742	26.519531	26.377655	26.229797	26.103943	26.02002	25.954071	25.926117	25.97406	26.018005	26.105927	26.259796	26.387665	26.497559	26.587463	26.669373	26.733307	26.76529	26.747314	26.713348	26.78128	26.811249	26.833221	26.841217	26.749298	26.645416	26.481567	26.325714	26.209839
0.22999999	25.829437	25.905334	25.893036	25.905334	25.956635	26.014069	26.028412	26.075592	26.149445	26.18637	26.274597	26.315613	26.377167	26.481781	26.407928	26.346405	26.272552	26.19458	26.040741	25.780212	25.59967	25.30838	25.30017	25.388397	25.4971	25.341217	25.478638	25.642761	25.80072	25.966888	26.098175	26.247925	26.336151	26.39151	26.426392	26.44281	26.414093	26.586395	26.65207	26.68283	26.64386	26.627441	26.590515	26.502289	26.428436	26.34024	26.286896	26.25409	26.223297
0.39	25.542236	25.802765	25.85202	25.999695	26.073547	26.137146	26.157654	26.192535	26.196625	26.13919	26.102264	26.089966	26.10022	25.944305	26.00998	26.046906	26.077667	26.108429	26.176117	26.188446	26.063293	25.507355	25.320679	25.45813	25.579163	25.962769	26.128937	26.260223	26.217163	25.843811	25.80072	25.843811	25.289917	25.439667	25.378143	25.195557	24.479614	24.598602	25.361725	24.941193	25.44992	25.870453	25.975098	26.059204	26.087921	25.90329	25.136078	25.00476	25.451996
0.42	25.866364	25.755585	25.671478	25.591461	25.589417	25.638641	25.648926	25.624298	25.677643	25.724823	25.784302	25.823273	25.835602	25.827393	25.835602	25.759705	25.741241	25.849945	25.80072	25.739166	25.743286	25.786346	25.864319	25.798676	25.74942	25.626343	25.517609	25.468384	25.388397	25.337097	25.36789	25.50122	25.581207	25.679688	25.829437	25.878662	25.944305	25.995605	26.069458	26.182281	26.204834	26.174072	26.098175	26.204834	26.141266	26.061249	26.022278	26.003815	25.966888
0.17999999	26.362793	26.34433	26.327942	26.354584	26.165863	26.13919	26.118683	26.098175	26.028412	26.00177	25.944305	25.94226	25.90738	25.909454	25.94226	25.827393	25.772003	25.845856	25.8992	25.991486	26.034576	26.05304	26.059204	26.077667	26.085876	26.102264	26.094086	26.089966	26.022278	25.979187	25.919708	25.815094	25.669434	25.527893	25.41507	25.326843	25.267365	25.330963	25.398651	25.499176	25.529938	25.685852	25.792511	25.95456	26.065338	26.159729	26.176117	26.169983	26.14331
0.25	25.558441	25.766266	25.990051	26.223816	26.403656	26.517548	26.591461	26.557495	26.68338	26.711334	26.655396	26.557495	26.4516	26.393646	26.36966	26.363678	26.335693	26.329712	26.351685	26.40564	26.461578	26.495544	26.501556	26.515533	26.443604	26.389648	26.363678	26.407623	26.43161	26.45758	26.495544	26.471588	26.509552	26.533508	26.485565	26.463593	26.455597	26.445587	26.4516	26.407623	26.339691	26.367676	26.389648	26.495544	26.481567	26.453583	26.465576	26.425629	26.325714
0.22	26.6474	26.591461	26.589447	26.58548	26.501556	26.35968	26.19983	26.032013	25.894135	25.800232	25.756256	25.736298	25.728302	25.966064	26.125916	26.23581	26.38565	26.4516	26.535522	26.541504	26.517548	26.547516	26.497559	26.507538	26.491547	26.497559	26.44162	26.481567	26.491547	26.447601	26.311737	26.229797	26.197845	26.2258	26.205841	26.167877	26.145905	26.187836	26.263763	26.329712	26.283752	26.341705	26.38565	26.415619	26.393646	26.389648	26.377655	26.425629	26.375671
0.39999998	26.208954	26.307404	26.444855	26.578217	26.656158	26.707428	26.78128	26.777191	26.79361	26.773102	26.773102	26.867462	26.916687	26.92694	26.855133	26.766937	26.63565	26.506409	26.414093	26.453064	26.475616	26.467438	26.440765	26.354584	26.473572	26.543335	26.611023	26.654114	26.693085	26.68692	26.662323	26.576141	26.606934	26.578217	26.453064	26.34024	26.303314	26.321777	26.28897	26.28897	26.225372	26.106384	25.919708	25.7966	25.75763	25.724823	25.638641	25.829437	26.128937
0.29999998	25.462555	25.514496	25.534485	25.550476	25.548462	25.590424	25.606415	25.584442	25.458557	25.276733	25.154846	25.024963	24.949036	24.897095	24.877106	24.927063	25.009003	25.176819	25.282715	25.368622	25.442566	25.5065	25.52649	25.550476	25.548462	25.540466	25.548462	25.59842	25.602417	25.638367	25.642365	25.622406	25.572449	25.452545	25.27472	25.172821	25.088898	25.09491	25.122864	25.222778	25.188812	25.16684	25.272736	25.394623	25.45456	25.462555	25.466553	25.47055	25.528473
0.39	25.270721	25.286713	25.25476	25.220795	25.086914	25.20279	25.294708	25.354645	25.38861	25.464539	25.584442	25.662354	25.736298	25.76825	25.806213	25.822205	25.786224	25.834198	25.918121	26.043976	26.047974	25.962067	25.80423	25.518494	25.354645	25.368622	25.446564	25.478546	25.466553	25.502502	25.494507	25.530487	25.52649	25.51651	25.540466	25.648376	25.75827	25.846191	25.910126	25.89212	25.896118	25.596405	25.428589	25.392609	25.374634	25.208801	25.05893	24.94104	24.849152
0.12	25.638367	25.432587	25.356659	25.332672	25.414581	25.648376	25.848175	25.944092	25.836182	25.662354	25.550476	25.5065	25.496521	25.564453	25.596405	25.652374	25.698334	25.738281	25.738281	25.688324	25.580444	25.56845	25.584442	25.590424	25.622406	25.472534	25.538483	25.564453	25.464539	25.270721	25.018982	24.793182	24.60736	24.395569	24.369598	24.291687	24.395569	24.923065	25.056946	25.136871	25.154846	25.16684	25.16684	25.102905	25.020966	25.150848	25.18283	25.16684	24.87912
0.51	25.987396	25.929962	25.94638	25.966888	25.970978	25.98944	26.05304	26.112518	26.210999	26.184326	26.10022	26.069458	26.00177	26.00177	25.944305	25.8992	25.905334	25.872528	25.831482	25.700195	25.593536	25.538147	25.542236	25.550446	25.573029	25.495056	25.542236	25.55661	25.657135	25.683777	25.696106	25.70636	25.769958	25.837646	25.897125	25.882782	25.810974	25.778168	25.71457	25.694061	25.620209	25.558655	25.50943	25.614044	25.519684	25.404785	25.376068	25.361725	25.328888
0.83	26.198975	26.114685	26.038422	25.982208	25.881866	25.7695	25.765472	25.741394	25.707275	25.669128	25.628998	25.633026	25.657104	25.81363	25.94809	26.086578	26.2612	26.407715	26.518097	26.59436	26.622467	26.610413	26.692688	26.730835	26.71878	26.847229	26.955597	27.057953	26.931519	26.676636	26.269226	26.217041	26.229095	26.2612	26.431793	26.514069	26.361542	26.34549	26.417755	26.562225	26.694702	26.85727	27.132233	27.084045	26.967651	26.94757	26.881348	26.080566	25.610931
0.14	26.111053	26.186066	26.25299	26.267181	26.175934	26.135376	26.161743	26.106995	26.07251	25.979218	25.839294	25.697327	25.62027	25.38501	25.342407	25.397186	25.462067	25.539154	25.571594	25.691254	25.829132	25.926483	25.967041	25.991394	26.019775	26.04007	26.02182	25.950836	25.65271	25.5878	25.577667	25.5513	25.478302	25.427582	25.34851	25.318085	25.30185	25.322144	25.330261	25.36676	25.543182	25.65271	25.733826	25.8555	26.03601	26.09076	26.070465	26.157684	26.062378
1.23	27.926453	28.020172	28.048676	28.079254	27.999786	27.957	27.875519	27.789948	27.702332	27.624908	27.610657	27.541382	27.247986	27.18686	27.40689	27.673798	27.904022	28.05481	28.158722	28.213715	28.287079	28.342072	28.376709	28.374664	28.309479	27.91626	27.543427	27.384491	26.934235	26.779388	26.952576	26.832367	26.10907	26.239471	26.583801	26.79773	26.834381	26.084625	26.26596	26.473785	26.734558	27.034058	27.260223	27.431366	27.606567	27.75531	27.904022	27.952942	27.651398
0.28	26.867004	26.79773	26.689728	26.604156	26.577667	26.624542	26.661224	26.606201	26.630646	26.606201	26.616394	26.634735	26.750854	26.854767	26.966827	27.032013	27.032013	26.948486	26.83847	26.651031	26.642883	26.657135	26.600098	26.575653	26.532867	26.508392	26.455444	26.437103	26.4534	26.528778	26.54306	26.367828	26.473785	26.577667	26.714203	26.83847	26.926086	26.960724	26.97293	26.997375	26.993317	26.946442	26.889404	26.807892	26.754944	26.714203	26.687714	26.634735	26.53897
0.16	25.834015	25.94812	26.013306	25.935883	25.815704	25.730133	25.640472	25.526367	25.467285	25.426544	25.400055	25.365417	25.340973	25.320587	25.320587	25.300232	25.434692	25.430634	25.438751	25.467285	25.524323	25.58545	25.666962	25.736237	25.797363	25.891083	25.956268	25.958313	25.962372	25.972565	25.976654	25.980713	25.99701	25.862549	25.53656	25.09851	24.544342	24.16336	24.18985	24.161316	24.283539	24.548431	24.819397	24.866241	24.929413	25.047577	24.99054	24.947754	25.086304
0.42	27.590271	27.582123	27.584167	27.547485	27.520996	27.476166	27.400787	27.441559	27.362091	27.282623	27.17871	27.034058	26.88736	26.763092	26.697876	26.675476	26.665283	26.651031	26.628632	26.642883	26.593964	26.563416	26.616394	26.72232	26.891449	26.795685	26.431	26.685669	26.832367	26.989227	27.095184	27.284668	27.29486	27.192963	27.056488	26.534882	25.811615	25.194275	24.827545	25.149445	25.493774	25.243164	25.60379	25.338928	25.30838	25.972565	26.549164	26.769196	26.946442
0.37	25.729767	25.821045	25.960968	26.046143	26.182037	26.336151	26.439575	26.45987	26.421326	26.465942	26.549103	26.587616	26.514618	26.3544	26.214478	25.991394	25.932587	25.946777	25.88797	25.776428	25.646637	25.547241	25.478302	25.43164	25.427582	25.644592	25.68515	25.614166	25.727753	25.910278	26.05832	26.175934	26.27127	26.311798	26.32602	26.2753	26.218536	26.32196	26.240845	26.208374	26.171875	26.017761	25.885925	25.792633	25.687195	25.658783	25.83319	26.102936	25.681091
0.25	26.131317	26.102936	26.044128	25.9711	25.819	25.622284	25.516815	25.447876	25.397186	25.43164	25.413391	25.474243	25.547241	25.557404	25.543182	25.589844	25.693268	25.827118	25.960968	26.05426	26.115082	26.096832	26.064392	25.904175	25.53711	25.662842	25.812927	25.709503	25.58377	25.455994	25.419495	25.368774	25.336334	25.314026	25.455994	25.549286	25.624298	25.733826	25.877808	25.98529	26.074524	26.161743	26.190125	26.222565	26.311798	26.399017	26.38684	26.261108	26.163757
1.63	25.238983	25.224792	25.21872	25.29779	25.33432	25.376892	25.374878	25.405304	25.441803	25.571594	25.654724	25.750061	25.825104	25.894043	25.90216	25.806824	25.453949	25.234924	25.245087	25.121368	25.005768	25.060516	24.91452	24.867859	24.884094	24.823242	24.847595	24.892212	25.092987	25.111237	25.172058	25.281586	25.443817	25.595917	25.725708	25.748016	25.675018	25.67096	25.630402	25.593903	25.642578	25.553345	25.56955	25.618225	25.60202	25.555359	25.514801	25.342407	25.165985
0.11	24.61435	24.587982	24.7117	24.930725	25.190308	25.462067	25.648651	25.780487	25.810883	25.841309	25.841309	25.808868	25.750061	25.76831	25.681091	25.618225	25.490479	25.285645	25.129486	24.98346	24.875977	24.802979	24.717804	24.867859	24.89627	25.04837	25.11731	25.172058	25.354584	25.522919	25.591858	25.67096	25.689209	25.67096	25.63852	25.624298	25.595917	25.63852	25.683136	25.766266	25.733826	25.528992	25.285645	25.032135	24.681274	24.332458	24.12561	24.034332	24.099243
0.14999999	26.032837	26.077698	26.061401	26.000214	25.890106	25.735138	25.498596	25.588318	25.408875	25.33139	25.315063	25.337494	25.31305	25.25595	25.141754	25.007172	24.972504	25.047943	25.198853	25.076508	25.16214	25.251862	25.386444	25.649506	25.822815	25.928864	26.018555	26.018555	25.969635	25.863586	25.790192	25.733093	25.665802	25.637238	25.610748	25.563843	25.50879	25.445587	25.421112	25.443542	25.392548	25.425201	25.445587	25.690277	25.800385	25.898254	25.969635	26.067505	26.098083
0.32999998	25.951263	26.0206	26.000214	25.983917	25.92273	25.828918	25.671906	25.608704	25.635223	25.533264	25.461884	25.47821	25.543457	25.737183	25.904388	26.098083	26.318329	26.530396	26.65274	26.491638	26.491638	26.352997	26.071594	25.759613	25.543457	25.833008	25.8432	25.939056	26.0206	26.018555	25.951263	25.87378	25.759613	25.718811	25.690277	25.649506	25.663757	25.67395	25.667847	25.731049	25.863586	25.924774	26.018555	26.061401	26.128693	26.177612	26.210236	26.2388	26.157227
0.32	25.861542	25.804474	25.81668	25.796295	25.84729	25.912537	26.000214	25.928864	25.928864	25.959442	26.024689	26.079742	26.155182	26.224518	26.28772	26.342773	26.38559	26.395813	26.330536	26.324432	26.302002	26.28772	26.228607	26.138885	26.061401	26.002258	25.934967	25.851349	25.835052	25.77591	25.72696	25.983917	26.04712	26.108276	26.23471	26.326477	26.399872	26.481445	26.58136	26.658844	26.605835	26.485535	26.16742	25.659698	25.490448	25.18457	24.84201	24.546326	24.364838
0.25	26.366577	26.476074	26.57547	26.605865	26.735687	26.642395	26.549103	26.47406	26.427399	26.382782	26.407135	26.439575	26.447693	26.45581	26.447693	26.388885	26.366577	26.40915	26.518677	26.650482	26.731628	26.747833	26.747833	26.74582	26.711334	26.60791	26.536926	26.47406	26.330078	26.273285	26.216492	26.182037	26.131317	26.078583	26.02182	25.950836	25.90216	25.889984	25.930542	26.005585	25.660828	25.693268	25.701385	25.746002	25.72165	25.762238	25.810883	25.867676	25.95285
0.14999999	26.445648	26.352386	26.240845	26.1232	26.143494	26.165802	26.182037	26.2388	26.344269	26.401031	26.467987	26.522736	26.569366	26.638336	26.701202	26.74582	26.766083	26.790436	26.800568	26.802582	26.670776	26.595734	26.526794	26.478119	26.34021	26.198242	26.048187	25.922424	25.8555	25.808868	25.821045	25.78656	25.825104	25.92041	26.015717	26.1232	26.234741	26.330078	26.419312	26.480133	26.532867	26.567352	26.561249	26.569366	26.338165	25.993408	25.711517	25.484375	25.273468
0.11	26.381622	26.461884	26.65857	26.76294	26.67865	26.333435	26.070526	25.751434	25.339996	25.29184	25.384155	25.51059	25.709259	25.922028	26.010315	26.160858	26.269226	26.415741	26.516083	26.59436	26.632477	26.650543	26.636505	26.616425	26.506042	26.409698	26.349518	26.25116	26.200989	26.114685	26.090607	26.016327	25.96817	25.911987	25.887909	25.751434	25.631012	25.817657	25.901947	25.974213	26.036407	26.024384	26.000275	26.08258	26.124725	26.239105	26.2612	26.27124	26.221039
0.39	26.221039	26.283264	26.3154	26.273224	26.168884	26.128723	26.05246	26.018341	25.96817	25.942078	25.964172	25.932037	25.907959	25.88388	25.855774	25.85379	25.807617	25.877869	25.990265	26.07254	26.144806	26.170868	26.217041	26.207	26.249146	26.2612	26.245148	26.21103	26.239105	26.219055	26.174896	26.150818	26.066528	25.986237	25.911987	25.809631	25.663116	25.586853	25.52063	25.46643	25.731354	25.693207	25.717316	25.84375	25.911987	25.922028	25.940094	26.000275	25.972198
0.13	26.430359	26.493134	26.577454	26.597076	26.606873	26.614716	26.606873	26.493134	26.410736	26.369568	26.416626	26.426453	26.359772	26.265625	26.163635	26.13617	26.15384	26.13028	26.177368	26.22052	26.318573	26.385254	26.487244	26.573517	26.697083	26.822601	26.88733	26.934387	26.910858	26.720612	26.48526	26.367615	26.234253	26.085175	25.979279	25.991058	25.967499	25.887115	25.820435	25.834137	25.816498	25.832184	25.892975	25.869446	26.01065	26.132263	26.171478	26.216583	26.289154
0.26	26.369568	26.39505	26.483307	26.571564	26.669647	26.68335	26.699036	26.67746	26.746124	26.75592	26.795135	26.769653	26.716705	26.681396	26.642181	26.504883	26.438202	26.37741	26.259735	26.138153	25.967499	25.902802	25.857697	25.789032	25.767456	25.787079	25.869446	25.936127	26.077332	26.206787	26.349945	26.500977	26.56372	26.624512	26.58725	26.512726	26.446045	26.4794	26.487244	26.436249	26.375458	26.283264	26.10675	25.912598	25.563507	25.163422	24.86139	24.875122	25.02417
0.29999998	26.13028	26.224426	26.281311	26.410736	26.559814	26.61081	26.624512	26.657867	26.732391	26.853973	26.993225	27.05011	27.089325	27.03244	27.063843	27.069733	26.736298	26.283264	26.01654	25.771393	25.789032	25.791016	25.904755	26.012634	26.140106	26.171478	26.255829	26.349945	26.40094	26.532349	26.5755	26.59314	26.573517	26.655914	26.759857	26.838287	26.759857	26.506866	26.436249	26.506866	26.630402	26.669647	26.634338	26.608826	26.60492	26.632355	26.669647	26.651978	26.728455
0.14	26.757965	26.715393	26.67279	26.628174	26.581543	26.508545	26.463928	26.496368	26.532867	26.530853	26.577484	26.624115	26.64441	26.701202	26.786377	26.816803	26.788391	26.770142	26.764069	26.770142	26.74582	26.67279	26.44162	26.32602	26.226654	26.127258	26.025848	25.960968	25.875793	25.80075	25.695282	25.622284	25.522919	25.415436	25.571594	25.547241	25.526978	25.547241	25.614166	25.746002	25.871735	25.975159	26.084686	26.210419	26.265167	26.259094	26.133362	26.027893	25.599976
0.26	25.27127	25.218323	25.249695	25.38504	25.567413	25.828278	26.044006	26.210693	26.340149	26.40683	26.68335	26.702972	26.763763	26.716705	26.536255	26.302887	25.792969	25.66745	25.822388	26.077332	26.29895	26.404877	26.459778	26.520569	26.481354	26.459778	26.636292	26.814758	26.934387	26.957916	26.97754	26.79123	26.675507	26.483307	26.29895	26.230316	26.204834	25.789032	25.84201	25.587036	26.05185	26.338196	25.810608	26.21463	25.677246	26.41272	26.073425	26.536255	26.359772
0.17	25.383057	25.328156	25.41446	25.441895	25.285004	25.67334	25.994965	25.834137	25.461517	25.451721	25.508575	25.791016	25.838074	26.05774	26.216583	25.983215	25.84787	26.06363	25.94986	25.663513	25.575256	25.50467	25.21048	25.302643	25.206573	24.926117	25.12616	25.130066	25.149689	25.145752	25.3909	25.536041	25.430145	25.30069	25.326202	25.753754	25.987122	25.94986	25.66156	25.235992	25.92044	25.822388	25.894958	25.632141	25.202637	25.137909	25.237946	25.03592	24.808441
[truncated: 182,518 more rows]
[truncated: 12 more columns]
