# Supplementary material for: The role of cyclonic activity in tropical temperature-rainfall scaling
Source: Nat Commun. 2021 Nov 18;12:6732. doi: 10.1038/s41467-021-27111-z (PMC8602412; doi:10.1038/s41467-021-27111-z)
Supplement: Supplementary file 4 — Source Data [file 41467_2021_27111_MOESM4_ESM.zip › fig2c.csv]

24-hour mean temperature two hours before episode [°C]	maximum intensity of episode [mm/h]
27.698135375976562	10.969999
26.977684020996094	26.31
27.199846903483074	13.9
27.111907958984375	6.2999997
28.46473566691081	25.41
28.170271555582683	9.15
27.824261983235676	7.1099997
28.293324788411457	3.6799998
27.665022532145183	15.089999
27.67611567179362	2.26
27.634886423746746	10.07
26.9794184366862	2.32
27.830310821533203	3.32
27.299021402994793	1.38
28.36358642578125	0.82
27.738178253173828	3.9399998
28.134722391764324	6.79
27.282432556152344	2.59
28.43044916788737	5.22
27.843093872070312	4.71
27.47090021769206	7.1499996
27.002277374267578	4.2999997
27.605804443359375	2.5
28.076702117919922	10.91
27.27581278483073	1.78
27.268530527750652	1.8199999
27.806429545084637	5.25
27.842692057291668	2.34
28.07495880126953	1.99
28.550216674804688	22.34
27.613751729329426	3.58
28.57390594482422	3.8999999
28.049054463704426	0.96
28.05554453531901	2.4099998
28.272137959798176	10.4
27.82294464111328	1.41
28.039778391520183	1.4499999
27.472225189208984	0.29
28.577626546223957	0.39
27.209407806396484	1.73
28.30948257446289	1.86
28.10590362548828	0.53999996
27.57853062947591	1.65
27.417795817057293	0.53
28.44964853922526	1.0699999
28.51824442545573	0.35999998
27.57010014851888	0.22999999
28.0479736328125	0.32
28.24761199951172	0.55
27.254730224609375	0.79999995
27.639639536539715	1.3399999
27.69650650024414	1.5699999
28.160907745361328	1.13
27.926738739013672	1.8299999
28.271790822347004	0.65
27.293113708496094	2.47
28.59550603230794	1.17
27.433478037516277	0.81
28.587677001953125	0.63
27.72045644124349	0.29999998
28.14674123128255	2.7
26.850210825602215	4.02
27.725772857666016	0.65
28.48946253458659	0.26
27.226659138997395	1.2099999
28.413246154785156	0.48999998
28.408911387125652	1.39
26.89926528930664	0.53
28.16763432820638	2.9099998
27.229581197102863	1.5899999
27.340025583902996	0.26999998
27.652117411295574	1.67
28.346476236979168	0.29
28.242855072021484	0.37
28.039708455403645	2.33
28.618186950683594	0.68
28.016028086344402	0.12
28.04380925496419	2.26
28.243615468343098	0.32
28.09762700398763	0.88
28.014564514160156	0.35
28.215433756510418	0.14
27.98320770263672	0.48
28.23348871866862	0.22
26.66211700439453	0.24
28.451651255289715	0.89
27.984603881835938	0.11
28.41006342569987	0.22
27.60481897989909	0.14
27.81802495320638	0.65999997
28.465016682942707	9.51
28.141277313232422	0.17
27.398050944010418	0.26
27.387339274088543	0.42
28.270628611246746	0.11
27.885295867919922	0.45999998
27.700279235839844	0.11
28.430322011311848	1.02
28.147103627522785	0.12
27.71992365519206	0.28
27.18838628133138	1.35
27.698739369710285	0.19
27.247674306233723	1.01
26.874048868815105	0.21
28.38579813639323	0.16
27.968978881835938	0.45999998
28.580074310302734	0.26999998
27.718699137369793	1.52
27.85015869140625	0.38
27.065327962239582	0.31
28.237112681070965	2.56
28.09607696533203	0.37
27.578753153483074	1.42
28.243696848551433	0.21
28.599035898844402	0.26
27.339365641276043	0.65
27.567829132080078	0.74
27.877906799316406	0.32999998
28.490028381347656	1.5699999
28.55826695760091	1.92
27.740960439046223	0.89
27.79305903116862	1.12
27.94752248128255	0.65
27.57750701904297	0.39999998
28.149456024169922	0.69
28.039774576822918	0.14999999
27.265082041422527	0.14999999
28.186793009440105	2.1699998
27.228890736897785	0.14
28.27258046468099	0.56
27.500965118408203	4.5499997
27.717755635579426	2.87
27.76290766398112	0.52
28.374783833821613	0.59
28.13543701171875	0.65
27.112224578857422	0.21
28.067188262939453	0.25
28.548478444417317	0.26999998
28.6064453125	0.45
27.5101318359375	0.34
27.839163462320965	1.8199999
26.814005533854168	0.14
28.379108428955078	0.17
27.83156967163086	0.19
27.113075256347656	2.04
28.016799926757812	0.11
28.555001576741535	1.89
27.310340881347656	0.7
28.121607462565105	0.34
27.63555653889974	0.17999999
28.174972534179688	0.29999998
27.597498575846355	0.24
27.44389470418294	0.47
27.875142415364582	0.7
26.888809204101562	1.42
27.28925069173177	0.11
27.40143076578776	0.98999995
28.024099985758465	0.19999999
27.989850362141926	0.32999998
27.756978352864582	0.19
28.376126607259113	0.19999999
27.181807200113933	1.65
28.184351603190105	0.45
28.287625630696613	1.43
28.606582641601562	0.51
27.574849446614582	0.32999998
27.36550521850586	1.5
27.96164321899414	0.19999999
27.710508982340496	0.31
27.507246653238933	0.22
28.169545491536457	0.51
28.058738708496094	0.64
28.269358317057293	0.29
27.672513326009113	0.26999998
26.85846455891927	1.64
26.931807200113933	0.39
28.45655568440755	0.90999997
27.562854766845703	0.26999998
27.84854253133138	0.17
28.269697825113933	1.4399999
27.941699981689453	0.59999996
27.8055419921875	0.39
27.922826131184895	0.47
27.785775502522785	0.42
28.503559112548828	0.45999998
27.92517852783203	2.07
27.830097198486328	0.17
27.559224446614582	0.19999999
27.446034749348957	0.44
27.557849884033203	0.12
28.12731424967448	0.17999999
28.420350392659504	0.17999999
28.533682505289715	0.65
27.394938151041668	0.47
28.4742431640625	0.11
27.611047108968098	0.32
28.32031758626302	0.48
28.504107157389324	1.8399999
28.034491221110027	0.53
27.63675053914388	0.65
28.40406672159831	1.4
28.509538014729817	0.48
28.281668345133465	2.36
28.01764678955078	1.75
28.367446899414062	0.65
28.22943623860677	0.19
28.527994791666668	0.42999998
27.010181427001953	1.4
27.415807088216145	1.04
27.34781265258789	0.16
26.99797821044922	0.12
28.58355712890625	0.13
27.35357666015625	0.11
28.432946523030598	0.14999999
27.96873728434245	1.28
27.602336883544922	0.61
28.231088002522785	2.05
28.24267069498698	1.3
28.391225179036457	0.17
27.785340627034504	4.3399997
26.980650583902996	0.17
28.385308583577473	1.24
27.089759826660156	0.35
27.995057423909504	0.38
28.441187540690105	0.48999998
27.90928904215495	0.75
27.955596923828125	0.31
28.461938222249348	0.41
27.55011749267578	0.12
28.278082529703777	0.53999996
28.327035268147785	0.13
27.608070373535156	0.12
27.678930918375652	0.89
27.81004587809245	0.17
27.99035898844401	0.14
28.126953125	2.4099998
27.550525665283203	0.88
27.960423787434895	0.35999998
28.31523259480794	0.71999997
27.96432622273763	0.57
27.696821848551433	0.19
27.960927327473957	1.06
27.819656372070312	2.59
27.609708150227863	2.1399999
27.641666412353516	0.19
28.142589569091797	0.96999997
26.78771464029948	1.9699999
27.766072591145832	0.19999999
27.99181620279948	0.38
28.206871032714844	0.38
28.134588877360027	0.22999999
27.76312764485677	1.61
27.610851287841797	0.53999996
27.589487711588543	0.34
27.86526362101237	1.05
28.170352935791016	0.61
28.424222310384113	0.29999998
27.35463587443034	0.28
27.26377232869466	0.19
27.07668177286784	0.83
28.30150095621745	0.41
27.886717478434246	0.52
27.236164093017578	0.88
27.757640838623047	0.19999999
28.49569829305013	0.42999998
27.62089665730794	0.17999999
28.23440933227539	0.11
27.909128824869793	0.7
27.23248291015625	0.19
27.155213673909504	0.65999997
27.44527816772461	0.17999999
28.348175048828125	1.5899999
28.098963419596355	0.94
27.256219228108723	0.64
28.01506805419922	0.63
27.624080657958984	1.63
28.272804260253906	0.24
28.003726959228516	1.3399999
27.879199981689453	0.14999999
28.37338129679362	0.16
27.735066731770832	2.54
26.980809529622395	1.1
27.124348958333332	0.34
28.572423299153645	0.17
28.359139760335285	1.3299999
27.80673090616862	0.51
28.43096923828125	0.14
28.551021575927734	0.59999996
27.926185607910156	0.52
28.534356435139973	0.35
27.735401153564453	0.56
28.530062357584637	0.16
28.01280975341797	0.34
27.299972534179688	0.29
28.540142059326172	0.32999998
28.489110310872395	0.53999996
27.533489227294922	0.22
27.877071380615234	1.28
27.42136001586914	0.52
28.465635935465496	0.14999999
28.37171681722005	2.53
28.39904530843099	0.68
27.78836186726888	0.37
27.97402826944987	0.29999998
27.773921966552734	1.75
27.21871566772461	0.64
26.779496510823567	1.53
28.455488840738933	1.26
27.95995839436849	0.26999998
27.89219919840495	2.34
28.40431086222331	1.27
28.44210942586263	0.22
28.39703623453776	0.26999998
28.170504252115887	2.08
27.63511784871419	0.13
28.233455657958984	0.22
27.5412114461263	0.35
27.90394465128581	0.48999998
27.82776387532552	0.31
27.71089808146159	9.12
26.79972203572591	17.67
27.34722646077474	5.4
28.52168146769206	28.869999
26.93930180867513	25.279999
26.796579996744793	3.46
27.240463256835938	4.11
27.619632720947266	5.95
27.473140716552734	2.35
27.871715545654297	3.62
27.214310963948567	3.37
27.768587748209637	6.14
27.430829366048176	5.2999997
28.328515370686848	8.36
27.305009206136067	0.65
27.89352289835612	3.6499999
28.150970458984375	1.3399999
27.48573048909505	1.38
27.2004877726237	1.13
28.00534184773763	1.5999999
28.589801788330078	26.05
27.04430389404297	1.0
28.496676127115887	1.93
28.440977732340496	5.23
27.1481196085612	3.72
28.32248306274414	7.3999996
27.835294087727863	4.04
28.151785532633465	4.27
27.578562418619793	4.0499997
26.91438929239909	0.89
27.51279576619466	0.48
27.396128336588543	1.88
27.885599772135418	5.3599997
28.06879170735677	9.73
26.896666208902996	1.6899999
28.25412114461263	0.38
27.586121877034504	0.56
27.68630599975586	0.42999998
27.13056182861328	1.87
28.08560307820638	0.64
27.387540181477863	1.5
27.322919209798176	0.29999998
28.23400370279948	2.04
28.268592834472656	0.45
28.11804707845052	1.78
27.18398157755534	2.24
27.75749333699544	9.66
27.14300537109375	4.23
28.548479715983074	0.64
27.395219167073567	0.88
28.3994623819987	1.67
26.885852813720703	0.84999996
28.121170043945312	0.25
27.992538452148438	0.47
27.30182647705078	1.0
28.06149673461914	1.53
27.178145090738933	0.42999998
27.575804392496746	2.9199998
27.085758209228516	2.12
27.980297088623047	0.26999998
27.58883285522461	0.28
27.327167510986328	0.38
27.726866404215496	0.35999998
28.254927317301433	0.17999999
28.330132802327473	0.65999997
28.51003138224284	0.84
28.155550638834637	0.42999998
27.81940205891927	1.17
27.482430775960285	0.53999996
28.145732879638672	1.92
28.460241953531902	2.24
28.432501475016277	0.22
27.506262461344402	0.24
28.110518137613933	2.44
27.873133341471355	0.35999998
27.57008107503255	0.13
27.23547108968099	0.28
27.857799530029297	0.48
27.390955607096355	0.42
28.57197443644206	0.35
27.936197916666668	2.02
28.291807810465496	0.29
28.20578893025716	1.22
27.952738444010418	0.22999999
28.37544886271159	0.65
26.682904561360676	0.7
27.27581278483073	0.31
26.89324188232422	0.14
27.273460388183594	1.39
27.13942591349284	2.22
28.22665532430013	0.28
28.40724054972331	0.11
27.57363764444987	0.24
27.896678924560547	2.02
28.492691040039062	0.11
27.41488265991211	1.17
28.525740305582683	2.31
27.91277313232422	0.87
27.30906931559245	0.52
27.366413116455078	0.22
27.82618586222331	0.48999998
28.611273447672527	0.66999996
27.96108118693034	0.24
27.548599243164062	0.71
28.523690541585285	0.74
27.59805170694987	1.73
27.789899190266926	1.6999999
27.713741302490234	1.52
27.066446940104168	0.56
28.611370086669922	1.0699999
26.987743377685547	0.55
27.935386657714844	0.17
27.88770802815755	0.25
27.840967814127605	2.4099998
28.068715413411457	0.14999999
28.24786376953125	0.19999999
28.40753682454427	0.89
27.43372980753581	0.45
27.432971954345703	1.04
27.533368428548176	1.56
28.193915049235027	0.42
27.31737009684245	0.45999998
27.80984624226888	0.45999998
28.337852478027344	0.17
28.567724863688152	0.90999997
28.263177235921223	0.96
28.49631627400716	1.12
27.51315180460612	1.68
26.94134775797526	2.35
27.52064387003581	1.16
27.19223149617513	1.52
27.411348978678387	1.13
28.283990224202473	0.16
27.664601643880207	0.75
27.970406850179035	0.13
28.427661895751953	0.32
28.07718276977539	2.84
28.026373545328777	0.69
27.884073893229168	0.62
27.899341583251953	0.17999999
27.562652587890625	0.31
28.557581583658855	0.12
27.504777272542317	0.81
28.51755650838216	0.39999998
27.71905517578125	0.59999996
27.942159016927082	2.81
28.06626256306966	0.38
27.445499420166016	0.17999999
28.411532084147137	0.28
27.297061920166016	1.36
27.725826263427734	0.74
27.777230580647785	0.26999998
28.03188196818034	0.37
28.44680404663086	0.52
27.677557627360027	0.11
27.63585917154948	0.74
28.407886505126953	0.22999999
28.009014129638672	0.9
28.449350992838543	0.14
28.2815424601237	0.14999999
28.08706792195638	1.9499999
28.1413091023763	0.34
27.94799550374349	1.86
27.437692006429035	0.16
28.20842742919922	2.69
27.855024973551433	0.19999999
27.971276601155598	0.64
26.639320373535156	0.11
28.61351140340169	0.53
28.39786656697591	0.14999999
28.111921946207683	0.29999998
28.499972025553387	0.28
26.915945688883465	0.42999998
27.940343221028645	0.5
27.503097534179688	0.22
28.112433115641277	0.76
28.469689687093098	0.53
28.215208689371746	0.26
27.85919189453125	0.9
28.067352294921875	0.35999998
27.63595962524414	1.0799999
28.042556762695312	0.65
27.73720423380534	2.87
27.14769109090169	0.34
28.036150614420574	0.47
27.954748789469402	1.29
28.586029052734375	1.18
28.591375986735027	0.5
28.00249735514323	0.17999999
28.374094645182293	0.26
27.761211395263672	0.77
28.15536626180013	0.48999998
27.483347574869793	0.35
27.252905527750652	1.53
28.495346069335938	0.42999998
28.511959075927734	0.44
28.056842803955078	0.71
28.41571553548177	0.13
28.01586659749349	0.29
27.657155354817707	0.35999998
27.698001861572266	0.12
28.123812357584637	0.39
28.23390070597331	0.25
27.738463083902996	0.29
28.260270436604817	0.79999995
28.49355951944987	5.3599997
27.859259287516277	0.35
28.390214284261067	0.19999999
27.579273223876953	0.29
27.660316467285156	1.38
27.92766825358073	0.32
27.65645980834961	0.47
28.10853449503581	0.9
27.50372060139974	0.17999999
27.425189971923828	0.32999998
28.228394826253254	0.32999998
28.502471923828125	0.56
28.18565495808919	0.51
28.45385233561198	0.32
28.02475102742513	1.3
27.651351928710938	0.22999999
28.137388865152996	0.28
27.975875854492188	1.1
28.40956751505534	0.12
28.261178334554035	1.77
28.46139399210612	4.21
27.10019048055013	0.62
27.559795379638672	0.31
28.220685323079426	0.19999999
27.65613047281901	0.74
27.681180318196613	0.11
28.315289815266926	0.29999998
27.3178227742513	0.35999998
28.187362670898438	0.84999996
28.269541422526043	1.53
28.457115173339844	0.17
27.800267537434895	1.51
28.554119110107422	1.01
28.334903717041016	4.23
28.572036743164062	2.1399999
28.52691904703776	0.13
27.838128407796223	0.28
27.71463394165039	0.38
28.600159962972004	0.28
28.412006378173828	0.26999998
28.206288655598957	2.24
28.429417928059895	0.55
28.2962163289388	0.11
27.937315622965496	0.22999999
28.230998992919922	0.7
28.001224517822266	0.90999997
27.02416229248047	2.51
27.500301361083984	0.34
28.07044855753581	0.39999998
28.482442220052082	0.71
27.929737091064453	0.26999998
27.865509033203125	0.31
27.922292073567707	1.15
27.383124033610027	0.98999995
28.409155527750652	1.36
28.24647267659505	0.63
28.004852294921875	0.45
28.317301432291668	0.35999998
28.282581329345703	0.83
28.309552510579426	0.97999996
28.369078318277996	1.12
27.990070343017578	0.52
28.337823232014973	1.8299999
27.97846857706706	0.16
28.403488159179688	4.47
28.589293162027996	0.19999999
28.038209279378254	0.17999999
28.548948923746746	0.29999998
28.22391128540039	0.31
28.363250732421875	0.11
27.896844228108723	1.39
27.805418650309246	0.56
27.931481679280598	0.9
27.81730779012044	0.19999999
28.143075307210285	0.19
28.177959442138672	0.37
27.812527974446613	0.13
27.714771270751953	1.28
27.462088267008465	1.6899999
28.07068125406901	0.7
28.365010579427082	0.19999999
28.538372039794922	0.65
28.24932607014974	0.22999999
28.126185099283855	1.06
28.01447296142578	0.26
28.309022267659504	0.45999998
28.178667704264324	0.19999999
27.492809295654297	0.35999998
27.201319376627605	0.63
27.90725580851237	0.11
27.38403574625651	1.28
27.89525095621745	0.71999997
27.732279459635418	0.12
27.796829223632812	0.95
27.755640665690105	0.25
28.422765096028645	0.19999999
26.940725962320965	0.22999999
28.272968292236328	0.39
27.716686248779297	3.21
27.06106185913086	1.6999999
27.369091033935547	1.41
28.397427876790363	0.19
27.853612263997395	0.24
28.486400604248047	0.12
28.484893798828125	0.13
28.31982676188151	0.62
27.18941879272461	0.19
28.248538970947266	0.71999997
27.76119867960612	0.28
28.50865936279297	0.65999997
27.818387349446613	1.1899999
28.06288019816081	0.22999999
27.168760935465496	1.13
27.881449381510418	1.25
28.160634358723957	5.3599997
26.9137700398763	6.5899997
27.79663340250651	15.92
26.994561513264973	4.0099998
28.582621256510418	20.49
26.780707041422527	2.4199998
27.324054718017578	4.5699997
27.80139668782552	6.64
28.595054626464844	27.109999
27.555550893147785	4.44
28.450211842854817	7.3999996
26.941939036051433	1.78
28.354862213134766	11.58
28.061967213948567	4.54
27.119691212972004	0.71
27.283734639485676	1.68
28.166484832763672	0.56
27.69555918375651	5.04
27.123185475667317	2.09
27.58526865641276	5.92
28.152125040690105	3.34
27.534557342529297	2.95
28.144454956054688	0.52
28.071465810139973	1.38
28.452354431152344	3.9199998
27.457379659016926	1.8499999
26.88430913289388	1.52
27.00556182861328	2.87
28.568378448486328	1.37
27.354557037353516	2.56
28.5232671101888	1.14
28.53640365600586	1.05
27.24447250366211	0.56
27.762841542561848	1.3
27.545243581136067	5.71
28.481749216715496	1.9599999
28.42528533935547	4.42
28.25720469156901	2.29
27.15212631225586	2.09
28.488235473632812	1.1999999
28.418423970540363	1.65
26.982131958007812	1.2099999
27.57251230875651	0.64
27.05795160929362	0.17999999
27.998737335205078	0.31
27.53188196818034	13.09
27.81593195597331	1.0699999
28.19274393717448	0.64
28.021901448567707	1.9499999
27.30250295003255	2.4299998
28.043360392252605	2.08
28.357667287190754	0.77
27.649276733398438	2.8
27.51281992594401	0.19999999
28.155192057291668	0.96999997
27.837601979573567	0.62
28.160388946533203	3.9599998
27.004207611083984	2.56
27.44257990519206	1.24
28.05792999267578	1.4699999
27.84459177652995	4.9
27.3806635538737	2.7
27.505574544270832	1.04
26.855355580647785	0.13
27.484673817952473	2.9199998
28.568829854329426	0.53999996
28.58240509033203	0.37
27.97315216064453	7.6099997
28.15511194864909	0.68
28.15179189046224	0.14
27.52397918701172	0.78999996
27.44109344482422	0.56
27.776209513346355	0.45999998
28.06966272989909	1.5
27.429200490315754	0.9
27.88545862833659	0.59999996
27.16407521565755	0.65999997
28.381234486897785	2.84
27.91946283976237	0.89
27.705855051676433	0.17999999
28.074418385823567	0.29
27.339073181152344	0.42999998
27.975042978922527	0.53
27.939359029134113	1.17
28.606658935546875	0.24
27.36700439453125	0.57
27.825260162353516	0.16
27.48470687866211	1.68
28.423965454101562	0.42
27.63800303141276	0.21
28.265928904215496	0.32
27.781815846761067	0.29
27.264344533284504	0.26
27.941905975341797	0.45999998
27.898998260498047	1.35
28.321664174397785	1.87
28.22674814860026	0.42
28.363230387369793	2.18
27.630826314290363	0.17999999
27.208489735921223	0.42
28.594971974690754	0.75
27.722838083902996	0.29999998
27.883243560791016	0.28
26.682286580403645	0.12
28.330529530843098	1.5899999
28.00430170694987	0.25
28.131930033365887	0.53
27.869723002115887	0.57
27.448797861735027	3.1999998
28.44347890218099	1.28
28.021161397298176	0.19
27.282552083333332	0.11
27.66061528523763	0.26
27.898863474527996	1.2099999
27.38527552286784	0.14
27.35391362508138	0.29
28.32328923543294	0.68
27.904329935709637	1.38
27.279556274414062	0.11
28.174954732259113	1.9599999
28.021373748779297	0.13
28.533377329508465	1.54
27.37601598103841	0.66999996
27.95252736409505	0.69
28.238183339436848	0.17
27.813456217447918	0.13
27.226511637369793	0.96999997
28.08409372965495	0.47
27.880269368489582	0.34
27.99565251668294	0.79999995
28.49837366739909	0.19999999
28.276968638102215	0.32999998
28.231791178385418	0.14999999
27.602237701416016	0.26999998
28.015101114908855	0.16
28.344502766927082	0.21
27.30252202351888	0.38
28.463431040445965	0.14
28.241648356119793	0.13
27.655584971110027	0.26
27.553487141927082	1.88
27.783209482828777	1.9799999
28.39509455362956	0.35
28.13343683878581	1.31
27.34352747599284	1.8399999
27.86409632364909	0.9
28.176485697428387	2.1
28.470684051513672	0.21
28.090560913085938	1.52
27.320685068766277	0.29
26.697795867919922	0.16
27.61031723022461	0.21
27.90644073486328	1.3399999
27.864933013916016	0.91999996
28.181124369303387	0.17
26.65972900390625	0.45999998
27.33621088663737	1.3399999
27.6671625773112	0.45
28.078317006429035	0.29
28.525655110677082	0.22
27.94110361735026	0.32
27.778737386067707	0.14
27.886436462402344	0.53
28.392567952473957	0.51
27.57769521077474	0.17
28.245299021402996	0.13
28.311776479085285	0.66999996
27.37347412109375	2.19
28.223021189371746	0.42999998
27.64928436279297	0.48
28.237757364908855	1.35
28.180586496988933	0.19999999
27.781728108723957	0.32
27.56236521402995	0.21
28.542510986328125	1.31
27.422393798828125	0.13
27.89588673909505	0.74
27.797972361246746	1.92
27.89044443766276	0.31
27.42496109008789	0.72999996
28.5247319539388	0.32
28.557641347249348	0.14
28.1577885945638	2.3999999
28.596312204996746	0.65
27.657385508219402	0.77
27.68493906656901	2.82
28.278920491536457	0.47
27.047992706298828	0.83
28.454512278238933	0.28
28.45541254679362	1.12
27.705279032389324	0.44
27.965744018554688	0.32999998
28.024796803792317	0.11
27.947509765625	0.41
28.46838887532552	0.9
27.977535247802734	0.45
28.333301544189453	0.13
28.29728062947591	1.1
28.48615900675456	0.11
27.789515177408855	0.42
27.732681274414062	0.77
27.73332977294922	0.14
28.40875244140625	0.29
28.238000233968098	1.4599999
28.232638041178387	0.97999996
28.487518310546875	0.84999996
28.00783411661784	0.24
27.821984608968098	0.71
27.752408345540363	0.17
28.25217056274414	0.16
27.72309748331706	1.43
27.70156733194987	2.1399999
26.94431432088216	1.43
27.283873240152996	0.32999998
28.524532318115234	0.42
27.13158416748047	0.45
27.901936848958332	0.12
27.68255106608073	0.29
27.49319839477539	0.26
28.4892094930013	0.16
28.52543004353841	0.22
27.718462626139324	1.17
27.926129659016926	0.35
27.656063079833984	0.65999997
27.842352549235027	1.3399999
28.18718973795573	0.26999998
28.007884979248047	0.28
27.43734868367513	0.19
27.617267608642578	0.69
27.815568288167317	0.32
28.574839274088543	0.14
28.249176025390625	0.35999998
28.076863606770832	0.76
27.190472920735676	2.69
28.598382314046223	0.45
28.451061248779297	0.14999999
27.36416498819987	0.14
28.06287892659505	1.04
28.30525080362956	0.22999999
28.168927510579426	1.03
27.60186513264974	0.16
28.248037974039715	0.11
27.5177001953125	0.11
28.29641850789388	0.17999999
27.035847981770832	1.12
27.941266377766926	0.77
27.034474690755207	0.5
27.961232503255207	0.35
27.953227996826172	0.16
28.39480717976888	0.14
27.38842264811198	0.48
27.89811833699544	0.38
27.574934641520183	0.32
27.368061065673828	0.48999998
28.01751200358073	0.48
27.407665252685547	0.53
28.2245356241862	0.17
28.21314748128255	0.68
28.003116607666016	1.54
28.307674407958984	0.42
27.45561981201172	1.06
27.343228658040363	0.22
27.628292083740234	0.63
28.259686787923176	0.58
27.162166595458984	0.55
28.398059844970703	0.19
27.60567855834961	0.42999998
28.237651824951172	0.78999996
27.699377695719402	0.57
27.409962972005207	0.51
27.697962443033855	0.39999998
27.861798604329426	1.25
28.433956146240234	0.17999999
28.45021692911784	0.38
27.16980489095052	0.19
27.90882110595703	0.44
27.878790537516277	0.64
28.35815684000651	0.14999999
27.644964853922527	1.5899999
28.22628657023112	0.35999998
28.253585815429688	0.21
27.8336664835612	0.31
28.432453155517578	0.59999996
28.172631581624348	0.29999998
28.158939361572266	0.22
27.892837524414062	3.32
27.62468973795573	2.95
28.403235117594402	1.78
28.010069529215496	0.32
26.912981669108074	0.19
28.078370412190754	0.16
27.824747721354168	1.22
27.40184783935547	0.84999996
28.54030481974284	0.22
27.487391153971355	0.24
28.402730305989582	5.3599997
28.098473866780598	0.45999998
28.206114451090496	1.48
28.139141082763672	0.28
26.718185424804688	0.53
27.79980977376302	0.21
27.994234720865887	0.16
27.913968404134113	0.37
28.424509684244793	0.14
26.976760864257812	0.55
28.514849344889324	0.59
27.763568878173828	0.44
28.309459686279297	0.78
27.955748240152996	0.84999996
27.868331909179688	0.24
28.228315989176433	0.22999999
27.637798309326172	0.19
28.536699930826824	0.16
27.807973225911457	0.19
28.120933532714844	0.17999999
27.68714777628581	0.11
26.74759038289388	1.16
26.85262934366862	3.52
28.42386245727539	4.18
27.826573689778645	0.81
28.1506830851237	0.32999998
28.404332478841145	0.17999999
28.41626230875651	0.22
27.86962890625	0.65
26.780541737874348	0.51
28.018394470214844	1.31
28.50208028157552	0.75
28.306377410888672	0.22
28.2772216796875	0.26999998
27.941787719726562	0.26999998
28.119976043701172	2.1599998
27.113978068033855	0.16
27.528100331624348	0.29
28.11029052734375	0.26
26.91204071044922	0.35
27.557381947835285	0.82
27.724615732828777	0.39
28.371410369873047	0.89
27.33310826619466	14.48
26.96294657389323	9.9
27.978103637695312	7.5699997
26.906744639078777	5.17
27.80094273885091	4.81
27.814131418863933	7.45
27.489503224690754	4.11
26.78827158610026	0.98999995
27.801146189371746	9.469999
27.774397532145183	4.61
28.024617513020832	5.16
28.600565592447918	21.88
27.800960540771484	2.9199998
27.374051411946613	3.5
28.435405731201172	12.559999
28.48995844523112	7.4199996
27.702433268229168	5.18
27.813541412353516	1.89
27.81909688313802	5.5899997
27.77160135904948	3.98
27.011553446451824	2.1699998
28.60472361246745	0.94
27.093514760335285	1.09
26.83441162109375	1.11
27.816322326660156	2.7
27.78206507364909	0.5
27.114370981852215	2.25
27.193281809488933	1.6999999
28.47239049275716	7.19
28.150714874267578	0.39
27.996256510416668	1.38
26.690834045410156	1.02
28.416136423746746	2.34
27.05007044474284	3.3999999
28.16717783610026	7.39
27.433892567952473	0.83
27.88927459716797	9.07
28.18929163614909	2.06
27.665265401204426	0.77
26.926040649414062	0.19
28.17972691853841	0.61
28.410532633463543	4.4
28.55605951944987	0.71
27.226341247558594	1.37
27.828821818033855	0.35999998
28.498289744059246	2.37
28.304224650065105	0.14999999
28.140004475911457	1.88
27.467647552490234	3.22
27.850934346516926	0.41
28.601856231689453	1.09
26.878061930338543	2.3999999
28.017791748046875	1.3
28.045360565185547	1.64
28.402872721354168	4.5499997
28.428029378255207	0.61
28.56335703531901	1.0699999
28.12131627400716	2.62
28.059857686360676	0.58
28.21153513590495	3.32
27.248484293619793	0.82
27.773822784423828	0.57
26.852213541666668	3.58
27.108287811279297	3.32
27.583951314290363	5.52
27.709545135498047	0.38
27.43124516805013	4.72
27.178796132405598	1.28
28.315394083658855	1.13
27.219919840494793	2.2
27.44645055135091	1.1999999
27.488788604736328	1.4699999
28.346309661865234	0.42999998
28.259517669677734	1.04
27.89724858601888	0.45999998
27.61488978068034	2.71
27.822737375895183	0.38
27.513315836588543	1.7099999
27.487428029378254	0.78999996
27.942373911539715	0.53999996
27.35730489095052	0.77
28.491780598958332	0.51
28.071617126464844	0.13
28.453903198242188	0.42999998
28.30362828572591	0.31
27.505517323811848	1.2099999
28.003170013427734	0.66999996
27.09280776977539	0.7
27.429276784261067	0.14
27.71984100341797	0.85999995
28.13458251953125	0.97999996
28.25094731648763	2.76
28.270893096923828	0.12
28.567209879557293	0.42999998
27.636302947998047	0.52
28.532000223795574	0.14
27.981908162434895	0.35999998
27.363995869954426	0.25
27.38458760579427	0.65
27.386500040690105	3.62
27.166407267252605	0.37
27.975958506266277	0.35999998
27.346073150634766	0.38
27.688934326171875	1.52
27.649913787841797	0.12
27.903751373291016	0.22
26.960425059000652	0.59
27.82059605916341	0.75
28.527469635009766	0.98999995
27.30925114949544	0.16
28.13977559407552	1.88
27.32816441853841	0.69
27.850674947102863	0.12
28.193265279134113	1.9699999
28.408916473388672	0.19
27.709590911865234	0.45999998
28.143697102864582	1.23
27.78686014811198	0.25
28.22633107503255	0.14
28.022945404052734	1.22
28.579326629638672	0.25
27.431095123291016	0.14999999
27.607432047526043	1.43
27.76837666829427	1.29
27.859034220377605	1.06
28.075603485107422	0.12
28.468756357828777	1.16
27.339797973632812	0.32999998
27.867379506429035	0.26
28.040032704671223	0.84
27.370824178059895	0.58
28.617542266845703	0.53999996
27.66050084431966	0.22999999
27.4529546101888	0.14999999
27.697424570719402	0.12
28.023937225341797	0.25
27.37851079305013	0.42999998
28.317394256591797	0.22999999
28.54806900024414	0.28
28.241775512695312	3.4299998
27.882617950439453	3.32
28.417456309000652	0.12
28.185943603515625	0.34
27.78928502400716	0.16
28.282889048258465	1.22
28.40766143798828	0.38
27.876728057861328	0.12
28.167970021565754	2.1399999
27.849297841389973	0.17999999
27.976397196451824	0.28
27.615886688232422	0.17
27.344314575195312	0.21
27.872324625651043	0.24
27.692468007405598	0.12
28.268544514973957	0.22999999
27.251256306966145	0.11
27.31780242919922	0.26
27.736321767171223	0.21
27.624334971110027	0.24
28.61784489949544	0.28
28.604211171468098	0.22
28.521759033203125	0.19
28.518510182698567	6.67
27.898807525634766	0.25
28.41895802815755	0.22
27.78545379638672	1.16
27.829544067382812	0.11
27.502110799153645	0.17999999
28.51047134399414	0.29
27.860518137613933	1.4699999
27.10742950439453	0.17999999
27.93504587809245	0.28
28.422168731689453	0.63
27.943058013916016	0.63
27.842862447102863	1.26
28.149497985839844	2.73
27.20460255940755	2.3899999
27.564515431722004	0.22
28.542718251546223	0.52
27.808619181315105	1.1999999
28.46323013305664	0.48999998
28.02725092569987	0.63
27.311517079671223	0.17
28.280328114827473	0.19999999
27.87659200032552	0.12
27.02717463175456	2.1599998
28.161549886067707	0.82
28.229928334554035	0.5
28.469004313151043	0.35
28.158728281656902	0.29999998
28.45053990681966	0.39
28.274120330810547	0.31
27.77562204996745	0.42999998
28.207922617594402	0.44
27.95794677734375	0.81
27.908697764078777	0.81
27.89599863688151	0.53
28.34508514404297	1.49
27.495227813720703	0.24
28.170013427734375	0.19
27.72413508097331	0.24
28.064737955729168	0.25
28.52655537923177	0.17999999
27.792034149169922	0.5
27.882096608479817	0.24
26.910938262939453	0.26
27.83118184407552	1.09
27.2589848836263	0.13
27.88425064086914	1.23
27.62694549560547	0.63
28.097942352294922	0.42999998
27.674490610758465	0.34
28.036815643310547	0.57
27.65661112467448	0.14
27.373550415039062	0.37
28.368737538655598	0.34
27.753930409749348	0.12
28.180086771647137	0.42
28.310957590738933	0.17
27.713518778483074	0.29
27.68421173095703	0.26
27.178988138834637	0.16
27.015135447184246	0.11
27.687822977701824	0.68
28.33825174967448	2.19
27.760894775390625	1.04
27.832407633463543	0.41
28.260026295979817	0.26999998
27.98394775390625	1.17
27.979202270507812	0.39999998
28.32861836751302	0.53
27.69181187947591	0.12
27.184131622314453	0.65999997
28.289087931315105	0.66999996
27.565867106119793	3.75
27.29295603434245	0.48999998
27.589033762613933	0.34
27.55621337890625	3.87
27.94968541463216	0.31
28.3773676554362	0.58
28.453107198079426	0.37
27.737233479817707	1.3299999
28.23517354329427	2.11
28.144795735677082	0.12
28.258625030517578	0.97999996
28.163016001383465	0.14999999
28.34442901611328	0.22999999
28.53204600016276	0.22999999
28.214908599853516	0.19999999
28.166433970133465	0.59
28.536895751953125	0.32
28.587037404378254	0.24
27.11145273844401	0.31
27.718888600667317	2.1
28.41863505045573	0.87
28.224925994873047	0.42
27.882462819417317	0.59
27.70314661661784	0.16
27.865877787272137	0.11
27.930700937906902	0.28
27.831016540527344	0.14
27.82602310180664	0.9
27.170567830403645	0.48
27.55894597371419	0.14
28.241514841715496	0.29999998
26.91888936360677	0.29
28.367366790771484	0.14999999
27.86427942911784	0.19999999
28.442967732747395	0.25
28.33446756998698	0.16
27.818988800048828	1.11
27.893423716227215	0.16
28.361225128173828	0.12
28.471900939941406	0.48999998
27.440533955891926	0.13
27.89769744873047	1.3299999
28.242755889892578	0.21
28.00140380859375	0.5
28.249034881591797	0.85999995
27.42132059733073	0.24
28.395111083984375	0.85999995
27.943851470947266	0.22
27.518370310465496	0.44
27.668013254801433	0.42999998
27.79306411743164	1.54
27.880985260009766	0.26999998
28.207271575927734	0.14
27.895785013834637	0.41
28.377124786376953	1.9499999
28.211009979248047	1.13
28.039080301920574	0.88
27.645161946614582	0.56
28.046624501546223	0.88
27.412120819091797	1.17
27.14505386352539	0.29
27.980379740397137	1.56
28.212539672851562	0.62
28.204681396484375	0.16
27.04121271769206	1.24
28.096895853678387	0.14
28.03031285603841	1.16
26.808006286621094	0.35999998
27.414020538330078	0.39999998
27.524019877115887	0.42
28.48962148030599	0.42
28.190970102945965	0.71999997
27.60195032755534	0.14
27.354334513346355	5.08
28.45932133992513	0.42
28.38353983561198	0.66999996
27.149463653564453	0.22
28.515907287597656	0.17
27.634932200113933	0.88
27.19006856282552	0.77
27.768997192382812	1.75
27.81192398071289	1.3299999
27.90368906656901	0.81
28.245508829752605	0.26
27.63363265991211	0.65999997
28.39655303955078	0.24
28.16993586222331	1.2099999
28.309553782145183	0.17999999
28.316837310791016	0.31
28.484461466471355	0.72999996
27.710968017578125	0.31
27.70455805460612	4.1
28.219397226969402	3.26
27.26558558146159	2.02
26.927371978759766	2.25
27.399049123128254	7.5499997
28.57533009847005	2.25
27.722761789957683	5.48
27.83623504638672	7.89
28.485184987386067	13.17
26.953575134277344	1.9399999
26.97367986043294	2.97
27.856959025065105	2.26
27.997208913167317	5.31
27.475196838378906	4.1
27.170098622639973	1.76
27.663714090983074	5.31
27.91884485880534	7.39
27.848897298177082	5.75
27.78881072998047	7.47
27.28312047322591	10.2
28.26548894246419	2.58
27.591907501220703	4.14
28.193580627441406	3.03
27.96957015991211	3.6399999
27.141475677490234	0.69
27.885560353597004	1.5999999
28.52385965983073	15.099999
27.643170674641926	6.69
27.547677357991535	6.69
27.016544342041016	0.48
27.785855611165363	1.42
27.07842254638672	1.8399999
27.324005126953125	3.11
26.816622416178387	4.97
28.069477081298828	2.26
26.895707448323567	3.36
27.757286071777344	0.22
28.48316828409831	9.0
27.852232615152996	5.25
27.848948160807293	1.5699999
28.161090850830078	4.56
27.053569793701172	0.62
27.229841868082683	1.77
28.20391337076823	2.51
28.216725667317707	0.12
28.15542729695638	2.2
27.199498494466145	2.1499999
27.997272491455078	1.3299999
28.469011942545574	0.96
28.60752232869466	0.39
28.564884185791016	3.37
28.124149322509766	0.38
28.582464853922527	0.63
28.243658701578777	0.19
27.597151438395183	2.6699998
28.343775431315105	0.56
28.272594451904297	0.64
27.61153284708659	2.45
27.234603881835938	1.5699999
27.77772394816081	1.03
27.4337895711263	2.29
27.375995635986328	0.84
27.810245513916016	2.8899999
27.429798126220703	1.79
28.502564748128254	0.78
27.078717549641926	0.45999998
27.54950714111328	0.71999997
28.571753184000652	0.17
27.771466573079426	0.64
27.79512659708659	0.39
27.85742441813151	3.01
26.89608637491862	0.59
27.002296447753906	4.22
27.75666681925456	0.66999996
28.302850087483723	8.46
28.09616216023763	0.37
28.190392812093098	1.26
27.913523356119793	0.95
27.941441853841145	0.22999999
28.226665496826172	0.29
28.017367045084637	1.4699999
27.868628184000652	0.35999998
27.568884531656902	1.29
27.47858174641927	0.63
28.452510833740234	3.1699998
27.689300537109375	1.11
28.425282796223957	12.9
28.567704518636067	0.53
28.027454376220703	1.35
28.34313710530599	0.82
28.22304916381836	0.25
28.353810628255207	1.7099999
26.93749491373698	1.99
28.1786626180013	0.26
28.459768931070965	0.97999996
27.72810999552409	1.4499999
27.71662775675456	0.21
27.87287775675456	0.38
28.07900110880534	0.35
28.105823516845703	0.29999998
26.966763814290363	0.22
26.746562957763672	0.39999998
27.961849212646484	1.42
27.612777709960938	1.9699999
28.353057861328125	0.22
28.606053670247395	0.53
28.19808578491211	0.16
26.993473052978516	0.42
27.85187276204427	0.90999997
28.55619939168294	0.26999998
27.8478266398112	0.29
27.323720296223957	0.83
27.899314880371094	0.29999998
28.09620539347331	0.42
27.707491556803387	0.13
27.805426279703777	0.39999998
27.963534037272137	0.17999999
27.38419469197591	0.66999996
27.933551788330078	1.27
28.096622467041016	0.62
27.809842427571613	0.68
28.18972651163737	0.35
27.42901102701823	0.29999998
26.659793853759766	1.03
28.316150665283203	0.77
28.41424560546875	0.90999997
27.566397349039715	0.17
28.39197540283203	0.14999999
28.37700017293294	0.52
28.452472686767578	0.48
28.23725128173828	0.42
28.278629302978516	0.37
27.422500610351562	0.22999999
27.009521484375	0.26999998
28.003433227539062	0.21
26.87115224202474	0.58
28.403793334960938	0.97999996
27.24688466389974	1.25
27.24834696451823	0.87
27.729115804036457	1.66
28.02606455485026	0.26
27.84127426147461	0.32
28.359442392985027	0.29999998
26.77540461222331	0.21
27.8289057413737	0.95
27.146316528320312	0.47
27.48099644978841	0.28
27.787389119466145	0.14
28.046473185221355	0.24
27.787752787272137	0.59
27.77638117472331	1.17
27.106882731119793	6.3599997
28.134334564208984	2.2
27.866138458251953	0.22999999
27.672252655029297	0.39
28.25310516357422	0.58
28.247859954833984	0.25
28.42179997762044	0.32
26.88540522257487	6.3599997
28.38324737548828	0.78999996
28.301040649414062	0.39999998
27.840932210286457	0.37
28.590728759765625	0.81
28.43915303548177	1.26
27.699839274088543	0.29999998
27.46514383951823	0.22
27.340229034423828	1.5999999
27.38958994547526	1.5699999
27.92554473876953	3.83
27.59486262003581	0.58
28.535620371500652	1.31
28.262911478678387	1.91
28.303319295247395	0.89
27.88035837809245	0.37
28.184518178304035	0.87
28.46004867553711	0.47
28.42011260986328	0.14999999
27.357025146484375	0.84
28.11432139078776	1.11
27.0103759765625	0.44
27.07803726196289	0.24
28.385438283284504	3.6599998
28.606609344482422	0.14
28.580791473388672	0.19
27.475195566813152	0.13
27.048486073811848	1.76
28.17810567220052	1.14
28.179724375406902	0.41
28.414562225341797	1.03
27.01156997680664	8.29
28.210918426513672	1.05
27.874532063802082	0.17
28.52667999267578	0.53
27.9077885945638	0.87
28.274417877197266	1.39
27.72888692220052	0.17
27.83033625284831	0.35999998
27.871074676513672	0.35999998
28.338057200113933	0.84999996
28.56222915649414	0.16
27.87206268310547	0.83
26.68536376953125	1.65
27.70999272664388	0.51
27.921621958414715	1.17
28.213816324869793	0.7
28.365094502766926	0.22
27.542821248372395	0.12
27.330745697021484	0.22
28.445505777994793	0.14999999
27.247948964436848	0.41
28.241287231445312	1.2099999
28.37867482503255	0.32
27.95131556193034	0.11
28.274585723876953	0.13
27.21605046590169	0.38
28.120474497477215	0.89
28.41859308878581	0.71999997
27.939114888509113	1.73
27.602191925048828	1.62
27.418651580810547	1.18
28.60480244954427	0.21
27.291815439860027	0.56
26.805015563964844	0.41
28.559894561767578	0.31
28.154622395833332	0.16
27.39827601114909	0.85999995
28.3007074991862	0.45
28.022380828857422	1.17
28.097076416015625	0.57
27.075323740641277	0.25
28.2517827351888	0.90999997
27.976409912109375	0.42
27.86234410603841	0.28
27.848419189453125	2.69
28.257364908854168	0.97999996
28.47823206583659	0.52
28.18642298380534	1.8
27.712273915608723	0.66999996
28.189629872639973	0.25
28.39587148030599	0.19999999
28.205150604248047	1.5
27.565820058186848	0.41
27.737759908040363	0.74
27.556683858235676	0.38
28.455108642578125	0.26999998
27.708831787109375	0.39
28.17723846435547	0.29
28.553548177083332	0.38
28.291070302327473	0.11
27.566722869873047	1.17
27.638315836588543	1.9399999
28.542044321695965	1.78
27.826555887858074	0.56
28.526653289794922	0.24
28.017969767252605	0.17999999
27.793689727783203	0.11
27.856547037760418	1.4699999
27.477766672770183	0.19
27.842867533365887	0.24
26.83301289876302	1.09
28.618014017740887	1.62
28.469436645507812	0.88
27.393173217773438	0.96999997
28.031187693277996	1.05
27.328699747721355	0.16
27.28752263387044	0.41
27.837249755859375	14.2699995
27.630655924479168	0.51
27.739779154459637	0.29999998
28.28194808959961	1.2099999
27.263226826985676	0.91999996
27.44488779703776	0.75
27.560405731201172	0.96
27.688762664794922	0.53999996
28.27833429972331	0.63
28.5784428914388	0.68
28.23975880940755	1.4499999
27.831453959147137	0.13
27.973705291748047	1.24
27.615122477213543	0.48
27.75167465209961	0.16
28.154195149739582	1.26
28.31369400024414	1.9599999
28.512173970540363	0.19999999
27.851065317789715	0.13
27.836827596028645	1.79
27.939996083577473	2.08
27.68143590291341	0.19999999
27.96532440185547	0.91999996
28.536195119222004	0.62
28.4703852335612	0.81
27.690261840820312	0.42
27.757490793863933	2.23
28.03285090128581	0.25
27.94063440958659	0.35
28.202613830566406	0.93
27.830591837565105	2.04
28.324501037597656	0.48
28.112707773844402	0.12
27.595911661783855	0.79999995
27.773822784423828	0.96
28.08857599894206	0.59999996
27.461575826009113	0.11
27.829081217447918	0.14
27.688382466634113	0.35
27.4761962890625	0.11
27.978018442789715	0.59
28.181424458821613	7.72
27.77090072631836	0.16
28.10382588704427	0.39
27.44070561726888	0.89
28.355790456136067	0.72999996
27.68696467081706	0.59
28.152400970458984	0.39999998
27.986888885498047	0.14
28.398522694905598	0.35
27.827590942382812	0.98999995
27.44088872273763	0.32999998
27.81391779581706	0.17999999
27.791067759195965	0.85999995
27.35983149210612	1.11
28.500382741292317	0.11
27.448754628499348	9.42
27.6989008585612	11.08
28.130956013997395	3.1499999
27.35816828409831	8.29
27.086610158284504	1.9699999
28.289398193359375	7.16
27.264912923177082	1.62
28.072078704833984	15.92
27.51919682820638	20.07
27.628442128499348	1.43
28.313154856363933	7.47
27.698529561360676	6.31
27.799816131591797	11.75
27.662506103515625	4.98
27.56064224243164	4.5099998
28.01870854695638	6.18
28.45709737141927	3.86
27.944468180338543	3.3999999
28.530048370361328	5.87
27.873021443684895	1.52
27.33955256144206	18.97
28.078317006429035	1.29
28.10066858927409	9.23
27.442479451497395	5.79
27.366924285888672	1.39
27.926175435384113	2.28
27.771583557128906	1.5999999
28.48427454630534	9.139999
27.80447769165039	0.51
27.87353006998698	1.12
27.803677876790363	4.35
27.687828063964844	4.17
26.92879358927409	1.4399999
28.18067677815755	1.4
28.02758534749349	1.64
27.822399139404297	4.06
27.744378407796223	1.65
26.769134521484375	2.49
27.543071746826172	1.25
27.16812260945638	1.31
28.33233642578125	1.37
27.29054005940755	2.3999999
27.907766977945965	2.3899999
28.260540008544922	1.0799999
28.586578369140625	2.53
26.863524119059246	4.43
26.762210845947266	1.9599999
28.200433095296223	1.0
27.247124989827473	6.3599997
26.885664621988933	1.17
27.912133534749348	0.29999998
27.853888193766277	12.19
28.288795471191406	0.53999996
28.0537846883138	0.89
27.68859354654948	0.14
28.207068125406902	3.52
27.142974853515625	1.73
28.464728037516277	1.22
26.827723185221355	0.24
27.728787740071613	3.28
27.09068425496419	0.52
28.293167114257812	0.9
28.269161224365234	0.24
27.200995127360027	2.06
28.134197235107422	0.32999998
27.458688100179035	6.75
27.904802958170574	1.17
27.503438313802082	0.9
27.32486343383789	8.5
27.933184305826824	1.09
28.27493158976237	0.78
28.363121032714844	2.27
26.767500559488933	4.8199997
28.13397471110026	1.28
28.308452606201172	2.3
28.60607655843099	3.87
28.008939107259113	1.8199999
26.960857391357422	1.5
28.493024190266926	0.41
28.616252899169922	2.62
28.21494420369466	1.14
27.35891342163086	0.17999999
28.36858367919922	0.35999998
28.067097981770832	0.52
27.53065363566081	0.56
26.982938130696613	0.98999995
27.29159673055013	0.32
27.66635258992513	0.82
27.664976755777996	0.84
27.557023366292317	0.19999999
27.75915018717448	0.19999999
27.521032969156902	0.28
27.82588831583659	0.21
28.11746597290039	0.45999998
27.732330322265625	0.47
28.221350351969402	0.74
27.752485911051433	0.35999998
27.62837855021159	7.74
28.225819905598957	0.76
28.473003387451172	1.4499999
28.220523834228516	0.28
27.2874755859375	1.16
28.268333435058594	0.13
28.34034474690755	0.24
28.54559580485026	0.12
28.14752960205078	1.65
27.608787536621094	0.57
27.768839518229168	0.57
27.805035909016926	0.34
28.346024831136067	0.22999999
28.076998392740887	0.59999996
27.130584716796875	0.56
27.21861394246419	2.98
28.422147115071613	0.21
28.01473108927409	0.24
28.19437026977539	0.17999999
27.87121073404948	0.21
27.984149932861328	0.48999998
27.598971048990887	0.14999999
27.78817621866862	0.41
28.189198811848957	0.22999999
28.180063883463543	0.29999998
27.033531188964844	0.22999999
28.529080708821613	2.07
28.484386444091797	0.28
27.361134847005207	0.31
27.502063751220703	0.28
28.305638631184895	0.45999998
28.285263061523438	1.25
28.19423548380534	0.53999996
27.789352416992188	0.62
27.874715169270832	0.14
28.55743153889974	2.25
28.1806157430013	0.59
28.503490447998047	0.19999999
28.15820821126302	0.13
27.510721842447918	0.14999999
28.539544423421223	0.69
28.397871653238933	0.57
26.899991353352863	0.14
28.213536580403645	0.26
28.177602132161457	0.14
28.36897150675456	1.1
27.619131724039715	0.42
27.919368743896484	0.47
28.25315221150716	0.44
28.235607147216797	0.19
28.27598826090495	0.22
28.241031646728516	1.28
27.913455963134766	0.38
28.367061614990234	0.61
28.45503870646159	0.42999998
27.353087107340496	1.3399999
27.600035349527996	0.26999998
27.565804799397785	0.11
27.82635752360026	0.17999999
27.603716532389324	0.13
28.509517669677734	0.19999999
28.376917521158855	0.38
28.286727905273438	0.38
27.51409657796224	0.21
28.24070103963216	0.82
27.914061228434246	0.28
27.74596659342448	0.48999998
27.781936645507812	0.26999998
28.077081044514973	0.96
27.760303497314453	0.22999999
28.001795450846355	0.34
27.86216862996419	0.61
28.17471186319987	3.0
28.11790720621745	0.35
28.220770517985027	0.45
28.104745229085285	0.22999999
28.428109486897785	0.44
28.05189387003581	0.53
27.760813395182293	0.41
27.236451466878254	0.22999999
28.32293446858724	0.17
28.594440460205078	0.5
28.28769810994466	1.55
27.943795522054035	0.34
28.09386698404948	0.34
27.359874725341797	0.22999999
27.558069864908855	0.14
28.191651662190754	8.17
27.4625981648763	0.47
28.56334940592448	0.14999999
28.136559804280598	0.56
28.223485310872395	0.14999999
27.750794728597004	0.74
28.192354838053387	0.39999998
27.793114980061848	0.41
27.914539337158203	0.41
27.35550308227539	0.94
27.411402384440105	0.17999999
28.145626068115234	0.51
27.87375259399414	0.17
28.139976501464844	0.65
28.38967768351237	0.22999999
28.001415252685547	0.32
28.44404474894206	0.16
28.323837280273438	0.32999998
27.528235117594402	1.0799999
27.531803131103516	0.17999999
27.72125498453776	0.44
28.462364196777344	1.35
27.887362162272137	0.26
28.522076924641926	1.1
28.399730682373047	2.47
27.780181884765625	0.29
28.48936589558919	0.37
26.666014353434246	0.19
28.52148691813151	0.69
27.421075185139973	0.13
28.247364044189453	0.28
27.139545440673828	0.44
28.607364654541016	0.17999999
27.499043782552082	0.42
27.549647013346355	1.43
27.91552734375	1.4599999
27.811588287353516	0.53
27.712825775146484	1.9699999
26.897989908854168	1.29
27.897300720214844	0.12
27.61682383219401	0.24
28.39829381306966	0.89
26.790950775146484	2.04
26.78545379638672	0.22999999
27.810928344726562	0.5
27.838787078857422	0.31
27.834517161051433	1.9499999
28.494731903076172	1.3399999
28.27427037556966	1.43
27.90155792236328	0.17999999
27.954766591389973	0.37
27.85154978434245	0.97999996
27.823261260986328	1.67
28.352076212565105	0.32999998
28.452247619628906	0.48
27.29503631591797	1.5
27.865848541259766	0.26
27.93905512491862	2.69
27.998332977294922	0.22
27.294522603352863	0.75
27.47708257039388	0.85999995
28.178670247395832	0.16
28.082982381184895	0.13
27.270562489827473	0.48999998
28.298006693522137	4.23
27.743473052978516	0.13
27.577279408772785	0.17999999
27.742631276448567	0.14
28.19012451171875	0.39
28.482738494873047	0.59
28.481805165608723	0.25
28.27488962809245	0.17
28.524456024169922	0.29999998
28.523387908935547	0.21
27.820704142252605	5.2799997
27.731085459391277	0.38
27.457477569580078	0.29
28.601033528645832	0.29999998
28.08157730102539	2.9099998
28.049301147460938	0.12
28.06798044840495	0.84
26.976380666097004	0.68
27.617998758951824	1.3399999
28.15557607014974	2.12
27.76037089029948	4.04
28.370611826578777	0.7
27.3221918741862	1.12
28.34014892578125	0.25
27.83569844563802	0.52
27.96901575724284	0.26999998
27.892710367838543	0.21
28.008031209309895	0.34
27.312466939290363	0.81
27.836986541748047	0.29
27.11429723103841	0.31
28.39696502685547	0.22999999
27.894280751546223	1.74
27.685330708821613	0.35
27.17772928873698	4.2
28.222384134928387	0.37
28.203903198242188	0.16
28.206114451090496	0.96999997
28.252217610677082	0.16
27.24803288777669	0.14
27.15378697713216	0.19999999
28.36443583170573	6.0699997
28.241784413655598	0.16
27.658490498860676	0.29
27.367244720458984	0.57
28.128992716471355	0.7
27.57818857828776	0.7
28.53536860148112	0.31
28.56791814168294	1.22
27.79530970255534	12.21
26.735518137613933	0.14999999
28.54625066121419	0.56
28.447835286458332	0.37
28.25433603922526	1.5799999
28.596242268880207	0.32
27.58816655476888	0.42999998
28.56791814168294	0.74
27.78423309326172	0.41
27.801361083984375	0.74
27.9219233194987	0.66999996
27.503026326497395	0.19999999
27.034446716308594	0.19999999
27.25693130493164	0.13
27.523263295491535	0.71
27.65116246541341	0.22999999
27.99225616455078	0.41
26.885807037353516	0.37
27.83594258626302	0.19999999
27.994954427083332	0.37
28.03622055053711	0.22999999
28.360497792561848	1.5
28.189695994059246	0.45
27.836510976155598	13.58
27.51498285929362	8.29
27.87584177652995	1.06
28.164283752441406	11.16
27.254114786783855	1.64
28.119049072265625	8.57
27.654373168945312	12.799999
26.911519368489582	0.64
28.352746327718098	2.1699998
28.16840362548828	10.03
27.552552541097004	21.84
27.617616017659504	2.6599998
27.17393620808919	1.4399999
28.167760213216145	1.4499999
27.486429850260418	5.3199997
28.191335042317707	2.86
28.328536987304688	11.0
26.846365610758465	8.08
27.8622563680013	1.17
27.05044937133789	2.8999999
28.469918568929035	0.39999998
28.162771860758465	2.9299998
28.484697977701824	10.05
28.15835189819336	1.79
28.206036885579426	2.31
27.58031717936198	6.16
27.290318806966145	3.76
28.371668497721355	4.98
28.255948384602863	0.47
27.46737289428711	3.79
27.152291615804035	0.83
27.85696029663086	2.23
27.192686716715496	1.65
27.82008107503255	5.0099998
27.454076131184895	3.34
28.069652557373047	1.61
27.835920969645183	0.59
27.839571634928387	4.4
27.184240976969402	2.08
26.971111297607422	4.0
28.314259847005207	2.4199998
26.993146260579426	1.03
26.945301055908203	0.42999998
28.075780232747395	1.49
27.782063802083332	0.59999996
26.93854522705078	1.77
27.150922139485676	1.31
28.28128941853841	1.02
27.400711059570312	1.54
28.41876729329427	3.1999998
28.140296936035156	0.26
27.2555669148763	6.3599997
27.81175359090169	0.5
27.89871088663737	0.39
27.6833012898763	8.29
27.904645284016926	2.06
[truncated: 179,523 more rows]
