# Supplementary material for: The role of cyclonic activity in tropical temperature-rainfall scaling
Source: Nat Commun. 2021 Nov 18;12:6732. doi: 10.1038/s41467-021-27111-z (PMC8602412; doi:10.1038/s41467-021-27111-z)
Supplement: Supplementary file 4 — Source Data [file 41467_2021_27111_MOESM4_ESM.zip › fig2d.csv]

24-hour mean temperature two hours before episode [°C]	maximum intensity of episode [mm/h]
26.77591069539388	8.76
26.52760060628255	6.1299996
26.115294138590496	4.4
26.82068379720052	2.1699998
26.952994028727215	1.49
27.044400533040363	25.859999
26.236382802327473	4.45
27.093303680419922	4.41
25.764049530029297	2.51
26.729710896809895	4.43
25.970476786295574	11.44
25.512678782145183	12.23
25.78921890258789	8.66
25.36328887939453	2.03
25.701618194580078	4.7799997
26.34396743774414	2.4299998
26.69577153523763	1.6899999
25.895553588867188	2.54
26.137163798014324	1.9499999
26.413808186848957	1.9599999
26.761276245117188	0.94
25.04510243733724	2.79
26.033109029134113	6.24
25.23898696899414	0.42999998
25.244590759277344	2.1699998
25.414418538411457	0.48999998
25.95099385579427	0.29
25.705663045247395	1.5
25.718836466471355	2.37
25.787923177083332	3.1999998
26.183940887451172	0.51
26.94949467976888	0.14999999
25.978802998860676	1.02
26.550448099772137	0.5
26.321114857991535	1.6899999
26.695966084798176	2.23
25.1317138671875	0.14999999
25.89867909749349	0.45999998
26.305166880289715	0.57
26.37096405029297	0.25
25.831002553304035	0.31
25.61065419514974	0.38
25.634881337483723	1.14
25.98101043701172	0.34
26.331822713216145	1.1899999
24.963436126708984	1.1899999
25.752513885498047	0.37
26.41436767578125	1.81
25.953531901041668	0.51
25.765426635742188	0.32999998
25.929595947265625	0.22
26.15371831258138	0.42999998
26.08734385172526	0.61
26.297598520914715	1.43
26.493977864583332	0.28
26.464005788167317	0.28
25.38308588663737	0.32999998
25.771937052408855	0.45
25.86773935953776	0.79999995
25.938321431477863	1.02
26.33227793375651	0.57
26.088511149088543	0.82
25.65959930419922	1.38
26.656707763671875	0.11
25.74414825439453	0.32999998
26.831213633219402	0.39999998
26.083881378173828	0.5
25.87536875406901	2.6599998
25.634483337402344	2.07
26.003782908121746	0.56
25.84991963704427	0.14999999
25.941509246826172	0.65999997
25.932226816813152	0.84999996
25.845286051432293	0.14
26.041144053141277	0.57
25.7781982421875	0.24
26.88739776611328	0.22
25.57037607828776	0.41
25.86981964111328	0.58
26.603633880615234	0.24
26.71644337972005	0.12
26.43158467610677	0.26
26.005430857340496	0.5
26.33246358235677	0.98999995
26.525155385335285	0.34
26.21830113728841	0.17
25.534982045491535	0.29
26.517228444417317	2.24
26.68229802449544	0.12
25.750762939453125	0.24
26.1908696492513	0.14999999
26.312708536783855	0.17
25.99917984008789	0.91999996
25.53657404581706	0.13
26.637181599934895	0.39
26.659103393554688	1.0799999
25.56648127237956	0.21
26.25328318277995	3.25
26.21998469034831	0.13
25.896710713704426	0.29999998
25.664202372233074	0.45999998
26.459300994873047	0.13
26.136179606119793	0.59
25.610436757405598	0.58
25.4301020304362	0.77
25.77433141072591	0.34
26.069955190022785	0.11
25.406388600667317	0.14
25.333983103434246	0.22
25.78592300415039	0.24
26.559856414794922	0.19999999
26.169278462727863	0.64
25.819407145182293	0.13
26.236670176188152	0.19
25.704545338948567	0.11
26.09613800048828	0.11
26.509445190429688	0.48999998
25.692737579345703	0.16
25.950093587239582	0.14
24.88548405965169	0.13
25.055744171142578	0.16
25.667321523030598	0.22
25.632183074951172	0.28
25.439366658528645	0.35
26.08309809366862	0.14999999
26.50477472941081	0.25
25.773331960042317	0.37
25.422274271647137	0.53999996
25.211410522460938	0.22
25.49368158976237	0.39999998
25.89978535970052	0.37
26.411187489827473	0.17999999
26.461293538411457	0.14999999
25.704310099283855	0.22999999
26.72233708699544	0.85999995
26.654591878255207	0.35999998
25.34012222290039	0.26999998
26.016625722249348	0.26
25.76492436726888	0.35999998
26.78848648071289	0.26999998
26.177412668863933	0.13
26.576923370361328	0.48
25.156920115152996	0.26
26.295879364013672	0.28
26.707618713378906	0.19
25.658061981201172	1.12
26.83344014485677	0.22999999
26.053810119628906	0.12
26.281055450439453	0.76
25.879955291748047	0.48999998
26.130555470784504	0.12
26.490590413411457	1.24
25.66614023844401	0.29
25.800031026204426	0.59999996
26.476173400878906	0.14
27.116410573323567	0.29
25.336708068847656	0.26
25.589885711669922	0.62
26.294573465983074	0.14999999
26.548418680826824	0.44
26.636742909749348	0.35999998
26.170082092285156	0.76
26.370595296223957	0.13
26.683685302734375	0.69
26.26732635498047	0.61
25.80609130859375	0.45
25.857311248779297	0.28
26.513787587483723	0.41
26.48712921142578	1.36
26.95188268025716	0.14
26.321856180826824	0.32999998
25.37578582763672	0.17999999
25.59197998046875	0.12
25.89298375447591	0.63
25.979971567789715	0.17
26.42576853434245	0.22999999
26.44201405843099	0.26999998
25.470545450846355	0.24
25.283274332682293	0.19999999
25.542897542317707	0.13
25.62643051147461	0.16
25.656640370686848	0.16
25.0735600789388	0.90999997
26.18304697672526	0.28
24.9705073038737	0.19
25.052059173583984	0.64
25.993031819661457	0.22999999
26.35134760538737	0.14999999
25.73910395304362	0.12
26.093958536783855	0.19
25.14085515340169	1.05
26.027964274088543	0.14
25.582430521647137	1.0
26.170116424560547	0.26999998
26.275848388671875	0.14
26.583633422851562	0.59
26.42761484781901	0.17999999
26.50304667154948	0.45
25.232032775878906	0.19999999
25.21465810139974	0.19999999
26.85993830362956	0.29999998
26.70423762003581	0.14
26.378950754801433	0.41
25.722596486409504	0.29
26.395914713541668	0.12
26.616514841715496	0.31
25.66311518351237	0.32
26.125306447347004	1.2099999
26.14980697631836	2.51
26.01635487874349	0.14999999
25.348860422770183	0.97999996
26.59664535522461	0.22999999
27.075815836588543	0.35999998
25.865660349527996	0.26
25.981868743896484	0.32
26.183390299479168	0.22999999
25.933478037516277	0.12
26.47097396850586	0.14
25.5208002726237	0.22999999
25.59056345621745	0.14
25.7230962117513	0.19999999
26.686644236246746	0.12
26.138559977213543	0.14
25.628873189290363	0.32
26.174855550130207	0.29
26.076443990071613	0.13
26.42928949991862	0.11
25.59754180908203	0.19999999
25.995525360107422	1.28
25.909358978271484	0.63
26.047088623046875	0.16
26.549986521402996	0.22
26.77877680460612	0.17
26.790448506673176	0.13
26.768727620442707	0.16
25.948872884114582	0.69
26.18431218465169	0.14
25.812114715576172	0.24
25.924780527750652	0.17
26.328038533528645	0.11
26.708969116210938	0.52
26.56554667154948	0.53999996
26.757055918375652	0.91999996
25.31855646769206	0.89
26.925613403320312	0.45
25.88143539428711	0.29
26.37054189046224	0.38
26.158489227294922	0.32
25.71827443440755	0.21
25.091583251953125	0.72999996
26.890116373697918	0.42999998
25.800384521484375	0.17999999
25.182205200195312	0.14999999
25.654394785563152	0.65999997
26.26056416829427	0.81
26.3975092569987	0.17999999
26.437238057454426	0.19
25.908457438151043	0.19
27.065900166829426	1.91
26.831063588460285	0.77
25.194259643554688	0.14999999
27.108683268229168	0.31
26.43276850382487	0.22999999
26.729808807373047	0.17
25.19003423055013	0.17
26.72862370808919	0.17
26.883419036865234	0.21
26.327454884847004	0.32999998
26.013261159261067	0.22
25.196909586588543	0.25
25.617207845052082	0.14999999
25.82739003499349	0.25
25.659257253011067	0.11
25.918546040852863	0.22
26.396485646565754	0.11
26.36622365315755	0.22999999
26.1612548828125	0.26999998
25.914744059244793	0.29
25.991897583007812	0.83
26.22055435180664	0.25
26.352203369140625	0.16
25.693013509114582	0.45999998
26.1060053507487	0.84999996
25.68277359008789	0.16
26.893512725830078	1.28
26.029794057210285	0.14999999
26.192913055419922	0.39999998
25.920936584472656	0.17999999
26.657249450683594	0.31
25.624291737874348	0.12
25.431788126627605	0.39999998
26.22655741373698	0.59999996
26.45851008097331	0.61
26.563738505045574	0.16
26.240158081054688	0.32999998
25.56335957845052	0.24
25.20064926147461	0.61
26.04062016805013	1.48
26.684919993082683	0.13
26.64914830525716	0.35999998
25.079078674316406	0.11
25.79743830362956	0.11
25.91836929321289	0.22
26.19652048746745	0.12
26.442776997884113	0.37
26.24001693725586	0.25
25.658480326334637	0.12
26.084251403808594	0.17999999
25.934458414713543	1.1999999
25.529544830322266	0.16
26.75029118855794	0.16
25.166460673014324	0.16
25.970996856689453	0.11
26.037342071533203	0.24
25.601207733154297	0.12
26.660074869791668	0.11
26.059781392415363	0.29
25.326431274414062	0.34
26.68987274169922	0.34
26.39321009318034	0.35999998
26.25995635986328	1.16
26.509464263916016	0.17999999
26.43323516845703	0.22999999
25.33880360921224	0.48999998
25.68547185262044	0.32
25.816771189371746	0.22
25.935409545898438	0.12
26.2384770711263	0.14999999
25.355574289957683	0.19
26.20229212443034	0.16
25.884048461914062	0.22
25.965396881103516	0.13
26.748621622721355	0.13
25.175888061523438	0.37
25.908035278320312	0.28
25.778547922770183	0.82
27.01931381225586	24.46
26.75752894083659	7.14
26.488967895507812	3.9199998
26.84521484375	2.1699998
27.03368631998698	0.89
26.253890991210938	6.95
25.4370854695638	4.22
27.06513849894206	10.58
25.71487808227539	2.51
25.539424896240234	3.8899999
26.753236134847004	8.01
25.818584442138672	0.37
25.71148427327474	5.8599997
26.753990173339844	0.88
26.52319081624349	4.77
25.085492451985676	2.8
26.59271240234375	1.5999999
26.904950459798176	13.889999
25.729305267333984	3.1999998
25.649996439615887	0.52
26.12036895751953	0.37
25.615191141764324	3.58
25.953501383463543	5.2599998
25.902445475260418	1.12
25.932476043701172	0.87
25.722442626953125	0.84
25.891558329264324	0.74
26.707745869954426	3.37
26.39566167195638	2.57
25.200892130533855	0.62
26.556290944417317	0.21
26.053605397542317	1.87
26.579142252604168	0.44
25.545186360677082	0.44
25.70729700724284	0.32
25.56464385986328	0.56
26.71429443359375	0.16
26.645785013834637	0.65
25.637597401936848	1.75
25.686255137125652	0.53
25.69526545206706	0.12
25.953623453776043	0.85999995
25.371243794759113	0.24
25.835662841796875	0.88
25.75487009684245	0.14
25.72018814086914	0.96
26.175843556722004	1.0
26.134838104248047	0.74
26.434551239013672	0.32999998
26.20356623331706	0.32999998
25.874224344889324	0.32999998
25.943959554036457	0.24
26.012744903564453	0.78
26.93006134033203	0.41
25.16928482055664	0.22999999
25.923023223876953	0.53999996
25.84207534790039	1.13
25.255367279052734	5.3599997
26.275999704996746	0.25
26.11644109090169	0.9
26.702648162841797	0.56
26.397064208984375	0.84999996
25.04320526123047	0.75
26.65402094523112	0.83
26.84310531616211	3.98
26.38186518351237	0.17999999
26.292802174886067	0.19
25.417354583740234	2.3999999
25.972578684488933	0.41
26.010822296142578	3.6399999
26.498920440673828	0.35999998
26.005316416422527	0.85999995
26.101109822591145	0.71999997
25.87345250447591	2.6599998
25.898357391357422	0.57
26.171427408854168	0.53999996
26.239547729492188	0.13
26.61410395304362	0.34
26.399396260579426	0.29999998
26.51361846923828	0.57
26.28342564900716	0.17
26.000864664713543	0.13
26.288611094156902	0.22
25.664390563964844	0.94
25.54318618774414	0.14
26.476319630940754	1.0
25.853375752766926	0.48999998
25.653701782226562	0.31
25.571441650390625	0.21
25.196495056152344	0.28
25.516995747884113	0.17
25.663368225097656	0.11
26.555636088053387	0.14
25.883477528889973	0.39999998
25.88489532470703	0.66999996
25.579275767008465	0.35999998
25.539461771647137	0.53999996
26.163309733072918	0.29999998
25.74368667602539	0.19
26.347745259602863	1.11
26.64029312133789	0.26
25.344960530598957	0.32999998
25.67691421508789	0.26999998
25.909339904785156	0.17999999
25.84371566772461	0.13
25.903616587320965	0.19
26.19173812866211	0.39
25.998177846272785	0.96999997
26.098042805989582	0.31
26.60625457763672	0.41
26.741942087809246	0.84
26.708838144938152	0.25
26.392855326334637	0.35
25.96502431233724	1.05
25.049866994222004	0.37
26.018722534179688	0.14999999
26.757558186848957	0.22999999
25.587788899739582	1.03
25.52600351969401	1.03
25.897481282552082	0.48
26.2996826171875	0.17
26.103352864583332	0.16
26.718983968098957	0.22
26.40258026123047	0.16
26.04005304972331	0.77
25.05648422241211	0.41
25.792447408040363	0.21
26.264642079671223	0.19999999
26.200247446695965	0.16
25.038174947102863	0.11
25.581119537353516	0.28
25.36572519938151	0.11
25.048938751220703	0.24
25.539478302001953	0.21
25.641204833984375	0.21
26.465755462646484	0.11
25.37027104695638	0.96999997
25.575164794921875	0.24
26.107711791992188	0.11
25.67698923746745	0.53
25.882038116455078	0.28
26.138478597005207	0.17999999
26.053873697916668	0.61
26.07825978597005	0.98999995
25.7839838663737	0.17
26.442951202392578	0.14
26.176790873209637	0.14999999
25.529439290364582	0.11
25.19253412882487	0.29
25.328545888264973	0.12
25.166854858398438	0.29
26.85891850789388	0.42999998
26.722632090250652	0.19
25.859007517496746	0.51
26.497687021891277	0.14
26.974358876546223	0.26999998
25.863885243733723	0.26
25.80972671508789	0.41
26.00229008992513	0.19999999
25.792891184488933	0.76
25.77198664347331	0.44
26.941513061523438	0.32999998
26.17750295003255	0.17
25.85552978515625	0.16
26.024922688802082	0.29
25.525915781656902	0.16
25.074752807617188	0.21
26.70945866902669	0.14999999
25.341063181559246	0.61
26.056616465250652	2.03
25.27461115519206	0.17999999
25.682833353678387	0.91999996
26.690848032633465	0.12
25.54196039835612	0.48
26.29575475056966	0.16
26.80592981974284	0.13
26.185101826985676	0.39
25.53231430053711	0.13
26.24833806355794	0.53
25.536645253499348	0.97999996
26.45384343465169	0.19
26.230224609375	0.35999998
26.119705200195312	0.59999996
25.90896987915039	3.22
26.622615814208984	0.45999998
25.900858561197918	1.01
26.03900400797526	0.42
25.84276580810547	0.11
26.233887990315754	3.25
26.470741271972656	0.72999996
25.61089833577474	0.13
25.88056818644206	0.14
26.60325749715169	0.26999998
25.34491221110026	1.03
25.955917358398438	0.35999998
26.475916544596355	0.12
26.69568634033203	0.47
26.001780192057293	0.12
26.19685236612956	0.11
25.804584503173828	0.83
26.69528325398763	0.57
26.39399592081706	0.88
26.247704823811848	0.29
26.93385950724284	0.13
26.291213989257812	0.25
26.12053934733073	0.12
26.50820795694987	0.29999998
26.59030278523763	0.56
26.878348032633465	0.14
26.344501495361328	0.65
26.83832550048828	0.61
25.79748026529948	1.92
25.839677174886067	1.23
25.86496861775716	1.37
26.879117329915363	0.96
26.127081553141277	0.42999998
26.288148244222004	0.32999998
26.274351755777996	0.13
26.529083251953125	0.32999998
25.665115356445312	0.5
26.727118174235027	0.82
26.92690658569336	0.19
26.490086873372395	0.17
25.52716573079427	0.29999998
25.855782826741535	0.53999996
25.960753122965496	0.12
25.995777130126953	1.76
26.608923594156902	0.32
26.88622538248698	0.14999999
26.878578186035156	0.32
26.11902109781901	0.61
26.287925720214844	0.98999995
26.496387481689453	0.13
25.477779388427734	0.19
25.746180216471355	0.42
25.99136479695638	0.76
25.12347666422526	0.13
26.208995819091797	0.13
25.771102905273438	0.42
25.73828633626302	0.35999998
25.77090072631836	0.11
26.03029505411784	0.25
26.058074951171875	0.22
25.566566467285156	0.13
26.617212931315105	0.19999999
26.300215403238933	0.32999998
26.63751983642578	0.22
25.84906768798828	0.14999999
26.223155975341797	0.38
26.004465738932293	0.11
25.135648091634113	0.17
26.6997553507487	0.41
26.27325693766276	0.34
26.512823740641277	0.84
26.877859751383465	0.22999999
25.750320434570312	0.48
26.660383860270183	0.53
26.74024836222331	0.22
26.160111745198567	0.17
26.273345947265625	0.79999995
25.98538589477539	0.24
26.077913920084637	0.13
26.2257080078125	0.19
26.445496877034504	0.14999999
25.513609568277996	0.29999998
25.82277552286784	0.42
26.336049397786457	0.90999997
26.028423309326172	0.17999999
26.844763437906902	0.83
25.12119420369466	0.14
26.133773803710938	0.14999999
25.678516387939453	0.82
25.722126007080078	0.45999998
26.749051411946613	0.19
26.74538294474284	0.11
25.9429931640625	1.11
25.615244547526043	0.5
26.345694224039715	0.61
25.971296946207683	0.22999999
26.031504313151043	0.5
26.449408213297527	0.28
25.911651611328125	2.62
25.931952158610027	0.28
26.21328353881836	1.4
26.0362548828125	0.28
25.362585703531902	0.26999998
26.477670033772785	0.32999998
25.69781239827474	0.12
25.880889892578125	0.38
25.56532033284505	0.22
25.84085210164388	0.14999999
25.691861470540363	0.14999999
25.697864532470703	0.14
25.544981638590496	0.17
25.85025405883789	0.12
26.127735137939453	0.11
25.8633550008138	1.24
26.176471710205078	0.19999999
25.426312764485676	0.11
25.917095184326172	0.28
26.551092783610027	0.11
24.942782084147137	0.17
25.30671564737956	0.11
25.92879867553711	0.25
26.437943776448567	0.25
25.722843170166016	0.26
26.794129689534504	0.65
26.302978515625	1.41
26.70349629720052	0.85999995
25.332269032796223	0.93
25.89529291788737	0.62
26.015289306640625	0.21
26.377655029296875	1.01
26.487709045410156	1.5
26.407995859781902	0.16
25.78592300415039	0.42999998
25.93816375732422	0.26
26.210613250732422	0.12
25.842205047607422	0.34
25.27944564819336	0.45999998
26.164697011311848	0.38
25.91937510172526	0.13
26.09050114949544	0.76
25.328240712483723	0.12
25.834640502929688	0.25
25.955087025960285	0.26999998
25.70363489786784	0.12
25.653058369954426	0.17
25.366495768229168	0.37
26.1696039835612	0.13
26.194807688395183	0.39999998
26.665523529052734	0.17
26.693253835042317	4.91
26.191107432047527	12.15
25.790918986002605	3.32
26.957500457763672	17.26
26.395289103190105	2.53
25.537919362386067	3.74
26.73111089070638	9.19
25.848678588867188	3.55
25.846766153971355	1.9799999
25.64822769165039	2.51
25.134185791015625	0.53999996
26.37877146402995	1.9699999
25.757640838623047	2.52
26.91402308146159	13.889999
26.889263153076172	0.47
26.52417246500651	5.0699997
25.59487787882487	2.45
26.201051076253254	0.19999999
26.131079355875652	1.87
26.92059071858724	0.34
26.168211619059246	2.6799998
25.783568064371746	5.58
25.67908477783203	3.1999998
26.498065948486328	1.06
26.88498306274414	1.87
26.57983144124349	0.41
26.182982126871746	1.76
26.98005549112956	8.05
25.831764221191406	0.78999996
25.70934804280599	1.4
25.85359064737956	1.38
26.028966267903645	1.23
25.639097849527996	0.58
25.604281107584637	1.43
25.105143229166668	0.21
26.282413482666016	1.26
25.871485392252605	0.77
25.823548634847004	0.19999999
26.73260498046875	0.74
26.596363067626953	0.28
25.057835896809895	0.84999996
25.56109110514323	1.77
26.807118733723957	0.22999999
26.015257517496746	0.34
26.874683380126953	0.48999998
26.89211654663086	0.35
26.12741216023763	0.35999998
26.571142832438152	0.84
25.461772918701172	0.34
26.252666473388672	0.66999996
26.66894022623698	0.65999997
25.943247477213543	3.9099998
25.608707427978516	0.53999996
26.763011932373047	0.81
26.642550150553387	0.12
26.84531529744466	1.3399999
25.985716501871746	0.45
26.613480885823567	0.81
25.709936777750652	1.36
26.063790639241535	3.33
25.698591868082683	0.87
25.8635991414388	0.91999996
25.624371846516926	1.38
25.792012532552082	2.1499999
26.791454315185547	0.71
26.517430623372395	0.39
26.20079294840495	0.74
25.95057551066081	1.22
25.300233205159504	0.55
25.749552408854168	0.97999996
24.97427241007487	0.17999999
26.520821889241535	0.21
26.14980951944987	1.89
25.544342041015625	0.96
26.3865966796875	0.16
25.137872060139973	0.48999998
26.368094126383465	0.71999997
25.88085683186849	0.29999998
25.231268564860027	0.22999999
25.808027903238933	0.14999999
25.88597869873047	0.71999997
26.253768920898438	0.63
25.97396977742513	0.79999995
26.595860799153645	0.12
26.080150604248047	0.69
26.451512654622395	1.42
26.200572967529297	0.22999999
25.594212849934895	0.39
25.82593282063802	0.42
25.791065216064453	0.17999999
26.44676335652669	0.25
26.342198689778645	0.22
26.316905975341797	0.39999998
25.40418752034505	0.29999998
25.53148142496745	0.39
25.06076939900716	0.12
25.643704732259113	0.51
26.670533498128254	0.83
25.67788823445638	0.14
27.089242299397785	1.23
26.69407018025716	0.28
25.261258443196613	0.16
26.262475331624348	0.42
25.954036712646484	0.37
25.79491933186849	0.25
25.3796869913737	1.63
25.302872975667317	0.11
25.69638951619466	0.14999999
25.86342493693034	0.32999998
26.024346669514973	0.32
26.086875915527344	0.25
26.16174062093099	0.14999999
26.090352376302082	0.11
25.947022755940754	0.39
26.24682108561198	0.13
26.111988067626953	0.26
26.521644592285156	0.29999998
25.873002370198567	0.14
26.3443120320638	0.26
25.433653513590496	0.17
26.0815912882487	0.42
26.172136942545574	0.66999996
26.126942952473957	0.16
26.053887685139973	0.22
25.895402272542317	0.48
26.111820220947266	1.18
26.08988316853841	0.25
25.531121571858723	0.52
24.910015106201172	0.17
26.025472005208332	0.14999999
25.895050048828125	0.14
25.458961486816406	0.12
25.351903279622395	0.42999998
25.63280741373698	0.69
26.442930857340496	0.26999998
25.79098637898763	0.14999999
25.775946299235027	0.19
26.20295588175456	0.28
25.132395426432293	0.12
25.132972717285156	0.19999999
25.396439870198567	0.37
26.669649759928387	0.88
25.04285939534505	0.95
25.367313385009766	0.79999995
26.673878987630207	0.17999999
26.14525858561198	0.25
25.7679926554362	1.75
26.077828725179035	0.62
25.866194407145183	0.13
26.012231190999348	0.19
25.7628911336263	0.96999997
25.859176635742188	0.29
25.499258677164715	0.39
25.560630798339844	0.14
26.11204655965169	0.14999999
25.811079661051433	0.56
26.792622884114582	0.48999998
26.480753580729168	0.24
26.23949432373047	0.17
26.521448771158855	0.45999998
26.49875005086263	0.11
26.10611852010091	0.22
25.921724955240887	0.22999999
26.046478271484375	1.17
25.13346227010091	0.17
26.799249013264973	0.29999998
26.483963012695312	0.12
26.308428446451824	0.11
26.05984369913737	0.16
25.318260192871094	1.16
25.922974904378254	0.21
25.631306966145832	0.14
26.57301076253255	0.53999996
26.364432017008465	0.97999996
26.086432139078777	0.16
25.811725616455078	0.19999999
25.925608317057293	0.12
26.501993815104168	0.17
26.898595174153645	0.24
25.924387613932293	0.14999999
26.11395772298177	0.28
25.54461669921875	0.12
26.860357920328777	0.29999998
26.61626434326172	0.14
26.93985875447591	0.28
26.020514170328777	0.14
25.89299774169922	0.12
25.992594401041668	0.17
25.883466084798176	0.35
25.436490376790363	0.21
26.421586354573567	0.52
26.056148529052734	0.22999999
25.96667226155599	0.21
25.696063995361328	0.24
25.831366221110027	0.58
25.830279032389324	0.35
26.209326426188152	0.39
25.96797815958659	0.16
26.19892120361328	0.31
26.383825937906902	0.57
26.56332015991211	0.17
26.188846588134766	0.77
26.150990804036457	0.17
25.489423116048176	0.25
25.99420166015625	0.26999998
26.722980499267578	0.51
25.911293029785156	0.26999998
26.413289388020832	0.14999999
25.64999516805013	0.14999999
26.62820816040039	0.13
26.08700688680013	0.22999999
26.82638931274414	0.45
26.328102111816406	0.12
25.74246342976888	0.24
25.967967987060547	0.32
25.993701934814453	0.12
26.905770619710285	0.14999999
26.037188212076824	1.01
26.333138783772785	1.0799999
25.81139628092448	1.51
26.444278717041016	0.71
25.70168177286784	0.48
26.71481196085612	0.26999998
25.701155344645183	0.12
26.29115931193034	0.14999999
26.20895258585612	0.14
26.29567591349284	0.24
26.684298197428387	2.07
26.174498240152996	0.63
25.97002410888672	1.4399999
25.55260976155599	0.31
25.80976104736328	0.66999996
26.022398630777996	0.16
26.59170405069987	0.56
26.52535883585612	0.29999998
25.354105631510418	1.8299999
26.334095001220703	0.35999998
25.99219004313151	0.78
26.252300262451172	0.74
26.870981852213543	0.65999997
25.790679931640625	0.29999998
25.346285502115887	3.27
25.25408935546875	0.12
26.304896036783855	0.21
25.93255615234375	0.19999999
26.044827779134113	0.24
25.514991760253906	0.17
26.036495208740234	0.12
26.710503896077473	1.55
27.009741465250652	0.22
27.008387247721355	0.16
26.870147705078125	0.65
26.170989990234375	0.21
25.970394134521484	0.58
26.47360356648763	0.24
26.698652903238933	0.58
25.9754155476888	0.11
25.92809549967448	0.17999999
26.21277618408203	0.25
25.660259246826172	0.17
25.913995107014973	0.56
26.916950225830078	0.29
26.32988103230794	0.47
26.464605967203777	0.22999999
25.857706705729168	0.14999999
25.878255208333332	0.29999998
25.679855346679688	0.51
25.822003682454426	0.28
25.597544352213543	0.22
26.28622055053711	0.25
27.006329854329426	0.29999998
26.61145528157552	0.21
26.615721384684246	0.12
25.009092966715496	0.97999996
26.833463033040363	0.14999999
25.91786829630534	0.69
26.506032307942707	1.17
26.471874237060547	0.11
25.74774424235026	0.13
25.380999247233074	0.13
25.590155283610027	0.12
25.689842224121094	0.11
26.473592122395832	0.57
26.22051239013672	0.14
25.780316670735676	0.5
26.26598612467448	0.32999998
25.21736780802409	0.37
25.676570892333984	0.14999999
26.026175181070965	0.17999999
25.498944600423176	1.14
25.853848775227863	0.48
25.966047922770183	0.94
25.960587819417317	1.65
26.855573018391926	0.42999998
25.913458506266277	0.5
25.23623784383138	0.14999999
25.575897216796875	0.22999999
25.809539794921875	0.17
25.913372039794922	0.26
26.045979817708332	0.14
25.977008819580078	0.34
25.57911427815755	0.17
25.694864908854168	0.14999999
26.708658854166668	0.28
26.094908396402996	0.39999998
25.15645980834961	0.11
25.308422088623047	0.11
26.055150349934895	0.11
26.38956578572591	0.29
25.685606638590496	0.24
26.0621337890625	0.12
25.963877360026043	0.44
25.87415313720703	0.17999999
26.01452891031901	0.74
26.35692087809245	0.83
26.247636159261067	0.39
26.407145182291668	0.17999999
25.238122304280598	0.91999996
25.772918701171875	0.19
26.34486262003581	0.21
26.123106638590496	0.35999998
25.883050282796223	0.29
26.058392842610676	0.12
25.7498041788737	0.29999998
25.790172576904297	0.22999999
25.900906880696613	0.14999999
25.27536392211914	0.58
25.220998128255207	0.28
25.972156524658203	0.21
26.67974853515625	4.7799997
26.506576538085938	3.3999999
26.151837666829426	16.56
26.76894760131836	4.98
26.92841084798177	19.55
26.36802037556966	2.24
26.455486297607422	5.39
25.797688802083332	3.36
26.55912907918294	2.07
26.616644541422527	1.43
26.186461130777996	1.91
26.22146987915039	1.5899999
26.901931762695312	12.11
26.704068501790363	0.94
26.144234975179035	0.26999998
26.192577362060547	4.2
25.749937693277996	3.8799999
25.635330200195312	3.1999998
26.083492279052734	0.72999996
26.292715708414715	1.06
25.54421615600586	0.77
25.69357426961263	0.66999996
26.04611078898112	3.33
26.51150894165039	4.77
25.207284291585285	0.19
26.87182362874349	1.0799999
25.468097686767578	0.63
26.958850860595703	6.99
25.98648961385091	0.29
26.29027048746745	1.05
26.295578002929688	0.16
25.74881362915039	0.22
25.56743876139323	2.05
26.56173324584961	1.1999999
26.168766021728516	0.38
26.33733367919922	0.17999999
25.69006856282552	3.0
25.047683715820312	0.64
25.882713317871094	0.48
25.576250712076824	0.9
25.83480453491211	0.48999998
25.047835032145183	0.65999997
26.355926513671875	0.62
25.564852396647137	1.03
26.732189178466797	0.91999996
26.12710698445638	0.19
26.461449940999348	0.52
25.72774887084961	4.6
25.49640146891276	3.24
27.12526575724284	0.74
25.871490478515625	1.5699999
25.88893763224284	0.28
26.766202290852863	0.71999997
24.891306559244793	2.06
26.661168416341145	0.58
26.67337163289388	1.6899999
26.70690409342448	0.22
26.334051767985027	0.66999996
25.557149251302082	0.48999998
26.034605662027996	1.09
26.57685724894206	0.77
26.84021759033203	1.64
25.36349105834961	1.39
26.371659596761067	1.5
26.2410405476888	0.14999999
25.694772084554035	0.83
25.454134623209637	0.44
25.483661651611328	0.14
25.85653305053711	2.36
25.200305938720703	0.91999996
25.588857014973957	0.61
25.685081481933594	0.79999995
25.632588704427082	0.29
25.930522918701172	0.53
25.461720784505207	0.19
25.5411376953125	0.16
26.073008219401043	0.72999996
25.914655049641926	0.14
26.481587727864582	0.12
25.87999089558919	0.11
26.31947072347005	0.29999998
25.973317464192707	0.83
26.248706817626953	0.47
26.271095275878906	0.31
26.052825927734375	0.14
26.26790491739909	0.77
26.010089874267578	0.42
26.86289342244466	0.59
25.78152592976888	1.1999999
25.939463297526043	0.24
26.04872767130534	0.25
25.862574259440105	0.58
26.08364995320638	0.25
26.58620325724284	0.17
26.29393132527669	0.14999999
26.68059539794922	0.16
25.63504409790039	0.37
25.667500813802082	0.48
25.877442677815754	0.26
25.41259511311849	0.11
26.23497263590495	0.42
25.85009256998698	0.32999998
26.41471227010091	1.42
26.117664337158203	0.11
25.53783416748047	0.11
25.97344716389974	0.39999998
26.179494222005207	2.27
26.273155212402344	0.44
25.771406809488933	0.13
25.74205780029297	0.19999999
25.662490844726562	0.13
25.83071009318034	0.98999995
26.200640360514324	0.28
26.8046137491862	0.63
25.053245544433594	0.12
25.291322072347004	1.16
25.594003041585285	0.14
26.09241231282552	0.13
25.723595937093098	0.29999998
26.049793243408203	0.63
25.479307810465496	0.11
25.727452596028645	0.32999998
25.90625508626302	0.45999998
26.77216084798177	0.42
26.145647684733074	1.55
26.440823872884113	0.24
26.15588124593099	0.12
25.25151824951172	0.71999997
25.58202870686849	0.41
26.042110443115234	0.42
25.831228892008465	0.32999998
26.224254608154297	0.14
25.932544708251953	0.39
26.44745635986328	0.42
25.29983393351237	0.22
25.339803059895832	0.11
25.633946736653645	0.21
26.15168635050456	0.34
26.50396982828776	0.35999998
26.287092844645183	0.63
25.7141596476237	0.68
26.153475443522137	0.45999998
25.764989217122395	0.17999999
25.800464630126953	0.47
25.582159678141277	0.32999998
26.147491455078125	0.13
25.26607386271159	0.16
26.916418711344402	0.17
26.11180369059245	0.29
26.630638122558594	0.12
25.63258107503255	0.29
26.588773091634113	0.12
25.35596466064453	1.52
26.136046091715496	0.25
25.909884134928387	0.16
25.427174886067707	0.17999999
26.475020090738933	0.16
26.232181549072266	0.59999996
26.203526814778645	0.19
25.942986806233723	0.14999999
26.100860595703125	0.21
25.59630584716797	0.72999996
25.030832926432293	0.12
26.256251017252605	0.19999999
26.09535090128581	0.13
25.621257781982422	0.13
25.04107920328776	0.17999999
25.998802185058594	0.13
26.204429626464844	0.28
25.574713389078777	0.16
25.70325469970703	0.39999998
26.75958251953125	0.22999999
26.157225290934246	1.1999999
26.032721201578777	0.29999998
25.72031021118164	0.35999998
26.151716868082683	0.17
26.86120859781901	0.29999998
25.95765558878581	0.17999999
25.89910125732422	0.14
26.02403513590495	0.11
25.42283757527669	0.17
25.60208002726237	0.13
26.057640075683594	0.42
26.22623062133789	0.14
26.40206019083659	0.17
25.87969462076823	0.37
26.138643900553387	0.71
26.011759440104168	0.12
25.436758677164715	0.14999999
26.2735595703125	0.12
26.41772715250651	0.53999996
25.895706176757812	0.19
25.539933522542317	0.87
26.515209197998047	0.42999998
25.6866455078125	0.32999998
26.66408411661784	0.17999999
26.390040079752605	0.93
26.87077458699544	0.22999999
26.203280131022137	1.5
26.385921478271484	0.77
25.764801025390625	1.14
25.73499806722005	0.14
26.682697296142578	0.29
25.62979253133138	0.24
24.992396036783855	0.57
25.95690155029297	0.31
24.885611216227215	0.17999999
26.27318064371745	0.17999999
26.763661702473957	0.39999998
25.658504486083984	0.22999999
26.41108576456706	0.34
25.578221638997395	0.29
25.557146708170574	0.26999998
25.904067993164062	0.42
26.858765920003254	0.22999999
26.239307403564453	0.19999999
25.814127604166668	0.32
26.224923451741535	0.13
26.354771931966145	0.19
25.335103352864582	0.53
25.72571055094401	2.19
26.63541030883789	0.31
25.761873881022137	1.6899999
25.949530283610027	0.41
25.752010345458984	0.35
25.316267649332683	0.91999996
25.257293701171875	0.64
25.83418909708659	0.13
25.111466725667317	0.38
26.092450459798176	1.13
25.90904998779297	0.9
25.598765055338543	0.17999999
26.594951629638672	0.14999999
25.996732076009113	0.17
26.99597676595052	0.58
26.869471232096355	0.28
26.88535435994466	0.12
25.756539662679035	0.32
25.231460571289062	0.21
26.732096354166668	0.45
26.034709930419922	0.19
25.912296295166016	0.19
25.86894353230794	0.12
25.9525146484375	0.26999998
25.904207865397137	0.42
26.908003489176433	0.45
26.298211415608723	0.14999999
25.587543487548828	0.19999999
26.138262430826824	0.5
26.106463114420574	0.22999999
26.283654530843098	0.17999999
25.50488789876302	0.42
26.090086619059246	0.21
26.17070134480794	0.31
25.894466400146484	1.86
26.791021982828777	0.13
25.923956553141277	0.14
26.17737325032552	0.11
26.63956069946289	0.14
26.23947525024414	0.21
25.762789408365887	0.19
25.767189025878906	0.28
25.261987050374348	0.13
26.884226481119793	0.37
26.38124720255534	0.22999999
26.414634704589844	0.42999998
25.784347534179688	0.34
25.55215581258138	0.11
25.842413584391277	0.45999998
25.90673065185547	0.17999999
26.225692749023438	0.51
26.412395477294922	0.14999999
25.955095926920574	0.29999998
26.556851704915363	0.19999999
25.692042032877605	0.41
25.70642598470052	0.21
26.100569407145183	0.32999998
26.243493398030598	0.32999998
26.682458241780598	0.12
25.831676483154297	0.71
25.391367594401043	0.78
25.93287531534831	0.56
25.331910451253254	0.35
25.828990936279297	0.72999996
26.426177978515625	0.37
25.395348866780598	0.22999999
25.833059946695965	0.94
25.22243881225586	0.16
25.274346669514973	1.4599999
25.33468246459961	0.12
25.851590474446613	0.19999999
25.92995325724284	0.12
25.959609985351562	0.13
26.08824284871419	0.45999998
25.03879674275716	0.47
25.813012440999348	0.17999999
25.762489318847656	0.14
25.884942372639973	0.11
26.6266606648763	0.17
26.192989349365234	0.26
25.661421457926433	0.22
25.974497477213543	0.26999998
26.164775848388672	0.25
25.980533599853516	0.35
26.334993998209637	0.58
25.710290273030598	0.69
25.21686045328776	0.14
25.859344482421875	0.51
25.70552698771159	0.53
24.946768442789715	0.13
25.37007776896159	0.24
26.4832763671875	0.12
26.862408955891926	0.14
26.312422434488933	0.16
26.64239756266276	0.22
26.44052251180013	0.26999998
26.665386199951172	2.96
26.940872192382812	18.82
25.520694732666016	1.8
26.487286885579426	2.21
26.083384195963543	13.71
26.756364186604817	17.449999
26.312674204508465	8.73
26.91480763753255	7.75
26.48329035441081	5.74
26.494185129801433	0.74
26.472728729248047	1.22
25.22435760498047	0.88
26.50475819905599	1.5999999
25.599894205729168	3.1
25.54406229654948	2.28
26.23061243693034	0.35
25.543116251627605	1.9699999
25.837486267089844	1.42
26.86260477701823	1.3199999
25.604329427083332	4.35
26.020679473876953	2.4199998
26.168070475260418	0.47
26.896891276041668	18.17
26.01709747314453	1.1999999
25.406753540039062	0.59999996
25.542400360107422	2.11
25.267494201660156	2.09
26.22136688232422	2.6799998
25.69938023885091	0.75
25.598912556966145	0.7
25.912703196207683	0.74
25.667394002278645	1.28
25.972483317057293	0.44
25.449975331624348	0.45
25.902576446533203	2.51
26.091265360514324	0.59999996
25.90260060628255	0.37
26.96362050374349	3.8
26.10730234781901	0.22
26.11154047648112	1.4499999
25.004437764485676	0.37
25.83399200439453	0.5
25.537893931070965	1.25
25.033035278320312	0.87
26.415049235026043	1.04
26.255106608072918	1.03
26.314942677815754	0.19
26.130388895670574	0.14
25.19151560465495	0.29999998
26.169102986653645	0.41
26.603839874267578	0.42999998
26.646493275960285	0.14
26.136900583902996	0.59
24.928429921468098	0.17
26.38494364420573	0.22999999
25.693675994873047	0.5
25.656199137369793	1.79
26.372417449951172	0.52
26.825345357259113	1.06
26.32904815673828	0.35
25.66180928548177	0.39999998
25.07110341389974	0.85999995
26.666495005289715	1.9799999
27.087554931640625	0.84
25.948997497558594	0.39
25.473414103190105	0.22
26.0879643758138	0.37
25.227972666422527	0.14999999
26.01117706298828	0.41
26.89342753092448	0.32999998
25.689083099365234	0.82
25.840518951416016	0.52
26.095938364664715	4.35
26.111860911051433	1.02
25.328723907470703	0.48999998
25.385337829589844	0.59999996
25.881043752034504	0.35999998
25.600027720133465	0.78
25.90398406982422	1.5
26.889689127604168	0.13
25.69839859008789	1.16
25.788318634033203	0.22
25.84766896565755	0.17999999
25.85204315185547	0.96
26.55824915568034	1.4399999
25.950088500976562	0.55
26.118947347005207	1.17
26.034278869628906	0.16
25.95909372965495	0.69
26.428700764973957	0.38
27.034875233968098	0.11
25.517999013264973	0.24
25.82166798909505	1.3
25.763548533121746	0.11
26.39448420206706	0.13
26.377665201822918	1.0799999
26.24437713623047	0.71999997
26.598281860351562	0.31
26.49492645263672	0.16
26.655982971191406	1.4499999
26.12889862060547	0.32
25.95187250773112	0.25
25.77324676513672	0.14999999
25.897424062093098	0.14
26.662540435791016	0.17
25.97356414794922	0.35
25.665388743082683	0.42999998
25.665894826253254	0.26
26.22206751505534	0.14999999
25.94969940185547	1.06
26.313997904459637	0.42
25.59087880452474	0.29
26.275293986002605	0.13
25.456380208333332	0.21
26.857564290364582	0.17
25.162132263183594	0.13
25.98937225341797	0.11
24.971317291259766	0.11
26.219927469889324	0.14999999
25.707207997639973	0.26
26.039676666259766	0.16
26.167579650878906	0.5
26.21746317545573	0.17
25.648592631022137	0.53
25.63397216796875	0.14999999
25.782389322916668	0.19
26.407975514729817	0.26
25.533084869384766	0.24
26.37595494588216	0.21
25.48736572265625	0.14999999
25.95183817545573	0.29999998
26.006490071614582	0.17
25.766429901123047	0.13
25.671031951904297	0.58
26.33157730102539	0.16
26.792626698811848	0.47
26.31468327840169	0.76
26.634985605875652	0.35999998
25.40292231241862	0.11
26.56197738647461	0.13
25.114903767903645	0.24
25.59600575764974	0.35999998
26.06365712483724	0.14
25.801830291748047	0.24
25.548140207926433	0.16
26.364859263102215	0.13
26.619489034016926	0.35999998
26.217408498128254	0.56
26.40503184000651	0.5
26.3267339070638	0.53999996
26.133385976155598	0.24
25.81627655029297	3.1999998
26.353809356689453	0.38
26.10529327392578	0.29999998
25.609446207682293	0.11
26.19109344482422	0.12
25.521649678548176	0.12
26.219221750895183	0.21
25.398072560628254	0.22
26.004561106363933	0.14
25.86432647705078	0.17
26.810387929280598	0.13
25.856028238932293	0.83
25.96422831217448	0.13
25.27590560913086	0.14
26.83429463704427	0.17
26.487205505371094	0.12
27.120118459065754	0.25
26.72007878621419	0.51
25.169029235839844	0.5
25.180713653564453	1.15
25.63419469197591	0.11
25.858099619547527	0.19999999
25.300636291503906	0.21
25.065706888834637	0.29999998
25.80911382039388	1.86
26.10360844930013	0.25
25.898956298828125	0.42
25.955008188883465	0.81
25.775015513102215	0.31
26.049112955729168	0.21
26.85065460205078	0.12
26.291976928710938	0.22999999
26.2394282023112	0.11
25.610003153483074	0.19999999
26.818837483723957	0.22999999
26.73458480834961	0.31
25.530202229817707	0.42999998
25.66106669108073	0.22999999
25.46155039469401	0.12
26.93215052286784	1.0
26.10010019938151	0.76
26.11806869506836	0.32999998
25.696189880371094	1.5899999
26.717833201090496	0.11
26.45652898152669	0.14999999
25.398111979166668	0.37
26.252371470133465	0.17
26.59312566121419	0.26999998
25.644053141276043	0.17
26.28821055094401	0.42999998
25.347174326578777	0.82
25.34817886352539	0.22999999
26.40733464558919	0.32
26.333548227945965	0.26999998
26.247088114420574	0.91999996
25.57745361328125	0.41
25.62167231241862	0.22
25.705001831054688	3.31
26.55061213175456	0.11
25.63345209757487	0.25
26.914745330810547	0.19999999
26.10808817545573	0.12
26.184483846028645	0.78
25.769826253255207	0.19999999
26.6920649210612	0.84
26.209009806315105	0.5
25.612078348795574	0.39
25.819876352945965	0.17
25.879674275716145	0.19999999
26.21097183227539	0.19
26.073782602945965	0.19
25.860429128011067	0.16
24.908524831136067	0.22999999
25.681588490804035	0.35
25.740798950195312	0.45999998
26.28070576985677	0.19999999
26.695504506429035	0.31
26.082421620686848	0.13
25.342071533203125	1.4599999
25.984437306722004	0.83
25.666656494140625	0.16
25.424285888671875	0.48
26.347737630208332	0.12
25.638604482014973	0.47
26.68912124633789	0.32
25.37433369954427	0.13
25.564660390218098	0.16
26.22173817952474	0.64
26.233011881510418	0.13
25.709861755371094	2.6599998
25.6652094523112	0.28
26.435136159261067	0.37
25.837595621744793	0.68
26.337687174479168	0.22
26.301408131917317	0.19
26.100299835205078	0.14
25.8482182820638	0.22999999
26.967262268066406	1.18
25.2299321492513	0.14
25.994027455647785	0.26
26.218655904134113	0.44
26.804467519124348	0.12
25.82275390625	0.14
26.160948435465496	0.63
26.792931874593098	0.13
25.41230646769206	0.59
26.111111958821613	1.37
25.377188364664715	0.14999999
25.64771906534831	0.26999998
25.55232874552409	0.26999998
24.927350362141926	0.19999999
27.01937739054362	0.12
25.818995157877605	0.24
25.83953857421875	0.12
25.743614196777344	0.17
25.953698476155598	0.32
26.23178990681966	0.16
26.52509307861328	0.17
25.71360905965169	0.24
25.20551300048828	0.12
27.0347417195638	0.81
25.73968505859375	0.26999998
25.017865498860676	0.13
25.10538101196289	0.17
25.903113047281902	0.68
26.53198496500651	0.14999999
25.682774861653645	0.13
25.757857004801433	0.26
26.514441172281902	0.32
26.16701380411784	0.19
26.303229014078777	0.17
25.91758982340495	0.17
25.76801935831706	0.12
25.832342783610027	0.21
26.059214274088543	0.68
25.261245727539062	0.14999999
25.621841430664062	0.32
25.770389556884766	0.17999999
25.422225952148438	0.14999999
25.844746907552082	1.1
25.5146967569987	0.13
25.2168706258138	0.22
25.788216908772785	0.17999999
26.45835240681966	0.26
26.281347910563152	0.26
26.11133066813151	2.06
25.305274963378906	0.12
25.706132253011067	0.12
25.755469004313152	0.19999999
26.38726298014323	0.22
26.80512873331706	0.38
26.188059488932293	0.17999999
25.84583282470703	0.14999999
25.66915512084961	0.22
25.849998474121094	0.68
25.9614995320638	0.94
26.237862904866535	1.23
25.821444193522137	0.88
26.116252899169922	0.21
25.9640630086263	0.28
26.136334737141926	3.52
25.989856719970703	0.13
25.355403900146484	0.16
25.390506744384766	0.25
26.77699152628581	0.48
25.827569325764973	0.42
25.84545389811198	0.22
26.478785196940105	0.44
26.74462890625	0.35
26.82522964477539	0.19999999
26.369654337565105	0.29
25.473379770914715	4.8399997
27.098177591959637	19.68
26.416390736897785	11.17
26.745751698811848	10.36
26.55110804239909	1.4499999
26.65000279744466	3.29
26.450562795003254	1.79
26.92418034871419	10.45
26.407812754313152	2.04
26.474132537841797	5.7999997
25.73998514811198	1.76
25.489418029785156	2.27
26.216777801513672	4.19
25.21067174275716	0.77
25.820086161295574	0.29
25.761138916015625	0.61
25.9391606648763	1.11
25.14675013224284	3.49
26.857493082682293	1.28
26.196645100911457	0.56
25.59463882446289	0.74
26.857908884684246	17.39
25.776757558186848	1.2099999
24.964163462320965	0.35
25.610982259114582	0.78999996
26.566253662109375	3.34
26.313374837239582	0.78
26.564158121744793	0.42999998
25.497369130452473	1.25
26.021979014078777	0.26999998
26.04834238688151	0.35
26.102144877115887	2.06
25.55754852294922	0.26999998
26.2277348836263	0.17
25.14631525675456	0.22
25.590309143066406	1.35
25.53795115152995	0.68
25.91009775797526	0.35
25.660399119059246	0.28
24.990428924560547	0.22
26.54797617594401	1.01
25.499066670735676	0.24
25.98266347249349	0.62
26.013189951578777	0.5
26.147605895996094	1.02
25.87761688232422	1.14
26.188228607177734	1.64
25.33089319864909	0.59
26.524471282958984	0.24
25.895118713378906	0.75
25.58969243367513	2.24
25.383633931477863	1.0799999
26.523155212402344	1.5
25.48469416300456	2.05
26.095853169759113	2.27
26.48045603434245	0.22999999
26.17104975382487	0.77
25.323429107666016	0.17999999
26.538092295328777	0.55
25.284921010335285	1.3199999
26.2766850789388	0.26
26.58118947347005	1.86
25.97200647989909	0.34
26.0760014851888	0.48
25.389444986979168	0.37
25.86523946126302	0.28
25.901434580485027	0.24
26.050128936767578	0.89
25.661629994710285	0.69
25.68362808227539	0.82
25.44264856974284	0.22999999
26.005608876546223	0.19999999
26.31349817911784	0.12
26.3788324991862	0.16
26.223065694173176	0.65999997
26.08544921875	0.16
26.35377375284831	0.37
26.053727467854817	0.28
26.028057098388672	0.17999999
26.58854802449544	1.12
25.51995595296224	0.39999998
26.177628835042317	0.32
25.627652486165363	0.58
25.094916025797527	0.14999999
26.94757334391276	0.78999996
26.48531723022461	0.48
26.950781504313152	0.31
25.555823008219402	0.24
25.368427276611328	0.39999998
25.818155924479168	0.21
26.449076334635418	0.19
26.4949213663737	0.12
26.45217768351237	0.64
25.34131113688151	0.16
26.539454142252605	0.22
26.259246826171875	0.35999998
26.529534657796223	0.26
25.81924565633138	0.32999998
25.345069885253906	0.9
27.028032938639324	0.24
25.861727396647137	0.22999999
26.74899419148763	0.13
26.612881978352863	0.35999998
26.925882975260418	1.01
25.775758107503254	0.14999999
26.452107747395832	0.48
26.106075286865234	0.37
25.950867970784504	0.96
26.75294240315755	0.72999996
25.76511510213216	0.26999998
25.98572285970052	0.12
25.39780553181966	0.24
25.262245178222656	0.14999999
25.615582784016926	0.31
25.84124247233073	0.11
25.561424255371094	0.13
25.129390716552734	0.12
25.04443613688151	0.45999998
25.418162027994793	0.31
26.143319447835285	0.17
26.443021138509113	0.32999998
26.711771647135418	0.14
25.946709950764973	0.98999995
26.575103759765625	0.14
25.763856252034504	0.14
25.333218892415363	0.53999996
25.81830088297526	0.44
26.225794474283855	1.4699999
26.188650767008465	0.13
25.920399983723957	0.45999998
26.359612782796223	0.32
25.796546936035156	0.34
26.095684051513672	0.19999999
25.27961603800456	0.12
25.849278767903645	0.17
25.427527109781902	0.48999998
25.889530181884766	0.53999996
26.13233820597331	3.09
25.71334711710612	0.13
25.53002166748047	0.24
25.782853444417317	0.35999998
25.814695994059246	0.24
25.98269271850586	0.19
26.334935506184895	0.58
25.72534434000651	0.26
26.527145385742188	0.25
26.9220708211263	0.17999999
25.859732309977215	0.17999999
26.25852330525716	0.13
26.724283854166668	0.11
26.638943990071613	0.22
25.270772298177082	0.14
25.270203908284504	0.22
26.048563639322918	0.26999998
25.57386652628581	0.26
26.354852040608723	0.17
25.37982686360677	0.29
25.993929545084637	0.19
26.26376469930013	0.26999998
25.980645497639973	0.35999998
25.698889414469402	0.51
26.170665740966797	0.42
25.315439860026043	0.11
26.20550028483073	0.22
26.30198923746745	0.21
26.516367594401043	0.41
26.279922485351562	0.45
25.50706609090169	0.19999999
25.665897369384766	0.71
25.45849863688151	0.38
26.222063700358074	0.17999999
26.713054656982422	0.32999998
26.313008626302082	0.11
25.988988240559895	0.65999997
25.855618794759113	0.25
25.69271977742513	9.65
25.57965596516927	0.14
25.717469533284504	0.47
25.24750264485677	0.17
25.886224110921223	0.14
25.916915893554688	0.14
25.543951670328777	0.37
26.369238535563152	0.12
26.10690689086914	0.24
26.648707071940105	1.03
25.58865229288737	0.13
26.924706776936848	0.32
26.497994740804035	0.26
26.917298634847004	0.13
27.09055455525716	0.21
26.1267827351888	0.58
25.87850824991862	0.51
25.355798085530598	0.32999998
25.400252024332683	0.12
26.161366780598957	0.12
25.92544428507487	0.24
25.487494150797527	0.12
26.01952616373698	0.9
26.468184153238933	0.16
26.34093475341797	0.39
26.291133880615234	0.19
26.48352559407552	0.38
26.457787831624348	0.29
25.637592315673828	0.25
25.883580525716145	1.8299999
25.881731669108074	0.12
26.297435760498047	0.29999998
25.69265619913737	0.75
25.601430257161457	0.12
26.121702829996746	0.13
27.030399322509766	0.14
25.732074737548828	0.32
26.111082712809246	0.21
25.72382100423177	0.14999999
26.186121622721355	0.14999999
26.306798299153645	0.44
26.168223063151043	0.26
25.720306396484375	0.24
26.080416361490887	0.17999999
25.7515869140625	0.45
25.697394053141277	2.59
26.087554931640625	0.47
25.962576548258465	0.22
26.85128402709961	0.28
26.32568359375	0.87
25.980670928955078	0.17
26.302149454752605	0.17
26.257858276367188	0.17
26.09278615315755	0.38
26.160614013671875	0.57
25.644607543945312	0.14
25.471637725830078	0.22999999
25.601093292236328	0.26999998
25.81346257527669	0.22999999
26.28301493326823	0.12
26.335906982421875	0.14999999
25.85072199503581	0.37
25.380011240641277	0.45999998
25.91346613566081	0.84
25.53912353515625	0.31
26.21332550048828	0.32
25.816197713216145	0.13
26.079701741536457	1.4
26.82836405436198	0.21
25.7723388671875	0.32
26.616668701171875	0.62
26.282713572184246	0.29
26.288955688476562	0.52
25.945858001708984	0.59
25.495402018229168	0.58
25.751487731933594	0.45
25.571133931477863	0.42
25.916180928548176	0.12
25.546405792236328	0.17
26.32829411824544	0.14
26.096675872802734	0.14
26.491968790690105	0.14999999
26.08983103434245	0.13
26.15844472249349	0.14
24.913177490234375	0.17999999
26.658248901367188	0.17999999
26.709954579671223	0.17999999
27.021795908610027	0.29999998
25.75194040934245	0.13
26.73065185546875	1.1
25.14124298095703	0.63
25.659983317057293	0.11
25.84430440266927	0.32
25.650278727213543	0.39999998
26.19222640991211	0.32999998
26.49044672648112	0.26
26.090201059977215	0.68
25.842071533203125	0.11
25.762983957926433	0.94
25.57083257039388	0.17999999
25.931278228759766	0.16
25.993759155273438	0.19
25.74593226114909	0.32
26.153910319010418	0.14
26.405855814615887	0.37
26.683409372965496	0.41
25.110980987548828	0.42999998
25.53130340576172	0.14999999
26.3719482421875	0.22
26.847184499104817	0.26
26.342411041259766	0.24
26.478233337402344	0.25
25.819042205810547	0.11
25.72599156697591	0.26
25.83648173014323	0.14999999
25.452009836832683	0.21
25.706258138020832	0.22
26.121417999267578	0.26999998
26.09661356608073	0.44
26.022867838541668	0.28
25.679102579752605	0.13
26.788890838623047	0.53
24.94245783487956	0.11
25.220938364664715	0.13
25.911699930826824	0.71
25.84252166748047	0.59999996
25.60354995727539	0.45999998
25.636267344156902	0.14
26.195541381835938	0.17
26.145233154296875	0.26
26.027350107828777	0.16
25.255266825358074	1.4699999
25.669906616210938	0.11
26.376205444335938	0.29999998
26.782389322916668	0.17999999
26.632996877034504	0.13
25.63351058959961	0.16
25.721179962158203	0.24
25.784720102945965	0.32
26.406092325846355	9.389999
26.033273061116535	9.61
25.60089874267578	3.1999998
26.73736063639323	13.57
26.59435780843099	4.11
26.63520685831706	2.23
26.30987040201823	0.57
26.42314275105794	1.49
26.190406799316406	4.19
26.11501948038737	1.5899999
26.747254689534504	5.14
25.78420130411784	3.27
25.609703063964844	2.8
25.869829813639324	0.91999996
25.20837910970052	0.77
26.368509928385418	0.71
26.66504160563151	0.39
25.73109308878581	2.85
25.10151545206706	3.49
25.810379028320312	1.17
26.90765380859375	3.34
25.592755635579426	0.74
25.6270014444987	0.66999996
25.72327931722005	1.12
25.551417032877605	0.45
26.548838297526043	1.8299999
26.00148646036784	0.42999998
25.61572011311849	7.1099997
25.418001810709637	0.94
25.664839426676433	1.31
25.880869547526043	0.42999998
26.166146596272785	0.65999997
26.25128173828125	1.03
26.238402048746746	0.83
26.211140950520832	1.5699999
26.018595377604168	0.47
26.08387502034505	0.26999998
26.008570353190105	2.4099998
26.848854064941406	1.1899999
25.33239491780599	0.62
26.14177958170573	0.31
25.859966278076172	0.39
25.998226165771484	0.22
26.31061553955078	1.3399999
26.501455942789715	0.25
26.155994415283203	0.21
26.476999918619793	2.21
25.275829315185547	0.63
25.75022252400716	0.66999996
25.38891347249349	1.1999999
[truncated: 170,330 more rows]
