# Supplementary material for: The role of cyclonic activity in tropical temperature-rainfall scaling
Source: Nat Commun. 2021 Nov 18;12:6732. doi: 10.1038/s41467-021-27111-z (PMC8602412; doi:10.1038/s41467-021-27111-z)
Supplement: Supplementary file 4 — Source Data [file 41467_2021_27111_MOESM4_ESM.zip › fig2e.csv]

temporal pre-rainfall temperature gradient [°C/h]	maximum intensity of episode [mm/h]
-0.02173385620117223	10.969999
0.012227503458658619	26.31
-0.030686823527017994	13.9
-0.12002957661946603	6.2999997
0.013012440999349196	25.41
0.03629035949707032	9.15
-0.0045548756917320075	7.1099997
0.01449127197265554	3.6799998
-0.04935429890950474	15.089999
-0.06536877950032541	2.26
0.008454386393229285	10.07
-0.06224314371744804	4.1
-0.025167465209960938	2.32
-0.043934122721353934	3.32
-0.06802482604980434	1.38
-0.016640345255534327	0.82
-0.022740427652994912	3.9399998
-0.048827997843424245	6.79
0.02047144571940116	2.59
-0.01347249348958286	5.22
0.0013085683186844221	4.71
-0.022397994995117188	7.1499996
-0.09434636433919259	4.2999997
0.012912877400716028	2.5
-0.04026069641113317	10.91
-0.040604400634765274	1.78
0.030769602457682413	1.8199999
-0.013069534301757814	5.25
-0.06273066202799456	2.34
0.06658668518066442	1.99
-0.028156026204426966	22.34
-0.03234341939290388	1.61
-0.09500719706217496	3.58
-0.045675404866536345	3.8999999
-0.031981404622396424	0.96
-0.021963119506835938	2.4099998
-0.018739318847656252	10.4
-0.014125569661458216	1.41
-0.045349502563476564	1.4499999
0.002108001708984375	0.29
0.001983769734700047	0.39
-0.06004091898600237	1.73
0.02099889119466134	1.86
-0.03348897298177072	0.53999996
0.004718399047851207	1.65
-0.055089060465494555	0.53
0.009073511759440224	1.0699999
0.00366923014322893	0.35999998
-0.033632405598958574	0.16
-0.03867009480794259	0.22999999
-0.03812650044759103	0.32
0.05622711181640625	0.55
0.017763010660807054	0.79999995
0.013090896606446023	1.3399999
0.010197321573893348	1.5699999
-0.032225036621094105	1.13
-0.036603673299153885	1.8299999
-0.056074015299479286	0.65
-0.0015402475992836173	2.47
-0.04927698771158902	1.17
0.004732386271159328	0.81
0.01612269083658866	0.63
-0.05243047078450509	0.29999998
0.03870201110839773	2.7
-0.022620010375976208	4.02
0.006333796183267993	0.65
-0.02276382446289027	0.26
-0.06699994405110736	1.2099999
-0.050724029541015625	5.44
0.005500411987304688	0.48999998
0.0006664276123046876	1.39
-0.02646573384602853	0.53
-0.021706771850586296	2.9099998
-0.010398356119791431	1.5899999
-0.009951527913411341	0.19
0.00270792643229143	0.66999996
-0.05084368387858085	0.26999998
-0.0190325419108067	1.67
-0.005725860595703836	0.37
0.0022961934407558005	0.29
0.06804593404134139	3.4299998
-0.012445195515950759	0.37
-0.0029664357503254024	2.33
-0.015150324503580493	0.68
-0.06065127054850237	0.12
-0.06250038146972692	2.26
-0.02259483337402344	0.32
-0.023315811157226918	0.88
0.010857009887695314	0.35
0.015807215372721117	0.14
-0.01663729349772112	0.48
-0.024316024780273084	0.22
0.0020173390706382578	0.24
-0.020307795206705493	0.89
-0.01807963053385393	0.11
0.024413426717122634	0.22
-0.06966629028320277	0.14
0.020937728881835583	0.65999997
-0.0006178538004562029	9.51
-0.02213185628255232	0.17
-0.056230163574218395	0.26
-0.07310473124186175	0.42
0.007202275594075403	0.11
0.017603174845377722	0.45999998
-0.019231033325195313	0.11
-0.053347778320312504	1.02
0.00043093363443986733	0.12
-0.06913159688313826	0.28
0.0008480072021484375	1.35
0.04139417012532576	0.19
0.019164276123046522	1.01
-0.028791046142578127	0.21
-0.014898173014323036	0.16
-0.006969579060872633	0.45999998
-0.029702123006185133	0.26999998
0.00504328409830741	1.52
-0.04113044738769567	0.38
-0.06946601867675817	0.31
-0.04341621398925782	0.41
-0.00529301961263009	2.56
-0.013984680175780896	0.16
0.04418907165527344	0.37
0.06117299397786518	2.02
0.00238291422526018	1.5699999
-0.044443511962890626	1.42
-0.008999506632486387	0.21
0.012444051106771426	0.26
0.0172270456949871	0.65
-0.04782765706380232	0.74
-0.053765741984049244	0.32999998
-0.03800201416015661	1.5699999
0.0003457387288410274	1.92
-0.0007728576660159803	0.89
0.04876810709635429	1.12
-0.00960845947265625	0.65
0.043541463216146076	0.39999998
0.017358398437500002	0.69
-0.006635411580403528	0.14999999
0.018607330322265626	0.14999999
0.027232106526692945	2.1699998
0.013102086385090674	0.14
-0.0033592224121097303	0.56
-0.013789749145508168	4.5499997
0.0049151102701817	2.87
-0.052074305216471474	0.52
-0.012874348958333216	0.59
-0.03487739562988281	0.65
-0.028891372680663708	0.21
-0.0019535064697265626	0.11
0.024460856119791787	0.25
0.007477569580078481	0.9
0.006219100952148438	0.48999998
-0.016825739542642992	0.26999998
-0.04919357299804688	0.53999996
-0.010373942057291786	0.45
0.0043586730957031255	0.34
-0.04101727803548166	1.8199999
0.013385391235351563	0.14
-0.0006403605143230351	0.17
-0.007116826375325048	0.19
-0.06633949279785156	2.04
0.006463877360026161	0.11
0.04749005635579451	1.89
0.008404159545898437	0.7
-0.006818771362304333	0.34
0.015378570556640625	0.17999999
0.010404586791992188	0.65999997
0.04706853230794259	0.29999998
0.058629735310872635	0.24
-0.05246480305989572	0.47
-0.000321324666341738	0.7
-0.03360506693522147	1.42
-0.013611857096354641	0.11
-0.03371810913085902	0.98999995
-0.009041976928710583	0.14999999
-0.012815221150715672	0.19999999
-0.011717987060547231	0.32999998
-0.058729298909505095	0.19
-0.004302469889323035	0.19999999
-0.07153027852376291	1.65
-0.010235850016275805	0.45
0.012490081787110086	0.22
-0.028839619954427322	1.43
0.05236244201660156	0.51
-0.0997664133707687	0.32999998
-0.0046104431152343755	1.5
-0.016023508707682054	0.19999999
-0.051805877685546876	0.31
0.03173395792643241	0.22
0.013498051961262903	0.51
0.005159632364908618	0.64
0.008546447753906606	0.29
-0.019310633341471473	0.26999998
-0.014684168497721828	1.64
0.03527158101399763	0.39
-0.020454533894856654	0.90999997
-0.0036296844482421875	0.22
-0.010729853312174242	0.26999998
-0.02265268961588589	0.17
-0.03769963582356759	1.4399999
-0.0712187449137371	0.59999996
-0.012972513834635536	0.39
-0.002581024169922586	0.47
-0.005839157104492188	0.19
-0.008496729532878078	0.42
-0.004967625935872633	0.45999998
-0.03756637573242188	2.07
-0.03581797281901018	0.17
-0.023424148559570312	0.19999999
-0.014921569824218751	0.44
-0.009176890055339016	0.14
0.009106063842773437	0.12
0.015906651814778884	0.17999999
-0.05428822835286482	0.17999999
-0.06935653686523438	0.65
0.008336639404297231	0.47
0.04687385559081996	0.11
-0.016115188598632812	0.32
-0.06990750630696639	0.48
-0.059995651245116834	1.8399999
-0.043245697021484376	0.19999999
-0.008994420369465673	0.53
-0.04277776082356795	0.65
-0.0036680857340492426	1.4
-0.0007647196451820549	0.48
-0.02709299723307268	2.36
0.017387517293294154	1.75
-0.04197998046875036	0.65
0.026829528808593753	0.19
-0.005634307861327415	0.42999998
-0.014335505167643703	1.4
-0.030984497070312856	1.04
-0.03184547424316442	0.16
-0.024551518758137904	0.12
-0.0014363606770835702	0.13
-0.07316360473632813	0.11
0.0147796630859375	0.14999999
-0.00698750813802036	1.28
-0.04564043680826835	0.61
-0.0023596445719402228	2.05
-0.04368871053059849	1.3
-0.0037394205729171406	0.17
-0.07086906433105504	4.3399997
0.010503514607746922	0.24
-0.006294886271158618	0.17
0.020037206013996924	1.24
0.0018341064453125	0.35
-0.0069828033447265625	1.3299999
-0.036167271931966026	0.38
0.009675216674805044	0.48999998
-0.07920099894205707	0.75
0.008876673380533618	2.29
-0.004924265543619555	0.31
-0.023171869913737098	0.41
-0.018931833902994556	0.12
-0.011946868896484376	0.53999996
-0.010131454467773793	0.13
-0.0001355489095054452	0.12
-0.04383532206217425	0.89
-0.015798695882161696	0.17
0.025775146484375	0.14
-0.01367950439453125	0.19999999
-0.023265584309896073	2.4099998
-0.03624153137207031	0.88
-0.030104319254557768	0.35999998
-0.014035161336263613	0.71999997
-0.01487884521484375	0.57
0.007456334431966027	0.19
-0.011056518554687856	1.06
-0.06660970052083358	2.59
-0.00377553304036482	2.1399999
-0.00930124918619768	0.19
0.0030400594075523204	2.6499999
0.011742909749348841	0.96999997
-0.021728388468424245	1.9699999
-0.04466603597005268	0.19999999
-0.03758799235026018	0.38
0.011302947998046521	0.38
0.02446645100911482	0.56
0.0023623148600261604	0.22999999
0.026514816284180044	0.35999998
-0.008174896240234375	0.59
-0.015364456176757814	0.26999998
-0.005319595336914418	1.61
0.006128184000651161	0.53999996
-0.002429072062174598	0.34
0.026505661010742188	1.05
0.002124404907226918	0.61
-0.02586453755696674	0.29999998
-0.0030554453531898675	0.28
-0.0331677754720058	0.19
-0.08828697204589844	0.83
-0.00795415242513009	0.41
-0.06036669413248674	0.52
-0.06068941752115862	0.88
-0.028957875569660986	0.19999999
-0.00342076619466134	0.42999998
-0.03448346455891987	0.17999999
-0.045035807291666785	0.11
0.0005771636962890625	0.7
0.0073343912760421405	0.19
0.05981101989746023	0.65999997
-0.03569704691569022	0.17999999
-0.0038967132568359375	1.5899999
-0.0060461680094398675	0.94
-0.031531143188476565	0.64
0.005898157755533618	0.63
0.028036244710286342	1.63
-0.0018974304199218751	0.34
-0.012829971313476563	0.17
-0.030254491170247633	0.24
-0.05345649719238246	1.3399999
0.0034146626790366955	0.14999999
0.0001298268636070077	0.16
-0.005360921223958571	2.54
-0.006954065958658973	1.1
-0.09087804158528706	0.34
0.00626805623372384	0.17
-0.007591883341471473	1.3299999
-0.033071263631185135	0.51
-0.0015361785888671877	2.99
-0.015935007731119912	0.14
0.0010819753011070078	0.59999996
-0.030324935913086295	0.52
-0.011103185017903883	0.35
-0.0776898701985676	0.56
-0.0045707702636715196	0.16
-0.003916295369466027	0.34
-0.059202067057291786	0.29
-0.007798894246419153	0.11
0.005030186971028527	0.32999998
0.019722620646158262	0.53999996
0.015063730875650806	0.22
0.024243291219075404	1.28
-0.0314698537190754	0.52
0.02063827514648473	0.14999999
-0.08541488647460938	2.53
-0.06780980428059956	0.68
-0.07690137227376326	0.37
-0.028066380818684424	0.29999998
-0.016482162475586294	1.75
-0.03766530354817732	0.64
0.00128504435221366	1.53
0.04029388427734411	1.26
-0.060281880696614824	0.26999998
0.0022996266682945078	2.34
0.0008614857991538828	1.27
-0.02655893961588589	0.22
-0.008973058064778173	0.26999998
-0.004172261555989465	2.08
-0.003180313110351918	0.13
-0.0034718831380210705	0.22
-0.004520416259765981	0.35
-0.030853525797525806	0.48999998
-0.03181927998860736	0.31
-0.012700653076171875	9.12
-0.024370066324869558	17.67
-0.004705047607421875	24.41
-0.11241467793782577	5.4
0.015726852416992544	28.869999
0.015452321370442591	25.279999
-0.04779446919759067	3.46
-0.035584513346354284	4.11
0.013932800292968395	5.95
-0.10814119974772148	2.35
-0.0551573435465496	3.62
0.020121129353840674	3.37
-0.0059680938720703125	6.3999996
-0.01635055541992152	6.14
-0.007150141398112098	5.2999997
0.015108108520507103	8.36
-0.0709440867106121	0.65
-0.00629552205403634	3.6499999
-0.010823186238606654	1.3399999
-0.040884272257486746	1.38
-0.016156387329101563	1.13
-0.018807601928711296	1.5999999
-0.028775151570638258	26.05
-0.010532124837239466	1.0
-0.0543760935465496	1.93
-0.020586776733398083	5.23
-0.0886119842529297	3.72
-0.02624867757161411	7.3999996
0.0006912231445312501	4.04
-0.0001275380452476327	4.27
-0.10091094970703125	4.0499997
-0.0786451975504555	0.89
-0.009180196126302321	0.48
-0.0011122385660804924	1.88
-0.048633829752603934	5.3599997
-0.045066324869792146	9.73
-0.00845845540364536	1.6899999
-0.03702913920084683	0.38
-0.07375513712565152	0.56
-0.06527061462402343	0.42999998
-0.03616498311360701	1.87
-0.008299128214518703	0.64
0.01862093607584612	1.5
-0.05903485616048165	0.29999998
0.0336299896240238	2.04
0.07878239949544225	0.45
0.03039957682291643	1.78
-0.03408711751302036	2.24
-0.07356313069661446	9.66
0.012598292032877724	4.23
0.007403564453125001	0.64
-0.045659001668294154	0.88
-0.021039708455403174	1.67
-0.007321421305338305	0.84999996
-0.028716150919596117	0.25
-0.03881950378417969	0.47
0.033323033650716385	1.0
0.004829533894856653	0.58
0.003542963663737098	1.53
-0.03174680074055978	0.42999998
-0.028458023071289064	2.9199998
-0.09540201822916608	2.31
-0.03517977396647148	2.12
-0.02940038045247384	0.26999998
-0.01050669352213518	0.28
-0.00916620890299491	0.38
-0.04409090677897148	0.35999998
-0.01951497395833357	0.17999999
0.012917455037435133	0.65999997
0.0027093251546222775	0.84
-0.01023076375325509	0.42999998
-0.013310368855794508	1.17
0.04836044311523402	0.53999996
-0.025024668375651517	1.92
0.023013305664062858	2.24
0.00545069376627616	0.22
-0.0359649658203125	0.24
0.060000610351562504	0.79999995
-0.021894836425780898	2.44
0.01012674967447893	0.35999998
-0.06335512797037772	0.13
-0.04763717651367188	0.28
0.00510660807291643	0.48
-0.03367284138997384	0.42
0.00051091512044259	0.35
-0.06992365519205741	2.02
-0.004988479614257813	0.29
-0.048824818929037055	1.22
-0.016296132405598487	0.22999999
-0.007694244384765625	0.65
-0.0026950836181640625	0.7
-0.004828898111978575	0.31
-0.0345244089762371	0.14
-0.04560139973958286	1.39
-0.036028162638346475	2.22
0.020698928833007814	0.28
-0.012623469034830848	0.11
0.002879206339518348	0.24
0.02587013244628942	2.02
0.03195470174153634	0.11
-0.04783490498860665	1.17
-0.06186370849609375	2.31
-0.014147567749023083	0.87
-0.03186391194661447	0.52
-0.004613367716471828	0.17999999
-0.01085891723632777	0.94
0.062074534098307765	0.29999998
-7.629394531285528e-05	0.22
-0.0031060536702469223	0.48999998
-0.06436525980631487	0.66999996
0.01795501708984375	0.24
-0.03156305948893241	0.71
-0.014724095662434778	0.74
-0.04526646931966134	1.73
-0.061969629923502724	1.6999999
-0.0006412506103515626	1.52
0.013765843709310489	0.56
-0.05087572733561246	1.0699999
-0.0005692799886066524	0.55
-0.013751347859700759	0.61
-0.0061720530192054925	0.17
-0.0027671813964843753	0.25
-0.03153673807779924	2.4099998
-0.011508305867512903	0.14999999
0.0004665374755862928	0.19999999
-0.010010401407878079	0.89
-0.011880238850911341	0.45
-0.026054128011067948	1.04
-0.023724492390950758	1.56
-0.008588409423828125	0.42
0.007969665527343751	0.45999998
-0.002528762817382813	0.45999998
0.004520797729492543	0.17
-0.0583454132080071	0.90999997
0.029676946004231652	0.96
0.012857437133788709	1.12
0.004536946614583571	1.68
-0.08369496663411483	2.35
-0.06334037780761684	1.16
-0.0663860321044929	1.52
-0.03757057189941407	1.13
0.01298573811848982	2.56
0.04036585489908831	0.16
-0.014267857869466029	0.17
-0.004747009277344106	0.75
-0.058744176228841385	0.13
-0.028401184082031253	0.32
-0.039793141682942595	2.84
-0.005419540405273083	0.69
-0.04165128072102853	0.62
0.009241104125976562	0.17999999
0.008254241943359376	0.31
0.004535675048828125	0.12
-0.023992792765299954	0.81
-0.001573944091796875	0.39999998
-0.05522486368815116	0.59999996
-0.045168050130208574	2.81
0.00465418497721366	0.38
-0.010880152384439868	0.17999999
-0.048962656656900805	0.28
-0.0072870890299480354	1.36
-0.00590540568033866	0.74
-0.06337254842122385	0.26999998
-0.01766611735026018	0.37
-0.001407114664713305	0.52
0.0009354909261066525	0.11
-0.034950256347655896	0.74
0.015369288126627368	0.22999999
0.03135833740234375	0.9
0.005399068196614465	0.14
-0.002285003662109375	0.14999999
-0.011520767211914418	0.48
0.04690780639648402	1.9499999
-0.011635080973307411	0.34
-0.007423273722331203	1.86
-0.014754486083984731	0.16
-0.0036031087239585704	2.69
-0.023153177897135183	0.19999999
-0.00272038777669259	0.64
-0.07823053995768242	0.11
0.008675765991210938	0.53
-0.004429499308268347	0.14999999
-0.018645350138346117	0.29999998
0.0012811024983722776	0.28
-0.00034205118815080484	0.42999998
-0.015045928955078126	0.5
0.03286730448404995	0.22
0.002675755818685133	0.76
0.018741861979166784	0.53
0.0013128916422523674	0.26
-0.05682398478190081	0.9
0.018473561604817945	0.35999998
0.002047983805338305	1.0799999
-0.04324963887532505	0.65
0.0057413736979164305	2.87
0.014045079549153884	0.34
0.007673772176107008	0.47
0.004774602254232008	1.29
0.0563290913899742	1.18
0.01016794840494839	0.5
-0.032948557535807055	0.17999999
-0.009961191813150451	0.26
0.008522923787434777	0.24
-0.026811472574869558	0.37
-0.0038734436035159805	1.4499999
-0.03581695556640625	0.77
-0.05128377278645857	0.48999998
0.0007909138997398203	0.35
0.04593086242675781	1.53
-0.021802266438801968	0.57
0.0013159434000652227	0.42999998
-0.012468846638997633	0.44
-0.039267730712890275	0.71
0.005281448364257458	0.13
0.06945660909016986	2.47
0.0006116231282554453	0.29
-0.011670684814453125	0.35999998
0.008190536499023437	0.12
-0.0030179341634116955	0.42999998
0.01913820902506487	0.12
0.01411158243815116	0.39
-0.0538775126139317	0.25
0.028049214680989823	0.29
-0.08129158020019567	1.0799999
0.020586140950520717	0.79999995
0.005410257975260891	5.3599997
-0.03920440673828125	0.35
-0.005702972412109731	0.19999999
0.005253855387369555	0.29
0.01791801452636719	1.38
-0.026599248250325405	0.32
-0.016674677530924244	0.47
0.006004460652669508	0.9
0.043163299560546875	0.17999999
-0.012609227498372634	0.32999998
0.06723709106445278	0.32999998
0.005164718627929688	0.56
0.010443496704101564	0.51
-0.014268239339192591	0.32
-0.0018796284993495506	1.3
0.012288029988606654	0.22999999
0.0028308868408203126	0.28
0.0036299387613929926	1.1
0.00020357767740932788	0.12
-0.023579279581706206	1.77
-0.03451461791992188	0.45999998
-0.00906906127929652	0.97999996
-0.0374207814534504	4.21
-0.06003786722819058	0.62
-0.011162821451823391	0.31
-0.02782783508300817	0.19999999
0.0295744578043621	0.74
0.016467920939127367	0.11
0.0018502553304038827	0.29999998
-0.0582852681477867	0.35999998
0.00046691894531214473	0.84999996
-0.030220158894856654	1.53
-0.012499872843424242	0.17
-0.019129435221354286	0.78
-0.006008148193360086	1.51
0.027393722534179335	1.01
-0.004171752929687855	4.23
-0.01064605712890625	2.1399999
-0.011796569824219106	0.64
0.002864964803060133	0.45
-0.021210098266601564	0.13
0.03952471415201764	0.28
-0.006594594319661695	0.38
-0.0013966878255210703	0.28
-0.010778935750325049	0.26999998
-0.006439208984375356	2.24
-0.0016506195068359377	0.55
-0.018843968709310488	0.11
-0.014774449666341028	1.02
-0.012355422973632813	0.22999999
-0.07275505065917934	0.7
-0.0398100535074871	0.90999997
-0.013505172729492188	2.51
-0.08658320109049455	0.34
-0.006845601399739821	0.19999999
-0.0198961893717442	0.39999998
-0.031044514973958572	0.71
-0.011915079752604286	0.26999998
-0.0007083892822269179	0.31
0.02287902832031179	1.15
0.04131278991699255	0.98999995
0.04550437927246094	1.36
0.0036590576171875	0.63
-0.023040008544922233	0.45
-0.0097900390625	0.76
-0.049460220336914065	0.35999998
-0.011988576253255091	0.83
0.019164784749348487	0.97999996
-0.011480840047200402	1.12
-0.003559748331705848	0.52
0.0006949106852211173	1.8299999
0.006463623046875356	0.16
0.007720565795898438	0.17999999
-0.032542673746745264	0.5
-0.09232177734375001	4.47
0.007958730061849195	0.19999999
-0.08684908548990933	0.17999999
-0.0012884775797523673	0.29999998
-0.03470700581868478	0.31
-0.02736752827962228	0.11
-0.016652170817057766	1.39
-0.06440747578938755	0.56
-0.03084869384765625	0.9
-0.010138702392578481	0.19999999
0.01124343872070277	0.19
0.016966629028320312	0.37
0.025570933024088305	0.13
-0.039780171712239465	1.28
-0.005383555094400805	1.6899999
-0.06036643981933594	0.7
-0.0675504048665367	0.19999999
-0.001978683471680043	0.65
0.017545954386392993	0.22999999
-0.021765899658202772	1.06
-0.009329732259114465	0.26
-0.01983718872070348	0.45999998
0.01004575093587299	0.19999999
0.00036214192708321495	0.35999998
-0.024605178833007814	0.63
-0.01467386881510393	0.11
-0.0344175974527996	1.28
-0.014008458455403173	0.71999997
0.015781021118164065	0.12
0.04298973083496094	0.95
-0.07924702962239571	0.25
-0.0009432474772140154	0.19999999
-0.07218653361002617	0.22999999
0.007243982950846473	0.39
-0.011874008178710939	0.65
-0.076371637980143	3.21
-0.021175638834635538	1.6999999
-0.05517883300781215	1.41
-0.017046737670898794	0.19
0.0038285573323562972	0.24
-0.006976572672525805	0.12
0.007354354858398438	0.13
0.0010622660319011602	0.62
-0.06917800903320313	0.19
-0.041550191243489826	0.71999997
-0.04972419738769496	0.28
-0.005377324422200758	0.65999997
-0.008605829874674597	1.1899999
0.0012521107991535275	0.28
-0.006643168131509825	0.22999999
-0.049541727701822684	1.13
-0.05018959045410121	1.25
-0.009316507975260535	27.74
-0.013142649332682055	5.3599997
0.01761067708333286	6.5899997
-0.05697275797525983	15.92
-0.047062810262044154	4.0099998
0.01878980000813826	20.49
-0.04517936706542898	2.4199998
-0.032947540283203125	4.5699997
-0.005222447713216383	6.64
-0.030952707926432767	27.109999
-0.030165863037109376	4.44
-0.04019101460774799	7.3999996
-0.016359583536783618	1.78
0.015099970499674244	11.58
-0.0383270263671875	4.54
-0.01598358154296875	0.71
-0.004364140828450403	1.68
-0.004798126220703126	0.56
-0.05751139322916643	5.04
-0.03481801350911482	2.09
-0.1008529663085934	5.92
0.0006300608317054923	3.34
-0.10273361206054688	2.95
-0.008766937255859376	0.52
-0.04848658243815081	1.38
-0.028336588541666787	3.9199998
0.02080637613932268	1.8499999
-0.07458025614420585	1.52
-0.07691663106282576	2.87
0.016839853922526515	1.37
-0.04402999877929688	2.56
-0.0027540842692054925	1.14
0.012577819824218751	1.05
-0.012832132975260181	0.56
-0.05217603047688826	1.3
-0.07143147786458393	5.71
-0.08419278462727853	1.9599999
-0.006613922119140626	4.42
-0.044682312011718045	2.29
-0.03951873779296875	2.09
-0.0017948150634762073	1.1999999
-0.06360219319661518	1.65
-0.010815429687500001	1.2099999
-0.005291748046875	0.64
-0.08260879516601563	0.17999999
-0.011579004923502723	0.31
0.007443364461263258	13.09
0.01298739115397183	1.0699999
-0.01057357788085902	0.64
-0.004128901163736743	1.9499999
-0.08023923238118513	2.4299998
-0.05838775634765625	2.08
-0.012560272216796876	0.77
-0.042590586344400806	2.8
0.0014989217122401755	0.19999999
0.0036383310953773673	2.35
-0.0230241139729813	0.96999997
-0.05400454203287808	0.62
-0.022404734293619555	3.9599998
-0.00847091674804652	2.56
0.006307856241861743	2.49
-0.023262151082356654	1.24
-0.04361915588378871	1.4699999
-0.01194585164388009	4.9
-0.06040738423665353	2.7
0.0074358622233074104	1.04
-0.010456466674804689	0.13
-0.017214457194010536	2.9199998
-0.02615992228190116	0.90999997
0.009520339965820314	0.53999996
0.011196136474609375	0.37
-0.058223597208658974	7.6099997
-0.04575093587239572	0.68
-0.008186721801757812	0.14
-0.009972508748372633	0.78999996
0.04469210306803398	0.56
0.006561660766601563	0.45999998
0.02044245402018241	1.5
-0.09398422241210938	0.48999998
0.054036458333332864	0.9
-0.05032895406087228	0.59999996
0.00202280680338518	0.65999997
-0.041059112548828484	2.84
0.00862172444661482	0.89
0.0046966552734375	0.17999999
-0.032822799682617546	0.29
-0.010434087117512904	0.11
-0.050751241048177326	0.42999998
8.138020833925453e-06	0.53
-0.0001717885335288827	1.17
-0.018598810831705847	0.24
-0.019612757364908973	0.57
0.007091267903645716	0.16
-0.02509740193684884	1.68
0.006245422363280895	0.42
0.007559839884439867	0.21
-0.017016983032226565	0.32
-0.04148585001627652	0.29
-0.03912150065104143	0.26
0.018114344278971472	0.45999998
0.012113189697265981	1.35
-0.014668782552083216	1.87
0.006121571858724195	0.42
-0.058021418253580495	2.18
0.015927251180012904	0.42
-0.02502339680989607	0.17999999
0.015830230712890626	0.42
0.0018309275309245977	0.75
-0.04181874593098911	0.29999998
-0.004761886596680043	0.28
0.020307540893554334	0.12
0.012063090006509826	1.5899999
-0.0028864542643230354	0.25
0.004389699300130445	0.53
0.00441716512044259	0.57
2.5558471680042773e-05	3.1999998
-0.008985900878906605	1.28
-0.043450291951497994	0.19
-0.04751803080240933	0.11
-0.009405517578125001	0.26
-0.010228729248046875	1.2099999
-0.006821060180663353	0.14
-0.01623446146647183	0.29
-0.000374603271484375	0.68
0.04274660746256523	1.38
-0.0019542694091796878	0.11
-0.05132064819335938	1.9599999
-0.026030604044596475	0.13
-0.013773473103841027	0.75
-0.06041730244954416	1.54
-0.05787645975748745	0.66999996
0.0030189514160152697	0.69
0.010976791381835584	0.17
-0.009156926472981653	0.13
-0.050732930501301614	0.96999997
0.04790204366048201	0.47
-0.02826601664225308	0.34
-0.021104431152343752	0.79999995
-0.022914505004882815	0.19999999
-0.006236394246418798	0.32999998
-0.015610122680663708	0.14999999
-0.04436518351236991	0.26999998
-0.04190152486165388	0.16
-0.05163599650065152	0.21
-0.025316874186198393	0.38
-0.007756296793619555	0.14
0.024048868815104287	0.13
-0.0005002339680988399	0.26
-0.01710408528645857	1.88
-0.013841374715169509	0.14999999
-0.05442988077799456	1.9799999
-0.011195500691731653	0.35
-0.04956156412760393	1.31
-0.045765177408853934	1.8399999
0.025422668457031963	0.9
-0.0022998809814453124	2.1
-0.008482233683268349	0.21
-0.00453313191731759	1.52
0.03439038594563826	0.29
-0.007719675699869555	0.16
-0.0041370391845703125	0.21
0.026262410481770717	1.3399999
0.005710601806640981	0.91999996
0.005870437622070313	0.17
-0.062413914998372635	0.45999998
-0.05415229797363246	1.3399999
0.008264032999674953	0.45
-0.019601058959960938	0.12
-0.019418207804361744	0.13
-0.006423568725585938	0.29
-0.03204282124837228	0.22
-0.007098388671875001	0.51
-0.0010278065999347775	0.32
0.012149683634439868	0.14
-0.030959192911783617	0.53
0.0010803222656246448	0.51
0.005839538574218751	0.17
-0.00045229593912736736	0.13
-0.04351158142089844	0.66999996
-0.04063084920247384	2.19
-0.023046239217121924	0.42999998
-0.015446853637695669	0.48
-0.020701344807942237	0.45999998
-0.033491770426432414	1.35
-0.02086397806803362	0.19999999
-0.062273279825846475	0.32
-0.0075987497965492425	0.21
-0.0680722554524742	1.31
0.03302828470865898	0.13
-0.015662511189778884	0.74
-0.006703313191731297	1.92
0.025013860066732365	0.31
-0.034052276611328126	2.25
0.01713651021321674	2.9199998
0.035696919759114466	0.72999996
-0.01801223754882848	0.32
-0.002217992146810133	0.14
0.010645675659179333	2.3999999
0.06148033142089844	0.65
0.013003921508789063	0.77
-0.07672233581542934	2.82
0.00390116373697893	0.47
-0.02209892272949219	0.83
0.00819117228190116	0.28
-0.03433558146158795	1.12
0.04380620320638045	0.44
-0.016508356730142993	0.32999998
-0.00787251790364536	2.25
0.0089019775390625	0.11
-0.05126431783040389	0.41
-0.005898412068684778	0.9
0.011716842651366834	0.45
-0.0013117472330723247	0.17999999
0.0012196858723960702	0.13
0.022904586791991834	1.1
0.011139297485351564	0.11
-0.005870310465494555	0.42
0.007870483398437855	0.77
0.003974151611328125	0.51
-0.012651189168294509	0.14
0.003967539469400805	0.29
-0.05370241800944023	0.53
-0.000985081990559422	0.32999998
-0.03163096110026018	1.4599999
-0.019399897257486743	0.97999996
-0.01654777526855469	0.26999998
0.0023942311604816524	0.84999996
-0.018035634358723487	1.4599999
0.0004001617431640625	0.24
-0.010461807250976562	0.71
-0.012243652343750711	0.17
-0.008421452840169152	0.16
-0.002679061889647727	1.43
0.0005676269531257105	2.1399999
-0.07347157796223983	1.43
-0.00955734252929652	0.32999998
-0.0009400685628254025	0.42
-0.008896382649739465	0.45
-0.01894582112630232	0.76
0.006760025024414063	0.12
0.037089411417643346	0.29
0.035135269165039416	0.26
0.008267847696939867	0.16
0.00224253336588518	0.22
-0.05704396565755232	1.17
-0.013387298583984731	0.35
-0.018306350708007815	0.65999997
-0.052880732218424244	1.3399999
-0.0315052032470696	0.26999998
-0.029337183634440225	0.28
-0.03182462056477924	0.19
-0.0448502858479813	0.69
-0.02601852416992223	0.32
0.04979667663574219	0.14
-0.05564142862955706	0.35999998
-0.07131818135579451	0.76
-0.018061828613281605	2.69
4.946390787736732e-05	0.45
0.008825174967448035	0.14999999
-0.014195760091145716	0.14
-0.018316014607747632	1.04
-0.024664942423502367	0.22999999
-0.032014719645182765	0.28
-0.000933837890625	1.03
0.0442747751871746	0.16
0.02194226582845076	0.11
-2.492268880196491e-05	0.11
-0.0027599334716796875	0.17999999
-0.02761510213216134	1.12
-0.028845850626627725	0.77
-0.030171203613281253	0.5
0.022761917114257457	0.35
-0.05453783671061174	0.16
0.06208992004394496	0.14
-0.07572453816731724	0.48
-0.018725331624349195	0.38
-0.022487258911132103	0.32
-0.06347198486328161	0.48999998
0.0058451334635417854	0.48
0.0377559661865238	0.53
-0.04652544657389264	0.17
0.010265350341796875	0.68
0.025467936197916787	1.54
0.026138559977213663	0.42
-0.10784772237141915	1.06
-0.013678741455078481	0.22
0.015493265787760536	0.63
0.0021732330322262075	0.58
0.016607793172200402	0.55
-0.025591150919596475	0.19
-0.025002034505208215	0.42999998
-0.007743581136067235	0.78999996
0.030557250976562856	0.57
-0.050438944498698395	0.51
0.0015693664550784803	0.39999998
-0.03179117838541714	1.25
0.002650960286458215	0.17999999
0.023243204752604288	0.38
-0.009042104085286695	0.9
0.0093767801920567	0.19
0.027837880452474196	0.44
-0.08895950317382813	0.64
0.0017999013264976328	0.14999999
-0.07965138753255162	1.5899999
8.392333984730272e-06	0.35999998
-0.0037595113118488403	0.21
-0.005557378133137903	0.31
0.01125996907552107	0.59999996
-0.0008457183837890626	0.29999998
0.04005126953125	0.22
-0.02533226013183594	3.32
-0.029757817586262548	2.95
-0.004965845743814867	1.78
0.008221181233724196	0.32
-0.006820678710937145	0.19
-0.0065876007080081685	0.16
0.015958658854166786	1.22
-0.04504102071126326	0.84999996
0.022731653849284328	0.22
-0.007437260945638258	0.24
-0.009149169921875	5.3599997
0.016567484537760534	0.45999998
-0.0406571706136063	1.48
-0.018025588989257813	0.28
-0.014706802368163708	0.53
-0.01350733439127616	0.21
-0.016785685221354287	0.16
0.004821904500325047	0.37
-0.01921119689941371	0.14
-0.02101084391276018	0.59
-0.004660669962565223	0.55
-0.00624694824218679	0.59
-0.08689931233723912	0.44
-0.0076354980468750005	0.78
-5.022684733049232e-05	0.84999996
-0.05035947163899728	0.24
-0.028518040974934423	0.22999999
-0.015163421630859375	0.19
0.020702234903971474	0.16
0.00602467854817661	0.19
-0.03197008768717424	0.17999999
-0.010464477539062501	0.11
-0.026541519165039065	1.16
-0.09490152994791644	3.52
-0.011407343546549244	0.28
-0.0027612050374347776	4.18
-0.03285903930664063	1.14
0.04596506754557233	0.81
-0.007672754923502368	0.32999998
-0.00504430135091134	0.63
-0.01301790873209683	0.17999999
-0.014978535970051965	0.22
0.016913859049479285	0.65
-0.030698649088541786	0.51
0.03933499654134103	1.31
-0.06409365336100237	0.75
-0.020248158772786698	0.22
-0.028198623657226564	0.26999998
-0.033867899576823395	0.26999998
-0.002254486083984375	0.35999998
-0.061448033650715675	2.1599998
-0.04253921508789027	0.16
-0.027169799804687856	0.29
-0.06328659057617188	0.26
-0.02088063557942732	0.35
0.00973841349283866	0.82
0.026599121093750358	0.39
-0.01019872029622384	0.89
-0.02357279459635464	1.62
-0.04738375345865933	14.48
-0.08470230102538992	9.9
-0.06990699768066407	7.5699997
0.00205637613932268	22.56
0.059465281168620265	5.17
-0.09584388732910228	4.81
-0.060540008544921524	7.45
0.020946248372396073	19.51
-0.009133529663085938	4.11
-0.03961893717447858	0.98999995
0.0013009389241538827	9.469999
-0.10076917012532541	4.61
-0.03856620788574255	5.16
-0.03298708597818987	21.88
-0.019695027669270716	2.9199998
-0.018481699625651517	3.5
0.013723754882812855	12.559999
-0.039055379231770715	7.4199996
-0.03433977762858085	5.18
-0.012862269083658617	1.89
-0.0347501118977867	5.5899997
-0.04513206481933594	3.98
-0.07265739440917969	2.1699998
0.009288660685221118	0.94
0.013624445597330849	1.09
-0.06916910807291643	1.11
-0.05372708638509103	1.25
-0.035979207356770716	2.7
-0.03823598225911482	0.5
-0.0324021657307938	2.25
0.023274358113607008	1.6999999
-0.031494903564453836	7.19
-0.008927536010741833	0.39
-0.04135500590006487	1.38
-0.018015162150065222	1.02
-0.023301951090494558	2.34
-0.0929089864095051	3.3999999
0.001207224527994555	5.29
-0.02645149230956996	2.52
0.013274383544922231	2.56
-0.004594167073567946	7.39
0.0003157297770183476	0.83
-0.07376492818196638	9.07
0.044497680664062504	2.06
-0.004698562622070668	0.77
-0.0730070749918621	0.19
-0.014855829874674598	0.61
-0.015717951456705848	4.4
-0.045042037963866834	0.71
-0.037286376953125	1.37
-0.030899556477864822	0.35999998
-0.0010257720947265626	2.76
-0.0010620117187496447	2.37
-0.0009201049804691054	0.17
0.0005413055419921875	0.14999999
0.03916613260904889	1.88
0.0019086201985672347	3.22
-0.06960830688476563	0.41
0.04571011861165389	1.09
-0.030629221598307412	1.09
-0.040442403157551966	2.3999999
0.012519454956054332	0.82
0.009304428100586293	1.3
0.0018316904703773674	1.64
0.004841995239257813	4.5499997
-0.0161406199137371	0.61
-0.001745859781900805	1.0699999
-0.047925821940104286	2.62
-0.048433176676432765	0.58
-0.023127237955728575	3.32
-0.06062100728352853	0.82
-0.002243804931640625	0.57
-0.01732533772786411	3.58
-0.04631462097167969	3.32
0.00458145141601527	5.52
-0.06591072082519532	0.38
0.045030085245767994	4.72
-0.011758550008138614	1.28
-0.02095731099446603	1.13
-0.04423611958821603	2.2
-0.05660591125488317	1.1999999
-0.04364433288574254	1.4699999
-0.04004948933919259	1.3199999
-0.008710352579752367	0.42999998
-0.0036464691162105822	1.04
-0.06142768859863317	0.45999998
-0.041461435953775806	2.71
-0.00813802083333286	0.38
-0.03950131734212228	0.63
-0.0060863494873046875	1.7099999
-0.015180206298828125	0.78999996
0.010168457031250001	0.53999996
-0.0022064208984378555	0.77
-0.08815650939941443	0.51
-0.05416768391927036	0.13
0.03314030965169295	0.42999998
-0.021716817220052323	0.31
-0.008858235677083215	0.17
-0.005826822916666786	1.2099999
0.0063804626464843755	0.66999996
-0.06889165242513044	0.7
-0.07294794718424491	0.14
-0.007163492838541785	0.85999995
-0.020162709554036342	0.97999996
-0.02368125915527415	2.76
-0.06540718078613282	0.12
0.005532455444335938	0.42999998
0.03288447062174456	0.52
-0.0018187204996742423	0.14
-0.037388102213541434	0.35999998
0.026976648966471117	0.25
-0.05272026062011719	0.65
-0.05440483093261648	3.62
-0.0012981414794918324	0.37
-0.0046371459960937505	0.35999998
-0.0635130564371746	0.38
0.00443496704101527	1.52
-0.016464233398437146	0.12
0.0005201975504558476	0.22
-0.030442047119139917	0.59
-0.010396575927734375	0.75
-0.07774035135904961	0.98999995
-0.009099706013997634	0.16
-8.13802083357018e-06	1.88
0.022693634033203125	0.69
0.005204772949218395	0.12
-0.02060496012369839	1.9699999
-0.006150309244792141	0.35
-0.022257868448892992	0.19
0.0020570119222004025	0.45999998
0.001226806640625	1.23
-0.012352244059244556	0.25
0.012786738077798888	0.14
-0.020631281534830848	1.22
-0.00849711100260393	0.25
-0.01914380391438826	0.14999999
-0.036643854777017995	1.43
0.009627151489257458	1.29
-0.031661351521810134	1.06
-0.021931457519530895	0.12
0.003113937377930043	1.16
0.0348664601643879	0.32999998
0.002010981241862453	0.24
-0.05399271647135393	0.26
-0.014474995930989821	0.84
0.018653488159179332	0.58
-0.003177134195963305	0.57
-0.011277008056640626	0.53999996
0.03346379597981795	0.22999999
-0.02933629353841205	0.14999999
-0.006467310587564512	0.53999996
0.03449401855468786	0.12
0.00254491170247384	0.25
-0.05794385274251362	0.42999998
0.00914154052734375	0.22999999
-0.00033709208170549235	0.28
-0.05724500020345076	3.4299998
-0.03395245869954451	3.32
0.021377309163411698	0.12
0.0401793162027996	0.34
0.016602706909179334	0.16
0.005335362752278883	1.22
-0.005255508422851208	0.38
0.019459025065104288	0.12
-0.05356890360514335	2.1399999
-0.04345092773437536	0.17999999
-0.012095514933267992	0.28
-0.04015312194824219	0.17
-0.014652760823567236	0.21
0.004998652140299243	2.02
0.010724385579426966	0.24
-0.008286666870117544	0.12
-0.019869867960612454	0.22999999
-0.050188446044921876	0.11
-0.011068471272786696	0.26
0.00894724527994768	0.21
0.04577000935872384	0.24
-0.0010729471842452654	0.28
0.0009642283121742423	0.22
0.010271962483723841	0.19
-0.0383267720540367	6.67
-0.024167760213216385	0.25
-0.012470118204753078	0.22
0.009697341918944958	1.16
-0.06380030314127652	0.11
-0.0009045918782550899	0.17999999
0.004736073811848485	0.22
-0.02590382893880232	0.17999999
0.0076914469401042854	0.29
-0.0031023661295566996	1.4699999
0.004914093017578125	0.17999999
0.027630360921224197	0.28
-0.023732503255208218	1.4
0.020277023315429688	0.63
-0.05155245463053398	0.63
-0.032764943440755805	1.26
0.02439651489257848	2.73
-0.0674570719401043	2.3899999
-0.02264582316080741	0.22
-6.637573242223027e-05	0.52
0.017190678914388614	1.1999999
-0.04573122660318987	0.25
0.008014043172200757	0.48999998
0.00781046549479143	0.63
-0.03280982971191442	0.17
0.0002580006917316524	0.19999999
0.00479176839192661	0.12
-0.03560943603515589	2.1599998
-0.02581024169921875	0.82
0.0503448486328125	0.5
-0.007415771484374645	0.29999998
-0.019078063964843395	0.35
0.012248611450195668	0.29999998
-0.03157463073730504	0.39
-0.004683939615885891	0.63
-0.01334253946940116	0.31
0.016436513264974195	0.42999998
-0.016790135701497278	0.44
0.012857182820637903	0.17999999
0.0025388081868491954	0.81
-0.011406834920247279	0.81
-0.01704355875651018	0.53
-0.06379152933756486	1.49
0.0366667429606121	0.24
0.004730733235676965	0.19
-0.03513259887695277	0.24
-0.03823293050130197	0.25
-0.006707127888997988	0.17999999
0.00052032470703125	0.5
-0.06998329162597657	0.24
-0.038379923502603934	0.26
-0.028028361002604286	0.19999999
-0.019116338094075758	1.09
-0.0892073313395187	0.13
-0.011240259806314868	1.23
-0.0072672526041664305	0.63
-0.0027018229166671406	0.42999998
0.005174255371094461	0.34
0.04743906656901018	0.57
-0.008642450968424953	0.22999999
-0.05568885803222656	0.14
-0.03956883748372384	0.37
0.002802276611328125	0.34
-0.03832105000813826	0.12
-0.03929812113443987	0.42
-0.02703361511230469	0.17
-0.015401967366535985	0.29
-0.004752985636393348	0.26
0.0337217966715496	0.34
-0.008945846557616833	0.16
-0.01121114095052036	0.11
0.0146893819173183	0.68
-0.05784276326497384	2.19
-0.00917994181315116	1.04
0.012006123860677322	0.41
-0.004150263468424598	0.26999998
-0.04259262084960902	1.17
-0.015867869059244557	0.39999998
0.012238184611002012	0.53
0.024968973795573036	0.12
0.0033224741617836175	1.38
-0.010128402709960939	0.65999997
-0.0710845947265625	0.66999996
-0.02350234985351527	3.75
0.00014012654622383991	0.48999998
-0.003538767496744555	0.34
-0.07332089742024764	3.87
-0.00835164388020857	0.31
-0.00547231038411411	0.58
0.02701886494954451	2.1399999
-0.00730794270833357	0.37
-0.010472361246745266	1.3299999
0.00817362467447893	0.38
0.02449887593587228	2.11
-0.0516370137532558	0.12
-0.021581649780273084	0.53
-0.007436752319336293	0.97999996
-0.012020874023437501	0.14999999
0.007297643025716028	0.22999999
0.0025113423665366953	0.22999999
-0.014919153849284328	0.19999999
-0.007206598917642993	0.26999998
-0.0025531768798824576	0.59
-0.022886149088541786	0.32
-0.004962921142578125	0.24
-0.009318033854166786	0.31
-0.05866012573242188	2.1
-0.010797500610351209	0.87
-0.03779220581054652	0.42
-0.040687052408854646	0.59
-0.016859308878580493	0.16
0.004493586222330848	0.11
-0.02667757670084612	0.28
-0.0048919677734375	0.14
-0.055352020263671524	0.9
-0.031394322713216384	0.48
-0.0070831298828128554	0.14
0.00803883870442732	1.15
-0.020876693725585583	0.29999998
-0.05604413350423201	0.29
-0.0007868448893230351	0.14999999
-0.02453015645345005	0.19999999
-0.02598737080891951	0.25
-0.03552271525065081	0.16
-0.02859891255696603	2.56
0.0032684326171878554	1.11
-0.02195332845052036	0.16
-0.01264012654622384	0.12
-0.00564092000325509	0.48999998
0.014574940999349195	0.14999999
-0.0064033508300781255	0.13
0.006245168050129735	1.3299999
-0.017912292480468394	0.21
0.006298700968424243	0.5
-0.08299013773600238	0.84999996
-0.02650349934895857	0.42
-0.039186096191406256	0.85999995
0.014342371622721829	0.24
0.017389806111653885	0.85999995
-0.016375732421875	0.22
-0.05352490743001255	0.44
-0.0028374989827469224	0.42999998
-0.046079889933267996	1.54
-0.012667083740233665	0.39999998
0.0066239674886062975	0.19999999
0.01861139933268241	0.26999998
-0.006642786661783618	0.14
0.011138916015625356	0.41
0.00719553629557268	1.9499999
-0.01503067016601527	1.13
-0.0033786773681640627	0.88
-0.021787643432617188	0.56
-0.030051930745442948	0.88
-0.06449953715006558	1.17
-0.033037948608398086	0.29
-0.0006947835286453597	1.56
0.006872049967448036	0.62
-0.010081227620442236	0.62
0.04557139078776054	0.16
0.004284159342448035	1.24
-0.036174647013346474	0.14
0.025637435913085583	1.16
-0.031045532226562502	0.35999998
0.022914632161458216	0.39999998
0.035742568969726565	0.42
-0.06947364807128907	0.42
-0.012495803833007814	0.71999997
-0.0768066406249993	0.14
-0.00564804077148402	5.08
-0.06861483256022183	0.42
-0.006823348999023083	0.11
0.032148869832357006	0.66999996
-0.033877182006835586	0.22
-0.005465952555338305	0.17
0.01974995930989607	1.05
-0.00048675537109375003	0.88
-0.050707499186197685	0.77
-0.012375259399414064	1.75
-0.03796501159667969	1.3299999
0.02358322143554723	0.81
-0.010000991821288708	0.26
-0.010352579752603931	0.65999997
-0.00782572428385393	0.24
0.010248565673828126	1.2099999
-0.03703028361002616	0.17999999
-0.03549880981445277	0.31
-0.01001027425130232	0.72999996
-0.044815572102864826	0.31
-0.05440979003906215	4.1
-0.01592814127604143	3.26
-0.005450693766275805	2.02
0.06303342183431014	2.25
-0.02607091267903705	7.5499997
0.007674407958984376	2.25
-0.10386555989583286	5.48
-0.06270815531412809	7.89
0.012556584676106652	13.17
-0.02849477132161482	1.9399999
-0.08300882975260429	2.97
-0.004013951619466028	2.26
-0.05285542805989643	5.31
-0.02320696512858085	4.1
-0.04244194030761719	1.76
-0.11140569051106759	5.31
0.014273834228515981	7.39
-0.03979822794596402	5.75
-0.03187344868977817	7.47
-0.01629231770833357	10.2
-0.023356119791666786	2.58
-0.051615524291991836	4.14
0.020812606811523082	16.88
-0.009116236368814867	3.03
-0.015247344970703125	3.98
-0.03999392191569023	3.6399999
-0.06465555826822929	0.69
-0.030428568522135893	1.5999999
-0.03645362854003871	15.099999
-0.03757896423339879	6.69
-0.023489888509115178	6.69
-0.0697828928629562	22.21
-0.07568575541178398	0.48
-0.015279134114583925	1.42
0.016942723592122278	1.8399999
0.00813954671223911	5.1
-0.0739714304606121	3.11
-0.06316426595052108	4.97
-0.03402519226074219	2.26
-0.04626388549804688	3.36
-0.03783378601074219	0.22
-0.029100926717122277	9.0
-0.035063552856445315	5.25
-0.022299321492512902	1.5699999
0.004183324178059777	4.5499997
-0.009188206990559422	4.56
0.023170852661133168	0.62
0.04961865743001362	1.77
-0.007231903076171876	2.51
-0.043408330281575404	0.12
0.0236132303873692	2.2
-0.03872744242350273	2.1499999
-0.009792836507161696	1.3299999
-0.0230272928873692	0.96
-0.0016468048095703127	0.39
-0.030130767822266338	1.2099999
-0.01558685302734375	3.37
-0.024273935953775805	0.38
-0.033901214599609375	0.63
-0.018281555175781252	0.19
-0.04078203837076799	2.6699998
-0.003242619832356297	0.56
0.022923278808593395	0.64
-0.00361913045247384	2.45
-0.019055302937825404	1.5699999
-0.06555252075195242	1.03
0.0379440307617184	2.29
-0.034982681274414416	0.84
-0.07165768941243478	2.8899999
-0.09776598612467424	1.79
-0.01001078287760393	0.78
-0.07940241495768277	0.45999998
0.014015579223632814	0.71999997
0.030152384440104287	0.17
-0.044952774047851564	0.84999996
-0.01668421427408866	0.64
0.004740778605143348	0.14999999
-0.0034313201904296875	0.39
-0.06159400939941371	3.01
-0.07153383890787772	0.59
-0.09768613179524728	4.22
0.01032816569010393	1.52
0.018448257446289064	0.16
0.014139048258463661	0.66999996
-0.03657073974609411	8.46
-0.010325241088867189	2.47
0.05133781433105469	0.37
-0.004772694905598485	1.04
0.054244359334309426	1.26
-0.016653823852539062	0.95
-0.056773376464843754	0.22999999
0.009655761718750001	0.79999995
-0.011958948771158618	0.29
0.0009251912434894649	1.4699999
-0.0732818603515625	0.35999998
-0.06577402750651018	1.29
-0.01628125508626326	0.63
-0.036253611246744914	3.1699998
-0.004365158081055043	1.11
-0.019415156046549954	12.9
0.0024389902750648674	0.53
-0.019205856323241833	1.35
0.021067301432291432	0.82
-0.028178024291991833	2.11
-0.008504486083984731	0.39
-0.019213231404622635	0.25
0.0004910786946613399	1.7099999
0.01626116434733085	1.99
0.004134496053059422	0.26
-0.009154637654622278	0.97999996
-0.058101654052734375	1.4499999
0.03496093750000036	0.21
-0.00931294759114607	0.38
-0.009994125366210938	0.41
-0.014138921101887547	0.35
0.007368850708007813	0.29999998
-0.002502568562825758	0.22
-0.03798459370930978	0.39999998
-0.047171910603841384	1.42
-0.03098576863606759	1.9699999
-0.006618881225585582	0.22
0.04438133239746023	0.53
-0.02727788289388009	0.16
-0.07022527058919295	0.42
-0.07115783691406322	0.90999997
-0.004907735188801965	0.26999998
-0.0016391754150387073	0.29
-0.04251492818196639	0.83
0.04594599405924491	0.29999998
0.035032145182291786	0.42
-0.08108278910318951	0.13
0.0038969675699867426	0.39999998
0.0036977132161460703	0.17999999
-0.06760889689127617	0.66999996
-0.07247072855631523	1.27
-0.021902211507160985	0.62
-0.006382369995117543	0.68
-0.010076649983724196	0.16
-0.021460342407226208	0.35
0.007267379760742543	0.29999998
-0.05395673116048201	1.03
-0.007426071166992188	0.77
-0.0022579193115230822	0.90999997
-0.01751696268717424	0.17
-0.030388132731119913	0.14999999
-0.014165496826171875	0.52
0.01559702555338518	0.48
0.00825322469075509	0.42
-0.04300600687662773	0.37
-0.04248580932617152	0.22999999
-0.08056233723958357	0.26999998
-0.0026181538899741953	0.21
-0.034458033243815224	0.58
0.009043121337890625	0.48999998
-0.0005121866861976798	0.97999996
0.055434163411458216	0.44
-0.04819361368815152	1.25
-0.04568608601888009	0.87
-0.0052642822265625	0.14999999
0.027249272664387904	0.78
-0.035416412353516336	1.66
-0.005972925821939513	0.26
0.02985585530598911	0.32
-0.07785987854003906	0.78
-0.003954696655273082	0.29999998
0.0006072998046875001	0.21
0.008372624715169153	0.95
-0.03327255249023473	0.47
0.04274355570475237	0.28
-0.06684913635253907	0.14
-0.004891077677408973	0.24
0.012409591674804689	0.59
-0.05380363464355434	1.17
-0.04856885274251255	6.3599997
-0.06329879760742188	2.2
-0.005826568603515625	0.22999999
-0.035956954956054686	0.39
-0.0026555379231773205	0.58
-0.0012154897054038828	0.25
0.0037769317626949574	0.32
-0.0018414815266922348	6.3599997
-0.01564979553222621	0.48999998
-0.03346214294433558	0.35999998
-0.021996943155924244	0.78999996
0.02332204182942732	0.39999998
0.003814824422200758	0.37
-0.02490234375	0.81
-0.07628809611002617	1.26
0.017309061686198036	0.29999998
0.004339981079101918	0.22
-0.059740702311197685	1.5999999
-0.04637514750162737	1.5699999
-0.009513346354166785	3.83
-0.03265991210937465	0.58
-0.01594340006510393	1.31
-0.015679550170898084	1.91
-0.02608807881673201	0.89
-0.06614036560058559	0.37
-0.05652058919270893	0.87
-0.0235258738199871	0.47
8.265177408617319e-06	0.14999999
-0.008136494954426966	0.84
-0.020163599650064513	1.11
-0.03953844706217496	1.42
-0.03230056762695277	0.44
-0.040555063883463666	0.24
-0.01110076904296875	3.6599998
-0.012188593546549598	0.14
0.005700683593749645	0.19
0.007110722859701113	0.14999999
-0.030193837483723486	0.13
-0.05410842895507848	1.76
-0.02418251037597692	1.14
-0.0163285573323563	0.41
-0.0059455871582031255	1.03
0.0002215067545574101	8.29
-0.008351516723632458	1.05
-0.028449885050456203	0.17
0.0695162455240883	0.53
-0.012769953409830849	0.87
0.01453501383463518	1.39
-0.011337153116862099	0.17
0.006177393595378078	0.35999998
-0.07615229288737027	0.35999998
-0.06730422973632777	0.84999996
-0.011152648925781605	0.16
0.016173426310221117	0.83
-0.015330123901367544	1.65
-0.005291112263997633	0.51
0.03867568969726598	1.17
0.005460230509440223	0.7
-0.015119171142578481	0.22
0.00553588867187429	0.12
-0.014919153849283974	0.22
-0.0048370361328125	0.14999999
-0.059998703002930046	0.41
0.04673398335774728	1.2099999
-0.004424158732096473	0.32
-0.016259256998698037	0.11
-0.02275288899739607	0.13
-0.021853383382162053	0.38
0.021336873372395718	0.89
-0.029930369059244556	0.39
-0.07283999125162736	0.71999997
0.01133397420247384	1.73
-0.0159759521484375	0.11
-0.0043721516927085705	1.62
-0.06749064127604179	1.18
0.004707082112630091	0.29999998
-0.00032246907552142546	0.21
-0.03821843465169224	0.56
0.011895243326823035	0.41
-0.00368830362955741	0.31
0.02155265808105469	0.53
-0.012953313191732008	0.16
0.004308573404948036	0.47
-0.023369725545247633	0.85999995
-0.06386731465657505	0.45
-0.027739334106445315	1.0699999
-0.005303192138671875	1.17
-0.013123703002930044	0.77
0.009708150227864821	0.57
-0.02128804524739536	0.25
-0.08958663940429688	0.90999997
0.012267812093099196	0.42
-0.031910959879557055	0.28
-0.0006252288818355822	2.69
-0.012829971313476563	0.97999996
-0.028267161051432056	0.52
-0.03525835673014299	1.8
0.003626251220703125	0.66999996
-0.014635086059570668	0.25
-0.02408345540364607	0.19999999
-0.005441919962565578	1.5
-0.06702219645182304	1.4599999
-0.040238952636718756	0.41
-0.0006500244140628553	0.74
0.027335357666015272	0.38
-0.016535059611002368	0.26999998
0.009450022379557055	2.11
-0.01014658610026089	0.65999997
0.00641428629557268	0.39
-0.03982887268066442	0.29
-0.015526453653971829	0.38
-0.012943649291992543	0.11
-0.025046666463216384	1.17
-0.0038237253824867424	0.65999997
-0.07476793924967425	1.9399999
2.5431315104640363e-05	1.78
-0.05188051859537737	0.56
0.021424738566080494	0.24
-0.001354598999022727	0.17999999
-0.009140141805012903	0.11
-0.04352633158365826	1.4699999
-0.0035363515218097778	0.19
-0.04305737813313755	0.24
-0.07613728841145857	2.52
-0.030732981363932765	1.09
-0.00500208536783795	1.62
-0.002788035074869555	0.29
0.007451502482096473	0.88
0.029262797037760538	0.96999997
-0.03488985697428326	1.05
-0.0620391845703125	0.16
0.0013835906982421877	0.41
-0.08472086588541644	14.2699995
0.014097595214843396	1.14
-0.016543579101562147	0.51
0.0024266560872401757	0.29999998
-0.031112035115560134	1.2099999
-0.0034800211588546406	0.91999996
-0.030279159545898438	0.75
-0.011040369669596118	0.96
0.023036321004231655	0.53999996
0.003739039103190223	0.63
-0.004975255330403172	0.29999998
0.02036692301432268	0.14
0.007077407836914063	0.68
-0.07220369974772183	1.4499999
0.04103228251139371	0.13
-0.07387682596842496	1.24
-0.003373591105143703	0.42999998
0.021290461222331206	0.48
0.038018290201823395	0.16
-0.06539713541666714	1.26
0.019060897827148083	1.9599999
0.002545038859049598	0.19999999
0.025351715087890626	0.11
-0.026319376627603933	0.13
-0.047387695312500006	1.79
-0.04290835062662808	2.08
-0.0003508249918620976	0.19999999
-0.005613581339517993	0.91999996
-0.006958007812500356	0.62
0.03427810668945313	0.81
-0.020094553629557057	0.42
-0.026792271931966028	0.16
-0.07161661783854144	2.23
0.005452728271484731	0.25
-0.05026880900065081	0.35
0.030316670735676968	0.93
-0.022629165649414418	2.62
-0.016180928548176966	2.04
-0.008769607543944957	0.48
0.008366139729817946	0.12
-0.03072319030761719	0.79999995
0.0011789957682292853	0.96
-0.006239827473958215	0.59999996
0.0201555887858067	0.11
-0.0041141510009765625	0.14
-0.0168657938639317	0.11
-0.021414057413737454	0.35
-0.018798065185546522	0.11
-0.01126937866210902	0.59
-0.05500043233235666	7.72
0.01377461751302036	0.16
0.0018054962158199574	0.39
-0.005417760213216383	0.89
-0.0031345367431640627	0.72999996
-0.0063250223795570555	0.59
0.03293291727701799	0.39999998
0.00046539306640589476	0.14
-0.0382352193196617	0.35
-0.01278661092122384	0.98999995
-0.011097462972005446	0.32999998
-0.05660451253255161	0.17999999
0.0019036610921229881	0.85999995
-0.02166341145833286	1.11
0.005779902140298887	0.11
-0.04262135823567732	9.42
-0.051520156860351565	11.08
-0.013831710815429688	3.1499999
-0.0857757568359368	8.29
-0.004789606730143348	1.9699999
-0.006463495890299598	7.16
0.00017611185709611734	1.62
-0.03693834940592424	15.92
-0.01634445190429723	20.07
0.02155481974283795	1.43
-0.02183494567871094	7.47
-0.06551691691080741	6.31
-0.09615147908528635	11.75
0.0013319651285804924	25.64
-0.10764834086100272	4.98
-0.11916580200195313	4.5099998
-0.0491148630777996	6.18
-0.04168434143066442	3.86
-0.04560127258300746	3.3999999
-0.03467356363932268	5.87
-0.04647496541341134	1.52
-0.01427714029947893	18.97
0.027018102010091027	1.29
-0.058552169799804335	9.23
-0.042555618286132815	5.79
-0.0780865987141926	1.39
0.015488815307616833	1.99
-0.03978665669759174	2.28
-0.02348378499348911	1.5999999
-0.024125798543294153	9.139999
-0.020019912719726564	0.51
-0.04433542887369768	1.12
0.0007350921630859376	4.35
-0.07366205851237027	10.73
-0.027014923095703483	4.17
-0.05241889953613246	1.4399999
-0.008708190917969106	1.4
-0.011523310343424598	1.64
-0.04540926615397112	4.06
-0.018047078450521427	1.65
-0.03756446838378871	0.93
0.020328648885091383	2.49
-0.06278635660807304	1.25
-0.04175821940104179	1.31
0.04518178304036411	1.37
0.05458106994628871	2.3999999
0.03254890441894531	2.3899999
0.007870101928711293	1.0799999
-0.018790435791015626	2.53
-0.021722412109375356	4.5
-0.00661265055338518	4.43
-0.04901135762532576	1.9599999
0.01389973958333286	1.0
0.006236521402994555	8.25
-0.005811691284180399	6.3599997
-0.027361297607421523	1.17
0.032205708821614464	0.29999998
0.011843744913737454	12.19
-0.01666323343912737	0.29999998
-0.04494565327962263	0.53999996
-0.001902008056640625	0.89
-0.027947998046875356	2.52
-0.014995066324869556	0.14
-0.018202845255533617	3.52
-0.03928616841634103	1.73
-0.026974360148111744	1.22
-0.007336298624674243	0.24
-0.06774342854817697	3.28
-0.022063954671224198	0.32999998
-0.07632090250651054	0.52
0.019724655151367544	0.9
-0.010322952270508168	0.24
-0.07475624084472657	2.06
0.005359776814778883	0.32999998
-0.01899261474609375	0.32999998
-0.009184900919596473	1.14
-0.09249890645345041	6.75
-0.014656321207682411	1.17
-0.04273516337076799	0.9
0.0154052734375	8.5
-0.0669020334879555	1.09
-0.011570612589517637	0.78
0.014063898722330848	1.4599999
0.002750396728515625	2.27
-0.03685671488443987	4.8199997
0.00803654988606759	0.68
-0.02618064880371094	1.28
-0.0475509643554684	2.3
-0.03335126241048201	3.87
0.0024616241455078128	1.8199999
-0.04026463826497384	0.55
-0.10036265055338554	1.5
-0.011306381225586293	0.41
-0.004380925496419152	2.62
0.010740025838215672	1.14
-0.05473187764485665	0.17999999
-0.006907780965169508	0.35999998
0.03377710978190081	0.52
-0.03678601582845005	0.56
-0.06270904541015625	0.98999995
-0.06736996968587264	0.32
-0.02672157287597692	0.82
-0.002090962727864465	0.84
0.019294611612955138	0.19999999
0.00122655232747384	0.19999999
0.028175354003906607	0.28
-0.003174336751301965	0.21
0.0019568125406902227	0.45999998
0.013756179809570668	0.47
-0.008540980021158618	0.74
-0.07236582438151054	0.35999998
-0.03181241353352817	7.74
0.009088261922200403	0.76
0.01485493977864607	1.4499999
-0.037433624267578125	0.28
-0.030087280273437145	1.16
-0.022433090209961294	0.13
-0.004250717163086293	0.24
0.00301640828450509	0.12
-0.03756612141927107	1.65
-0.0038206736246742426	0.47
-0.06596298217773437	0.57
-0.06249262491861991	0.57
0.0011628468831382578	0.12
-0.005466334025064513	0.25
-0.012721761067708571	1.43
0.001379648844400805	0.34
-0.014699554443359731	0.22999999
-0.009548568725585583	0.59999996
0.023592758178711294	0.56
-0.04841423034667969	2.98
-0.006609853108724195	0.21
0.048331069946289065	0.24
0.026525751749674954	0.17999999
0.020419565836588306	0.21
-0.007266108194987098	0.48999998
0.0438504536946617	0.14999999
-0.030900700887044153	0.41
-0.004531606038411695	0.48
0.031636810302734374	0.22999999
0.030391565958658974	0.29999998
-0.01633427937825509	0.22999999
-0.013877741495768703	2.07
-0.003781636555989465	2.02
-0.0043870290120445075	0.28
-0.0311614990234375	0.31
-0.055280939737955496	0.28
0.003463363647460227	0.45999998
-0.03457984924316406	1.25
-0.02106679280598911	0.53999996
-0.009212621053059778	0.62
-0.016278203328451115	0.32999998
0.0049517313639320555	0.14
0.002199300130208215	2.25
-0.010603713989257814	0.11
-0.00531031290690116	0.59
0.014584223429362098	0.19999999
0.007024510701497633	0.13
0.02439651489257848	0.14999999
0.030975087483723487	0.69
0.012867991129557766	0.57
0.03496055603027344	0.14
-0.019289525349935135	0.68
-0.021077601114908973	0.26
-0.023476918538411697	0.14
-0.010326004028319957	1.1
-0.015513992309569957	0.42
-0.0638888041178383	0.47
0.01910438537597621	0.44
0.03792788187662737	0.19
-0.009780248006184423	0.22
-0.013281250000000001	1.28
-0.03296000162760393	0.38
-0.0037288665771484375	0.61
-0.0017205556233719221	0.42999998
0.024504597981770716	1.3399999
-0.040561167399088306	0.26999998
-0.02298342386881487	0.11
-0.05559705098470005	0.17999999
-0.017973963419596117	0.13
0.0033850351969402226	0.19999999
-0.03824895222981759	0.38
0.010348510742187145	0.38
-0.043027750651041786	0.21
-0.005164972941080848	0.82
-0.0754669189453125	0.28
0.07878710428873675	0.48999998
[truncated: 191,111 more rows]
