# Supplementary material for: The role of cyclonic activity in tropical temperature-rainfall scaling
Source: Nat Commun. 2021 Nov 18;12:6732. doi: 10.1038/s41467-021-27111-z (PMC8602412; doi:10.1038/s41467-021-27111-z)
Supplement: Supplementary file 4 — Source Data [file 41467_2021_27111_MOESM4_ESM.zip › fig2f.csv]

temporal pre-rainfall temperature gradient [°C/h]	maximum intensity of episode [mm/h]
0.015693664550780896	8.76
-0.014274342854817946	6.1299996
-0.001034673055012547	4.4
0.04362729390462264	2.1699998
-0.01991793314615862	1.49
-0.022086715698242543	25.859999
0.01715087890625	4.45
0.020420837402343753	4.41
-0.03517189025878942	2.51
0.012320327758788708	4.43
-0.07958132425943952	11.44
0.006851323445638258	12.23
-0.027816772460937146	8.66
-0.03539759318033866	2.03
0.008549880981445313	4.7799997
-0.030232238769530895	2.4299998
-0.019155756632487454	1.6899999
-0.056629435221353934	2.54
0.02509536743164098	1.9499999
0.012677383422851563	1.9599999
0.021562194824218752	0.94
-0.052642313639323035	2.79
-0.01945584615071603	6.24
0.01972185770670585	0.42999998
-0.038713073730468756	2.1699998
-0.000133514404296875	0.48999998
-0.02934328715006558	0.29
-0.0009470621744796404	1.5
0.005475616455078125	1.56
-0.044797388712564515	2.37
0.05085016886393206	3.1999998
-0.02709185282389335	0.51
0.007625198364257813	0.14999999
0.009577051798502012	1.02
-0.02742080688476527	0.5
0.038973999023437504	1.6899999
-0.06092071533203125	2.23
-0.036049270629882814	0.14999999
-0.015711339314778885	0.45999998
0.008370590209961294	0.57
-0.02652511596679723	0.25
-0.04454892476399763	0.31
-0.03146921793619839	0.38
0.01089706420898402	1.14
0.010569127400716383	0.34
-0.034129969278971474	1.1899999
-0.016464996337890624	1.1899999
-0.011855443318684778	0.37
-0.007723363240560133	1.81
-0.029838689168293797	0.51
-0.0019907633463546403	0.32999998
0.029313405354817593	0.22
0.005847676595051966	0.42999998
-0.025578308105468395	0.61
0.023073196411132812	1.43
-0.04058659871419295	0.28
0.015153121948241833	0.28
-0.00650380452473911	0.32999998
0.007976277669271071	0.45
-0.004473749796549598	0.79999995
-0.011423110961914062	1.02
-0.006313451131184778	0.57
0.008872350056966382	0.82
-0.06712913513183559	1.38
0.02769889831542969	0.11
0.006350199381510536	0.32999998
0.013954035441081203	0.39999998
-0.026231129964192947	0.5
-0.012234497070312501	2.6599998
-0.08235715230305979	2.07
-0.020850372314452772	0.56
-0.012803777058919509	0.14999999
-0.07097574869791679	0.65999997
-0.035851287841796524	0.84999996
-0.013591766357421165	0.14
-0.043359374999999645	0.57
-0.031791687011718396	0.24
0.023579152425130447	0.22
0.004263432820638613	0.41
0.005110804239908617	0.58
-0.05242945353190116	0.24
0.00720418294270786	0.12
-0.011661402384439868	0.26
0.022643407185872634	0.5
0.0066680908203125	0.98999995
-0.0006123860677082149	0.34
-0.012192281087239465	0.17
-0.0101654052734375	0.29
0.015493647257486743	2.24
-0.026042938232421875	0.12
0.02826690673828125	0.24
-0.0023279825846358906	0.14999999
0.018105697631836292	0.17
0.030168787638346118	0.91999996
-0.045769246419271076	0.13
0.0031609853108722774	0.39
-0.0006538391113277697	1.0799999
-0.05628738403320313	0.21
0.00503667195638009	3.25
-0.007209904988607008	0.17999999
0.017749277750650806	0.13
-0.002089818318685488	0.29999998
-0.03356628417968715	0.45999998
-0.010427729288737099	0.13
-0.004231516520182055	0.59
-0.020361836751301966	0.58
-0.03345781962076764	0.77
-0.00012499491373745288	0.34
0.01622797648111991	0.11
-0.0462645212809246	0.14
-0.039592997233072684	0.22
0.045440165201823396	0.24
0.02360801696777344	0.19999999
-0.041182963053385535	0.64
0.003560765584310133	0.13
-0.017736562093098485	0.19
-0.01407419840494839	0.11
0.01485748291015625	0.11
-0.0303497314453125	0.48999998
-0.010289128621419154	0.16
-0.006870396931966383	0.14
-0.011214701334635535	0.13
-0.006403477986653883	0.16
-0.027440134684245266	0.22
-0.043577957153320315	0.28
0.002551778157551965	0.17
0.004160690307616832	0.35
-0.0036429087320957623	0.14999999
0.010855738321940579	0.25
-0.028364817301432057	0.37
-0.006103515625	0.53999996
-0.034835306803385535	0.22
0.0011723836263026755	0.39999998
0.005931981404622278	0.37
0.002873229980468395	0.17999999
0.006852595011392637	0.14999999
0.016613515218099197	0.22999999
-0.006391906738281605	0.85999995
-0.023260243733724196	0.35999998
-0.020739110310872277	0.26999998
0.01841290791829415	0.26
-0.018871943155924956	0.35999998
0.011289596557616834	0.26999998
0.003273646036784328	0.13
-0.006854883829752723	0.48
-0.022326024373371924	0.26
-0.0033250172932941524	0.28
-0.005762608846028883	0.19
0.008205286661783618	1.12
0.053286107381184424	0.22999999
-0.05440495808919224	0.12
-0.00739390055338518	0.76
0.019205983479817945	0.48999998
0.023161951700846475	0.12
0.01476186116536411	1.24
-0.023649470011392993	0.29
-0.011791483561198036	0.59999996
-0.008416112263997633	0.14
-0.020701471964518704	0.29
-0.02237904866536482	0.26
-0.038922882080078484	0.62
-0.0027459462483719224	0.14999999
0.0006779988606776755	0.44
0.00047747294108013705	0.35999998
-0.020545323689778884	0.76
-0.006839879353841028	0.12
0.020570119222005093	0.13
0.04320691426595076	0.69
-0.02287737528483085	0.61
-0.02962557474772112	0.45
-0.026851145426432767	0.28
-0.0352170308430992	0.41
-0.03292058308919295	1.36
0.007025146484374645	0.14
-0.03989626566568952	0.32999998
-0.02500826517740933	0.17999999
-0.03409487406412772	0.12
0.007861455281575757	0.63
0.018650690714518702	0.17
-0.017059707641601207	0.22999999
-0.045366414388021074	0.26999998
0.003930791219075758	0.24
-0.010798645019530895	0.19999999
0.027196884155273438	0.13
0.01511357625325509	0.16
0.003163146972655895	0.16
-0.056764475504557765	0.90999997
0.03830388387044259	0.28
-0.014277903238932766	0.35
0.0004636128743491952	0.19
0.005959447224935133	0.64
-0.004041163126627723	0.22999999
0.0030570983886722305	0.14999999
-0.012545522054036341	0.12
-0.006820424397785985	0.19
-0.008445103963216028	1.05
-0.008578491210937145	0.14
-0.012496566772460938	1.0
0.01921501159667969	0.26999998
-0.00016644795735629714	0.14
-0.0009740193684898203	0.59
0.004095840454101563	0.17999999
0.0025141398111983904	0.45
-0.010908253987630801	0.55
-0.02745221455891951	0.19999999
-0.014544423421224195	0.19999999
0.01075528462727924	0.29999998
-0.03850428263346295	0.14
-0.015137863159179333	0.41
-0.06701660156250036	0.29
0.04824320475260464	0.12
-0.0014464060465492424	0.31
-0.019894027709960585	0.32
-0.03692855834960973	1.2099999
0.004314676920573035	2.51
0.006900405883788707	0.14999999
-0.030262247721353577	0.97999996
-0.03213144938151054	0.22999999
-0.013932673136392994	0.35999998
-0.001356887817382102	0.26
0.012357203165689869	0.32
0.029880777994791788	0.22999999
0.02602945963541714	0.12
0.022412745157877723	0.14
0.05318743387858121	0.22999999
-0.02309519449869768	0.14
-0.01894582112630232	0.19999999
-0.007511138916015625	0.12
0.017797215779622632	0.14
-0.02604637145996094	0.32
-0.006530380249023438	0.29
-0.022156397501627723	0.13
0.006237284342448391	0.11
-0.025865809122721475	1.4599999
-0.005433781941731653	0.19999999
0.0037960052490237928	1.28
-0.008062108357747278	0.63
-0.009708277384439868	0.16
-0.01734237670898402	0.22
-0.014761734008788708	0.12
0.01965955098470076	0.17
0.02351786295572893	0.13
0.034999720255533266	0.16
-0.06256434122721366	0.69
-0.02448883056640625	0.14
-0.055628967285156254	0.24
-0.01885821024576835	0.42999998
8.010864258523042e-06	0.17
0.028542709350585584	0.11
-0.02053070068359375	0.52
-0.010804875691731297	0.53999996
-0.0432694753011063	0.91999996
-0.06424420674641951	0.89
-0.008423360188801965	0.45
0.011580276489257814	0.29
0.004967880249023438	0.38
-0.020658620198567946	0.32
0.01611455281575509	0.21
0.036486434936523794	0.17
-0.046145757039387905	0.72999996
0.046534220377603935	0.42999998
0.00206425984700509	0.17999999
-0.030398941040038707	0.14999999
-0.035547510782877725	0.65999997
-0.02024141947428433	0.81
-0.05390561421712264	0.17999999
-0.023836008707682765	0.19
-0.019575881958007815	0.19
0.026966857910156253	1.91
-0.037740453084310135	0.77
-0.05251553853352889	0.14999999
-0.0015276590983074102	0.29999998
0.020866648356120267	0.31
0.003641637166341383	0.22999999
0.003743489583333215	0.17
-0.025085830688477275	0.17
0.015697352091471117	0.17
-0.005586369832357008	0.21
-0.07543296813964845	0.32999998
0.052343241373698036	0.22
-0.026651509602864467	0.25
-0.029137929280599197	0.14999999
-0.006855010986328481	0.25
0.002213541666666785	0.11
-0.022528076171875355	0.22
0.019719696044921877	0.11
-0.030044682820637904	0.22999999
0.026334762573242545	0.26999998
-0.025788243611653175	0.29
-6.752014160120723e-05	0.83
0.017441304524739465	0.25
-0.004394022623698035	0.16
-0.0012505849202476328	0.45999998
-0.00697428385416643	0.84999996
0.0008434295654296876	0.16
0.007708358764648793	1.28
-0.04367141723632813	0.14999999
-0.017794036865234376	0.39999998
-0.008202743530273083	0.17999999
-0.03215967814127581	0.31
0.03543306986490862	0.12
-0.0022993723551433475	0.39999998
0.02740236918131558	0.59999996
0.03932024637858085	0.61
-0.029712422688801966	0.16
-0.00716349283854143	0.32999998
0.012706247965494556	0.24
-0.0591978708902996	0.61
0.003417968749999645	1.48
0.0012176513671878554	0.13
0.0037371317545566995	0.35999998
-0.06737620035807304	0.11
-0.022577667236328126	0.11
0.020563634236653527	0.22
0.007176081339518348	0.12
-0.006846237182617543	0.37
-0.016197077433268703	0.25
0.0031794230143233904	0.12
-0.02214876810709612	0.17999999
-0.04357935587565081	1.1999999
-0.016256841023762902	0.16
0.0006010691324867424	0.16
0.002674102783203125	0.17999999
-0.01590360005696603	0.16
0.01668408711751326	0.11
-0.007033665974934778	0.24
-0.012586339314778528	0.12
0.0005039215087894178	0.11
0.00756988525390625	0.29
0.015561803181966384	0.34
0.025826772054036343	0.34
0.020047887166341028	0.35999998
0.022434870402017994	1.16
0.0007139841715495976	0.17999999
0.00177586873372384	0.22999999
0.015163803100585228	0.48999998
-0.021313858032226563	0.32
0.007503890991211293	0.22
0.03002459208170585	0.12
0.009482701619466028	0.14999999
-0.02208684285481759	0.19
-0.014223861694335939	0.16
0.013757832845051965	0.22
0.02121073404947893	0.13
-0.016028722127278173	0.13
-0.019977569580078482	0.37
0.012165196736653528	0.28
0.0074625651041667854	0.82
-0.02911109924316442	24.46
0.01583023071289098	7.14
-0.015547561645507458	3.9199998
0.04464912414550781	2.1699998
0.02261327107747384	0.89
0.017342631022135537	6.95
-0.04496129353841205	4.22
0.023003005981445668	10.58
-0.037881469726562506	2.51
-0.01592763264973911	3.8899999
0.0047702789306640625	8.01
-0.051105753580728934	0.37
-0.05705451965332031	5.8599997
0.033656438191731655	0.88
0.01326243082682268	4.77
-0.04555689493815081	2.8
-0.005072530110676965	1.5999999
-0.009431330362955494	13.889999
0.04380391438802107	3.1999998
-0.007304382324218751	0.52
0.01752827962239536	0.37
-0.08460909525553362	3.58
-0.02847251892089844	5.2599998
0.000568389892578125	1.12
0.023107020060221473	2.81
-0.04767964680989607	0.87
0.01974156697591134	0.84
-0.033620452880859374	0.74
-0.008933130900065579	3.37
0.013840230305989465	2.57
0.01694374084472692	0.62
-0.03995234171549527	0.21
-0.024148432413736744	1.87
-0.0008294423421219222	0.44
-0.0058789571126304455	0.44
-0.01144485473632777	0.32
-0.0074638366699218755	0.56
-0.00378545125325509	0.16
-0.058567555745442236	0.65
-0.06588884989420621	1.75
0.008260345458984731	0.53
-0.022868982950845763	0.12
0.01367950439453125	0.85999995
-0.006236902872721473	0.24
-0.04405632019042969	0.88
-0.018682098388671166	0.14
-0.012573623657226564	0.96
0.0049326578776039305	1.0
0.009675470987955848	0.74
0.013421630859375	0.32999998
-0.01680323282877616	0.32999998
-0.07170359293619769	0.32999998
-0.03324839274088589	0.24
0.0069704691569011604	0.78
0.010852940877278528	0.41
-0.030193837483724197	0.22999999
-0.038596343994140275	0.53999996
0.007791137695312145	1.13
-0.029310099283853933	5.3599997
0.0002174377441409803	0.25
0.01618944803873674	0.9
0.017092514038085937	0.56
-0.004512151082357008	0.84999996
-0.032460403442382456	0.75
-0.004044723510742187	0.83
0.01532211303710902	3.98
-0.01626663208007777	0.17999999
-0.0042077382405601325	0.19
-0.02943687438964844	2.3999999
-0.03116747538248639	0.41
-0.025594584147135536	3.6399999
-0.0334671020507809	0.35999998
-0.030817413330078126	0.85999995
-0.015880966186523793	0.71999997
-0.007185109456380446	2.6599998
-0.012442398071289064	0.45
0.0013969421386715198	0.57
0.0336087544759117	0.53999996
-0.020538838704427322	0.13
-0.02186177571614536	0.34
0.01063944498697893	0.29999998
0.0016401926676433477	0.57
0.010107167561848485	0.17
-0.00379638671875	0.13
-0.0002825419108074101	0.22
0.011120478312174598	0.94
0.023031107584635183	0.14
0.014214452107747633	1.0
0.016300201416015625	0.48999998
0.009197235107421875	0.31
-0.03201052347818987	0.21
-0.019624964396158618	0.28
0.02759831746419259	0.17
-0.02717793782552107	0.11
0.02985992431640625	0.14
-0.01852200826009174	0.39999998
-0.04693895975748674	0.66999996
-0.038546371459960586	0.35999998
-0.03702659606933594	0.53999996
-0.02791468302408795	0.29999998
0.02336324055989536	0.19
0.005279032389322325	1.11
-0.006447728474935133	0.26
0.014681752522786341	0.13
-0.019516881306966383	0.32999998
-0.007567723592122633	0.26999998
-0.021919631958007814	0.17999999
0.011436335245767993	0.13
-0.03511365254720076	0.19
0.022840499877929688	0.39
-0.03866666158040388	0.96999997
-0.0023501078287765154	0.31
0.0001781463623046875	0.41
-0.01666437784830741	0.78999996
-0.03748537699381487	0.84
0.00375264485677107	0.25
0.003904088338216383	0.35
0.001605224609375	1.05
-0.009528986612956203	0.12
-0.012318166097005446	0.37
-0.03038457234700509	0.14999999
-0.009502410888671875	0.22999999
-0.021818415323892993	1.03
-0.0413925170898434	1.03
-0.005742772420247633	0.48
0.00116399129231759	0.17
-0.025970077514648793	0.16
-0.002919387817383523	0.22
0.011170069376627723	0.16
0.06569264729817732	0.77
-0.06468582153320349	0.41
-0.0067956288655604885	0.21
0.005906677246093395	0.19999999
0.007895660400390981	0.16
0.004898707071939512	0.11
0.0011016845703125	0.28
0.005899937947591739	0.11
-0.05641428629557304	0.24
0.0027378082275390627	0.21
-0.0015518188476566054	0.21
-0.035927963256836296	0.11
-0.0373836517333988	0.96999997
-0.022469202677408973	0.24
-0.03279457092285192	0.11
-0.03255132039388009	0.53
-0.011549250284830493	0.28
-0.010403315226237454	0.17999999
-0.006339899698893348	0.61
-0.048142878214517994	0.98999995
-0.0006983439127605352	0.17
0.024771626790364466	0.14
0.0011821746826171876	0.14999999
0.00817031860351527	0.11
-0.025147247314453128	0.29
-0.03928769429524799	0.12
-0.015764490763346472	0.29
0.013925043741861388	0.42999998
0.01305262247721366	0.19
0.013716252644857364	0.51
0.014933904012044863	0.14
-0.017976506551107364	0.26999998
-0.0011775970458987929	0.26
0.0041018168131511604	0.41
-0.007053756713867543	0.19999999
0.0429075876871746	0.76
0.010520807902018349	0.44
-0.004375076293945668	0.32999998
-0.009897867838541786	0.17
-0.01460800170898402	0.16
0.03094584147135393	0.29
3.3187866210937504e-05	0.16
0.0034767150878906253	0.21
0.034906514485676964	0.14999999
-0.017701212565104287	0.61
-0.01596692403157505	2.03
-0.020527776082356654	0.17999999
0.006269836425781605	0.91999996
-0.010342661539712951	0.12
0.05487518310546911	0.48
-0.009058252970378078	0.16
-0.005789566040039063	0.13
0.017449061075846473	0.39
0.014519373575846473	0.13
-0.022587076822916788	0.53
-0.012538019816081204	0.97999996
-0.008591461181640626	0.19
0.0004247029622394649	0.35999998
0.0036294301350910277	0.59999996
-0.011372756958008169	3.22
-0.008145141601562855	0.45999998
0.0024335225423179454	1.01
-0.00653966267903634	0.42
0.023469289143880093	0.11
0.006493886311848485	3.25
0.001224009195963305	0.72999996
-0.03434333801269531	0.13
0.024563852945963662	0.14
-0.0005191802978519178	0.26999998
-0.020478185017903175	1.03
0.011369705200195312	0.35999998
0.002360916137696023	0.12
-0.01480178833007777	0.47
0.005937449137370265	0.12
0.0013010660807296404	0.11
0.021887969970703126	0.83
0.0019451141357418322	0.57
-0.03650792439778599	0.88
-0.029248555501302675	0.29
0.005909856160482008	0.13
-0.04150454203287773	0.25
0.007695643107096473	0.12
-0.0028489430745437974	0.29999998
-0.0270506540934246	0.56
-0.00714772542317661	0.14
-0.049811045328776164	0.65
0.003046417236328125	0.61
-0.00014826456705669956	1.92
-0.0684677124023441	1.23
0.04931882222493549	1.14
-0.013441594441731652	1.37
0.00873870849609304	0.96
-0.006782658894856297	0.42999998
0.014032872517903174	0.32999998
0.020137914021810133	0.13
-0.00765228271484375	0.32999998
-0.008363215128581203	0.5
-0.04238306681315081	0.82
0.014467493693033974	0.19
0.032970682779947684	0.17
-0.03300488789876255	1.66
0.01881154378255161	0.29999998
-0.013529332478841739	0.53999996
-0.012462743123372278	0.12
0.0017213185628254025	1.76
-0.0027372996012367426	0.32
-0.03627115885416643	0.14999999
0.025266774495442946	0.32
-0.029181289672851565	0.61
0.0013891855875652226	0.98999995
-0.008057276407878079	0.13
-0.009707514444987098	0.19
0.0002138773600261601	0.42
0.02884445190429652	0.76
-0.02145080566406179	0.13
0.022536341349283617	0.13
-0.025612131754557056	0.42
-0.00863622029622455	0.35999998
0.01859792073567732	0.11
0.017256037394206204	0.25
0.00700124104817661	0.22
-0.03717104593912773	0.13
0.005522282918294864	0.19999999
-0.039388783772786345	0.32999998
0.030476379394531253	0.22
-0.038980738321940225	0.14999999
-0.0013847351074222304	0.38
-0.05240465799967389	0.11
-0.02602386474609375	0.17
-0.01720733642578054	0.41
-0.051928456624349195	0.34
-0.048311996459960586	0.84
0.00277608235677107	0.22999999
-0.005135981241861743	0.48
-0.01859906514485701	0.53
0.01477686564127616	0.22
-0.04242464701334683	0.17
-0.0832026163736984	0.79999995
-0.05456822713216134	0.24
-0.009582646687825047	0.13
-0.014120101928710584	0.19
-0.014939626057942947	0.14999999
0.010625076293946024	0.29999998
0.00212860107421875	0.42
-0.03066800435384174	0.90999997
-0.05147323608398438	0.17999999
0.05235646565755232	0.83
-0.033529535929362454	0.14
0.004158020019531606	0.14999999
-0.04104817708333322	0.82
0.0002980550130210702	0.45999998
0.013594690958658973	0.19
0.029173660278321023	0.11
-0.045647684733073395	1.11
-0.029404067993164064	0.5
-0.005600865681966028	0.61
-0.014410400390624646	0.22999999
-0.02572695414225237	0.5
-0.01869532267252545	0.28
0.014902623494466027	2.62
0.03178672790527344	0.28
-0.020573043823242543	0.7
-0.00761744181315116	1.4
-0.06208712259928362	0.28
-0.0561417897542313	0.26999998
0.018006769816080494	0.32999998
-0.05646057128906286	0.12
0.007155227661132813	0.38
0.015993754069010182	0.22
0.00247879028320277	0.14999999
-0.00221989949544259	0.14999999
0.05593846638997455	0.11
0.010665512084960938	0.14
0.03144531250000036	0.17
-0.01632347106933594	0.12
0.02459360758463518	0.11
-0.051724116007487456	1.24
-0.029459126790364467	0.19999999
0.024309794108072682	0.11
0.015578842163086293	0.28
0.04225247701009138	0.11
0.00250422159830741	0.17
0.010496902465820314	0.11
-0.0042036692301429925	0.25
-0.028603998819987455	0.25
-0.019839350382486742	0.26
0.0034356435139972774	0.65
-0.061250178019205494	1.41
-0.017685953776041787	0.85999995
0.014292526245116477	0.93
0.03150304158528705	0.62
-0.008957290649414062	0.21
0.01558583577473982	1.01
0.0015383402506511602	1.5
0.0006032307942707149	0.16
0.00697708129882777	0.42999998
-0.02233505249023402	0.26
-0.04376920064290353	0.12
-0.030377451578775805	0.34
-0.02127812703450509	0.45999998
0.008010355631509826	0.38
-0.015483729044596118	0.13
0.00025761922200508993	0.76
0.0026016235351566056	0.19
0.01458969116210902	0.12
-0.014947509765625356	0.25
0.0050161997477211175	0.26999998
-0.009981409708658974	0.12
-0.009690984090169509	0.17
0.012940343221028883	0.37
-0.0021541595458984377	0.13
0.0008653004964195078	0.39999998
0.025736363728841027	0.17
0.013444900512695312	4.91
0.018760553995768703	12.15
-0.056839497884114465	3.32
0.01777216593424491	17.26
-0.018317159016926966	2.53
-0.019523366292318302	3.74
-0.008957036336262903	9.19
-0.0720305124918621	3.55
-0.025375493367512904	1.9799999
-0.04081738789876255	2.51
0.005938847859700403	0.53999996
0.01497701009114607	1.9699999
-0.06360270182291679	2.52
-0.009615580240885536	13.889999
0.002028528849284328	0.47
0.014210255940755801	5.0699997
-0.0718950907389317	2.45
-0.00019098917643276537	0.19999999
-0.06008046468098911	1.87
0.011890665690103575	0.34
0.0032881418863933477	2.6799998
0.003636042277018703	5.58
0.03056869506835902	3.1999998
-0.0075752258300784804	1.06
0.0448502858479813	1.87
0.009736760457356297	0.41
-0.07113418579101563	1.76
-0.008091862996418798	8.05
-0.07078793843587228	0.78999996
0.01998532613118478	1.4
-0.033685429890950046	1.38
-0.027627944946289062	1.23
0.013569895426432766	0.58
-0.038939793904621926	1.43
-0.03460222880045514	0.21
0.008217748006185133	1.26
0.06329828898111992	0.77
0.016882197062174243	0.19999999
0.025767898559570315	0.74
-0.05690867106119804	0.28
0.03944244384765625	0.84999996
-0.018718210856119556	1.77
0.027862930297851564	0.22999999
-0.024642181396484376	0.34
-0.029805119832356654	0.48999998
-0.042082087198892996	0.35
-0.005327097574870265	0.35999998
-0.045034790039061794	0.84
0.016409174601236743	0.34
0.00393015543619768	0.66999996
0.023556391398112456	0.65999997
-0.024899037679035986	3.9099998
-0.06447016398111956	0.53999996
-0.03272768656412737	0.81
-0.004529317220051965	0.12
0.01348648071289027	1.3399999
-0.008498509724934423	0.45
-0.007470703125000356	0.81
-0.03862927754720041	1.36
-0.01625823974609375	3.33
-0.0038101196289062503	0.87
0.0063212076822914305	0.91999996
-0.014874903361002723	0.51
0.003977203369139914	1.38
-0.05546417236328125	2.1499999
0.03799654642740862	0.71
-0.005453236897786696	0.39
-0.021748097737629736	0.74
-0.06504325866699183	1.22
-0.011200968424479285	0.55
-0.03454411824544259	0.97999996
-0.031785710652668796	0.17999999
-0.0023431142171222775	0.21
0.025179672241211294	1.89
0.008142217000325403	0.96
-0.009092330932617188	0.16
-0.03208478291829451	0.48999998
-0.0014193216959636603	0.71999997
0.016733805338541432	0.29999998
-0.020824432373046875	0.22999999
-0.025489425659179332	0.14999999
0.006055323282877723	0.71999997
-0.02020886739095076	0.63
-0.041994349161783975	0.79999995
0.009198760986327414	0.12
0.0033283233642578125	0.69
0.0044706980387367425	1.42
0.037497838338216384	0.22999999
0.0026416778564449573	0.39
0.013607915242512904	0.42
0.00238469441731759	0.17999999
0.00017471313476562502	0.25
-0.005570348103841738	0.22
-0.030412419637044153	0.39999998
-0.0006821950276695078	0.29999998
-0.029471460978189867	0.39
-0.020438766479492543	0.12
-0.0046928405761725855	0.51
0.014182154337564867	0.83
0.00687001546223911	0.14
-0.02629954020182339	1.23
0.004151407877603575	0.28
-0.02480532328287808	0.16
-0.034881973266601564	0.42
0.004993693033854641	0.37
0.0103258768717442	0.25
0.022781499226888616	1.63
-0.012844594319661696	0.11
0.026032638549803977	0.14999999
-0.009159088134765625	0.32999998
-0.04102821350097657	0.32
-0.04028994242350237	0.25
-0.020424143473307767	0.14999999
-0.018882242838542142	0.11
-0.010235214233398439	0.39
-0.012568410237629736	0.13
-0.024474334716797233	0.26
0.03406804402669259	0.29999998
-0.018412526448568303	0.14
-0.009748713175456204	0.26
-0.00927480061848911	0.17
-0.034337870279948036	0.42
0.023905563354492544	0.66999996
-0.005630238850911695	0.16
0.00118509928385393	0.22
-0.031885528564453126	0.48
0.00413055419921875	1.18
0.007170359293619555	0.25
-0.0017073313395179924	0.52
-0.017984898885091385	0.13
0.0030329386393230353	0.17
-0.0009999593098964255	0.14999999
0.022286224365234378	0.14
0.013849004109700047	0.12
0.0108642578125	0.42999998
-0.02746429443359304	0.69
0.003399022420247633	0.26999998
0.000745137532551965	0.14999999
0.009655507405599196	0.19
0.009055074055989465	0.28
-0.002812449137369555	0.12
0.02689666748046875	0.19999999
-0.05231679280598947	0.37
-0.01568069458007777	0.88
-0.06346715291341169	0.95
0.012041854858398794	0.79999995
-0.006211853027344106	0.17999999
-0.031569925944010535	0.25
0.012947591145833215	1.75
-0.012183888753255446	0.62
-0.00113499959309884	0.13
0.023883946736653883	0.14
-0.0013427734375	0.19
0.03389116923014264	0.96999997
0.033916727701822684	0.29
-0.018623987833658973	0.39
-0.01049524943033866	0.14
-0.004308954874674953	0.14999999
-0.017413075764973484	0.56
-0.007869084676107363	0.48999998
0.005298360188802676	0.24
0.010562896728515625	0.17
-0.010724767049153884	0.45999998
-0.001530838012695668	0.11
-0.03923276265462264	0.22
0.013664881388346118	0.22999999
-0.0013589223225913827	1.17
-0.015824000040690223	0.17
0.004796981811523083	0.29999998
0.006161753336588305	0.12
-0.02402000427246023	0.11
0.008509572347005445	0.16
-0.038846079508463666	1.16
-0.015711593627930044	0.21
-0.028030649820963663	0.14
-0.026358795166015626	0.53999996
0.019581985473632813	0.97999996
0.016394933064779238	0.16
-0.00840733846028634	0.19999999
0.04090881347656286	0.12
-0.027806727091471473	0.17
-0.006238428751627723	0.24
-0.004325230916341028	0.14999999
0.0012641906738277697	0.28
0.011942036946614465	0.12
0.016019439697266335	0.29999998
0.00760243733723982	0.14
-0.023638407389323393	0.28
0.00895868937174491	0.14
0.01660003662109375	0.12
0.016892115275065223	0.17
-0.009850692749023438	0.35
-0.006843439737955848	0.21
0.011983108520507458	0.52
0.0014720916748046876	0.22999999
-0.03005460103352924	0.21
-0.004449081420898437	0.24
0.0018817901611335231	0.58
-0.031802622477213306	0.35
0.01391143798828125	0.39
-0.0052280426025390625	0.16
-0.014236323038737099	0.31
0.018665186564127724	0.57
-0.023943201700846118	0.17
0.00419565836588518	0.77
-0.013018798828125	0.17
-0.012525177001953125	0.25
0.00373001098632777	0.26999998
-0.005391820271809778	0.51
-0.006471252441405895	0.26999998
0.0360675811767571	0.14999999
-0.08157056172688826	0.14999999
-0.049396006266275806	0.13
0.017612711588541784	0.22999999
-0.006612269083658973	0.45
-0.017553838094075402	0.12
-0.009841664632161696	0.24
-0.03184725443522112	0.32
0.014393870035807055	0.12
-0.009732945760091028	0.14999999
0.029488372802734378	1.01
-0.005755996704101563	1.0799999
-0.02184804280598911	1.51
0.019940312703450404	0.71
0.05162709554036482	1.26
0.0007152557373046875	0.48
0.007640711466471828	0.26999998
-0.01823959350585973	0.76
0.022521591186523793	0.12
0.006197102864583571	0.14999999
-0.03582649230956996	0.14
-0.03640340169270822	0.24
-0.04220759073893206	2.07
-0.09154841105143241	0.63
-0.031201426188151516	1.4399999
0.023061370849608666	0.31
-0.01532643636067732	0.66999996
-0.021062469482421877	0.16
-0.0016709645589187971	0.56
0.029300689697265982	0.29999998
-0.004046885172525805	1.8299999
0.00462493896484375	0.35999998
0.018329238891601565	0.78
0.00015525817871058224	0.74
0.027530797322591383	0.65999997
0.00523935953776018	0.29999998
-0.018431727091471117	3.27
-0.019147618611653528	0.12
-0.0032901763916012073	0.21
-0.017272059122721475	0.19999999
-0.025447845458984732	0.24
-0.0394484202067055	0.17
0.017485427856445312	0.12
0.033415603637695315	1.55
0.02915089925130232	0.22
-0.01000035603841134	0.16
-0.036414718627929686	0.65
-0.002701568603515625	0.21
-0.060221099853515626	0.58
0.006265258789062856	0.14999999
-0.0027589162190757577	0.24
-0.01962712605794259	0.58
0.008247121175129735	0.11
0.013714472452799954	0.17999999
0.006903457641601918	0.25
-0.040610631306966384	0.17
-0.02769775390625	0.56
0.01109720865885393	0.29
0.016759618123371924	0.47
0.006791941324869911	0.22999999
0.026702117919921876	0.14999999
-0.0447552998860683	0.29999998
0.014351272583007458	0.51
0.008077112833658617	0.28
-0.009761428833007813	0.22
0.0038722991943355824	0.25
-0.03966458638509174	0.29999998
-0.011699422200521071	0.21
-0.016876220703125	0.12
0.020400492350260892	0.97999996
-0.017001851399740177	0.14999999
-0.04597117106119804	0.69
0.002418772379557055	1.17
0.014437866210937145	0.11
0.0077807108561202655	0.13
0.009639739990235086	0.13
-0.021318689982096118	0.12
-0.0012421925862632578	0.11
-0.009696706136067946	0.57
-0.06426887512207068	0.14
-0.028161875406901515	0.5
-0.0035210927327472778	0.32999998
-0.006773757934569602	0.37
0.017419306437174244	0.14999999
-0.009187571207682056	0.17999999
-0.007768376668294508	1.14
-0.03490193684895822	0.29
0.00835596720377616	0.48
-0.008834584554035985	0.94
2.530415852852741e-05	1.65
-0.04373703002929759	0.42999998
-0.019462839762369556	0.5
-0.018539555867512904	0.14999999
0.016603215535481653	0.22999999
0.017178853352864464	0.17
0.012032826741536697	0.26
-0.03159764607747384	0.14
0.05088373819986991	0.34
-0.006960169474283973	0.17
-0.0012269337972000472	0.14999999
0.028416442871093753	0.28
-0.02099355061848911	0.39999998
-0.018114725748697682	0.25
-0.008033370971680043	0.14999999
-0.010895156860351208	0.11
0.017041524251301964	0.11
0.00045534769693986735	0.11
-0.03558807373046911	0.29
-0.01572519938151018	0.24
0.014956029256185133	0.12
-0.008608627319335227	0.44
-0.008134969075521071	0.17999999
-0.05219662984212264	0.74
0.011515172322591383	0.83
-0.009806442260742189	0.39
-0.00645065307617152	0.17999999
-0.01748097737630232	0.91999996
-0.008476638793944958	0.19
-0.009241104125976562	0.21
-0.049666722615559426	0.35999998
-0.03555971781412772	0.29
0.01774215698242152	0.12
0.010716629028320669	0.29999998
0.00011037190755232019	0.22999999
0.01697947184244768	0.14999999
-0.025405375162760535	0.58
-0.01734275817871165	0.28
0.00029182434081995726	0.21
0.005052693684896426	0.28
0.013830184936523438	4.7799997
-0.028416188557942947	3.3999999
0.017959340413410987	16.56
0.004153569539388258	4.98
0.020077133178710585	19.55
-0.011325581868490177	2.24
-0.033533859252929336	5.39
-0.027231979370117544	3.36
-0.07308057149251361	2.07
-0.04619814554850202	1.43
0.007204182942708571	1.91
-0.024511973063150807	1.5899999
-0.007188924153646071	12.11
0.04070777893066371	0.94
0.033188883463541784	0.26999998
0.003972371419270715	4.2
-0.0734208424886063	3.8799999
0.014738845825194958	3.1999998
-0.02010332743326835	0.72999996
0.0035470326741538828	1.06
-0.0007071177164711174	0.77
0.015090179443359376	0.66999996
0.0006169637044273202	3.33
0.016156133015950404	4.77
-0.021443303426107008	0.19
0.00218785603841134	1.0799999
-0.03987286885579416	0.63
-0.003610992431640625	6.99
-0.027350234985351565	0.29
0.006567128499349196	1.05
-0.006527328491211293	0.16
0.006465021769205848	0.22
-0.02380421956380161	2.05
-0.03866933186848947	1.1999999
0.009579213460286696	0.38
-0.015722401936848842	0.17999999
-0.04308090209960938	3.0
-0.03797874450683558	0.64
0.010059738159179333	0.48
-0.06282170613606759	0.9
-0.03203493754069022	0.48999998
0.05503705342610701	0.65999997
-8.443196614535964e-05	0.62
-0.03903973897298166	1.03
-0.0002009073893230351	0.91999996
-0.04877624511718786	0.19
-0.01083323160807339	0.52
0.07534993489583322	4.6
-0.007563781738281251	3.24
-0.00787811279296804	0.74
-0.017517471313476918	1.5699999
0.013027064005533974	0.28
0.027231597900390273	0.71999997
0.002360661824544863	2.06
0.01195780436197893	0.58
0.05184440612792969	1.6899999
0.029389572143554334	1.24
0.001095072428385535	0.22
-0.021591313680012547	0.66999996
-0.013403447469075402	0.48999998
-0.03405977884928362	1.09
-0.010733159383137902	0.77
0.007367706298828125	1.64
-0.00026690165201870286	1.39
0.016666412353515625	1.5
0.007986068725585228	0.14999999
-0.034684371948242546	0.83
0.020331700642904238	0.44
-0.018222935994466383	0.14
-0.06201260884602888	2.36
-0.015611394246419509	0.91999996
-0.043927764892578484	0.61
0.0057697296142578125	0.79999995
0.0033250172932941524	0.29
0.02097841898600237	0.53
-0.012052027384439869	0.19
0.011416625976562856	0.16
-0.038151041666666434	0.72999996
-0.03737119038899763	0.14
-0.0060089111328125	0.12
-0.010026804606119556	0.11
0.003709665934244555	0.29999998
0.01378606160481759	0.83
0.0006380716959633048	0.47
0.007542673746744555	0.31
-0.03204154968261719	0.14
-0.01631062825520786	0.77
-0.027448527018229286	0.42
0.029589589436848487	0.59
-0.030701065063476564	1.1999999
-0.004486211140950403	0.24
0.017391713460286697	0.25
0.0017841339111328127	0.58
0.0018096923828125001	0.25
0.013874435424805043	0.17
-0.008003107706706203	0.14999999
-0.017663319905599197	0.16
-0.03370463053385393	0.37
0.02408701578776018	0.48
-0.00983428955078125	0.26
0.023269144694010535	0.11
0.00929082234700509	0.42
-0.025733057657877367	0.32999998
0.005994160970051965	1.42
-0.002505747477213305	0.11
-0.02206370035807268	0.11
0.017553202311197325	0.39999998
0.03406041463216134	2.27
-0.022436904907226208	0.44
-0.059967422485350856	0.13
-0.005585988362629735	0.19999999
-0.04590530395507813	0.13
0.010036722819010536	0.98999995
-0.0014277140299480352	0.28
-0.02231610616048201	0.63
-0.00021642049153598465	0.12
-0.03564160664876326	1.16
-0.0130340576171875	0.14
0.014813741048177322	0.13
-0.007203674316406606	0.29999998
0.0012917836507163828	0.63
0.04793879191080777	0.11
0.003909301757812145	0.32999998
-0.007708104451497633	0.45999998
-0.011536534627279238	0.42
0.014706675211589016	1.55
0.007737096150716028	0.28
0.0034102121988929925	0.24
-0.01839116414388009	0.12
-0.026814397176106654	0.71999997
-0.0291576385498054	0.41
0.000875091552734375	0.42
0.016643015543620267	0.13
0.0033350626627605354	0.32999998
0.021510187784830492	0.14
-0.03956019083658866	0.39
0.04156316121419295	0.42
-0.012345123291015626	0.22
-0.01454213460286482	0.11
0.005298487345377723	0.21
0.02036501566569058	0.34
0.03740005493164063	0.35999998
-0.013344955444335583	0.63
-0.012912495930989466	0.68
-0.007427851359048887	0.45999998
0.0038036346435546876	0.17999999
0.010829544067382813	0.47
-0.006170908610026161	0.32999998
0.013377380371093395	0.13
-0.0208819071451817	0.16
-0.037298456827799246	0.17
-0.0227219899495438	0.29
-0.006773122151692946	0.12
-0.08520380655924492	0.29
-0.048901748657227274	0.12
-0.015178680419921521	1.52
-0.011106363932291075	0.25
0.02423439025878942	0.16
-0.008868916829427321	0.17999999
0.011190287272135536	0.16
0.0371461232503254	0.59999996
-0.025420125325520716	0.19
0.045051320393880094	0.14999999
-0.03325589497884103	0.21
0.01877657572428362	0.72999996
0.03463312784830741	0.12
-0.00247879028320277	0.19999999
-0.006217320760090673	0.13
0.009947586059570314	0.13
0.00450439453125	0.17999999
-0.005447260538737453	0.37
-0.008244578043619555	0.19
-0.022684605916341027	0.17999999
-0.002683003743489465	0.13
-0.0037242889404296878	0.28
0.01683171590169259	0.16
0.015757242838541432	0.39999998
0.003297297159831203	0.22999999
-0.022146606445312148	1.1999999
0.005755233764648793	0.29999998
0.03107134501139335	0.35999998
-0.011009597778320314	0.17
0.01658655802408866	0.29999998
0.008449935913086293	0.17999999
-0.017603810628254734	0.59
0.01714286804199219	0.14
-0.004156239827473485	0.11
0.0017482757568355824	0.17
0.00035781860351562504	0.13
0.0008411407470703125	0.42
-0.02221997578938826	0.14
0.027091089884440225	0.17
-0.041626485188802326	0.35999998
-0.05240249633789027	0.37
-0.03544349670410085	0.71
0.01966603597005232	0.12
-0.021751149495442237	0.14999999
-0.0011557261149086173	0.12
0.03449363708496094	0.53999996
0.009515126546223485	0.19
-0.022927602132161697	0.87
-0.03219960530598982	0.42999998
-0.024999872843424243	0.32999998
-0.0011117299397788826	0.17999999
0.014492797851562501	0.19
-0.04325612386067697	0.93
-0.011800130208333572	0.22999999
0.047727330525716385	1.5
-0.0003130594889324101	0.77
-0.02769203186035192	1.14
-0.032142639160156604	0.14
0.0033819834391273676	0.29
0.007129542032877723	0.24
0.021039581298828127	0.57
-0.0044745127360023675	0.31
-0.01093826293945277	0.57
0.01406644185384174	0.17999999
0.007476170857747633	0.17999999
-0.03381919860839844	0.39999998
-0.009073638916015625	0.22999999
0.02146746317545585	0.34
-0.035508346557617546	0.29
0.025924809773763616	0.26999998
-0.020743433634440225	0.42
-0.04310696919759103	0.22999999
0.004404576619465673	0.19999999
-0.01822280883789027	0.32
-0.017365010579427322	0.13
0.016278330485025805	0.19
-0.011121368408203125	0.53
-0.015943272908528174	2.19
0.010662206013997633	0.31
0.001421483357747988	1.6899999
-0.003997166951497278	0.41
-0.030162556966146073	0.35
-0.02619590759277344	0.91999996
-0.018662007649739822	0.64
0.026985422770182767	0.13
-0.04086952209472692	0.38
-0.040861002604166786	1.13
-0.06513264973958358	0.9
-0.06594772338867153	0.17999999
0.04709472656249965	0.14999999
0.001707458496093395	0.17
0.031045150756835938	0.58
-0.010756174723307055	0.28
-0.0323455810546875	0.12
-0.03918533325195348	0.32
0.004304122924804687	0.21
-0.011477406819661695	0.45
-0.046562957763671524	0.19
-0.03719088236490862	0.19
0.0004225413004551371	0.12
0.009717814127604286	0.26999998
-0.029596328735351562	0.42
0.004273096720377722	0.45
0.01441599527994768	0.14999999
-0.008812840779622633	0.19999999
0.02207806905110701	0.5
-0.06159337361653599	0.22999999
-7.692972819057787e-05	0.17999999
-0.003709538777669508	0.42
0.027057520548503078	0.21
0.004445266723632458	0.31
0.01999295552571603	1.86
-0.046162668863932055	0.13
-0.035888036092121926	0.14
0.009565734863281251	0.11
-0.04165509541829451	0.14
-0.049868011474609376	0.21
0.0016389211018879024	0.19
0.04300702412923166	0.28
-0.01732559204101598	0.13
0.003134282430013258	0.37
0.06692543029785192	0.22999999
0.05313529968261719	1.64
0.02213808695475237	0.42999998
0.0068434397379554925	0.34
-0.001044718424479285	0.11
-0.00639902750651018	0.45999998
-0.017618052164713304	0.17999999
-0.025463867187500357	0.51
-0.019904327392578483	0.14999999
0.047951126098632814	0.29999998
0.027797571818033263	0.19999999
0.019736607869466384	0.41
0.018900044759114467	0.21
-0.006957626342773438	0.32999998
-0.004741668701171875	0.32999998
0.023842620849609378	0.12
0.035632578531901514	0.14999999
0.00922927856445277	0.71
-0.02673110961914027	0.78
-0.00162073771158866	0.56
0.00356953938802036	0.35
-0.06414451599121095	0.72999996
-0.04111722310384139	0.37
-0.05037218729654996	0.22999999
0.028465779622395715	0.94
0.034240722656249646	0.16
-0.0012018839518230353	1.4599999
0.012117131551107009	0.12
0.00019976298014299232	0.19999999
-0.0032958984374992896	0.12
0.002057011922201113	0.14
-0.008115132649739466	0.13
-0.0013329823811847775	0.45999998
-0.0623334248860683	0.47
-0.011550394694010535	0.17999999
0.012024688720703126	0.14
0.0533629099527996	0.11
-0.009359359741211293	0.17
-0.013316599527994556	0.26
0.0006801605224612928	0.22
0.007793426513672231	0.26999998
0.0020820617675784804	0.25
-0.05449040730794259	0.35
0.007452774047851918	0.58
-0.026395161946614468	0.69
0.010655593872070669	0.14
-0.012144343058267993	0.51
0.023064804077148796	0.53
-0.007245000203450403	0.13
0.0016674041748046876	0.24
0.0016891479492191054	0.12
-0.007810719807943301	0.14
-0.010788472493489111	0.16
-0.007552973429362098	0.22
-0.03198254903157576	0.26999998
0.013966496785481654	2.96
-0.049399566650390275	18.82
-0.05537935892740897	1.8
-0.030904134114583218	2.21
0.01212310791015625	13.71
-0.008545303344726562	17.449999
-0.006363042195637547	8.73
0.005843226114908973	7.75
-0.020364888509114467	5.74
0.016392898559570313	0.74
0.03553682963053397	1.22
-0.006662368774414418	0.88
-0.05518836975097657	1.5999999
7.565816243513269e-05	3.1
-0.024036534627278883	1.16
-0.0012920379638671877	2.28
0.014652506510416786	0.35
-0.0019866943359367895	1.9699999
-0.0008928934733070549	1.42
0.0021540323893230354	1.3199999
-0.07869097391764371	4.35
0.012606938680012903	2.4199998
-0.017562103271484022	0.47
0.021745554606120265	18.17
-0.020788701375325402	1.1999999
-0.03665250142415353	0.59999996
0.09486401875813827	2.11
-0.007550557454427321	2.09
0.00401407877604143	2.6799998
0.015593719482421876	0.75
-0.0003760019938152226	0.7
-0.0031692504882812503	0.74
0.005691909790039063	1.28
-0.03284479777018241	0.44
0.024796930948892994	0.45
0.010892359415689869	2.51
-0.03407071431477853	0.59999996
-0.07460403442382849	0.37
-0.000871912638346828	3.8
0.022275543212890627	0.22
0.017007319132487098	1.4499999
-0.03949368794759174	0.37
-0.02668507893880232	0.5
-0.03518015543619768	1.25
0.0554838816324871	0.87
0.027695465087890628	1.04
0.0035639444986983906	1.03
-0.0012081146240237929	0.19
0.020432790120442947	0.14
-0.019951502482096473	0.29999998
-0.019315592447916075	1.39
0.009638341267903527	0.41
-0.012139892578125356	0.42999998
0.011550394694010181	0.14
-0.008812713623046876	0.59
0.00950597127278634	0.17
-0.021566136678059424	0.22999999
0.004102071126301965	0.5
-0.009718958536783263	1.79
0.019083023071289062	0.52
-0.00351842244466134	1.06
-0.018271255493164062	0.35
-0.0421171824137371	0.39999998
0.017249170939127013	0.85999995
0.036593627929687504	1.9799999
-0.006482060750325758	0.84
0.0071721394856773205	0.39
0.018307495117187857	0.22
-0.017266972859700403	0.37
-0.013344573974609376	0.14999999
0.015259552001953126	0.41
0.013330586751302321	0.32999998
0.017509206136067944	0.82
-0.018556976318359376	0.52
-0.012413152058918797	4.35
-0.024255116780598485	1.02
-0.011239751180012547	0.48999998
-0.002442550659180043	0.59999996
0.012602869669596473	0.35999998
-0.025275166829426612	0.78
-0.06638679504394532	1.5
0.026078796386718752	0.71
-0.034019343058267995	0.13
-0.034594090779621924	1.16
-0.03162320454915353	0.22
-0.007376861572265626	0.17999999
0.011469904581705492	0.96
0.01792704264322964	1.4399999
-0.003517278035482008	0.47
-0.03322868347167969	0.55
-0.03774846394856795	1.17
-0.038637415568033975	0.16
-0.040790939331054335	0.69
0.05271275838216134	0.38
0.03427810668945277	0.11
-0.016779963175455492	0.84
-0.006102752685546876	0.24
-0.04006207784016951	0.22
0.01215871175130161	1.3
-0.013872782389323036	0.11
-0.017907714843750002	0.13
0.0072432200113937036	1.0799999
0.0046284993489578595	0.71999997
0.008161926269530896	0.31
0.00274327596028634	0.16
0.007299931844075758	1.4499999
-0.00459111531575509	0.32
0.01777839660644567	0.25
-0.007133356730143703	0.14999999
0.017092514038085937	0.14
-0.04368324279785157	0.17
-0.017455164591471117	0.35
-0.005483500162760536	0.42999998
0.03533452351887974	0.26
0.05331255594889335	0.14999999
0.008065668741861742	1.06
0.0016511281331382578	0.42
4.119873046875e-05	0.29
-0.01117884318033795	0.13
-0.011730575561523793	0.21
0.016120656331380444	0.17
0.0005491892496745976	0.13
-0.03530998229980469	0.11
-0.023648325602213305	0.11
-0.0025950113932292854	0.14999999
-0.005340067545573035	0.26
0.01668574015299491	0.16
0.009322230021158973	0.5
0.006186803181966383	0.17
0.018067423502604287	0.53
0.0004166920979820077	0.14999999
0.011881510416666786	0.32
0.00888010660807268	0.17
0.0077543894449874536	0.19
-0.00016632080078160527	0.26
-0.0315001169840496	0.24
-0.04785957336425817	0.21
-0.031201044718424244	0.14999999
-0.01370824178059884	0.29999998
-0.04391886393229214	0.17
-0.022899627685546875	0.13
-0.012657165527343396	0.58
-0.002342859903971473	0.16
0.0031579335530597776	0.47
0.0070206960042312975	0.76
-0.023116175333658617	0.35999998
-0.030850855509440223	0.11
-0.06310056050618514	0.13
-0.00947392781575509	0.24
0.0040728251139316995	0.35999998
0.028701655069986745	0.14
0.008616002400716383	0.24
-0.008837763468424598	0.16
-0.007547124226887903	0.13
-0.0035214742024741955	0.35999998
0.020282999674479288	0.56
-0.040729268391926615	0.5
0.029497528076171165	0.53999996
0.016368738810221474	0.24
-0.06112302144368442	3.1999998
0.005061721801757813	0.38
0.015252431233724197	0.29999998
-0.029676564534504735	0.11
0.016661198933919152	0.12
-0.038688023885091384	0.12
-0.0007367451985675899	0.21
0.00378392537434884	0.22
0.0007284800211593279	0.14
0.010171763102213306	0.17
0.013211695353189869	0.13
-0.05101292928059849	0.83
0.0023220062255859377	0.13
0.0018363952636722303	0.14
0.024868647257486387	0.17
-0.01639544169108049	0.12
0.0023548126220703128	0.25
0.0017865498860672347	0.51
-0.010005950927734375	0.5
0.01674079895019567	1.15
-0.013352203369140982	0.11
-0.010239537556966029	0.19999999
-0.026537704467773794	0.21
-0.05797487894693951	0.29999998
-0.005830001831054688	0.22999999
-0.010122807820638614	1.86
0.0006183624267578126	0.25
-0.00878117879231759	0.42
-0.02965176900227853	0.81
-0.014445368448893348	0.31
0.014106877644856653	0.21
0.0014217376708984377	0.12
0.01103464762369768	0.22999999
-0.018168512980142992	0.11
0.017085647583008522	0.19999999
0.02914377848307268	0.22999999
0.006737645467121922	0.31
-0.0045176188151042854	0.42999998
0.005712509155274149	0.22999999
-0.00703481038411411	0.12
0.017781956990560132	1.0
-0.02225697835286411	0.76
-0.01295903523763009	0.32999998
-0.04060719807942732	1.5899999
0.019834645589192946	0.11
0.005323664347330137	0.14999999
0.030890909830729285	0.37
-0.006901677449544153	0.17
-0.012520980834961294	0.26999998
-0.08764890034993443	0.17
-0.004320144653319958	0.42999998
-0.00174179077148402	0.82
-0.013981628417969107	0.22999999
0.04842720031738246	0.32
-0.012763849894205493	0.26999998
0.05000000000000036	0.91999996
-0.0063156127929687505	0.41
-0.00650482177734375	0.22
-0.030476125081380447	3.31
-0.006250508626301965	0.11
-0.005088170369465673	0.25
-0.014616012573241834	0.21
-0.017350133260091383	0.19999999
0.016427739461263257	0.12
-0.01238479614257848	0.78
0.05416564941406215	2.6699998
0.017896270751953127	0.19999999
0.04066480000813826	0.84
0.03927027384440116	0.5
0.010085169474283617	0.39
-0.004860814412434422	0.17
-0.018259302775065222	0.19999999
-0.027224349975586294	0.19
-0.06570053100585938	0.19
-0.021754709879557767	0.16
-0.016826121012369556	0.16
0.012703323364257458	0.22999999
0.018473815917968397	0.35
-0.03132756551106759	0.45999998
0.006940968831379735	0.19999999
0.026401138305663707	0.31
-0.011582692464192947	0.13
0.029292297363281608	0.11
-0.032181294759114465	1.4599999
0.01987826029459612	0.83
0.04186426798502616	0.16
-0.046265029907226564	0.48
-0.05081685384114572	0.12
0.00529912312825509	0.47
0.007978185017903528	0.32
-0.0011515299479171405	0.13
-0.0168608347574871	0.16
0.0024517059326171877	0.64
0.040114847819010535	0.29999998
-0.02039604187011719	0.13
0.0014631907145183478	2.6599998
-0.03154258728027344	0.28
-0.012345886230469106	0.37
-0.0655487060546875	0.68
0.0361601511637371	0.22
-0.02891324361165424	0.19
-0.00209019978841134	0.14
-0.0250212351481121	0.22999999
0.03176765441894567	1.18
0.0029376983642571022	0.14
0.025080362955729286	0.26
-0.006572850545247278	0.44
-0.04814542134602853	0.12
0.001622390747070668	0.14
-0.057402547200520716	0.63
0.026828130086262548	0.13
-0.043888346354166434	0.59
-0.014440282185872278	1.37
0.0074282328287761604	0.14999999
0.00013707478841205046	0.26999998
-0.0029235839843750003	0.26999998
-0.035372034708658975	0.19999999
-0.021409225463867188	0.12
0.01700388590494839	0.24
0.0032789866129558478	0.12
-0.006460444132486743	0.17
0.014660644531250001	0.32
-0.0018758138020835702	0.16
0.0027717590332034803	0.17
0.032777277628580494	0.24
-0.01587753295898402	0.12
-0.02671267191569058	0.81
0.008224868774414062	0.26999998
-0.03297348022460938	0.13
-0.0042444864908858905	0.17
0.04909439086914098	0.68
0.033721923828125354	0.14999999
0.0025830586751297347	0.13
-0.0031912485758464728	0.26
0.0005625406901046404	0.32
-0.03345794677734339	0.19
-0.034768168131509826	0.17
-0.03203086853027344	0.17
-0.00198186238606759	0.12
-0.024095280965169153	0.21
-0.00629323323567661	0.68
-0.00844523111979143	0.14999999
0.010081100463867189	0.32
0.001977666219075047	0.17999999
-0.02406806945800817	0.14999999
0.0328887939453125	1.1
0.003431320190428977	0.28
-0.009260940551757102	0.13
0.005463536580403883	0.13
-0.015619405110677321	0.22
-0.0003252665201827654	0.17999999
-0.015627034505208217	0.26
0.009203974405924954	0.26
-0.0058138529459633055	2.06
-0.013412602742513258	0.12
-0.028162511189778527	0.12
0.014276123046875	0.19999999
-0.00761566162109375	0.22
0.019708506266276515	0.38
0.04286982218424527	0.17999999
-0.01316375732421875	0.14999999
0.003025182088216383	0.22
-0.006543731689453481	0.68
-0.054575856526692945	0.94
0.011447397867838306	1.23
0.011676915486653528	0.88
-0.008157857259114821	0.21
0.006718063354492188	0.28
0.015272140502929688	3.52
-0.010696283976237453	0.13
0.004544194539387547	0.16
0.018343607584635536	0.25
-0.022511800130208218	0.48
-0.010829925537109375	0.42
-0.01635335286458286	0.22
0.00816828409830741	0.44
-0.015812555948893702	0.35
-0.009257634480794507	0.19999999
-0.0373140970865883	0.29
-0.05427742004394496	4.8399997
-0.009416453043619911	19.68
-0.04083989461262974	2.37
0.01905479431152344	11.17
-0.019336827596028883	10.36
0.03233706156412808	1.4499999
0.013701756795246923	3.29
-0.03488133748372455	1.79
0.006677754720051965	10.45
-0.05956052144368443	2.04
-0.012958145141601563	5.7999997
-0.003701019287108665	1.76
0.015314229329427321	2.27
0.0063838958740234375	4.19
0.0008158365885414299	0.77
-0.014297993977864465	0.29
-0.014063008626302321	0.61
-0.01969337463378942	1.11
-0.052324803670246924	3.49
0.001517613728841738	1.28
0.013613128662108665	0.56
-0.002880223592122633	0.74
0.022776540120443303	17.39
-0.052777353922526166	1.2099999
-0.0399247487386063	0.35
0.0033481597900387075	0.78999996
0.026123936971028883	3.34
0.02349815368652344	0.78
-0.017221705118814868	0.42999998
-0.033547592163086296	1.25
-0.008387247721353575	0.26999998
0.0073680877685546875	0.35
0.014367167154948035	2.06
-0.03761291503906286	0.26999998
0.0006760915120441525	0.17
-0.00040766398111955485	0.22
0.0026910146077472777	1.35
0.01709073384602853	0.68
0.019652175903320315	0.35
0.02226193745930978	0.28
0.04440167744954451	0.22
-0.03718732198079416	1.01
0.00611979166666643	0.24
0.005819829305012902	0.62
0.01225255330403634	0.5
-0.0014363606770828596	1.02
-0.05644365946451835	1.14
0.0014564514160152699	1.64
-0.014299265543619556	0.59
-0.03743705749511755	0.19
0.023578898111979288	0.24
0.013245010375976918	0.75
0.03974876403808594	0.24
-0.03004964192708357	2.24
-0.0036132812500003554	1.0799999
-0.013624827067057055	1.5
-0.08415247599283832	2.05
0.019795354207356654	2.27
-0.006776682535807055	0.22999999
0.010493087768555044	0.77
-0.03581746419270822	0.17999999
0.019131724039713662	0.55
-0.028367614746094106	1.3199999
0.02550582885742152	0.26
0.012548700968424243	1.86
-0.038946914672851565	0.34
-0.008181889851888613	0.48
-0.027980295817057056	0.37
0.013698705037434422	0.28
-0.021659978230794154	0.24
-0.023328018188476563	0.89
0.010667673746744556	0.69
0.011285018920898083	0.82
-0.011620076497395361	0.22999999
0.0006573994954422347	0.19999999
-0.0006113688151039298	0.12
0.0022066752115890154	0.16
0.0013656616210933948	0.65999997
-0.10843671162923202	0.19
0.01917330423990862	0.16
0.00442097981770857	0.37
-0.0005825042724609376	0.28
-0.021527989705403885	0.17999999
-0.057032012939453126	1.12
0.013004811604817946	0.39999998
-0.014644368489583927	0.32
-0.011163075764974197	0.58
-0.028426106770833216	0.14999999
0.018426005045573037	0.78999996
-0.07153867085774693	0.48
-0.016825993855793798	0.31
0.0024842580159507577	0.24
-0.01040293375651018	0.39999998
-0.022243881225585585	0.21
-0.0025001525878902697	0.19
-0.02788213094075509	0.12
0.015567398071289063	0.64
-0.014129130045572681	0.16
-0.005205663045247277	0.22
0.012394332885742543	0.35999998
0.013466262817382458	0.26
0.0157944997151688	0.32999998
-0.03113873799641951	0.9
0.004363377888997633	0.24
-0.021750513712564513	0.22999999
-0.045149103800455496	0.13
-0.027196756998698036	0.35999998
0.03021252950032576	1.01
-0.0036626180013023205	0.14999999
0.0007448832194004496	0.48
0.018581263224283974	0.37
-0.055384445190430044	0.96
-0.02257970174153705	0.72999996
0.017322540283202414	0.26999998
0.013496780395507814	0.12
0.00738550821940045	0.24
-0.027097447713216385	0.14999999
0.009613545735676965	0.31
-0.00047556559244732455	0.11
0.015388870239258168	0.13
0.011549504597982008	0.12
0.0002340952555339726	0.45999998
-0.0014466603597007577	0.31
-0.0017964680989589255	0.17
0.00583140055338518	0.32999998
-0.018407694498698036	0.14
-0.05149052937825545	0.98999995
-0.033846028645833574	0.14
-0.025693766276041786	0.14
-0.019248835245767995	0.53999996
0.013928476969401516	0.44
0.005813090006510891	1.4699999
-0.0012063344319656723	0.13
-0.013491694132487454	0.45999998
-0.04971834818522147	0.32
-0.0056685129801429925	0.34
-0.003195317586263258	0.19999999
0.004961013793945668	0.12
-0.01690228780110665	0.17
0.0002663930257163827	0.48999998
0.023787689208984376	0.53999996
0.011978276570638258	3.09
0.013232167561848841	0.13
-0.008086013793945667	0.24
0.004265085856119555	0.35999998
-0.014661280314127723	0.24
-0.012163543701171876	0.19
-0.004812240600586293	0.58
-0.014706675211588305	0.11
-0.02733879089355469	0.26
-0.006282933553059778	0.25
-0.0564238230387371	0.17999999
-0.04906158447265625	0.17999999
-0.011015574137370266	0.13
0.016153844197591385	0.11
0.004367701212565223	0.22
-0.0375581105550129	0.14
-0.004983901977538708	0.26999998
0.0018941243489578596	0.22
0.02771771748860701	0.26999998
-0.004803085327148082	0.26
0.014375050862629735	0.17
-0.0018084208170570549	0.29
0.008489608764648793	0.19
-0.005533345540364821	0.26999998
-0.048849360148112454	0.35999998
-0.0867946624755856	0.51
-0.002076212565104285	0.42
0.011614100138346118	0.11
-0.00700149536132777	0.22
0.0066767374674480354	0.21
-0.02518412272135393	0.41
-0.02605806986490862	0.45
-0.006670252482096473	0.19999999
0.006687545776366832	0.71
-0.012340672810871922	0.38
-0.03602930704752616	0.17999999
0.008975855509439868	0.32999998
0.02519823710123639	0.11
-0.0558879852294929	0.65999997
-0.02968610127766951	0.25
0.0017397562662761603	9.65
-0.03758099873860701	0.14
-0.04670384724934884	0.47
0.028273518880207862	0.17
0.016540908813476207	0.14
0.0171843210856121	0.14
-0.00636418660481759	0.37
0.01304575602213589	0.12
0.0012709299723308476	0.24
0.008127848307292141	1.03
0.0006094614664714726	0.13
-0.03213984171549491	0.32
0.039253997802734024	0.26
-0.020784250895182058	0.13
0.00229771931966134	0.21
-0.006192398071289063	0.58
0.010252253214518349	0.51
-9.218851725307787e-05	0.32999998
0.0013731638590499529	0.12
0.010205586751301966	0.12
0.014023844401042141	0.24
0.005685170491536696	0.12
-0.002296447753905895	0.9
-0.05806045532226492	0.16
-0.03571968078613317	0.39
-0.02255020141601598	0.19
0.0515640258789059	0.38
-0.02724533081054723	0.29
0.015642801920572682	0.25
0.00043690999348946493	1.8299999
-0.0038467407226562503	0.12
0.008171335856119556	0.29999998
-0.00622685750325509	0.75
0.012232081095377012	0.12
0.022308603922526517	0.13
-0.013100560506184423	0.14
-0.014587783813476208	0.32
-0.03534736633300746	0.21
0.00331192016601527	0.14999999
-0.014133071899413707	0.14999999
0.0034370422363274146	0.44
-0.004741541544596473	0.26
-0.016859817504882812	0.24
0.0010033925374351327	0.17999999
-0.06022071838378906	0.45
0.003409449259440223	2.59
0.01777407328287737	0.47
-0.0009769439697262072	0.22
0.01251475016276018	0.28
-0.001454671223958215	0.87
-0.00015513102213517984	0.17
-0.01631914774576799	0.17
0.019799550374348843	0.17
-0.022072601318359378	0.38
-0.018606821695963307	0.57
0.04110463460286447	0.16
-0.0043917338053386604	0.14
-0.004449590047200402	0.22999999
-0.014558029174804688	0.26999998
-0.004391988118489821	0.22999999
0.02366282145182268	0.12
-0.02930514017740862	0.14999999
-0.03513641357421839	0.37
-0.006020736694335583	0.45999998
-0.03757095336914027	0.84
-0.054715855916341385	0.31
0.02872746785481759	0.32
0.00735193888346295	0.13
0.021867752075195312	0.21
-0.018489329020182056	1.4
0.012758763631185133	0.21
-0.018163426717122632	0.32
-0.0024790445963546407	0.62
0.01659927368164098	0.29
0.006504058837890625	0.52
0.002769088745117188	0.59
-0.007777786254882457	0.58
0.00508575439453125	0.45
-0.01828320821126326	0.42
0.013131205240884826	0.12
0.00223948160807268	0.17
0.004428482055663707	0.14
0.030749384562174242	0.14
0.006641769409180043	0.14999999
-0.004022089640299243	0.13
0.005534871419270716	0.14
0.02113291422526018	0.17999999
0.0052984873453773675	0.17999999
-0.026848220825195668	0.17999999
-0.02855224609375	0.29999998
0.05535812377929723	1.29
0.028816095987956203	0.13
-0.0013375600179035274	1.1
-0.049398549397786345	0.63
0.0006086985270183477	0.11
-0.021212387084961294	0.32
-0.007246526082356652	0.39999998
-0.00842132568359375	0.32999998
-0.011106109619140625	0.26
-0.06036338806152344	0.68
-0.020982487996419153	0.11
-0.0010751088460288828	0.94
-0.01869417826334683	0.17999999
0.009800974527994555	0.16
0.02490895589192732	0.19
0.046332041422526164	0.32
-0.028226089477539063	0.14
-0.0064414978027343755	0.37
-0.0054840087890625005	0.41
-0.0503081003824871	0.42999998
0.024311828613281253	0.14999999
-0.004256184895833215	0.22
0.001015472412109375	0.26
0.03252054850260429	0.24
0.01623954772949183	0.25
0.00035858154296875	0.11
-0.0046899159749354885	0.26
-0.008436711629231652	0.14999999
-0.016619491577148083	0.21
-0.021676381429036343	0.22
0.00335795084635393	0.26999998
0.0004474639892581678	0.44
[truncated: 181,330 more rows]
