# Supplementary material for: The role of cyclonic activity in tropical temperature-rainfall scaling
Source: Nat Commun. 2021 Nov 18;12:6732. doi: 10.1038/s41467-021-27111-z (PMC8602412; doi:10.1038/s41467-021-27111-z)
Supplement: Supplementary file 4 — Source Data [file 41467_2021_27111_MOESM4_ESM.zip › fig3a.csv]

latitude [°N]	longitude [°E]	average temporal pre-rainfall temperature gradient [°C/h]
49.875	-179.875	0.018706791241963693
49.875	-179.625	0.016817093207166088
49.875	-179.375	0.01628151953508313
49.875	-179.125	0.016345410733609594
49.875	-178.875	0.01616975516685121
49.875	-178.625	0.01606910680633743
49.875	-178.375	0.016475733477084777
49.875	-178.125	0.016280393974453803
49.875	-177.875	0.015835860422596087
49.875	-177.625	0.015092150063138462
49.875	-177.375	0.015425320456738027
49.875	-177.125	0.01596284626215485
49.875	-176.875	0.016678387132514443
49.875	-176.625	0.016202455975621415
49.875	-176.375	0.01676103610258836
49.875	-176.125	0.016438743867069852
49.875	-175.875	0.015668277450793276
49.875	-175.625	0.01640244365608607
49.875	-175.375	0.01867329934533917
49.875	-175.125	0.01789795121336296
49.875	-174.875	0.01793981612826912
49.875	-174.625	0.018372922552561097
49.875	-174.375	0.017864769318975137
49.875	-174.125	0.019680088772900735
49.875	-173.875	0.018262289418882405
49.875	-173.625	0.018120510591824065
49.875	-173.375	0.017557614705796764
49.875	-173.125	0.017792092883397666
49.875	-172.875	0.015452108743055791
49.875	-172.625	0.014883461524486925
49.875	-172.375	0.016810651746530687
49.875	-172.125	0.015875978416485553
49.875	-171.875	0.01707214630079193
49.875	-171.625	0.018410151248306656
49.875	-171.375	0.018929740733043182
49.875	-171.125	0.01764590617937918
49.875	-170.875	0.02007054092383122
49.875	-170.625	0.020168458129004616
49.875	-170.375	0.0199029980283795
49.875	-170.125	0.01866931222541569
49.875	-169.875	0.017151435292318495
49.875	-169.625	0.01781739026332112
49.875	-169.375	0.018638359988876706
49.875	-169.125	0.01839070477920544
49.875	-168.875	0.018436876468704847
49.875	-168.625	0.0185625905507025
49.875	-168.375	0.018046970685323085
49.875	-168.125	0.017865771110272016
49.875	-167.875	0.018509845780050105
49.875	-167.625	0.019092320138030187
49.875	-167.375	0.019086459326365636
49.875	-167.125	0.01814290067575272
49.875	-166.875	0.0177651106234646
49.875	-166.625	0.018102078221952964
49.875	-166.375	0.018890197915968538
49.875	-166.125	0.018009625876822127
49.875	-165.875	0.019165040318367414
49.875	-165.625	0.017716849199477774
49.875	-165.375	0.01802416937691824
49.875	-165.125	0.018115917163625886
49.875	-164.875	0.018338697384565308
49.875	-164.625	0.01638647670371859
49.875	-164.375	0.01907193638453974
49.875	-164.125	0.016626896661765568
49.875	-163.875	0.017370686570893832
49.875	-163.625	0.017271035886278346
49.875	-163.375	0.01615888856339931
49.875	-163.125	0.01503431572104402
49.875	-162.875	0.015381824923275608
49.875	-162.625	0.01655125157484015
49.875	-162.375	0.01522447209299346
49.875	-162.125	0.01614285944434116
49.875	-161.875	0.016342965705456753
49.875	-161.625	0.017106179507722
49.875	-161.375	0.01576070563737736
49.875	-161.125	0.016720009305312145
49.875	-160.875	0.01687107680798722
49.875	-160.625	0.015812974442730082
49.875	-160.375	0.01547513966410269
49.875	-160.125	0.01691509059016216
49.875	-159.875	0.014784765736679285
49.875	-159.625	0.014612789833044157
49.875	-159.375	0.015284062496592936
49.875	-159.125	0.01654868141347151
49.875	-158.875	0.015940005105065297
49.875	-158.625	0.01735842852088494
49.875	-158.375	0.015554150194528112
49.875	-158.125	0.015302606242642604
49.875	-157.875	0.015717618587689535
49.875	-157.625	0.015221056031535903
49.875	-157.375	0.01741812723697049
49.875	-157.125	0.016385502335766605
49.875	-156.875	0.017635254457772497
49.875	-156.625	0.018455525496594884
49.875	-156.375	0.01630900512115406
49.875	-156.125	0.016098582131090586
49.875	-155.875	0.017964070221114025
49.875	-155.625	0.01718687663002621
49.875	-155.375	0.01711208807253372
49.875	-155.125	0.016453933715820334
49.875	-154.875	0.016971421241760265
49.875	-154.625	0.01731178339789897
49.875	-154.375	0.017821818119853776
49.875	-154.125	0.01750296440677365
49.875	-153.875	0.01779934145369618
49.875	-153.625	0.019255144546189366
49.875	-153.375	0.018496388360114115
49.875	-153.125	0.017676440512628955
49.875	-152.875	0.01807077185841466
49.875	-152.625	0.019370195962549228
49.875	-152.375	0.020220833676624528
49.875	-152.125	0.018286711219849632
49.875	-151.875	0.01683683490753172
49.875	-151.625	0.016530001499561936
49.875	-151.375	0.0159732718381584
49.875	-151.125	0.015403377734395152
49.875	-150.875	0.015965867996215834
49.875	-150.625	0.017521765317733622
49.875	-150.375	0.017676601050624477
49.875	-150.125	0.016790997785310142
49.875	-149.875	0.017877181053161634
49.875	-149.625	0.018651163968727368
49.875	-149.375	0.017939860992552455
49.875	-149.125	0.016869958163674592
49.875	-148.875	0.016868901233220074
49.875	-148.625	0.018105077184424726
49.875	-148.375	0.01673486083138738
49.875	-148.125	0.01886343496099947
49.875	-147.875	0.01765743120752199
49.875	-147.625	0.01711607852013283
49.875	-147.375	0.01678906444659448
49.875	-147.125	0.015224942828423592
49.875	-146.875	0.016812165733275396
49.875	-146.625	0.016165337472591766
49.875	-146.375	0.017266573266508035
49.875	-146.125	0.016094048670095985
49.875	-145.875	0.015305505349085894
49.875	-145.625	0.014346160345009542
49.875	-145.375	0.016816052163152323
49.875	-145.125	0.015511147409344799
49.875	-144.875	0.017060823378220086
49.875	-144.625	0.015305058084632256
49.875	-144.375	0.01525957749544748
49.875	-144.125	0.015451213562163162
49.875	-143.875	0.0162882241970155
49.875	-143.625	0.01641580166618515
49.875	-143.375	0.016298221406482512
49.875	-143.125	0.016277751112295916
49.875	-142.875	0.015415042624133797
49.875	-142.625	0.014962924739563153
49.875	-142.375	0.013992026053737424
49.875	-142.125	0.016259945505033655
49.875	-141.875	0.01498217124205369
49.875	-141.625	0.016129561413949656
49.875	-141.375	0.017627383240583556
49.875	-141.125	0.016889213113223795
49.875	-140.875	0.01566045966848359
49.875	-140.625	0.01465309622664406
49.875	-140.375	0.014988192996463262
49.875	-140.125	0.014195377327204772
49.875	-139.875	0.014870825267973384
49.875	-139.625	0.015140940479396544
49.875	-139.375	0.01600269200850505
49.875	-139.125	0.017642562243403218
49.875	-138.875	0.01622087284279199
49.875	-138.625	0.01784324710871898
49.875	-138.375	0.016414710777957416
49.875	-138.125	0.016512067781554337
49.875	-137.875	0.016569992052114867
49.875	-137.625	0.016045999486326457
49.875	-137.375	0.01626163557464002
49.875	-137.125	0.01524774079143426
49.875	-136.875	0.014506358452938845
49.875	-136.625	0.01622331418668096
49.875	-136.375	0.01487756120254541
49.875	-136.125	0.015530976405412204
49.875	-135.875	0.016222853585733714
49.875	-135.625	0.017842851848353665
49.875	-135.375	0.01671787032327026
49.875	-135.125	0.015004221598307306
49.875	-134.875	0.013723205016539976
49.875	-134.625	0.013705609181581122
49.875	-134.375	0.01338898934724133
49.875	-134.125	0.012649202391324358
49.875	-133.875	0.013165152128559761
49.875	-133.625	0.01459646600582184
49.875	-133.375	0.015608127271358034
49.875	-133.125	0.014825585571646
49.875	-132.875	0.01594359914114225
49.875	-132.625	0.015201286679222463
49.875	-132.375	0.015851571219308032
49.875	-132.125	0.013961911363666561
49.875	-131.875	0.014745440752078334
49.875	-131.625	0.015090750058492036
49.875	-131.375	0.01571424057715049
49.875	-131.125	0.014849678224068203
49.875	-130.875	0.014674023248169072
49.875	-130.625	0.015120406873298397
49.875	-130.375	0.015467540499737292
49.875	-130.125	0.01536306585155942
49.875	-129.875	0.01665548789195526
49.875	-129.625	0.016775562800055845
49.875	-129.375	0.017091123878487578
49.875	-129.125	0.018109241540513837
49.875	-128.875	0.016377800807618244
49.875	-128.625	0.016733932909308
49.875	-128.375	0.0152518536967616
49.875	-128.125	0.016450359110246636
49.875	-127.875	0.010618556230917741
49.875	-127.625	0.003380228939666048
49.875	-127.375	-0.0022252570888514566
49.875	-127.125	0.000545855685397315
49.875	-126.875	-0.005050725522248622
49.875	-126.625	-0.008740423226062137
49.875	-126.375	-0.006535927101417818
49.875	-126.125	-0.01838053903461974
49.875	-125.875	-0.01045376979503947
49.875	-125.625	-0.009140728001735689
49.875	-125.375	-2.8418081778061856e-05
49.875	-125.125	0.01583783951672641
49.875	-124.875	0.01723562787338243
49.875	-124.625	0.015946864392858265
49.875	-124.375	0.005389695526451212
49.875	-124.125	-0.002774874605653915
49.875	-123.875	-0.005629791293227891
49.875	-123.625	-0.017931217995900944
49.875	-123.375	-0.017808001863466878
49.875	-123.125	-0.013505214045351115
49.875	-122.875	-0.016231563736057896
49.875	-122.625	-0.022283336607952148
49.875	-122.375	-0.02469252344549892
49.875	-122.125	-0.020681886725086994
49.875	-121.875	-0.023113352530136203
49.875	-121.625	-0.013120149753012414
49.875	-121.375	-0.006094554901123061
49.875	-121.125	0.0015119588375091626
49.875	-120.875	-0.005724675093239895
49.875	-120.625	-0.002814545512792491
49.875	-120.375	0.0004996114063943327
49.875	-120.125	0.0018494866111061806
49.875	-119.875	-0.0002634939998810326
49.875	-119.625	-0.007948858152473202
49.875	-119.375	-0.0018260918953568331
49.875	-119.125	-0.0013860993915134014
49.875	-118.875	-0.00541564393654849
49.875	-118.625	0.001893528540453254
49.875	-118.375	-0.0009253879900534325
49.875	-118.125	-0.008255609066900368
49.875	-117.875	-0.009362171913046387
49.875	-117.625	-0.007722243821689856
49.875	-117.375	-0.006672881609672289
49.875	-117.125	-0.014733397654997994
49.875	-116.875	0.0007064879382098065
49.875	-116.625	-0.008156087367450281
49.875	-116.375	-0.009326702047277367
49.875	-116.125	-0.0079001875276919
49.875	-115.875	-0.005717404505340549
49.875	-115.625	-0.011093775431315124
49.875	-115.375	-0.004395476099001672
49.875	-115.125	-0.0014517793698942088
49.875	-114.875	-0.004065002290542518
49.875	-114.625	-0.010360615727614294
49.875	-114.375	-0.01725816917766856
49.875	-114.125	-0.009026547361303249
49.875	-113.875	-0.0009088291547685436
49.875	-113.625	-0.008495402074122185
49.875	-113.375	-0.0018770613956972293
49.875	-113.125	0.006973107402879086
49.875	-112.875	-0.001699005967540021
49.875	-112.625	-0.003322388758113718
49.875	-112.375	-0.0011233464409323268
49.875	-112.125	0.001724406444665147
49.875	-111.875	0.0034060664496686033
49.875	-111.625	0.010040392796637626
49.875	-111.375	0.001904473072679026
49.875	-111.125	-0.0006936529408330495
49.875	-110.875	0.0077544705073038815
49.875	-110.625	-0.0013171657334026042
49.875	-110.375	-0.003288592072046972
49.875	-110.125	0.008074857115335897
49.875	-109.875	0.006692287043521293
49.875	-109.625	0.011485682457251345
49.875	-109.375	0.008731910612362616
49.875	-109.125	-0.004898733289790709
49.875	-108.875	0.0055780993978285015
49.875	-108.625	0.005694183962091302
49.875	-108.375	0.00400066443730591
49.875	-108.125	0.006368348796111119
49.875	-107.875	0.015887348682285432
49.875	-107.625	0.017231647870693985
49.875	-107.375	0.01509794398716517
49.875	-107.125	0.03472810249064486
49.875	-106.875	0.028135468738923895
49.875	-106.625	0.02167444504754391
49.875	-106.375	0.022442162850490298
49.875	-106.125	0.021758416019268912
49.875	-105.875	0.02103753073518627
49.875	-105.625	0.015184394657960416
49.875	-105.375	0.01825332389449715
49.875	-105.125	0.02298153864964158
49.875	-104.875	0.025859853661270655
49.875	-104.625	0.02069547176361084
49.875	-104.375	0.02652054005306694
49.875	-104.125	0.031439388929189446
49.875	-103.875	0.033625887871654735
49.875	-103.625	0.035392350525296844
49.875	-103.375	0.03606805172692652
49.875	-103.125	0.03031075726758252
49.875	-102.875	0.028767326347955247
49.875	-102.625	0.02134458724032629
49.875	-102.375	0.024799022007164166
49.875	-102.125	0.028789213507413435
49.875	-101.875	0.029747584903994383
49.875	-101.625	0.030551759996352495
49.875	-101.375	0.037927430289132265
49.875	-101.125	0.04371320646599367
49.875	-100.875	0.037289919497361795
49.875	-100.625	0.038208439843001395
49.875	-100.375	0.040966230383241806
49.875	-100.125	0.03811325749532006
49.875	-99.875	0.03651962762710307
49.875	-99.625	0.037441385811744186
49.875	-99.375	0.031477483113606756
49.875	-99.125	0.03997829783458243
49.875	-98.875	0.031149946613076285
49.875	-98.625	0.03290782886776119
49.875	-98.375	0.028965528406466406
49.875	-98.125	0.034462706157398146
49.875	-97.875	0.04355091507553207
49.875	-97.625	0.049135048690031644
49.875	-97.375	0.05118974857229406
49.875	-97.125	0.04416516115979535
49.875	-96.875	0.04851366479151328
49.875	-96.625	0.05491439415989817
49.875	-96.375	0.05016617144226398
49.875	-96.125	0.04156175175568673
49.875	-95.875	0.036990552868759415
49.875	-95.625	0.033364396813797645
49.875	-95.375	0.03179557591367153
49.875	-95.125	0.03182218389868501
49.875	-94.875	0.01841787967014488
49.875	-94.625	0.02038350137349623
49.875	-94.375	0.02320803404999515
49.875	-94.125	0.029107692419722674
49.875	-93.875	0.025366264514708813
49.875	-93.625	0.02819147653161197
49.875	-93.375	0.03045298894246418
49.875	-93.125	0.029838160482532388
49.875	-92.875	0.028854914892740505
49.875	-92.625	0.029078380852414865
49.875	-92.375	0.037006638634498074
49.875	-92.125	0.03974513247217335
49.875	-91.875	0.039035897890726715
49.875	-91.625	0.04483420661972275
49.875	-91.375	0.037046694306444666
49.875	-91.125	0.053519282928884845
49.875	-90.875	0.036717557383107585
49.875	-90.625	0.04380796644422745
49.875	-90.375	0.04334669759007221
49.875	-90.125	0.050552023970373096
49.875	-89.875	0.05935553018148848
49.875	-89.625	0.05871523892994209
49.875	-89.375	0.04891248550625213
49.875	-89.125	0.03528068330552845
49.875	-88.875	0.03090595300646798
49.875	-88.625	0.025238313181940017
49.875	-88.375	0.03375233222113721
49.875	-88.125	0.03920326123606507
49.875	-87.875	0.050007467688410016
49.875	-87.625	0.02244405156558323
49.875	-87.375	0.03524987819390892
49.875	-87.125	0.04207335588966765
49.875	-86.875	0.051427700012687635
49.875	-86.625	0.05645537727757508
49.875	-86.375	0.06118208829479935
49.875	-86.125	0.055150135457764704
49.875	-85.875	0.05532787358954923
49.875	-85.625	0.060110753187963696
49.875	-85.375	0.07553164351679667
49.875	-85.125	0.07329592810736762
49.875	-84.875	0.07844963043951411
49.875	-84.625	0.08679223336710806
49.875	-84.375	0.07833577754538572
49.875	-84.125	0.08096553549396815
49.875	-83.875	0.0706668507526199
49.875	-83.625	0.07423118788833369
49.875	-83.375	0.07238453233098416
49.875	-83.125	0.07256247099295941
49.875	-82.875	0.08379991447289414
49.875	-82.625	0.08378835607458039
49.875	-82.375	0.08397433452117128
49.875	-82.125	0.08528084402152641
49.875	-81.875	0.08837117063875895
49.875	-81.625	0.08097940026260003
49.875	-81.375	0.07481128894365749
49.875	-81.125	0.06663215502064786
49.875	-80.875	0.07369710261525671
49.875	-80.625	0.08364203971138925
49.875	-80.375	0.07360867176180566
49.875	-80.125	0.07122416952106228
49.875	-79.875	0.07728456990658897
49.875	-79.625	0.07716424567847725
49.875	-79.375	0.07931134093041514
49.875	-79.125	0.08249132069810078
49.875	-78.875	0.08508228402149141
49.875	-78.625	0.07928965335220743
49.875	-78.375	0.07383419284273957
49.875	-78.125	0.044406334664384775
49.875	-77.875	0.05433920651591712
49.875	-77.625	0.010372220711157702
49.875	-77.375	0.031650726354094244
49.875	-77.125	0.027430791121262805
49.875	-76.875	0.09117757635178914
49.875	-76.625	0.0785198647408966
49.875	-76.375	0.08335387099022959
49.875	-76.125	0.07957388894599782
49.875	-75.875	0.07171335739967154
49.875	-75.625	0.05811269695376176
49.875	-75.375	0.06058877293843343
49.875	-75.125	0.05645705759045386
49.875	-74.875	0.04454357907751395
49.875	-74.625	0.0625507016649433
49.875	-74.375	0.08591906574653417
49.875	-74.125	0.07412223691254663
49.875	-73.875	0.05586966849494922
49.875	-73.625	0.05582866405725282
49.875	-73.375	0.05605405233891494
49.875	-73.125	0.06240494155269503
49.875	-72.875	0.06344103721471936
49.875	-72.625	0.057647958153742414
49.875	-72.375	0.057320709044230755
49.875	-72.125	0.04702264559574617
49.875	-71.875	0.05349680258903978
49.875	-71.625	0.04906965953547784
49.875	-71.375	0.03882537627315904
49.875	-71.125	0.03580260137664231
49.875	-70.875	0.036105295689582
49.875	-70.625	0.03409530665207546
49.875	-70.375	0.03269036311337667
49.875	-70.125	0.03062189338133504
49.875	-69.875	0.025610550406838788
49.875	-69.625	0.026776243374069225
49.875	-69.375	0.025175380385684645
49.875	-69.125	0.032054771573740086
49.875	-68.875	0.014981402602850252
49.875	-68.625	0.014165669017367911
49.875	-68.375	0.015905325568460426
49.875	-68.125	0.0180050978565133
49.875	-67.875	0.014439859773059978
49.875	-67.625	0.006395829942491309
49.875	-67.375	-0.004857731492306713
49.875	-67.125	0.0003386132218576066
49.875	-66.875	-0.0011465993868250439
49.875	-66.625	0.0027072208567071954
49.875	-66.375	0.004254915227937456
49.875	-66.125	0.01044778283437092
49.875	-65.875	0.00966404155581418
49.875	-65.625	0.01063458567823737
49.875	-65.375	0.013230911141293822
49.875	-65.125	0.014699860247074337
49.875	-64.875	0.015945167114362942
49.875	-64.625	0.01724101556359103
49.875	-64.375	0.017298652775086347
49.875	-64.125	0.012747227637123716
49.875	-63.875	0.013598582333256467
49.875	-63.625	0.011386497239559765
49.875	-63.375	0.010610256536537438
49.875	-63.125	0.018279936230534217
49.875	-62.875	0.02015219609146968
49.875	-62.625	0.014043745802435694
49.875	-62.375	0.013682702522138112
49.875	-62.125	0.012992946652398602
49.875	-61.875	0.017426767947718476
49.875	-61.625	0.015031838839372771
49.875	-61.375	0.013398564088630523
49.875	-61.125	0.014451508765127137
49.875	-60.875	0.01265357857765354
49.875	-60.625	0.01262679226427192
49.875	-60.375	0.01734770530663824
49.875	-60.125	0.020185605590530353
49.875	-59.875	0.018577103777925652
49.875	-59.625	0.02008064384520714
49.875	-59.375	0.022563603601064807
49.875	-59.125	0.024460716247558606
49.875	-58.875	0.023751320921790883
49.875	-58.625	0.027278445260721155
49.875	-58.375	0.03250216345693552
49.875	-58.125	0.028887992209576545
49.875	-57.875	0.03377254174915326
49.875	-57.625	0.04041100700816359
49.875	-57.375	0.03416766886220329
49.875	-57.125	0.037574479264211424
49.875	-56.875	0.024879141273738456
49.875	-56.625	0.02961242404513889
49.875	-56.375	0.02119723184249971
49.875	-56.125	0.02116906738281252
49.875	-55.875	0.024731272977083895
49.875	-55.625	0.016581875813246192
49.875	-55.375	0.026461573172606327
49.875	-55.125	0.029035519649019743
49.875	-54.875	0.02429791922724447
49.875	-54.625	0.027228617172685158
49.875	-54.375	0.026183019658570682
49.875	-54.125	0.022828101290391502
49.875	-53.875	0.02034638722737628
49.875	-53.625	0.024074009528080236
49.875	-53.375	0.02331652595883325
49.875	-53.125	0.020281368393495855
49.875	-52.875	0.018115679572610302
49.875	-52.625	0.01740318286287085
49.875	-52.375	0.016320693164100987
49.875	-52.125	0.019209262686716005
49.875	-51.875	0.021131672596134934
49.875	-51.625	0.022400606916250423
49.875	-51.375	0.024323646265544025
49.875	-51.125	0.021798560304461763
49.875	-50.875	0.018352833664518686
49.875	-50.625	0.021480910858247625
49.875	-50.375	0.021066000389330302
49.875	-50.125	0.021981672464077513
49.875	-49.875	0.022013102248538877
49.875	-49.625	0.023212193629538348
49.875	-49.375	0.02452773867913013
49.875	-49.125	0.02626221840054382
49.875	-48.875	0.024927049823835774
49.875	-48.625	0.023946765330256376
49.875	-48.375	0.024614327534307697
49.875	-48.125	0.026709055811278366
49.875	-47.875	0.027520582221803213
49.875	-47.625	0.025749780910085424
49.875	-47.375	0.025374624896752327
49.875	-47.125	0.02424596855510098
49.875	-46.875	0.02225530959824765
49.875	-46.625	0.023610365202410773
49.875	-46.375	0.021753755923921033
49.875	-46.125	0.020697134917002948
49.875	-45.875	0.02406896491096534
49.875	-45.625	0.02491951298907521
49.875	-45.375	0.024145798619018045
49.875	-45.125	0.02431281643413871
49.875	-44.875	0.029063041692884994
49.875	-44.625	0.028588484561804586
49.875	-44.375	0.030884971764809324
49.875	-44.125	0.031844704029307364
49.875	-43.875	0.03167646965890563
49.875	-43.625	0.034645636178971824
49.875	-43.375	0.03511899638379741
49.875	-43.125	0.031652428807024964
49.875	-42.875	0.0326195779821915
49.875	-42.625	0.0326304212141265
49.875	-42.375	0.03429929374051526
49.875	-42.125	0.03469801444304446
49.875	-41.875	0.0345457415477949
49.875	-41.625	0.03658218081035308
49.875	-41.375	0.04035335234951869
49.875	-41.125	0.03865023390452065
49.875	-40.875	0.04002566200424166
49.875	-40.625	0.036078783239459275
49.875	-40.375	0.03960646368950056
49.875	-40.125	0.04159677095209632
49.875	-39.875	0.04212159838908079
49.875	-39.625	0.041604125314223646
49.875	-39.375	0.03911137256807494
49.875	-39.125	0.03989404742078464
49.875	-38.875	0.03870139306130794
49.875	-38.625	0.03977183418181562
49.875	-38.375	0.03990571018203674
49.875	-38.125	0.041794033395049994
49.875	-37.875	0.04051621489403779
49.875	-37.625	0.03884720493904987
49.875	-37.375	0.04211507863666285
49.875	-37.125	0.04261540822714686
49.875	-36.875	0.0465624132156372
49.875	-36.625	0.044831683243181514
49.875	-36.375	0.04157261004663792
49.875	-36.125	0.03997666451729464
49.875	-35.875	0.041135685334955964
49.875	-35.625	0.03956423162522162
49.875	-35.375	0.037075278467864466
49.875	-35.125	0.0383007965975767
49.875	-34.875	0.03587981712527388
49.875	-34.625	0.036311990446705154
49.875	-34.375	0.03773116606932419
49.875	-34.125	0.036307775689084006
49.875	-33.875	0.03441753859567169
49.875	-33.625	0.038317863464355506
49.875	-33.375	0.0358707235222827
49.875	-33.125	0.033989440968704564
49.875	-32.875	0.03412860211598345
49.875	-32.625	0.03377961857185456
49.875	-32.375	0.03282509272946126
49.875	-32.125	0.0341991820773065
49.875	-31.875	0.03527777875355966
49.875	-31.625	0.03591015378539754
49.875	-31.375	0.03448154434142821
49.875	-31.125	0.034362416220183385
49.875	-30.875	0.03309657809970615
49.875	-30.625	0.03208174546171034
49.875	-30.375	0.030617968858638628
49.875	-30.125	0.031040268996239448
49.875	-29.875	0.029447809228756144
49.875	-29.625	0.030839390898489263
49.875	-29.375	0.029465852830835613
49.875	-29.125	0.029121894471382984
49.875	-28.875	0.030540474005723038
49.875	-28.625	0.029066346112419573
49.875	-28.375	0.03183992750050563
49.875	-28.125	0.031394394883164395
49.875	-27.875	0.03137708409012998
49.875	-27.625	0.031996815009322124
49.875	-27.375	0.031238626975662608
49.875	-27.125	0.030630407356691217
49.875	-26.875	0.028675060240897433
49.875	-26.625	0.03071459860468104
49.875	-26.375	0.030487964983870828
49.875	-26.125	0.030244164903257993
49.875	-25.875	0.03080023051095087
49.875	-25.625	0.030163051534937074
49.875	-25.375	0.029510754613433717
49.875	-25.125	0.031238840880934576
49.875	-24.875	0.032740090884703546
49.875	-24.625	0.026988293732169034
49.875	-24.375	0.02613278374883342
49.875	-24.125	0.02783509240361857
49.875	-23.875	0.027327533108282672
49.875	-23.625	0.025604414128932797
49.875	-23.375	0.025283975312204096
49.875	-23.125	0.025432156369448525
49.875	-22.875	0.02569284189433952
49.875	-22.625	0.023237718902561027
49.875	-22.375	0.02169198834599851
49.875	-22.125	0.020391348488310448
49.875	-21.875	0.022659262146209135
49.875	-21.625	0.024206438837824654
49.875	-21.375	0.024936049736870667
49.875	-21.125	0.023444138450184098
49.875	-20.875	0.022241717571793107
49.875	-20.625	0.019779745493805113
49.875	-20.375	0.021912762507094154
49.875	-20.125	0.019987504378609012
49.875	-19.875	0.018223670565654392
49.875	-19.625	0.01941849399234195
49.875	-19.375	0.021498394622105992
49.875	-19.125	0.020213845456473926
49.875	-18.875	0.017619939435992327
49.875	-18.625	0.018058483827979747
49.875	-18.375	0.019675956180166407
49.875	-18.125	0.020142882432394888
49.875	-17.875	0.021337936894912906
49.875	-17.625	0.02049401127700266
49.875	-17.375	0.020758164106287256
49.875	-17.125	0.018424336199617457
49.875	-16.875	0.017800973618256683
49.875	-16.625	0.01735217974126505
49.875	-16.375	0.017985930465196788
49.875	-16.125	0.019666700636140736
49.875	-15.875	0.022042033518729763
49.875	-15.625	0.0223721080356174
49.875	-15.375	0.01927853832506154
49.875	-15.125	0.020424553039954243
49.875	-14.875	0.020873095856006878
49.875	-14.625	0.01966870415637645
49.875	-14.375	0.020312099317054612
49.875	-14.125	0.020426506759053446
49.875	-13.875	0.018199713058893178
49.875	-13.625	0.019048721862561766
49.875	-13.375	0.01951021487346752
49.875	-13.125	0.01831125671213324
49.875	-12.875	0.017831515325361907
49.875	-12.625	0.019137966599072673
49.875	-12.375	0.01807792033288022
49.875	-12.125	0.018424862913824443
49.875	-11.875	0.01855681204382394
49.875	-11.625	0.017083497087948738
49.875	-11.375	0.016890940274593327
49.875	-11.125	0.01950943781176641
49.875	-10.875	0.018394048354204964
49.875	-10.625	0.017158494009408207
49.875	-10.375	0.017688901257960393
49.875	-10.125	0.019840779577251506
49.875	-9.875	0.01751221587374753
49.875	-9.625	0.017111234555299254
49.875	-9.375	0.01615427429660295
49.875	-9.125	0.01581618598337923
49.875	-8.875	0.015353621793596926
49.875	-8.625	0.01626532053024391
49.875	-8.375	0.017731766071125823
49.875	-8.125	0.01770039953366671
49.875	-7.875	0.015358755622111588
49.875	-7.625	0.014990832304908582
49.875	-7.375	0.01585433900298026
49.875	-7.125	0.0149242094320844
49.875	-6.875	0.01758366120167268
49.875	-6.625	0.01658709117613963
49.875	-6.375	0.012988017490931907
49.875	-6.125	0.011241438832244467
49.875	-5.875	0.016105361111783678
49.875	-5.625	0.013403485038063745
49.875	-5.375	0.011972969477702329
49.875	-5.125	0.009968197743097944
49.875	-4.875	0.01387745710666068
49.875	-4.625	0.014245193911270356
49.875	-4.375	0.014124485768722533
49.875	-4.125	0.01279958510706217
49.875	-3.875	0.013445926926436045
49.875	-3.625	0.012654801233005336
49.875	-3.375	0.012096847474691225
49.875	-3.125	0.011974838828664302
49.875	-2.875	0.00682186462523086
49.875	-2.625	0.007362318817637027
49.875	-2.375	0.01177041315461606
49.875	-2.125	0.01374877530052546
49.875	-1.875	0.014194842747279583
49.875	-1.625	0.014267266865980595
49.875	-1.375	0.018398724770059386
49.875	-1.125	0.014564713658009334
49.875	-0.875	0.013543982939286691
49.875	-0.625	0.01024805809551977
49.875	-0.375	0.008089859945732258
49.875	-0.125	0.01392417329393395
49.875	0.125	0.012600905365414111
49.875	0.375	0.016238441961533314
49.875	0.625	0.011527404683836262
49.875	0.875	0.00834074401855468
49.875	1.125	0.010387562629871795
49.875	1.375	0.013146436407920261
49.875	1.625	0.017638935424663393
49.875	1.875	0.02438625602034836
49.875	2.125	0.02522846289687517
49.875	2.375	0.026796793635887457
49.875	2.625	0.025983811227054378
49.875	2.875	0.026149101298210572
49.875	3.125	0.030714163417345994
49.875	3.375	0.027611100371727
49.875	3.625	0.031596108602527824
49.875	3.875	0.03177155544269345
49.875	4.125	0.027549754016202577
49.875	4.375	0.028452993322301806
49.875	4.625	0.031581803310064605
49.875	4.875	0.030932530145796524
49.875	5.125	0.030823280858058515
49.875	5.375	0.024469876843829483
49.875	5.625	0.026066607789410157
49.875	5.875	0.0287103389612081
49.875	6.125	0.026561409417836954
49.875	6.375	0.01837238500147685
49.875	6.625	0.024473522529400243
49.875	6.875	0.017596356920471772
49.875	7.125	0.021226718335387997
49.875	7.375	0.02104426878678964
49.875	7.625	0.02476023653964023
49.875	7.875	0.019210941006678216
49.875	8.125	0.020901039892753947
49.875	8.375	0.023896985349401975
49.875	8.625	0.03364454100888415
49.875	8.875	0.03088521209417608
49.875	9.125	0.0366451901097208
49.875	9.375	0.029765156124111274
49.875	9.625	0.026845751899428366
49.875	9.875	0.0326781867824675
49.875	10.125	0.03777360032060915
49.875	10.375	0.03058394243175857
49.875	10.625	0.025040952436200824
49.875	10.875	0.02333248115721202
49.875	11.125	0.02697941406428465
49.875	11.375	0.027367396648328674
49.875	11.625	0.02032237010966997
49.875	11.875	0.023679504009208284
49.875	12.125	0.013161884373565342
49.875	12.375	0.02026994127880112
49.875	12.625	0.020557214822071814
49.875	12.875	0.02097473558354421
49.875	13.125	0.019491297327829706
49.875	13.375	0.026016208719949342
49.875	13.625	0.017382819442456718
49.875	13.875	0.01794506898002017
49.875	14.125	0.019369522864077247
49.875	14.375	0.014080509586610675
49.875	14.625	0.012969791445144619
49.875	14.875	0.011567808842635821
49.875	15.125	0.0021116161536790016
49.875	15.375	0.008490548397134418
49.875	15.625	0.011511756633890079
49.875	15.875	0.021172956986860773
49.875	16.125	0.02117482445292097
49.875	16.375	0.018352855335582376
49.875	16.625	0.015310147229362936
49.875	16.875	0.01917299594861038
49.875	17.125	0.014259429591525775
49.875	17.375	0.010853051614236322
49.875	17.625	0.013549322552151149
49.875	17.875	0.020660478483570128
49.875	18.125	0.019091685804497268
49.875	18.375	0.011772528232672263
49.875	18.625	0.011424583043807578
49.875	18.875	0.01681742767789472
49.875	19.125	0.005853507363584622
49.875	19.375	0.01464468397134941
49.875	19.625	0.01797064521985177
49.875	19.875	0.02043404650332321
49.875	20.125	0.009167093355980158
49.875	20.375	0.0167652427079435
49.875	20.625	0.015828572858063418
49.875	20.875	0.01686046890985397
49.875	21.125	0.013066263804360045
49.875	21.375	0.017283603739480586
49.875	21.625	0.013753688358656412
49.875	21.875	0.012989064069389732
49.875	22.125	0.0057075986460250775
49.875	22.375	0.010762471153622596
49.875	22.625	0.007204748288998938
49.875	22.875	0.0191868141487435
49.875	23.125	0.010048908721524308
49.875	23.375	0.012965722040298912
49.875	23.625	0.01254716008346274
49.875	23.875	0.007080880752717618
49.875	24.125	0.0036229233943372847
49.875	24.375	0.004461603496798239
49.875	24.625	0.012510289318758364
49.875	24.875	0.01410393603787716
49.875	25.125	0.018490992851977094
49.875	25.375	0.013839203456662742
49.875	25.625	0.011341132504873008
49.875	25.875	0.01409529178532506
49.875	26.125	0.019381518893771703
49.875	26.375	0.01313202927659104
49.875	26.625	0.006613116129812405
49.875	26.875	-0.0010946569738684198
49.875	27.125	0.008931869383157789
49.875	27.375	0.005473308645801646
49.875	27.625	0.0066828911121074985
49.875	27.875	0.003294776090186735
49.875	28.125	0.00667893132076989
49.875	28.375	-0.004568768277194323
49.875	28.625	0.0036977751430494915
49.875	28.875	0.004520981221259399
49.875	29.125	0.00432762104977843
49.875	29.375	0.0026613032023112136
49.875	29.625	0.007455368126201813
49.875	29.875	0.01541742935265153
49.875	30.125	0.01407062450252631
49.875	30.375	0.00828024273527205
49.875	30.625	0.00803455348501836
49.875	30.875	0.0009645488164196207
49.875	31.125	-0.004494167183211725
49.875	31.375	0.019266048673099077
49.875	31.625	0.004968486955141456
49.875	31.875	0.02044158301933906
49.875	32.125	0.006321843465169284
49.875	32.375	0.0041596636193660524
49.875	32.625	0.010972725388693955
49.875	32.875	0.0114080103841683
49.875	33.125	0.014670918782552111
49.875	33.375	0.013611451234957444
49.875	33.625	0.02248525183185252
49.875	33.875	0.02440350512465502
49.875	34.125	0.018538328910785933
49.875	34.375	0.020900384447566384
49.875	34.625	0.025199252537318625
49.875	34.875	0.01599343868724084
49.875	35.125	0.022256239834210722
49.875	35.375	0.02443406448534936
49.875	35.625	0.013805165608723928
49.875	35.875	0.02058153066549216
49.875	36.125	0.025732562485001605
49.875	36.375	0.018289196986274417
49.875	36.625	0.01893336271951169
49.875	36.875	0.01195503656118193
49.875	37.125	0.012975275503040003
49.875	37.375	0.011866899620881399
49.875	37.625	0.005744700468787816
49.875	37.875	0.0009298133640268277
49.875	38.125	0.00937699293478941
49.875	38.375	0.007102931920337474
49.875	38.625	0.019441965690948675
49.875	38.875	0.020461341785707705
49.875	39.125	0.013649272238199612
49.875	39.375	0.008090094651247905
49.875	39.625	0.014502266504431314
49.875	39.875	0.015640022294030324
49.875	40.125	0.011960273921290357
49.875	40.375	0.011931051466200075
49.875	40.625	0.016612529965162805
49.875	40.875	0.02086194314454732
49.875	41.125	0.01553190982703006
49.875	41.375	0.010050598679074802
49.875	41.625	0.013358283654237425
49.875	41.875	0.0221998168299438
49.875	42.125	0.016569466329325124
49.875	42.375	0.015022301288098573
49.875	42.625	0.011943623910542395
49.875	42.875	0.017880971467165926
49.875	43.125	0.020418148770358396
49.875	43.375	0.01576081854771583
49.875	43.625	0.012702729691674701
49.875	43.875	0.011693351213322097
49.875	44.125	0.00284062797324504
49.875	44.375	0.003936162840163844
49.875	44.625	0.008050653885821919
49.875	44.875	-0.0030751014953334724
49.875	45.125	-0.009668463538674737
49.875	45.375	-0.00464069866143859
49.875	45.625	0.01082762601082783
49.875	45.875	0.003912134149479829
49.875	46.125	0.003476832857067916
49.875	46.375	0.011286359124805138
49.875	46.625	0.004730979683472927
49.875	46.875	0.008131890734452134
49.875	47.125	0.010440610727216876
49.875	47.375	0.006697575904462997
49.875	47.625	0.005808874078699061
49.875	47.875	0.018813478408998125
49.875	48.125	0.020866262875144807
49.875	48.375	0.017738738521452888
49.875	48.625	0.014044928633218028
49.875	48.875	0.008905163241168057
49.875	49.125	0.018228952416546245
49.875	49.375	0.0198701243930393
49.875	49.625	0.01679678314106919
49.875	49.875	0.01657878968363043
49.875	50.125	0.01965964548119669
49.875	50.375	0.017912658760843293
49.875	50.625	0.02211592622505604
49.875	50.875	0.022397522039801623
49.875	51.125	0.023851231991986698
49.875	51.375	0.027476282982755246
49.875	51.625	0.036592969107987844
49.875	51.875	0.0358622259842722
49.875	52.125	0.03095345753111347
49.875	52.375	0.029161596522085005
49.875	52.625	0.016734807656648688
49.875	52.875	0.031063656732273348
49.875	53.125	0.020069327405703934
49.875	53.375	0.02183334323240439
49.875	53.625	0.02389282025307485
49.875	53.875	0.018789864549733155
49.875	54.125	0.017903116956169227
49.875	54.375	0.01616864837799458
49.875	54.625	0.02231921165994131
49.875	54.875	0.02226116161991433
49.875	55.125	0.008110267138097066
49.875	55.375	0.024459872657046716
49.875	55.625	0.018464927673339866
49.875	55.875	0.016268915118593175
49.875	56.125	0.021997276626149025
49.875	56.375	0.009115049426425497
49.875	56.625	0.013325151678634024
49.875	56.875	0.018530698645481264
49.875	57.125	0.012837155659993488
49.875	57.375	0.014147870903773029
49.875	57.625	0.011567362800973383
49.875	57.875	0.029622324542269672
49.875	58.125	0.025836815338968564
49.875	58.375	0.01952817569669537
49.875	58.625	0.01616684362000106
49.875	58.875	0.012935859855564185
49.875	59.125	0.003234067876288233
49.875	59.375	0.00966748466268615
49.875	59.625	0.006657122219553735
49.875	59.875	0.004055087667115974
49.875	60.125	0.015855417275488514
49.875	60.375	0.01297128433927134
49.875	60.625	0.018053023620221608
49.875	60.875	0.020738728841145852
49.875	61.125	0.016097760499270673
49.875	61.375	0.012929796045919659
49.875	61.625	0.014814361250604691
49.875	61.875	0.020298088019621303
49.875	62.125	0.012953775626461531
49.875	62.375	0.01006817683467156
49.875	62.625	0.016478964682055685
49.875	62.875	0.015811724201769423
49.875	63.125	0.017612914158324312
49.875	63.375	0.022774317693569635
49.875	63.625	0.023722995815617244
49.875	63.875	0.024695698420206698
49.875	64.125	0.0298052219832459
49.875	64.375	0.0304182530721029
49.875	64.625	0.032400745376017115
49.875	64.875	0.03512470132561143
49.875	65.125	0.04710883843930059
49.875	65.375	0.04569196196460218
49.875	65.625	0.04313008405160214
49.875	65.875	0.03865116643541645
49.875	66.125	0.03583850392124108
49.875	66.375	0.03543939469457362
49.875	66.625	0.044230181199532974
49.875	66.875	0.03625100963207069
49.875	67.125	0.03855105341879976
49.875	67.375	0.01745170345151329
49.875	67.625	0.015294520940197625
49.875	67.875	0.020017256936192974
49.875	68.125	0.025414115629541465
49.875	68.375	0.0244708116450365
49.875	68.625	0.028343566137415774
49.875	68.875	0.018117286486503383
49.875	69.125	0.019429577887058253
49.875	69.375	0.020307794687699266
49.875	69.625	0.030177566948838115
49.875	69.875	0.02713008734697851
49.875	70.125	0.02699996364410439
49.875	70.375	0.03157812754313148
49.875	70.625	0.031478197821255396
49.875	70.875	0.025027916866278494
49.875	71.125	0.02333129546091255
49.875	71.375	0.02550743965105821
49.875	71.625	0.034823350232056884
49.875	71.875	0.031247185487341796
49.875	72.125	0.020564855631787223
49.875	72.375	0.027854615941418685
49.875	72.625	0.02160434898288773
49.875	72.875	0.007818595835026473
49.875	73.125	0.019886556588871125
49.875	73.375	0.025954452938503694
49.875	73.625	0.033794997020434286
49.875	73.875	0.03658298322349596
49.875	74.125	0.01660655940975155
49.875	74.375	0.02033947886378053
49.875	74.625	0.0329272086575905
49.875	74.875	0.029183306625771906
49.875	75.125	0.008051656356829508
49.875	75.375	0.0090261849743581
49.875	75.625	0.011361233559496564
49.875	75.875	0.01323054372243893
49.875	76.125	0.020386672678573338
49.875	76.375	0.021660263075891414
49.875	76.625	0.03155621747235515
49.875	76.875	0.029178304632995377
49.875	77.125	0.02330383254401953
49.875	77.375	0.021377458686290162
49.875	77.625	-0.0005576682969030884
49.875	77.875	0.007544647735509287
49.875	78.125	0.013754985308406319
49.875	78.375	0.01840013806285754
49.875	78.625	0.023207430692272542
49.875	78.875	0.0336639636243723
49.875	79.125	0.03345797323538898
49.875	79.375	0.04256691734630839
49.875	79.625	0.038095466499654645
49.875	79.875	0.04178751924302844
49.875	80.125	0.03760628778942347
49.875	80.375	0.039659181817785466
49.875	80.625	0.03399103981520104
49.875	80.875	0.03731139176155144
49.875	81.125	0.03539014999342406
49.875	81.375	0.04200433057225395
49.875	81.625	0.043519219844298976
49.875	81.875	0.028596129480279335
49.875	82.125	0.039585530803578094
49.875	82.375	0.05209579977857124
49.875	82.625	0.05713806438893775
49.875	82.875	0.06066704535669134
49.875	83.125	0.04927459441662763
49.875	83.375	0.039822152036868674
49.875	83.625	0.03341036336978973
49.875	83.875	0.02902735350217376
49.875	84.125	0.026621041861322498
49.875	84.375	0.024985675705211745
49.875	84.625	0.02879320046840571
49.875	84.875	0.03268906682984443
49.875	85.125	0.03784794822766466
49.875	85.375	0.026753686897920643
49.875	85.625	0.02126863092125284
49.875	85.875	0.01648023276366005
49.875	86.125	0.01770785689603857
49.875	86.375	0.04056854328019565
49.875	86.625	0.04972400048478918
49.875	86.875	0.030507523350461706
49.875	87.125	0.023269727971223415
49.875	87.375	0.023596176563931957
49.875	87.625	0.014713235086702383
49.875	87.875	0.01183355127970378
49.875	88.125	0.023159418869728936
49.875	88.375	0.025991401550876113
49.875	88.625	0.021252554749158537
49.875	88.875	0.02406163367672243
49.875	89.125	0.023746232867355402
49.875	89.375	0.01424435185001897
49.875	89.625	0.008727449074126137
49.875	89.875	0.007205887796332157
49.875	90.125	0.0063483088801210815
49.875	90.375	-0.0008817676939975005
49.875	90.625	0.0024080825931250935
49.875	90.875	0.0057840549978313205
49.875	91.125	0.006115023110799749
49.875	91.375	0.006007859441969117
49.875	91.625	0.001706549409147977
49.875	91.875	0.00016431660844078296
49.875	92.125	-0.0027514554836131615
49.875	92.375	0.0002708391059778563
49.875	92.625	0.009672986452108654
49.875	92.875	0.006652403898559932
49.875	93.125	0.0004177681901193189
49.875	93.375	0.0021784888373480764
49.875	93.625	-0.0010952203538682685
49.875	93.875	0.010951907535074601
49.875	94.125	0.011628647175586771
49.875	94.375	0.014959373046377265
49.875	94.625	0.015050197009982343
49.875	94.875	0.014416724951692344
49.875	95.125	0.007396037963657437
49.875	95.375	0.026089373151570745
49.875	95.625	0.0346207639543872
49.875	95.875	0.034159139068632015
49.875	96.125	0.04502911847622238
49.875	96.375	0.04001904885887641
49.875	96.625	0.036615590001806385
49.875	96.875	0.02045181915994354
49.875	97.125	0.025505949766419993
49.875	97.375	0.022470091945055913
49.875	97.625	0.009143169797139692
49.875	97.875	0.02420082433241275
49.875	98.125	0.026317671472712054
49.875	98.375	0.037516084926095046
49.875	98.625	0.03435194440612188
49.875	98.875	0.023357427132985716
49.875	99.125	0.027675355393940868
49.875	99.375	0.020531494646187292
49.875	99.625	0.019655922147962777
49.875	99.875	0.021096856744439764
49.875	100.125	0.02205280155032963
49.875	100.375	0.010477840092029572
49.875	100.625	0.019750382397721648
49.875	100.875	0.007919797971267108
49.875	101.125	0.010014279864565701
49.875	101.375	0.0141755603091103
49.875	101.625	0.0160408545936246
49.875	101.875	0.020775925576149875
49.875	102.125	0.025114078593976588
49.875	102.375	0.016381102680129357
49.875	102.625	0.014823685246743863
49.875	102.875	0.02118719024799882
49.875	103.125	0.02122834558452006
49.875	103.375	0.024588921255172657
49.875	103.625	0.020771411399701584
49.875	103.875	0.012123811774033212
49.875	104.125	0.011168333491252458
49.875	104.375	0.019115787457341413
49.875	104.625	0.016531250710048125
49.875	104.875	0.0118448921175667
49.875	105.125	0.01793811071973706
49.875	105.375	0.01900197298098832
49.875	105.625	0.015584754943847662
49.875	105.875	0.012789313582506286
49.875	106.125	0.023161239289400865
49.875	106.375	0.028772298163837834
49.875	106.625	0.022820457299117285
49.875	106.875	0.02245948180040589
49.875	107.125	0.01444153852117425
49.875	107.375	0.019150659599373693
49.875	107.625	0.01617450696401498
49.875	107.875	0.022328388602645355
49.875	108.125	0.01831314636399543
49.875	108.375	0.02123569474317952
49.875	108.625	0.02316111840836987
49.875	108.875	0.021227953659087015
49.875	109.125	0.022774588893836663
49.875	109.375	0.02545536401650061
49.875	109.625	0.0324035622490777
49.875	109.875	0.02885175410737383
49.875	110.125	0.029787797100467785
49.875	110.375	0.02454451544516526
49.875	110.625	0.03834737035371298
49.875	110.875	0.0333297462533631
49.875	111.125	0.02485197482828323
49.875	111.375	0.024220961952545847
49.875	111.625	0.024962788974738078
49.875	111.875	0.02900209832698738
49.875	112.125	0.02797336629096502
49.875	112.375	0.019958123953446115
49.875	112.625	0.020949014738285344
49.875	112.875	0.017086162550001675
49.875	113.125	0.027314442406566164
49.875	113.375	0.027415713252832735
49.875	113.625	0.02353496046924088
49.875	113.875	0.025533804632042478
49.875	114.125	0.033258906452890064
49.875	114.375	0.02433300866021052
49.875	114.625	0.025819499404342108
49.875	114.875	0.025684267248811028
49.875	115.125	0.018928847363024724
49.875	115.375	0.022316154432885465
49.875	115.625	0.019690518535918477
49.875	115.875	0.016439270199575952
49.875	116.125	0.01306494009506038
49.875	116.375	0.02400474903525808
49.875	116.625	0.025727044405511868
49.875	116.875	0.03577425214979384
49.875	117.125	0.03026700969958886
49.875	117.375	0.03241317333669581
49.875	117.625	0.026606669377262346
49.875	117.875	0.032873518019245256
49.875	118.125	0.030022162940694874
49.875	118.375	0.027044561174180796
49.875	118.625	0.03376641849625695
49.875	118.875	0.023236190120486833
49.875	119.125	0.026155214768680043
49.875	119.375	0.02636786611811657
49.875	119.625	0.022790257597347045
49.875	119.875	0.02029166762533403
49.875	120.125	0.028756380081176747
49.875	120.375	0.024899102407319067
49.875	120.625	0.026312321499661253
49.875	120.875	0.034933938615309086
49.875	121.125	0.03233425985723457
49.875	121.375	0.03897613120478624
49.875	121.625	0.03810094303554956
49.875	121.875	0.03148519500853525
49.875	122.125	0.02172420082589546
49.875	122.375	0.01798501893794737
49.875	122.625	0.011714696792279145
49.875	122.875	0.01147361755371093
49.875	123.125	0.014453210723534044
49.875	123.375	0.012595819080679338
49.875	123.625	0.014455898340805084
49.875	123.875	0.01796136660320343
49.875	124.125	0.017173149320814353
49.875	124.375	0.01728339427419368
49.875	124.625	0.022209225311566643
49.875	124.875	0.02160051758273578
49.875	125.125	0.018873416453868416
49.875	125.375	0.013372477186912007
49.875	125.625	0.025546978522038154
49.875	125.875	0.012533712922857047
49.875	126.125	0.013090627811573167
49.875	126.375	0.014555715993111947
49.875	126.625	0.015578835157214017
49.875	126.875	0.0109674029320924
49.875	127.125	0.013822035386827271
49.875	127.375	0.014882445107137154
49.875	127.625	0.017626949529312777
49.875	127.875	0.01722478890843671
49.875	128.125	0.021029637257258076
49.875	128.375	0.029972741801482267
49.875	128.625	0.02794687099239857
49.875	128.875	0.028974255344323945
49.875	129.125	0.02578544890154216
49.875	129.375	0.02090019463257466
49.875	129.625	0.029892794456316756
49.875	129.875	0.028812300102895788
49.875	130.125	0.030066058900621185
49.875	130.375	0.030129315058390282
49.875	130.625	0.03636475984040682
49.875	130.875	0.030404343618177516
49.875	131.125	0.034654210549033136
49.875	131.375	0.03346089075805883
49.875	131.625	0.03908103845592841
49.875	131.875	0.03532373539354436
49.875	132.125	0.03780195875361786
49.875	132.375	0.035469386786745265
49.875	132.625	0.03242881109669032
49.875	132.875	0.027415555284106375
49.875	133.125	0.031850665243970254
49.875	133.375	0.02721690086234506
49.875	133.625	0.024200623460127114
49.875	133.875	0.017154687823671255
49.875	134.125	0.006557666205371605
49.875	134.375	0.0005946022149598215
49.875	134.625	0.0009978787479751163
49.875	134.875	0.0012885302305221456
49.875	135.125	0.004852171297426585
49.875	135.375	0.003494822862413199
49.875	135.625	0.004270264936640946
49.875	135.875	0.004702719244390211
49.875	136.125	0.005277900728488836
49.875	136.375	0.0004037643811717569
49.875	136.625	0.0011264234270368166
49.875	136.875	0.012980920297128181
49.875	137.125	0.024224418401718132
49.875	137.375	0.02185873002946957
49.875	137.625	0.023955270257919842
49.875	137.875	0.02770965993404391
49.875	138.125	0.024138393263885928
49.875	138.375	0.017887400067041793
49.875	138.625	0.0173268683794037
49.875	138.875	0.012801314471331331
49.875	139.125	0.012822740005724344
49.875	139.375	0.010607779572273516
49.875	139.625	0.016185386798999946
49.875	139.875	0.007967308295164855
49.875	140.125	-2.0253634782022466e-05
49.875	140.375	0.004738338132152496
49.875	140.625	0.0006067187424414732
49.875	140.875	0.002910940286814222
49.875	141.125	0.007426963669769884
49.875	141.375	0.0105284991448158
49.875	141.625	0.007335257432097747
49.875	141.875	0.012634932334569504
49.875	142.125	0.013425506350477817
49.875	142.375	0.012673341007274219
49.875	142.625	0.008403984023018115
49.875	142.875	0.009405645827736982
49.875	143.125	0.01848861924853705
49.875	143.375	0.01720277653184049
49.875	143.625	0.011802347785875153
49.875	143.875	0.008100997006215372
49.875	144.125	0.001755194546453178
49.875	144.375	0.0035663148074942474
49.875	144.625	0.007128274889959817
49.875	144.875	0.011440890124349878
49.875	145.125	0.007348144188355864
49.875	145.375	0.006877025908707464
49.875	145.625	0.009804018224007125
49.875	145.875	0.009489778427850653
49.875	146.125	0.010221969309636366
49.875	146.375	0.008935155738399274
49.875	146.625	0.006930412611298709
49.875	146.875	0.009122146697001938
49.875	147.125	0.008909847541245644
49.875	147.375	0.008299973767674617
49.875	147.625	0.008236902479141463
49.875	147.875	0.00551415611715878
49.875	148.125	0.007396671585701795
49.875	148.375	0.007851502962548019
49.875	148.625	0.006734556841427053
49.875	148.875	0.00571653994521654
49.875	149.125	0.005657328106647195
49.875	149.375	0.004821576855399377
49.875	149.625	0.003592844961277731
49.875	149.875	0.0035436853821024347
49.875	150.125	0.0025590388690515135
49.875	150.375	0.004648919091866832
49.875	150.625	0.0029289190479785663
49.875	150.875	0.0015543327187046813
49.875	151.125	0.0006431478729103856
49.875	151.375	0.0033509536427068533
49.875	151.625	0.003209383734341329
49.875	151.875	0.0023051765527618076
49.875	152.125	0.0024016033519398197
49.875	152.375	0.0007052852732925107
49.875	152.625	0.002021091774670163
49.875	152.875	0.0010662458219580881
49.875	153.125	0.00180261599610277
49.875	153.375	0.0010508613657462843
49.875	153.625	0.001881930867179507
49.875	153.875	0.0003543409395388848
49.875	154.125	0.001894431756743303
49.875	154.375	0.004174939900828246
49.875	154.625	0.004039163761555538
49.875	154.875	0.004908340120576124
49.875	155.125	0.00727303441766685
49.875	155.375	0.007390879964872766
49.875	155.625	0.0058849706458698105
49.875	155.875	0.008207483625797554
49.875	156.125	0.010574224842337008
49.875	156.375	0.011719776901341608
49.875	156.625	0.013291550371812726
49.875	156.875	0.01086220860908535
49.875	157.125	0.012011796456796167
49.875	157.375	0.012686723932489612
49.875	157.625	0.01164844796277473
49.875	157.875	0.013297268593148021
49.875	158.125	0.013758523671050066
49.875	158.375	0.012316575257674508
49.875	158.625	0.014016505550576125
49.875	158.875	0.01340306390910387
49.875	159.125	0.013626336224002934
49.875	159.375	0.014970301449571035
49.875	159.625	0.0163321269954647
49.875	159.875	0.01804836531586401
49.875	160.125	0.016543237699402698
49.875	160.375	0.016524796022309184
49.875	160.625	0.01618022470499143
49.875	160.875	0.017003917106957218
49.875	161.125	0.015110656793119645
49.875	161.375	0.014864439854966698
49.875	161.625	0.015273382544202964
49.875	161.875	0.01657600436650269
49.875	162.125	0.015203538356167026
49.875	162.375	0.015704713560789944
49.875	162.625	0.013162657872772886
49.875	162.875	0.014275082075945874
49.875	163.125	0.01515543698445218
49.875	163.375	0.013379619349187348
49.875	163.625	0.013831486289587278
49.875	163.875	0.012200361398550174
49.875	164.125	0.01309456284679535
49.875	164.375	0.012675317365143107
49.875	164.625	0.013795702763708765
49.875	164.875	0.014504151117234014
49.875	165.125	0.014698142468978609
49.875	165.375	0.015043588002522786
49.875	165.625	0.015017437405056422
49.875	165.875	0.016268914138214494
49.875	166.125	0.014500019832582253
49.875	166.375	0.01578505361827686
49.875	166.625	0.01560647661070364
49.875	166.875	0.016009711595921742
49.875	167.125	0.015786404601850348
49.875	167.375	0.01565239342919276
49.875	167.625	0.014571231949586374
49.875	167.875	0.01477539651762179
49.875	168.125	0.014941170379405714
49.875	168.375	0.014379882812500007
49.875	168.625	0.012323477788226601
49.875	168.875	0.012591321991711117
49.875	169.125	0.014096646551623931
49.875	169.375	0.01405072349380517
49.875	169.625	0.013892197708041095
49.875	169.875	0.01438797971304771
49.875	170.125	0.013693230727623225
49.875	170.375	0.013646822906905146
49.875	170.625	0.01335249737837995
49.875	170.875	0.01431355583936648
49.875	171.125	0.013589269662994187
49.875	171.375	0.014320810775310671
49.875	171.625	0.01371229762581462
49.875	171.875	0.014458461713187331
49.875	172.125	0.01422032384429802
49.875	172.375	0.013224150642516119
49.875	172.625	0.013517153953725212
49.875	172.875	0.014803739813153412
49.875	173.125	0.015768715643113655
49.875	173.375	0.016032095800472188
49.875	173.625	0.01465196505923417
49.875	173.875	0.016218011825651198
49.875	174.125	0.015807230910557253
49.875	174.375	0.016446106877159215
49.875	174.625	0.01613862123182784
49.875	174.875	0.0172047280773674
49.875	175.125	0.016054435327750482
49.875	175.375	0.017871033639618825
49.875	175.625	0.017895928382052093
49.875	175.875	0.017086887114458667
49.875	176.125	0.01749677469153327
49.875	176.375	0.018053759685179
49.875	176.625	0.018362888935728204
49.875	176.875	0.018725138240390366
49.875	177.125	0.017412287523957327
49.875	177.375	0.018201942699438756
49.875	177.625	0.018229699542878043
49.875	177.875	0.020052307987134248
49.875	178.125	0.019870538014909202
49.875	178.375	0.01963346864090487
49.875	178.625	0.019344042126177144
49.875	178.875	0.021088862398906314
49.875	179.125	0.020671585707636615
49.875	179.375	0.01945076020558674
49.875	179.625	0.01768315260062491
49.875	179.875	0.018217450978300735
49.625	-179.875	0.018436253677643764
49.625	-179.625	0.018092146948499588
49.625	-179.375	0.016871293074165305
49.625	-179.125	0.016019193757840278
49.625	-178.875	0.015977103554270844
49.625	-178.625	0.016570560559750362
49.625	-178.375	0.01655221982719071
49.625	-178.125	0.015970787374698123
49.625	-177.875	0.014802512416133182
49.625	-177.625	0.013835399602752872
49.625	-177.375	0.014954335567278746
49.625	-177.125	0.01607506461500934
49.625	-176.875	0.016251325962265434
49.625	-176.625	0.01592308712005617
49.625	-176.375	0.014843993558614798
49.625	-176.125	0.015992433930062118
49.625	-175.875	0.015777661393328396
49.625	-175.625	0.017612585362380126
49.625	-175.375	0.01819748416020798
49.625	-175.125	0.019590046821890857
49.625	-174.875	0.016928793558853857
49.625	-174.625	0.016747631159357318
49.625	-174.375	0.016232769021687746
49.625	-174.125	0.016643593188894395
49.625	-173.875	0.017800068930974088
49.625	-173.625	0.0178228659856887
49.625	-173.375	0.01700716470618803
49.625	-173.125	0.017802515979061732
49.625	-172.875	0.01922910969806369
49.625	-172.625	0.018286590638503544
49.625	-172.375	0.015941085938882667
49.625	-172.125	0.01721756587836768
49.625	-171.875	0.018217763757968703
49.625	-171.625	0.01953218146021588
49.625	-171.375	0.018526137923886438
49.625	-171.125	0.01975392072628706
49.625	-170.875	0.019273410168996297
49.625	-170.625	0.018905607182928854
49.625	-170.375	0.018873314024910093
49.625	-170.125	0.018757240774190415
49.625	-169.875	0.01783949122895451
49.625	-169.625	0.018086359315647522
49.625	-169.375	0.01811635826502572
49.625	-169.125	0.019038512919208793
49.625	-168.875	0.017328509403140617
49.625	-168.625	0.016838737595071467
49.625	-168.375	0.017835811744355487
49.625	-168.125	0.01752312313857957
49.625	-167.875	0.01694426900972198
49.625	-167.625	0.018726590600344203
49.625	-167.375	0.01799696463125723
49.625	-167.125	0.017819310320102113
49.625	-166.875	0.01876105097881762
49.625	-166.625	0.018580543487426264
49.625	-166.375	0.01796278108426226
49.625	-166.125	0.01767974890372604
49.625	-165.875	0.017783288772289563
49.625	-165.625	0.016774250015197514
49.625	-165.375	0.017670119292411718
49.625	-165.125	0.0175687329314195
49.625	-164.875	0.019758943159632215
49.625	-164.625	0.021355185443930013
49.625	-164.375	0.02036346945387081
49.625	-164.125	0.020076354533457498
49.625	-163.875	0.017844162104770345
49.625	-163.625	0.018844857291569792
49.625	-163.375	0.015072304861886156
49.625	-163.125	0.014814502488142284
49.625	-162.875	0.015347180708175128
49.625	-162.625	0.01621310820135083
49.625	-162.375	0.01496919333888898
49.625	-162.125	0.01637197301007699
49.625	-161.875	0.01689790708047374
49.625	-161.625	0.01696014668594608
49.625	-161.375	0.018605949807801347
49.625	-161.125	0.018583703535405442
49.625	-160.875	0.01856188401461026
49.625	-160.625	0.018571324391408007
49.625	-160.375	0.01818895171038003
49.625	-160.125	0.01814297114870675
49.625	-159.875	0.016104186615707998
49.625	-159.625	0.01561208922808263
49.625	-159.375	0.016944669734286738
49.625	-159.125	0.01647394871500059
49.625	-158.875	0.017169786278718444
49.625	-158.625	0.016555094251445714
49.625	-158.375	0.015817067377565372
49.625	-158.125	0.01692373683151691
49.625	-157.875	0.01635621931127277
49.625	-157.625	0.017912341526576458
49.625	-157.375	0.017652513695962765
49.625	-157.125	0.017106780282694023
49.625	-156.875	0.018224578845076576
49.625	-156.625	0.01820857703590698
49.625	-156.375	0.017530707320986633
49.625	-156.125	0.01724629233069453
49.625	-155.875	0.018138203150789515
49.625	-155.625	0.01898819995376299
49.625	-155.375	0.018696919709613243
49.625	-155.125	0.0177023733318045
49.625	-154.875	0.01964841018263042
49.625	-154.625	0.01781243006388347
49.625	-154.375	0.018251294367939166
49.625	-154.125	0.01845327275962646
49.625	-153.875	0.01812979677092531
49.625	-153.625	0.01888774595920396
49.625	-153.375	0.019442873115999158
49.625	-153.125	0.0183982178271055
49.625	-152.875	0.019693580506339913
49.625	-152.625	0.02016353886301924
49.625	-152.375	0.02007381715357102
49.625	-152.125	0.018486977253023146
49.625	-151.875	0.01678708738034911
49.625	-151.625	0.01665415859222412
49.625	-151.375	0.01660889656313003
49.625	-151.125	0.018024720718611536
49.625	-150.875	0.019215906546012726
49.625	-150.625	0.01768346009431063
49.625	-150.375	0.017718987424149457
49.625	-150.125	0.018776910075076352
49.625	-149.875	0.018610872401063433
49.625	-149.625	0.018189641900193357
49.625	-149.375	0.01901407367718887
49.625	-149.125	0.018277865123356316
49.625	-148.875	0.019093012269646607
49.625	-148.625	0.021127941270079175
49.625	-148.375	0.017680489522703062
49.625	-148.125	0.01751794555560264
49.625	-147.875	0.01792203463040865
49.625	-147.625	0.0186128291377315
49.625	-147.375	0.017728620145763742
49.625	-147.125	0.017967168159764693
49.625	-146.875	0.016918421584466853
49.625	-146.625	0.0164561476132866
49.625	-146.375	0.016073700660883004
49.625	-146.125	0.015312654840547914
49.625	-145.875	0.015740447166638513
49.625	-145.625	0.016708682832263757
49.625	-145.375	0.017623820588976463
49.625	-145.125	0.016867340387082583
49.625	-144.875	0.017171858552831733
49.625	-144.625	0.01728903283218496
49.625	-144.375	0.015826394463663056
49.625	-144.125	0.015837346783216757
49.625	-143.875	0.017602290372981284
49.625	-143.625	0.016182987743982614
49.625	-143.375	0.017603385300553456
49.625	-143.125	0.017287912777941606
49.625	-142.875	0.014714318058452702
49.625	-142.625	0.016122092395895158
49.625	-142.375	0.018219027107144587
49.625	-142.125	0.017196769210765083
49.625	-141.875	0.016406503368919047
49.625	-141.625	0.016389982101365257
49.625	-141.375	0.017213623364766464
49.625	-141.125	0.01520708313480897
49.625	-140.875	0.01573756762355395
49.625	-140.625	0.014059582463017216
49.625	-140.375	0.01444962016972911
49.625	-140.125	0.014875807203688057
49.625	-139.875	0.01501639495194944
49.625	-139.625	0.016603684364687697
49.625	-139.375	0.017528498152791946
49.625	-139.125	0.018205754357586274
49.625	-138.875	0.01717435047654452
49.625	-138.625	0.017485355615820136
49.625	-138.375	0.018078548902228143
49.625	-138.125	0.017471197819935644
49.625	-137.875	0.018412418778324537
49.625	-137.625	0.019076501659120122
49.625	-137.375	0.016368321588248084
49.625	-137.125	0.014816906054814656
49.625	-136.875	0.015404767929479063
49.625	-136.625	0.016069392172943262
49.625	-136.375	0.015672952351552666
49.625	-136.125	0.016625032167176954
49.625	-135.875	0.01592549165527793
49.625	-135.625	0.01651359565092094
49.625	-135.375	0.017489370778829096
49.625	-135.125	0.01406937804669966
49.625	-134.875	0.01388464879723234
49.625	-134.625	0.013065577509751649
49.625	-134.375	0.016241510252386227
49.625	-134.125	0.015051470532295733
49.625	-133.875	0.014310598982939461
49.625	-133.625	0.013653837211828668
49.625	-133.375	0.016607170333405443
49.625	-133.125	0.01599786152211272
49.625	-132.875	0.015082276492397096
49.625	-132.625	0.017784478106902014
49.625	-132.375	0.015032842705500633
49.625	-132.125	0.015743299514528315
49.625	-131.875	0.013439894297036773
49.625	-131.625	0.013692571626063318
49.625	-131.375	0.016466005567997925
49.625	-131.125	0.014962275267908807
49.625	-130.875	0.014022275736746777
49.625	-130.625	0.01583041963123137
49.625	-130.375	0.014563682589836218
49.625	-130.125	0.014376872086042545
49.625	-129.875	0.015487380428943896
49.625	-129.625	0.017628342443468226
49.625	-129.375	0.01860788328605785
49.625	-129.125	0.018578067103890566
49.625	-128.875	0.01974139315244461
49.625	-128.625	0.017034982045491535
49.625	-128.375	0.017415534536943975
49.625	-128.125	0.014755283895809383
49.625	-127.875	0.012894554138183604
49.625	-127.625	0.008384353842511263
49.625	-127.375	0.005169118161233056
49.625	-127.125	0.004725661392474098
49.625	-126.875	0.0033950019233836225
49.625	-126.625	-0.00017188897653787403
49.625	-126.375	-0.00395471212679592
49.625	-126.125	-0.01252059204687031
49.625	-125.875	-0.021357755831076113
49.625	-125.625	-0.020763358208604393
49.625	-125.375	-0.01875628004435071
49.625	-125.125	0.0009900156656901015
49.625	-124.875	0.01682224988467122
49.625	-124.625	0.0156909462345151
49.625	-124.375	0.010814142428369963
49.625	-124.125	0.0048786597632466296
49.625	-123.875	-0.0024172119581167524
49.625	-123.625	-0.005404654781834625
49.625	-123.375	-0.007757380514433879
49.625	-123.125	-0.004858785982967377
49.625	-122.875	-0.025012367490738166
49.625	-122.625	-0.016493304762016842
49.625	-122.375	-0.014890034993489589
49.625	-122.125	-0.014776555240934582
49.625	-121.875	-0.011872999296915807
49.625	-121.625	-0.003866308836397416
49.625	-121.375	-0.005084302578753198
49.625	-121.125	-0.0029835146159612256
49.625	-120.875	0.0013001620384954808
49.625	-120.625	0.0025614851199019
49.625	-120.375	0.001547205574699756
49.625	-120.125	-0.003276199764675568
49.625	-119.875	-0.00726356239051554
49.625	-119.625	-0.0033846811355213364
49.625	-119.375	-0.0051346022908280555
49.625	-119.125	0.004160958200596675
49.625	-118.875	0.00106135034708786
49.625	-118.625	-0.0023508542991546306
49.625	-118.375	-0.00610687042662722
49.625	-118.125	-0.00624147792195164
49.625	-117.875	-0.006762946579984574
49.625	-117.625	-0.016820976780910102
49.625	-117.375	-0.01209357424480158
49.625	-117.125	-0.00578503189455483
49.625	-116.875	-0.012987341095204566
49.625	-116.625	-0.008332545807714564
49.625	-116.375	-0.0036932300173515916
49.625	-116.125	-0.00504343300050009
49.625	-115.875	-0.011401444011264365
49.625	-115.625	-0.005039908237384202
49.625	-115.375	-0.004530371971914459
49.625	-115.125	-0.0017591529565144566
49.625	-114.875	-0.004335032446536025
49.625	-114.625	-0.007218534717150226
49.625	-114.375	-0.013964870299175113
49.625	-114.125	-0.0035887249013319407
49.625	-113.875	-0.005605237806165533
49.625	-113.625	0.0005350137847701112
49.625	-113.375	-0.0059415119892058926
49.625	-113.125	-0.014635630588905475
49.625	-112.875	-0.010448147784704442
49.625	-112.625	-0.015494690894164453
49.625	-112.375	-0.008158380013925036
49.625	-112.125	0.005913493991235837
49.625	-111.875	0.00031842335250023107
49.625	-111.625	0.003250305509306683
49.625	-111.375	0.006339002102055342
49.625	-111.125	0.0069699598414034135
49.625	-110.875	0.001882473341705674
49.625	-110.625	0.005762693935767123
49.625	-110.375	0.0017882229487101236
49.625	-110.125	0.0034197580712473324
49.625	-109.875	-0.0075663222614516575
49.625	-109.625	0.0017210873986920733
49.625	-109.375	0.009732921203398002
49.625	-109.125	0.007502407383274377
49.625	-108.875	0.011943686536118703
49.625	-108.625	0.00789370998259516
49.625	-108.375	0.0065082522849560474
49.625	-108.125	0.007671735557492745
49.625	-107.875	0.005619404110569183
49.625	-107.625	0.01431829304455623
49.625	-107.375	0.010235879255488602
49.625	-107.125	0.020404207012990207
49.625	-106.875	0.0331449136205633
49.625	-106.625	0.03633850696040132
49.625	-106.375	0.035524588784792845
49.625	-106.125	0.02546739017262177
49.625	-105.875	0.020054118925349994
49.625	-105.625	0.02032349551165547
49.625	-105.375	0.01688589153237825
49.625	-105.125	0.009115891610960736
49.625	-104.875	0.023653070328977795
49.625	-104.625	0.03623077909825215
49.625	-104.375	0.0269147979461395
49.625	-104.125	0.02499172326290246
49.625	-103.875	0.03824248057539748
49.625	-103.625	0.034618423641591796
49.625	-103.375	0.033925845076225356
49.625	-103.125	0.030405402620196777
49.625	-102.875	0.03023550563083032
49.625	-102.625	0.02976521838470345
49.625	-102.375	0.028393322855069483
49.625	-102.125	0.029229617295441813
49.625	-101.875	0.024400452542896123
49.625	-101.625	0.01897465590889573
49.625	-101.375	0.03301467825832975
49.625	-101.125	0.031078869648203725
49.625	-100.875	0.01855770052818167
49.625	-100.625	0.03768734377046547
49.625	-100.375	0.0385766562213187
49.625	-100.125	0.033635185879233594
49.625	-99.875	0.03697366410113396
49.625	-99.625	0.04492721591891193
49.625	-99.375	0.03889368499968896
49.625	-99.125	0.03375125562879776
49.625	-98.875	0.03669323604998601
49.625	-98.625	0.03845519848621872
49.625	-98.375	0.04163043130487481
49.625	-98.125	0.03783631211855808
49.625	-97.875	0.04955129778062974
49.625	-97.625	0.03929559981078563
49.625	-97.375	0.04170241031168188
49.625	-97.125	0.045476818847656274
49.625	-96.875	0.05519668298756356
49.625	-96.625	0.04353336658742695
49.625	-96.375	0.04449353129069012
49.625	-96.125	0.039429216879758255
49.625	-95.875	0.03310708247632535
49.625	-95.625	0.03912984774333338
49.625	-95.375	0.024120040317486217
49.625	-95.125	0.021906002433316526
49.625	-94.875	0.015794160858236126
49.625	-94.625	0.047121684120855906
49.625	-94.375	0.04538486575605856
49.625	-94.125	0.025147744317023928
49.625	-93.875	0.021751540310009462
49.625	-93.625	0.022979398546272158
49.625	-93.375	0.03639184756156725
49.625	-93.125	0.04308377455461667
49.625	-92.875	0.03410040032373717
49.625	-92.625	0.04340277214082815
49.625	-92.375	0.03202434104421863
49.625	-92.125	0.037357969348933394
49.625	-91.875	0.0452826182047526
49.625	-91.625	0.04827658480229761
49.625	-91.375	0.044773905651825006
49.625	-91.125	0.042957868896284404
49.625	-90.875	0.05021366837001079
49.625	-90.625	0.04625010560238597
49.625	-90.375	0.05040528953973974
49.625	-90.125	0.051457202587765136
49.625	-89.875	0.05298071789699907
49.625	-89.625	0.06311415175649579
49.625	-89.375	0.052378082275390626
49.625	-89.125	0.050657770570898826
49.625	-88.875	0.03797171641204318
49.625	-88.625	0.032449018189104235
49.625	-88.375	0.03294456941295041
49.625	-88.125	0.037105611804699346
49.625	-87.875	0.04113161715675382
49.625	-87.625	0.038572886277313645
49.625	-87.375	0.037123121064284746
49.625	-87.125	0.04552667848538893
49.625	-86.875	0.054668105258302555
49.625	-86.625	0.05248692390766546
49.625	-86.375	0.047794494117724025
49.625	-86.125	0.0656486098830765
49.625	-85.875	0.06817338323794332
49.625	-85.625	0.06112498494775972
49.625	-85.375	0.07244579941286455
49.625	-85.125	0.07058099173870024
49.625	-84.875	0.06985179656710168
49.625	-84.625	0.07385289516060936
49.625	-84.375	0.07125184125178488
49.625	-84.125	0.07068882941418649
49.625	-83.875	0.06580967373318143
49.625	-83.625	0.06459621130596108
49.625	-83.375	0.07328626962355625
49.625	-83.125	0.07097130642142349
49.625	-82.875	0.08059259572872343
49.625	-82.625	0.0845227747898476
49.625	-82.375	0.08237949289301391
49.625	-82.125	0.07867747325973817
49.625	-81.875	0.07472436940486318
49.625	-81.625	0.07304554139911934
49.625	-81.375	0.0755439729973821
49.625	-81.125	0.07430623031244055
49.625	-80.875	0.07754425385869648
49.625	-80.625	0.06040573709379363
49.625	-80.375	0.05891626633995538
49.625	-80.125	0.06506176785799117
49.625	-79.875	0.0640909901201485
49.625	-79.625	0.07665273868265496
49.625	-79.375	0.07966511004439022
49.625	-79.125	0.0760722222729264
49.625	-78.875	0.0815582957836466
49.625	-78.625	0.08339944571165488
49.625	-78.375	0.08376775312793354
49.625	-78.125	0.08307298962535757
49.625	-77.875	0.07084479961755143
49.625	-77.625	0.06903575100290794
49.625	-77.375	0.0631862869383223
49.625	-77.125	0.05721586005492784
49.625	-76.875	0.049721235474104196
49.625	-76.625	0.0419036811125194
49.625	-76.375	0.04765052500554326
49.625	-76.125	0.05732917666248684
49.625	-75.875	0.06766667235131361
49.625	-75.625	0.06287716418080987
49.625	-75.375	0.07101300003261125
49.625	-75.125	0.05745441467042956
49.625	-74.875	0.05975733132197947
49.625	-74.625	0.04904497519306752
49.625	-74.375	0.05177702186049387
49.625	-74.125	0.05777701561761006
49.625	-73.875	0.0576823792221676
49.625	-73.625	0.06256389194064672
49.625	-73.375	0.06387285185728585
49.625	-73.125	0.05778696585124878
49.625	-72.875	0.05772457630813266
49.625	-72.625	0.05986801000033025
49.625	-72.375	0.05553805159889848
49.625	-72.125	0.04733983130462699
49.625	-71.875	0.052600753001677776
49.625	-71.625	0.04338783823288361
49.625	-71.375	0.046398977675699664
49.625	-71.125	0.042075556616991854
49.625	-70.875	0.04138397912086523
49.625	-70.625	0.0379672814600216
49.625	-70.375	0.045119595742440434
49.625	-70.125	0.02911285137553009
49.625	-69.875	0.024148547808329264
49.625	-69.625	0.014617340510678251
49.625	-69.375	0.02812124343145461
49.625	-69.125	0.022718676033444987
49.625	-68.875	0.025006197227372063
49.625	-68.625	0.01121448940700955
49.625	-68.375	0.005689935658907706
49.625	-68.125	0.006743944844891951
49.625	-67.875	0.0034036906861784747
49.625	-67.625	-0.0029635932328721686
49.625	-67.375	-0.01126220419726181
49.625	-67.125	-0.006070357166335842
49.625	-66.875	0.0025683072247082534
49.625	-66.625	0.008074856922654467
49.625	-66.375	0.012412175029313466
49.625	-66.125	0.016979247775278438
49.625	-65.875	0.014913711296056347
49.625	-65.625	0.019008578851756185
49.625	-65.375	0.01948017178453165
49.625	-65.125	0.0175437588997075
49.625	-64.875	0.021414227284407627
49.625	-64.625	0.02185803246576793
49.625	-64.375	0.016297554439968533
49.625	-64.125	0.013307761036150691
49.625	-63.875	0.012573102150128522
49.625	-63.625	0.017333986723538333
49.625	-63.375	0.018054680171857945
49.625	-63.125	0.023366267090934638
49.625	-62.875	0.01706465572091836
49.625	-62.625	0.01620781930644861
49.625	-62.375	0.017634926473088
49.625	-62.125	0.01259728529188367
49.625	-61.875	0.018034437790657724
49.625	-61.625	0.017349720151880164
49.625	-61.375	0.016372756958007814
49.625	-61.125	0.017002170053507973
49.625	-60.875	0.016390484693867696
49.625	-60.625	0.017352683289245992
49.625	-60.375	0.017480871118145242
49.625	-60.125	0.021909127145443325
49.625	-59.875	0.02222852261266978
49.625	-59.625	0.022814776405455563
49.625	-59.375	0.02513589099977221
49.625	-59.125	0.027963095254045174
49.625	-58.875	0.026448784746270753
49.625	-58.625	0.03355835271366699
49.625	-58.375	0.03587272749233322
49.625	-58.125	0.0355323180621141
49.625	-57.875	0.04251813341739458
49.625	-57.625	0.034971974557954595
49.625	-57.375	0.03023735105682535
49.625	-57.125	0.02753778261247937
49.625	-56.875	0.016105636836975582
49.625	-56.625	0.012739155494281474
49.625	-56.375	0.011495898458420336
49.625	-56.125	0.021636941752908537
49.625	-55.875	0.01041982901107599
49.625	-55.625	0.016215876206994696
49.625	-55.375	0.02076830404401352
49.625	-55.125	0.029453888780692567
49.625	-54.875	0.029361650445959068
49.625	-54.625	0.03227076413521003
49.625	-54.375	0.03089633562529206
49.625	-54.125	0.0312810941613848
49.625	-53.875	0.02981612827744002
49.625	-53.625	0.02482922632554
49.625	-53.375	0.025559121994745145
49.625	-53.125	0.02194863622328814
49.625	-52.875	0.022661518862273824
49.625	-52.625	0.020419668054465236
49.625	-52.375	0.022165463159954723
49.625	-52.125	0.024566034354415567
49.625	-51.875	0.02592607986779861
49.625	-51.625	0.023343039736335686
49.625	-51.375	0.023931828512024748
49.625	-51.125	0.020496651211624632
49.625	-50.875	0.0216182874859276
49.625	-50.625	0.023344312437320328
49.625	-50.375	0.020784207185109458
49.625	-50.125	0.021855152977837435
49.625	-49.875	0.02016382203152005
49.625	-49.625	0.021863868207107364
49.625	-49.375	0.0249666731486949
49.625	-49.125	0.025364834128774102
49.625	-48.875	0.025204893247911538
49.625	-48.625	0.026953124705656077
49.625	-48.375	0.02683887267380616
49.625	-48.125	0.025148366006572605
49.625	-47.875	0.026121063581593273
49.625	-47.625	0.02438295248782995
49.625	-47.375	0.023978205210602246
49.625	-47.125	0.024782412454962214
49.625	-46.875	0.025038175164414343
49.625	-46.625	0.024922947835664105
49.625	-46.375	0.024295568932618652
49.625	-46.125	0.02261281768660738
49.625	-45.875	0.02396580631658719
49.625	-45.625	0.024737800834580784
49.625	-45.375	0.02419434483558992
49.625	-45.125	0.025279344211925164
49.625	-44.875	0.02673663486133923
49.625	-44.625	0.02903322821109362
49.625	-44.375	0.030713253599224662
49.625	-44.125	0.02923494604136379
49.625	-43.875	0.031825151876291376
49.625	-43.625	0.03195030200601269
49.625	-43.375	0.032166312565313306
49.625	-43.125	0.03367757227435801
49.625	-42.875	0.03247205303366903
49.625	-42.625	0.03386407281145636
49.625	-42.375	0.03419608679957358
49.625	-42.125	0.03329090999661211
49.625	-41.875	0.03442556895163099
49.625	-41.625	0.03562806447347
49.625	-41.375	0.038278140589332134
49.625	-41.125	0.03800837360670042
49.625	-40.875	0.04073744901344053
49.625	-40.625	0.04022039130881977
49.625	-40.375	0.03879489334933276
[truncated: 574,001 more rows]
