# Supplementary material for: The role of cyclonic activity in tropical temperature-rainfall scaling
Source: Nat Commun. 2021 Nov 18;12:6732. doi: 10.1038/s41467-021-27111-z (PMC8602412; doi:10.1038/s41467-021-27111-z)
Supplement: Supplementary file 4 — Source Data [file 41467_2021_27111_MOESM4_ESM.zip › fig3bc.csv]

latitude [°N]	longitude [°E]	slope of regression between rainfall intensity (P^90) and temporal temperature gradients [mm/°C]	Pearson correlation coefficient of regression	p-value of regression	No. of episodes per bin	No. of bins with negative temporal temperature gradient
49.0	-179.0	-4.24105306826393	-0.17039919802690964	0.5964744223699854	659	12
49.0	-177.0	-17.553748020008104	-0.6652308768405959	0.018239039416351806	658	12
49.0	-175.0	-1.9708259331043478	-0.09155976435040782	0.7889015103191321	655	11
49.0	-173.0	28.59745663860203	0.8723704005981512	0.00021444488480672726	657	12
49.0	-171.0	20.093637247997055	0.48497616871464966	0.11002626498984443	664	12
49.0	-169.0	6.538355376177489	0.20844570405986895	0.5156077866332436	660	12
49.0	-167.0	21.25707524776957	0.519856728994959	0.10119157227942059	671	11
49.0	-165.0	27.2228133668428	0.6970861406779892	0.01712268970033592	670	11
49.0	-163.0	5.292844398570344	0.4362507845209727	0.17979034807550118	675	11
49.0	-161.0	5.763863438178791	0.33669720949245435	0.3113143814862591	674	11
49.0	-159.0	39.39930268154209	0.872607751573306	0.0004564573778796442	666	11
49.0	-157.0	-14.058453540790703	-0.5048484879095017	0.11322913008542101	672	11
49.0	-155.0	4.790664987808352	0.2493249256007829	0.4345202833125824	674	12
49.0	-153.0	12.804177103518088	0.6185075522839504	0.042505132168121275	662	11
49.0	-151.0	7.058165059080493	0.4202402842830915	0.19813355969426621	648	11
49.0	-149.0	-6.740930241106315	-0.5205823553765523	0.10063174221207469	644	11
49.0	-147.0	10.84420585508314	0.4914611194766935	0.10465571097383636	653	12
49.0	-145.0	-8.432011223409935	-0.28119320417181776	0.4022348064891511	660	11
49.0	-143.0	-2.0333658149934877	-0.04863161027274889	0.8870872814602957	648	11
49.0	-141.0	6.134573039822904	0.23492705252808968	0.48682966674179984	645	11
49.0	-139.0	-0.014603031253734132	-0.0004939831057493574	0.9988499041908783	629	11
49.0	-137.0	-27.635267085656494	-0.8675431261301624	0.000539862099650843	596	11
49.0	-135.0	-2.511223381077852	-0.16593567905741588	0.6062679594366359	559	12
49.0	-133.0	12.376362632916816	0.57261926759117	0.05166988388301493	530	12
49.0	-131.0	10.116097686714518	0.5340409852374133	0.060121095643790604	503	13
49.0	-129.0	14.330510674814867	0.7204078205324729	0.008222879494133285	474	12
49.0	-127.0	-15.730863126074011	-0.7699583242541908	0.0007860527694760458	442	15
49.0	-125.0	1.3411953232114195	0.12877258561311933	0.6105822376801372	439	18
49.0	-123.0	-1.5268630041687377	-0.34627452193460817	0.1464222563904171	456	19
49.0	-121.0	1.9196903547371953	0.5108209708853947	0.021356171107221517	461	20
49.0	-119.0	0.5421669232830966	0.4058013545129218	0.08473703313104572	483	19
49.0	-117.0	1.2801526367216713	0.4483402631664197	0.06203282024561689	502	18
49.0	-115.0	-1.2138690643161154	-0.6827724871315973	0.0017926488425912726	542	18
49.0	-113.0	-1.4114693134613516	-0.5690874091560709	0.010991539155339002	563	19
49.0	-111.0	-0.41164683779903327	-0.2859463468212961	0.2500232013309573	573	18
49.0	-109.0	1.4008899757412474	0.6920870582377511	0.0014599886260353656	604	18
49.0	-107.0	2.0321267621196912	0.6114841841552119	0.009100665403666977	598	17
49.0	-105.0	1.2874018546571728	0.5284586896467534	0.024159278678559028	601	18
49.0	-103.0	2.1493552616450486	0.5205209829326438	0.03872051519963542	592	16
49.0	-101.0	2.832857195131142	0.7350225604540469	0.0011791156781941915	582	16
49.0	-99.0	-0.493526400192307	-0.1493474909784661	0.5952558849911089	581	15
49.0	-97.0	3.088684110928621	0.5847278330332825	0.022053933529712216	607	15
49.0	-95.0	3.2323293753904987	0.46550807112821146	0.08034709906637875	583	15
49.0	-93.0	-1.00568143682563	-0.19739890862980614	0.48069568563492393	595	15
49.0	-91.0	2.1020394142299828	0.4988998492060266	0.06936433608566163	602	14
49.0	-89.0	-5.98070081082203	-0.6810812046008726	0.0073242607330133045	578	14
49.0	-87.0	1.8907922596918922	0.314127752444057	0.27405919337211604	597	14
49.0	-85.0	1.602584086313337	0.3823267072431309	0.19730706509585416	632	13
49.0	-83.0	0.2737783926346633	0.06121287497147325	0.8501090129606595	667	12
49.0	-81.0	1.2464847440774622	0.2492808842862721	0.4346041309437154	644	12
49.0	-79.0	-0.38605608893552007	-0.09249670935882014	0.7637636593771784	655	13
49.0	-77.0	0.23314184225677292	0.05169072850942127	0.8668157154922573	643	13
49.0	-75.0	0.3451467819500928	0.10305628256423231	0.7376038183732321	664	13
49.0	-73.0	-0.04880191434487868	-0.010586404069438029	0.9726186409998632	661	13
49.0	-71.0	-0.20059470186229986	-0.03491252451663695	0.9056824177107717	645	14
49.0	-69.0	-3.3528599393756466	-0.41821126301374134	0.1069511126998719	614	16
49.0	-67.0	2.870492212304977	0.48999398532128374	0.05401513014898885	604	16
49.0	-65.0	0.7393475749995722	0.15643214509571443	0.5628916184967079	610	16
49.0	-63.0	0.19337054809571846	0.03152624525060217	0.9111925627872672	633	15
49.0	-61.0	7.839317965896092	0.43595571555270823	0.11916730987997276	677	14
49.0	-59.0	-6.991115433301366	-0.5652148783364263	0.044120893700901116	657	13
49.0	-57.0	0.41548657856667387	0.06814181330773005	0.8020090584231098	624	16
49.0	-55.0	0.6934256314996625	0.1218872161894721	0.6529389555849514	615	16
49.0	-53.0	4.375523656847444	0.2656966343878995	0.358558964243587	663	14
49.0	-51.0	1.5642488254912392	0.1135956971827175	0.711750841305252	699	13
49.0	-49.0	1.079477622334897	0.07047297551259862	0.8277137275964727	701	12
49.0	-47.0	-5.248407652768604	-0.1959717710661849	0.5415832399401546	711	12
49.0	-45.0	3.0703829740151845	0.22472237394397154	0.48255744883976825	723	12
49.0	-43.0	12.460266012279515	0.6819558759528248	0.020806939824062072	694	11
49.0	-41.0	15.232526767211546	0.4327790636584626	0.21157347275811908	650	10
49.0	-39.0	18.421328764789934	0.7215055663684611	0.028220452373220347	650	9
49.0	-37.0	17.036959210270577	0.6146959306856116	0.07814857743971669	649	9
49.0	-35.0	29.01372587043089	0.9017165401705679	0.0008891464661447202	656	9
49.0	-33.0	-1.3540124422017863	-0.08414264597940611	0.8295941301635766	657	9
49.0	-31.0	1.756139143122703	0.16493172764327182	0.6715275163053798	666	9
49.0	-29.0	7.360351909527731	0.5075355987697494	0.16308631006418675	664	9
49.0	-27.0	19.44529413212309	0.6417160593666718	0.06245033190494571	654	9
49.0	-25.0	17.24473994721333	0.5336604018680032	0.1389384560841938	637	9
49.0	-23.0	25.551249318353964	0.9430350386206835	4.299400587449566e-05	605	10
49.0	-21.0	27.261474511406472	0.8640568516020046	0.0012639831590719325	592	10
49.0	-19.0	16.044559336707227	0.49249295763930995	0.12380467635976972	583	11
49.0	-17.0	11.869619952292538	0.5230514102420623	0.09874200271173905	573	11
49.0	-15.0	2.0607411073308084	0.10023470099330306	0.7693474979133754	567	11
49.0	-13.0	7.852748284672508	0.3164370221581308	0.3430995455899571	559	11
49.0	-11.0	8.254426200479086	0.6460287350314236	0.03176051431135894	547	11
49.0	-9.0	5.7774760452087754	0.5298009165604104	0.07645560443325285	548	12
49.0	-7.0	11.384734153652769	0.5060528135915908	0.09321731727901598	537	12
49.0	-5.0	-17.151891423127555	-0.8079683534064658	0.00047203435438482094	537	14
49.0	-3.0	-15.079514010732334	-0.7811105077680228	0.0003538256452260281	485	16
49.0	-1.0	-6.996167735854093	-0.5806880153604996	0.014517439349611833	478	17
49.0	1.0	-0.8537216407357966	-0.11607402813204816	0.6685888543478928	493	16
49.0	3.0	-0.23842862383171765	-0.06155404373679511	0.8274905445567866	516	15
49.0	5.0	0.0681658636036427	0.01221979925952489	0.9655242846195543	541	15
49.0	7.0	2.5109221946552904	0.6718398128909057	0.004366192794823847	541	16
49.0	9.0	3.152406445661614	0.6155315263620796	0.014576063636783793	553	15
49.0	11.0	0.47127969738027237	0.09933034073466031	0.7246861869797528	548	15
49.0	13.0	0.43981594779895145	0.10662697857086967	0.7052676914284323	565	15
49.0	15.0	-1.0816004817697948	-0.3125566774436162	0.22192058464773426	572	17
49.0	17.0	0.8439013702146693	0.35010507250455536	0.168315124848282	554	17
49.0	19.0	-0.8367259156003469	-0.32411650599151165	0.1894696905706788	546	18
49.0	21.0	-3.136075099417574	-0.7090463447040134	0.001437797023939045	546	17
49.0	23.0	-2.6481660161886325	-0.5886847306624102	0.012914751579791463	537	17
49.0	25.0	1.6463841639543704	0.29802040923460127	0.22969123164292174	532	18
49.0	27.0	4.677841038467471	0.7409422525087608	0.000284349724553468	510	19
49.0	29.0	1.9357161221823942	0.401216417286176	0.08865687822105997	494	19
49.0	31.0	2.514140926228145	0.4053196252054558	0.09517968091015097	488	18
49.0	33.0	0.7560109482340269	0.09281120008347273	0.7231226506899511	461	17
49.0	35.0	1.8393234143002413	0.2652907810155257	0.2873543288996681	459	18
49.0	37.0	0.47599756048785413	0.057233552463852616	0.821533471897983	468	18
49.0	39.0	-2.4650054245974165	-0.5009609311888529	0.040520691613594645	490	17
49.0	41.0	-2.9913393572766114	-0.6149621407358257	0.008607934834777098	489	17
49.0	43.0	-3.093497711780659	-0.7481301139035085	0.0005526448116302744	479	17
49.0	45.0	-1.1481750624790485	-0.3435799356883578	0.16272425015317715	468	18
49.0	47.0	0.5857762256897009	0.2725946220008754	0.27378610578459706	432	18
49.0	49.0	-1.9062219861073035	-0.5961390725890733	0.009026729323679487	437	18
49.0	51.0	-0.99121798184075	-0.2786415891808357	0.2788124105401601	426	17
49.0	53.0	-1.3622589734628978	-0.3373561036727131	0.2013118775753699	402	16
49.0	55.0	1.2782682627618962	0.4053486343131123	0.11932400345384873	396	16
49.0	57.0	-0.5716005580290389	-0.19696449433931962	0.46468235719884776	419	16
49.0	59.0	1.4704917771105515	0.470613629699868	0.05657894535143288	414	17
49.0	61.0	0.4076976847779414	0.12232557161170307	0.6399938610922525	342	17
49.0	63.0	-0.9021868309875686	-0.3533061387233168	0.17947731354254243	328	16
49.0	65.0	-0.12865598968807387	-0.033765791297408164	0.9049093748897301	351	15
49.0	67.0	0.051424766553825496	0.02254086814514251	0.9364472595860692	448	15
49.0	69.0	-0.5854474350070594	-0.23993797516315613	0.37074653245201006	399	16
49.0	71.0	-2.030221015095427	-0.6152329697561308	0.014637548807583008	430	15
49.0	73.0	-1.2585760390187248	-0.5524986572951207	0.0326936193842958	482	15
49.0	75.0	1.428615883646888	0.5194198230363264	0.04721697455269726	497	15
49.0	77.0	1.0070429155387794	0.5960170812579783	0.01482795917943757	507	16
49.0	79.0	-0.025642809986431578	-0.015393779734998227	0.9565765113971461	484	15
49.0	81.0	0.8638324799228532	0.5566619160600244	0.03868111832076369	519	14
49.0	83.0	0.3935474533191417	0.2555702272525207	0.3778423594533563	511	14
49.0	85.0	0.6585505620734307	0.3967178265076148	0.14317601287781795	525	15
49.0	87.0	0.5692003079880311	0.276109441379222	0.31918326584052004	532	15
49.0	89.0	-0.045891793633724975	-0.03484333522278133	0.8908285711932837	524	18
49.0	91.0	0.823932225145366	0.5661252126826305	0.017835481215772414	477	17
49.0	93.0	0.48213214120939973	0.3124777858756382	0.23866944809644614	448	16
49.0	95.0	0.14939140220958372	0.06245069310808051	0.8182762533877668	506	16
49.0	97.0	-1.4045034508331538	-0.7741755736963423	0.0007047161933445613	511	15
49.0	99.0	0.6246811450007381	0.35769119837672186	0.19054504921326798	510	15
49.0	101.0	1.97287392191323	0.6282717522477387	0.009151317610030463	551	16
49.0	103.0	1.9829282106526733	0.5513888191310901	0.03311821516571038	574	15
49.0	105.0	-0.7712575187009164	-0.37123670492979116	0.17308917111725824	581	15
49.0	107.0	-0.2950306034032153	-0.18430216043075254	0.5108313826481004	580	15
49.0	109.0	0.5180519693531731	0.18538727717428663	0.5083020601363337	577	15
49.0	111.0	0.6163346281655451	0.22102328503882768	0.42858162234097064	587	15
49.0	113.0	2.1205964889988147	0.7148792083665593	0.0018557851890884183	594	16
49.0	115.0	2.0678431255228866	0.78559457327297	0.0001859373718696728	566	17
49.0	117.0	2.4321657108218657	0.7713725031825152	0.00046658373705425857	551	16
49.0	119.0	0.4947567840415664	0.0857059066494122	0.7613568327617795	585	15
49.0	121.0	-0.09442072149421683	-0.02459163946394403	0.9306775019703233	585	15
49.0	123.0	1.0829447233323126	0.21566757455911467	0.40578238793938426	568	17
49.0	125.0	-0.4193569718153258	-0.05339423834257747	0.8333408351614442	567	18
49.0	127.0	5.197091863818397	0.7445469116341111	0.0003939060929808369	599	18
49.0	129.0	3.2533578267476924	0.6218083633532497	0.010121581543028241	608	16
49.0	131.0	1.4998075837396414	0.23824381726016663	0.3742365264449624	601	16
49.0	133.0	2.7985740988327223	0.4856326373116548	0.048128867428653875	599	17
49.0	135.0	1.3614431502433777	0.18778717171187326	0.45555040907262667	588	18
49.0	137.0	5.082753349537332	0.6346345421411216	0.008269478884212193	599	16
49.0	139.0	3.7371246500985986	0.5767988131927908	0.012211090646337242	580	18
49.0	141.0	-1.7074116995564148	-0.12706140963741994	0.6269949071888037	514	17
49.0	143.0	5.243450466822084	0.506347347518217	0.026953800628109904	506	19
49.0	145.0	2.3903126196335305	0.0929022837247548	0.7321956661552882	540	16
49.0	147.0	-6.29421467739616	-0.22695748308834898	0.3979425482924541	562	16
49.0	149.0	-18.62853613399154	-0.495549032122323	0.036505615917488715	565	18
49.0	151.0	8.787750941826527	0.22627321497366695	0.35159301475784477	575	19
49.0	153.0	0.5561357635575712	0.021691438395280458	0.9297640974228296	591	19
49.0	155.0	-33.48915678823884	-0.8146975689059678	0.00038706257681423047	585	14
49.0	157.0	-30.48276470718869	-0.6798243659756783	0.010575623385140615	614	13
49.0	159.0	-22.681771428945627	-0.4732137442760509	0.10241266349661547	618	13
49.0	161.0	-35.4605457214434	-0.6862878549205392	0.013717459224677639	631	12
49.0	163.0	-16.59813284191989	-0.5588087220904246	0.05893660580702769	640	12
49.0	165.0	2.1799158199755655	0.05155443953545337	0.8671640730540142	656	13
49.0	167.0	-5.568858905298105	-0.2503395893601796	0.40941528073617806	662	13
49.0	169.0	1.116966948287916	0.04250142047611542	0.8903504440524012	652	13
49.0	171.0	-3.8558893299122015	-0.181350177193304	0.5727084146860105	648	12
49.0	173.0	0.6406309160529489	0.026345226273002755	0.9352260064048847	652	12
49.0	175.0	17.804224446015375	0.6928732601943267	0.012491015839188364	640	12
49.0	177.0	17.812316393911633	0.6948863703219829	0.012132860418805862	651	12
49.0	179.0	-11.438945532856254	-0.3770783250188324	0.226930304372465	654	12
47.0	-179.0	-10.114353905262364	-0.46945122288536434	0.14516771003273987	666	11
47.0	-177.0	-26.86986354018404	-0.5368608827502346	0.08860074315911069	659	11
47.0	-175.0	-21.76488427923501	-0.7409711163813535	0.014209875002919571	649	10
47.0	-173.0	-31.612153184646644	-0.8083761934991172	0.004647846664483461	659	10
47.0	-171.0	-16.21708457574964	-0.6038013411315996	0.06453140236525398	657	10
47.0	-169.0	-33.13098225040695	-0.8796920163306654	0.0007907465693115027	670	10
47.0	-167.0	-18.912992140488136	-0.7940522233098143	0.0060874649016545955	674	10
47.0	-165.0	-16.079328831737694	-0.5571442729373763	0.09430797620552078	658	10
47.0	-163.0	3.377675924676869	0.14402356771929012	0.6914025618539783	658	10
47.0	-161.0	10.475853928806849	0.44669789342418975	0.19559361395534008	655	10
47.0	-159.0	18.701112879249752	0.6955460584579769	0.025522607296180083	658	10
47.0	-157.0	-8.664979916164476	-0.5255602953313806	0.11872311116394842	652	10
47.0	-155.0	-3.344850026782813	-0.29564212366172776	0.406906021811535	653	10
47.0	-153.0	0.5753064860533202	0.038040348073389914	0.9169070493305866	645	10
47.0	-151.0	2.683446431823001	0.1601841408258447	0.6584505894834278	636	10
47.0	-149.0	8.292374058086539	0.5934945891320003	0.0704870226175725	643	10
47.0	-147.0	1.6715531323382213	0.17557710364089324	0.627547695937559	640	10
47.0	-145.0	-16.922706183547565	-0.6179640440056595	0.07613230956501627	626	9
47.0	-143.0	-1.855895656238457	-0.0754343492133085	0.847053253598554	623	9
47.0	-141.0	-4.868946876808859	-0.22933492400412214	0.5238927478940912	594	10
47.0	-139.0	-23.075911008509248	-0.7511768777349175	0.012263594206187705	576	10
47.0	-137.0	-1.426620316879695	-0.05428011300731495	0.8740579701175729	550	11
47.0	-135.0	-2.0234541014805294	-0.04947557743070919	0.8851388482801236	524	11
47.0	-133.0	10.800434078136565	0.34837967179494883	0.29374163267259357	501	11
47.0	-131.0	6.4523861315131406	0.3626624428398739	0.2466262832927307	462	12
47.0	-129.0	8.75460858084314	0.5441243815549546	0.06741232951735693	431	12
47.0	-127.0	12.215137442260904	0.6342946938601464	0.026740877964032385	411	12
47.0	-125.0	-11.648185222526559	-0.711132646128167	0.004350604620341981	389	14
47.0	-123.0	-1.9290953979507213	-0.37432738101226615	0.11435444630958225	393	19
47.0	-121.0	-1.246963900317124	-0.3057296642489634	0.1898981631648813	383	20
47.0	-119.0	-0.22958586739780154	-0.10217748911354183	0.677236427452619	381	19
47.0	-117.0	-0.8400752892324467	-0.3930502701109746	0.11858514322724938	464	17
47.0	-115.0	0.3358684755674055	0.19811837275572908	0.4306612762730009	474	18
47.0	-113.0	-1.195495212892617	-0.7379805963134671	0.00030973281888590327	539	19
47.0	-111.0	-0.733774573429099	-0.42750064826474676	0.07679287989507787	587	18
47.0	-109.0	-0.32821827670413356	-0.22175228297243577	0.37650339686235657	605	18
47.0	-107.0	0.3013676368636082	0.18316782199581136	0.46691021857267156	562	18
47.0	-105.0	1.0918456430539798	0.5336561247518652	0.022552999032803066	608	18
47.0	-103.0	3.867349160211469	0.8618831354011476	8.694165436981463e-06	614	17
47.0	-101.0	2.5088194303070743	0.6923463369423474	0.002955734048823571	607	16
47.0	-99.0	3.151877968902712	0.6045001195866889	0.013122914579683434	576	16
47.0	-97.0	8.565480370220032	0.8443799278848774	0.00014536947842467757	601	14
47.0	-95.0	6.1806836445677735	0.7016309335622823	0.0051630950464168915	600	14
47.0	-93.0	1.318537325108249	0.1717728590230098	0.5570795378020038	611	14
47.0	-91.0	7.155724756718219	0.6706100922098965	0.00866586537074552	587	14
47.0	-89.0	4.614220335071909	0.449093281149645	0.12369387714534678	565	13
47.0	-87.0	4.46582446138114	0.8189663823887223	0.0011202252330221403	594	12
47.0	-85.0	0.9341558406656058	0.12631437917256638	0.6956669530659245	586	12
47.0	-83.0	-0.14645910761125858	-0.030559909581973903	0.9210552256615636	613	13
47.0	-81.0	-0.7044442325191969	-0.11639288467327688	0.691920406647362	616	14
47.0	-79.0	5.813747752107238	0.7219659376345037	0.003550314375933151	623	14
47.0	-77.0	7.948045247396813	0.8349340920296212	0.0003829649454668794	649	13
47.0	-75.0	1.4396924327795748	0.3009517812507204	0.2957621510423968	649	14
47.0	-73.0	3.77791485831047	0.6333898619815502	0.01124633635089562	654	15
47.0	-71.0	2.9653312989997387	0.4077741629377371	0.1478106952963836	655	14
47.0	-69.0	1.522089330344833	0.3643403938541444	0.18183974778497886	651	15
47.0	-67.0	0.543485660671161	0.13464932392446932	0.6323359321536304	657	15
47.0	-65.0	-4.3970663793274705	-0.5883033036123797	0.021061080445600695	629	15
47.0	-63.0	-6.887752315552266	-0.357739558085515	0.20918292009146253	655	14
47.0	-61.0	-5.937254780297774	-0.463730037800036	0.09488135391973407	645	14
47.0	-59.0	2.649276705355785	0.16608802052801253	0.5541290689474536	662	15
47.0	-57.0	6.667113671501621	0.4182095069589108	0.12082677595826054	658	15
47.0	-55.0	-4.6802191155819965	-0.36813210828130977	0.1769935892685524	659	15
47.0	-53.0	12.530844577687	0.7577526824504098	0.0016914562431556781	665	14
47.0	-51.0	9.09444754573967	0.505025546359621	0.11308197867242317	700	11
47.0	-49.0	-13.818587915925995	-0.6063470733588989	0.036604170179731964	702	12
47.0	-47.0	-6.094843544260109	-0.31123519470820055	0.3515245076370137	719	11
47.0	-45.0	-7.108477571958877	-0.32490754740955613	0.3596606526637821	719	10
47.0	-43.0	-4.480572514018392	-0.3779869472989433	0.3158595215399403	716	9
47.0	-41.0	-12.735814358291904	-0.719512549077989	0.028871487758185856	680	9
47.0	-39.0	11.301037289212045	0.5240636947773849	0.11996848416190624	664	10
47.0	-37.0	18.54084024445297	0.7233768483028522	0.027618004708213736	667	9
47.0	-35.0	21.91632009724084	0.6465236097895322	0.059885546054564275	657	9
47.0	-33.0	-11.22659811992953	-0.8640689444419707	0.0026626712035790474	653	9
47.0	-31.0	-31.76161865090419	-0.8887214192902733	0.0013552894342609228	655	9
47.0	-29.0	-8.43253188405783	-0.7706178667707865	0.015081870858398322	644	9
47.0	-27.0	4.836042635962689	0.4356233321682041	0.208248907272698	634	10
47.0	-25.0	15.712972720584878	0.7594125437980815	0.010835683923580789	627	10
47.0	-23.0	17.32393883686483	0.8247918301978897	0.003317703330527937	598	10
47.0	-21.0	0.7412473075725886	0.029639843687003474	0.9310629179925113	583	11
47.0	-19.0	2.0548427729478815	0.11013994965242918	0.7471673904387671	581	11
47.0	-17.0	16.03204481032157	0.7035990630953352	0.015690820975667947	566	11
47.0	-15.0	-0.20877695851546058	-0.006074166577115456	0.9858586766737445	548	11
47.0	-13.0	-9.890368727766026	-0.35082281599349463	0.290137348799892	541	11
47.0	-11.0	-0.8072770435405484	-0.05440046957212236	0.8666506988301829	533	12
47.0	-9.0	11.372772120650492	0.907717552502169	1.8093113381647286e-05	529	13
47.0	-7.0	3.0223398084187676	0.2893952291223395	0.3375427067981722	520	13
47.0	-5.0	-9.192008455888828	-0.43188277272440734	0.14056134568611783	509	13
47.0	-3.0	-8.577072539692002	-0.8711475750241904	1.11727952154137e-05	469	16
47.0	-1.0	-3.30851891833959	-0.5635984095258465	0.014857611019158702	469	18
47.0	1.0	0.1844154260190881	0.0359734302976001	0.8947762135821669	514	16
47.0	3.0	-6.599861756259008	-0.933280833198295	1.1017386071221618e-06	536	14
47.0	5.0	-3.163646113180163	-0.6735611406380541	0.005908138690038096	549	15
47.0	7.0	-2.6390051378008246	-0.6392698502856399	0.01029093559583825	508	15
47.0	9.0	-4.889774277992859	-0.7778200579443278	0.00023701280506671207	520	17
47.0	11.0	-2.85905474946063	-0.6699012944496757	0.002353339891057862	501	18
47.0	13.0	-1.261639346078463	-0.24589079163417865	0.32534024917112436	541	18
47.0	15.0	-2.786686448188507	-0.48378497961221917	0.05760631857322617	583	16
47.0	17.0	-0.6084276833002604	-0.14958323470351434	0.553571905277344	555	18
47.0	19.0	-1.2335851964225595	-0.36400927269691263	0.13754614787194638	522	18
47.0	21.0	-0.9372487826215761	-0.17814086226999865	0.49394316662309445	520	17
47.0	23.0	1.5413460464392683	0.38684048314652214	0.13882231479697094	526	16
47.0	25.0	3.180942728343102	0.46318962703668437	0.061142249483819265	532	17
47.0	27.0	0.4064767164500732	0.08379396738069105	0.7254177200832063	506	20
47.0	29.0	-1.5490767825624523	-0.2424077122556718	0.30313266552638346	479	20
47.0	31.0	4.894876923156028	0.6508489297121438	0.00188495889636721	424	20
47.0	33.0	1.9560851878142886	0.32077759889027607	0.18056345635253435	421	19
47.0	35.0	0.49554794158970666	0.0891101688345456	0.7167725119818924	382	19
47.0	37.0	-0.7431902327470562	-0.11222961468257088	0.6375823736622812	403	20
47.0	39.0	0.4194858487480708	0.09650515460010332	0.7032523017039197	462	18
47.0	41.0	-2.1006840572985603	-0.45254906471412143	0.059329006505272244	467	18
47.0	43.0	-3.3478924389654687	-0.7248156332357332	0.00044710718490239166	474	19
47.0	45.0	-2.3696959834600815	-0.6023093743506975	0.008165166639396012	490	18
47.0	47.0	1.9850094599627095	0.47439230233982566	0.0401538229008622	428	19
47.0	49.0	-0.47036754039961204	-0.14840287457524046	0.5323538001547344	378	20
47.0	51.0	-1.0575740392139414	-0.37061228341567903	0.11828349230441754	355	19
47.0	53.0	-0.6906331008733574	-0.12802075762421045	0.6014593139036883	290	19
47.0	55.0	-1.8717748501947493	-0.27573930394229684	0.2680682030559835	284	18
47.0	57.0	0.1969664659916662	0.042035153093235675	0.8727363340465204	290	17
47.0	59.0	1.0289690828007838	0.3900277711170163	0.10958193014311901	333	18
47.0	61.0	1.456308818256331	0.7232410745859782	0.0010344791603417983	386	17
47.0	63.0	0.6140395598194722	0.22200964149056973	0.3917721829307744	245	17
47.0	65.0	-0.8897664065228452	-0.3814709960661583	0.1308253573469886	263	17
47.0	67.0	-3.9602229033797047	-0.6072104787268414	0.01261186042964144	294	16
47.0	69.0	-3.3645597737501385	-0.8152102656633351	6.687832729086011e-05	259	17
47.0	71.0	-0.2464534868160126	-0.059315382673884656	0.8272682679804131	308	16
47.0	73.0	1.7620918687842748	0.5545721421755015	0.02086783658479586	347	17
47.0	75.0	0.20558019455267132	0.07914037003507078	0.7627105980477861	368	17
47.0	77.0	-2.2354516013044705	-0.7347256187390592	0.0011873617637672836	370	16
47.0	79.0	-0.21619743963223656	-0.10042543749472041	0.7113420400906487	414	16
47.0	81.0	-0.34267455381026	-0.18578126478630713	0.4908992499552095	482	16
47.0	83.0	-1.3508689227548407	-0.6810120870780101	0.0026156166686360175	514	17
47.0	85.0	-0.08897231773839878	-0.08316500598284919	0.7509934124401676	526	17
47.0	87.0	-0.21250171848107702	-0.16632866562845514	0.4961535118400171	469	19
47.0	89.0	-0.08692653573900509	-0.07852149747666239	0.7351219946829695	471	21
47.0	91.0	-0.6196765557963239	-0.5037860661418226	0.027865843353187304	479	19
47.0	93.0	-0.39892818970378646	-0.2802592936242181	0.2451691227741821	466	19
47.0	95.0	0.3066080890068961	0.14353358544652625	0.5460367917450386	409	20
47.0	97.0	-0.3019771631735269	-0.1340592913404287	0.6079764342018787	479	17
47.0	99.0	-0.8200117615956597	-0.38050212568500935	0.14597240413724338	505	16
47.0	101.0	-0.05115029039469687	-0.025301575094198368	0.923211147385303	525	17
47.0	103.0	0.8648792186181314	0.327754995283285	0.1842612499143445	516	18
47.0	105.0	1.294283503102811	0.46922200859090246	0.05741437660623115	492	17
47.0	107.0	1.8817357703638344	0.721266626339064	0.0016137784662652666	510	16
47.0	109.0	3.1302904568548753	0.8251593191288353	8.321451362319998e-05	527	16
47.0	111.0	2.2058165818189	0.7246202603042957	0.0014974037441266147	527	16
47.0	113.0	2.3359158341341084	0.7083629466406568	0.00213225879349078	542	16
47.0	115.0	2.6292649834745303	0.8584760151000213	1.0330129999997256e-05	548	17
47.0	117.0	4.2402557863996515	0.9054417062753585	1.4071398967772194e-06	567	16
47.0	119.0	5.061158149996434	0.7670056703237247	0.000847407942385839	618	15
47.0	121.0	1.4438302519138815	0.27788222702492577	0.28017918956263893	584	17
47.0	123.0	3.278880459207304	0.448767386868096	0.06175431283918699	547	18
47.0	125.0	10.452092738113041	0.8670973248556249	3.1986976977848323e-06	537	18
47.0	127.0	5.454289014678568	0.4816258554527322	0.05028376064334986	563	17
47.0	129.0	6.45515867246006	0.8178830178293316	6.045386437077947e-05	579	17
47.0	131.0	4.871949633268965	0.6336862947615783	0.00630846812354798	578	17
47.0	133.0	1.1717147544837727	0.3013495582921993	0.2398224599156277	586	17
47.0	135.0	-1.493484738744511	-0.2512633360104809	0.34788119616777435	615	16
47.0	137.0	-2.2809589332047193	-0.3340205180709852	0.190087995161913	600	17
47.0	139.0	-2.8379832325966463	-0.30195634578438574	0.22330005920772067	560	18
47.0	141.0	10.045429054194168	0.6828981382782668	0.0035508881206279524	558	16
47.0	143.0	10.736028463713321	0.7388501228479243	0.0007037481086607046	543	17
47.0	145.0	9.033863998786813	0.3348420637027597	0.22248903336385198	587	15
47.0	147.0	-1.3923310610655013	-0.0431982238871844	0.8785075184025427	596	15
47.0	149.0	-16.555028855124398	-0.4899659721855991	0.054030950752525855	598	16
47.0	151.0	-11.637134059271416	-0.5887210669272132	0.02094734128630675	594	15
47.0	153.0	-31.08516621941163	-0.9276470743291818	3.884695840093839e-05	614	11
47.0	155.0	-14.016085359231566	-0.724394128841606	0.01781505073371959	642	10
47.0	157.0	2.7294791581874156	0.07441661305869306	0.8381121509824704	642	10
47.0	159.0	-5.610276892218125	-0.4482589778337523	0.19384675253246084	653	10
47.0	161.0	-5.962728296543174	-0.34025170985829817	0.3702824483842535	666	9
47.0	163.0	-10.414457575744377	-0.30772409468252965	0.38705655490058766	670	10
47.0	165.0	-2.022150920773465	-0.07010409969282023	0.8473987270886421	674	10
47.0	167.0	-4.180193622961117	-0.24772481907690652	0.4626786872403942	667	11
47.0	169.0	-5.347886407320213	-0.4120454955567074	0.20793992502895814	653	11
47.0	171.0	2.863971482760557	0.19527178098863338	0.5650207847258741	652	11
47.0	173.0	4.334874082549628	0.14275331422849563	0.6940133490759967	673	10
47.0	175.0	20.495772084229653	0.5905589253933614	0.07224657487088137	672	10
47.0	177.0	1.6444861202635201	0.09486627310354027	0.7814348629937923	667	11
47.0	179.0	-16.895577015661	-0.6458947855022249	0.03180762375214974	666	11
45.0	-179.0	-24.517963110187036	-0.7337217562293944	0.015716842893462226	652	10
45.0	-177.0	-2.3834496669890846	-0.1304180017513607	0.7195137467155044	637	10
45.0	-175.0	-10.211625537943494	-0.5385772629860192	0.10823122391810681	629	10
45.0	-173.0	-3.4190131742695633	-0.16488405157095504	0.6489630416802248	645	10
45.0	-171.0	-5.195892461485244	-0.5128594643835495	0.12955019624415606	659	10
45.0	-169.0	-26.217297980668793	-0.7820221862641902	0.0075208199872413605	656	10
45.0	-167.0	-11.014933608102917	-0.6679300659250172	0.0492773803693005	659	9
45.0	-165.0	0.6013901414425266	0.028626958682197955	0.9417214506860394	657	9
45.0	-163.0	2.1515161165587084	0.11676860373235982	0.7648072788805311	644	9
45.0	-161.0	2.6572956666812257	0.19812351897491812	0.6093564920957419	644	9
45.0	-159.0	12.350916783087234	0.5897732440736267	0.09461389520859563	627	9
45.0	-157.0	-2.221389983748819	-0.1871394546170866	0.6297141748461914	608	9
45.0	-155.0	12.48126233510851	0.6108282919133098	0.06066628466975179	603	10
45.0	-153.0	14.886417786768373	0.7457388192173323	0.021061323893740012	607	9
45.0	-151.0	3.293008490399947	0.28156534740472217	0.43062681620739784	600	10
45.0	-149.0	0.0024516612365911993	0.00015898972900345196	0.9996522099765963	604	10
45.0	-147.0	4.118900088723832	0.54203767899918	0.1316710593079591	597	9
45.0	-145.0	3.9190387765030836	0.5023321100104148	0.16816528899742703	582	9
45.0	-143.0	-16.33847889668285	-0.6770972384863859	0.04513077035769457	572	9
45.0	-141.0	-36.62252513642933	-0.7497115301021082	0.01253079561675647	540	10
45.0	-139.0	-10.948193350737235	-0.6127118626829083	0.05965678276253709	519	10
45.0	-137.0	-14.766113618257775	-0.5605087410831011	0.11645817954842597	507	9
45.0	-135.0	-15.503529106262686	-0.702638401986939	0.034780210759798674	472	9
45.0	-133.0	1.7004905326207442	0.17948177354192243	0.6197886681592055	444	10
45.0	-131.0	2.1445023458094172	0.12004206959314048	0.7251650077117355	413	11
45.0	-129.0	1.2000178327211255	0.07125214280946435	0.8258344713774108	379	12
45.0	-127.0	21.844778786112997	0.7191474390181899	0.0037463556255537206	360	14
45.0	-125.0	9.794850346536693	0.534648416133694	0.0400370944312868	341	15
45.0	-123.0	3.466618646225935	0.6248304523766194	0.002459456964864189	316	21
45.0	-121.0	0.889864415712069	0.36733339037511364	0.11109893411830907	374	20
45.0	-119.0	-0.3515433463310532	-0.16253301414765556	0.5193348883018092	407	18
45.0	-117.0	-1.8285490897775627	-0.773450365595853	6.339656702538289e-05	438	20
45.0	-115.0	-2.0559976642499924	-0.7691621939881632	7.378284469042159e-05	478	20
45.0	-113.0	-2.5120011071681274	-0.8500476649850311	7.941143843238726e-06	539	18
45.0	-111.0	-1.6896178539514985	-0.5923250586988024	0.009594845737537648	569	18
45.0	-109.0	-1.187364449057498	-0.669306122287847	0.0023824070500672455	572	18
45.0	-107.0	-1.441077631342363	-0.8121310251297763	2.409517499074147e-05	588	19
45.0	-105.0	-0.3050493443533193	-0.21772121241900952	0.3705700244384129	593	19
45.0	-103.0	1.5602018463522185	0.5390876799426744	0.020965015904799215	616	18
45.0	-101.0	3.4722364843292777	0.7544412015832203	0.0004661444613272555	624	17
45.0	-99.0	2.9451779552136403	0.4936254863635347	0.05199309598431021	622	16
45.0	-97.0	3.1121434875930434	0.631318245986189	0.015460929001738736	603	14
45.0	-95.0	11.109784039167318	0.9509981971869264	6.057778693621234e-07	621	13
45.0	-93.0	9.060810621065873	0.7233605163502506	0.007840713145357166	615	12
45.0	-91.0	5.628688456732212	0.6005734904902316	0.029972156121096098	623	13
45.0	-89.0	2.9027843610738366	0.28203121972599393	0.3505284102893945	619	13
45.0	-87.0	2.8520288432664747	0.39806058461901966	0.17795041820170573	576	13
45.0	-85.0	-1.2672834877618389	-0.17654099833413328	0.5639708220557251	594	13
45.0	-83.0	6.3581094217880185	0.5798998506384283	0.03776087671732861	598	13
45.0	-81.0	10.84186098256225	0.7061922730528312	0.006977465313736763	570	13
45.0	-79.0	6.0163010881583165	0.7109181703719875	0.004367762048372194	608	14
45.0	-77.0	3.2240546358028292	0.42807071829566057	0.12676589365504734	623	14
45.0	-75.0	2.724785114504381	0.5724675400265671	0.040890319255745024	643	13
45.0	-73.0	-1.1156852004198718	-0.17729043068722755	0.5442838759603174	641	14
45.0	-71.0	3.0692643526332812	0.5292380739634662	0.04248779430950734	652	15
45.0	-69.0	2.682484681912514	0.31981615988085277	0.21079507729475894	618	17
45.0	-67.0	6.7310394677656555	0.7894056775237578	0.00016448935829054413	594	17
45.0	-65.0	5.015737850757805	0.5290073228842576	0.0351171571311869	589	16
45.0	-63.0	1.371737463545993	0.20538024912031524	0.46275911820216664	600	15
45.0	-61.0	18.755667443852357	0.7090492684484937	0.006652956972943806	636	13
45.0	-59.0	16.09049460404595	0.7117373242391911	0.014025110137844752	665	11
45.0	-57.0	16.0371271682062	0.7366087997458785	0.009722541295141234	676	11
45.0	-55.0	3.0628979093896684	0.131749715051763	0.7167482278472742	689	10
45.0	-53.0	3.4957786470406544	0.2395823420516613	0.5049741532614901	696	10
45.0	-51.0	8.671667390371017	0.4168084279129807	0.20220586567534715	688	11
45.0	-49.0	4.1090829723777835	0.11546758606131818	0.7353073222447418	684	11
45.0	-47.0	5.550122491051825	0.41929571072285987	0.19924945784232462	692	11
45.0	-45.0	17.60431917364984	0.7563652015397749	0.011349607115228408	689	10
45.0	-43.0	15.151736087986809	0.6788745764987719	0.044353702544591506	667	9
45.0	-41.0	16.831554134407657	0.6797172177659159	0.04398831615154339	657	9
45.0	-39.0	12.186988858852034	0.5774113244090573	0.08047667140691576	668	10
45.0	-37.0	-4.878793472249485	-0.2806442762400562	0.43220076971505283	663	10
45.0	-35.0	-9.807289730982468	-0.3123542519110666	0.413168150989335	653	9
45.0	-33.0	4.176783977963071	0.17805164939186893	0.6467226459312192	643	9
45.0	-31.0	2.3383288604883696	0.1265179207306973	0.7456730845876156	629	9
45.0	-29.0	18.400020549777608	0.7486800238788837	0.03258035994977764	620	8
45.0	-27.0	17.065140732464226	0.7982249366976465	0.009911896763659677	613	9
45.0	-25.0	12.905403201338567	0.7504651473805396	0.01239287189407445	610	10
45.0	-23.0	-7.434938908456549	-0.507274965968025	0.1344970883403767	593	10
45.0	-21.0	0.0018815101840871592	0.00010667282069464089	0.9997516433337531	582	11
45.0	-19.0	4.257937168838657	0.3413445863512208	0.3042570316080305	578	11
45.0	-17.0	11.088284170071327	0.743715858627603	0.008693802549200536	554	11
45.0	-15.0	12.656744487912158	0.5986804284172302	0.051650349330832415	535	11
45.0	-13.0	11.331358751225142	0.6135540388696683	0.0446756171863495	518	11
45.0	-11.0	10.068460100692059	0.43196020464322665	0.16083026960826108	514	12
45.0	-9.0	-8.135511723647587	-0.4285972150088245	0.12624858499864516	511	14
45.0	-7.0	10.55104420652373	0.7684821368151804	0.0008162599627482176	513	15
45.0	-5.0	-2.4669994349588396	-0.20620082767635792	0.4435647105485908	513	16
45.0	-3.0	-10.285280321152392	-0.6935265791069513	0.0014134750708652546	523	18
45.0	-1.0	-8.310403660380711	-0.7701440835285049	0.00018488547951489738	508	18
45.0	1.0	1.6987080029049222	0.3567426734033815	0.17498655405265312	527	16
45.0	3.0	-2.2463880762215873	-0.30000257707743483	0.25893216086617754	544	16
45.0	5.0	0.5750221063990865	0.16255176146242395	0.5330639354324443	552	17
45.0	7.0	-4.682567256817821	-0.696500130037717	0.00045219823022333373	504	21
45.0	9.0	0.6483459507377736	0.07383058007158201	0.7377830308375477	501	23
45.0	11.0	-4.353986156782419	-0.586691388384563	0.005179819166322339	509	21
45.0	13.0	1.1599916670485515	0.125300445888353	0.5986370365246648	478	20
45.0	15.0	0.8719901728024878	0.12279669548041246	0.6386961963741412	519	17
45.0	17.0	1.8866132744925606	0.46476405002220966	0.06970405647622384	525	16
45.0	19.0	0.07665172928394512	0.02341671012498908	0.926516639831757	514	18
45.0	21.0	-0.20785645795394433	-0.039768970656108966	0.875502146270956	499	18
45.0	23.0	-0.3504884179091145	-0.0814750622981394	0.7402040036205138	499	19
45.0	25.0	-5.3930878070929245	-0.7985864456112826	4.1444569150432396e-05	501	19
45.0	27.0	-2.97272849445343	-0.5511687325930147	0.011772803608029387	474	20
45.0	29.0	-1.717945519398918	-0.3320871920249377	0.1413599421508486	400	21
45.0	31.0	2.512356353530858	0.1913095718672962	0.4191037106010359	377	20
45.0	33.0	0.4563349118106245	0.07249189213815935	0.7613422557435433	363	20
45.0	35.0	-2.9728615755575425	-0.4382728212167216	0.05324884369402185	364	20
45.0	37.0	1.4855987497601182	0.25189756616082387	0.28399817399715677	390	20
45.0	39.0	-0.004215151273193541	-0.0008448218642070946	0.9971795925312226	458	20
45.0	41.0	-3.0776340558327293	-0.5432484296403918	0.01330740273363762	516	20
45.0	43.0	1.313726214534321	0.28201815380658884	0.22833591924984156	517	20
45.0	45.0	-0.3327700184098143	-0.06756942175625846	0.7651152487792875	488	22
45.0	47.0	-0.5937762538030206	-0.11957906824162243	0.6056557369395308	417	21
45.0	49.0	-3.5584927685420316	-0.43892684287430805	0.04652550679267471	458	21
45.0	51.0	1.67619563660472	0.4631489613814192	0.034479657624731645	387	21
45.0	53.0	1.0548718286397307	0.17823852378445945	0.4521513401394004	223	20
45.0	55.0	-0.7748575420222575	-0.1740590842139436	0.4897187082964354	204	18
45.0	57.0	-0.2879838672639491	-0.08992314806748597	0.7314343822739441	242	17
45.0	59.0	0.5291940961177279	0.44844154961781685	0.07100847177218825	382	17
45.0	61.0	0.29869139036682374	0.3967860360052227	0.08324622074982543	337	20
45.0	63.0	2.867566167773744	0.7155926879538757	0.001238187265542461	180	17
45.0	65.0	-1.2942944635789773	-0.35240457677910114	0.16534577155074295	157	17
45.0	67.0	-2.113982768775377	-0.4775274217405494	0.05256197741848489	171	17
45.0	69.0	-5.87026637878589	-0.82993205020818	3.755052188246894e-05	210	17
45.0	71.0	-0.12187882232848812	-0.0494652703623568	0.8406214562646112	245	19
45.0	73.0	-0.7844531998003911	-0.3089221179432614	0.19812987704277302	304	19
45.0	75.0	-1.3140442340574028	-0.5228984059193593	0.021609902053697415	363	19
45.0	77.0	-1.8651397617462273	-0.7075569333610948	0.0007023039380662673	403	19
45.0	79.0	-1.9701804888688832	-0.901779264043491	7.604707435691566e-07	473	17
45.0	81.0	-2.4045832513695955	-0.9102802919251682	1.5883027620849027e-07	498	18
45.0	83.0	-0.32101682338059045	-0.2987780456402223	0.21403298553784234	522	19
45.0	85.0	-0.5407532262909458	-0.33616287392148625	0.12611084626035893	514	22
45.0	87.0	-0.013157026413972431	-0.01235686677852225	0.9553748295131352	456	23
45.0	89.0	-0.3131697153731406	-0.14353096202734789	0.49367790068431183	433	25
45.0	91.0	-0.07316039147564182	-0.07199716930821291	0.7267035279506859	386	26
45.0	93.0	-0.7639082326714753	-0.41865593678810403	0.037261427399315886	354	25
45.0	95.0	-0.09877628554356609	-0.04996485027314003	0.8252376381790623	335	22
45.0	97.0	0.5736469400426352	0.27361552041096904	0.2178975610611285	331	22
45.0	99.0	-2.283713758627079	-0.7365825339159819	0.00014021031390510787	369	21
45.0	101.0	-1.2714971139917959	-0.388215999031686	0.09075030652663509	379	20
45.0	103.0	-0.010341168411506903	-0.004706027267800752	0.9847450109288493	370	19
45.0	105.0	-1.1119509465646642	-0.3760414763960878	0.10224881357746783	359	20
45.0	107.0	3.2184535527142764	0.7953979336749784	2.763449349495447e-05	378	20
45.0	109.0	2.594586377398232	0.6920742699420294	0.0010262800725030696	382	19
45.0	111.0	3.1515007231546477	0.7169196075450923	0.001200654369341468	392	17
45.0	113.0	0.5728371358399958	0.18235298880038572	0.48361519516385787	470	17
45.0	115.0	1.4783923306886846	0.40870485909165183	0.10334732197122172	528	17
45.0	117.0	2.4451560818970224	0.6343225947790144	0.008311078503314332	553	16
45.0	119.0	5.563995966302682	0.8647517547165562	3.650933984299436e-06	591	18
45.0	121.0	3.7716202780045167	0.6100195018887108	0.0071830641286056065	590	18
45.0	123.0	6.918089277732771	0.8108169121507754	2.5444053742752072e-05	525	19
45.0	125.0	3.6304130491697175	0.5153613703286631	0.02392853703884976	550	19
45.0	127.0	6.453212751171782	0.7194699417861097	0.0007633798739776115	573	18
45.0	129.0	6.106287848155	0.8065792464197654	5.26183195965877e-05	586	18
45.0	131.0	1.4284671422558353	0.3422221036964282	0.16450166388376242	586	18
45.0	133.0	2.655804427391705	0.5231493839753147	0.025891039854060067	578	18
45.0	135.0	5.270859628861813	0.7211367557336159	0.0007321068916440944	600	18
45.0	137.0	2.675186761429951	0.28771706482808035	0.26279259508343517	574	17
45.0	139.0	21.0890483904347	0.7907599038165138	0.0007589949917196295	603	14
45.0	141.0	1.6305060693184088	0.13112630363094302	0.6550017982232396	595	14
45.0	143.0	-3.3785633646645947	-0.33691060205255385	0.21946688704642822	574	15
45.0	145.0	12.89391209534583	0.4983301149996045	0.06973371559975929	596	14
45.0	147.0	3.360089268949423	0.18919506441920317	0.49947236008213003	610	15
45.0	149.0	0.7729576416068278	0.049473945250120444	0.866617233090752	624	14
45.0	151.0	1.2531460289749714	0.04690226321905624	0.8976267003752949	642	10
45.0	153.0	7.782485372173095	0.3370773935313528	0.3750512975658816	652	9
45.0	155.0	8.085099183180041	0.4445974154811451	0.2697182931336899	660	8
45.0	157.0	19.913987395911974	0.6318517494459619	0.09283438360185373	651	8
45.0	159.0	7.9943273792445915	0.5432303529567034	0.16408674269814347	655	8
45.0	161.0	-1.2447320546376468	-0.1531220452427067	0.7173522925338873	664	8
45.0	163.0	-13.758967374982186	-0.7250164794540193	0.017669329877365306	664	10
45.0	165.0	20.65183429578689	0.7415115202457364	0.014101749419870725	664	10
45.0	167.0	16.521158346054555	0.6381255601991682	0.047104270735633634	673	10
45.0	169.0	14.178543368214681	0.5449546939372817	0.12919452720133023	667	9
45.0	171.0	0.27139437417523476	0.01610532431543224	0.9671975937066125	672	9
45.0	173.0	-7.117360690335329	-0.38732282187845524	0.34313305878745826	684	8
45.0	175.0	2.262944518804168	0.11311093154737321	0.7720149388068936	670	9
45.0	177.0	-9.081628772498878	-0.4492085116181979	0.22513293141075633	676	9
45.0	179.0	-4.693180911509841	-0.3075541176396253	0.3873324853442569	657	10
43.0	-179.0	-9.715940438321429	-0.45609262459385697	0.18521908295946393	622	10
43.0	-177.0	-3.736891022061676	-0.3844989401589327	0.27261331633326386	602	10
43.0	-175.0	2.227875585331607	0.14649118701574482	0.6863391765179749	609	10
43.0	-173.0	8.200614367422276	0.39466624093894465	0.2931765010619189	614	9
43.0	-171.0	-3.7961089654400313	-0.38870377790381083	0.3011864129222716	623	9
43.0	-169.0	7.047635271721999	0.2525139031684103	0.5121386791059396	628	9
43.0	-167.0	6.127910732039096	0.6093676539746887	0.10877191508834316	635	8
43.0	-165.0	12.434092054051375	0.45996719020114796	0.2514846281195245	643	8
43.0	-163.0	17.279559831041535	0.8686591733718573	0.00512090877588022	632	8
43.0	-161.0	1.7243431866576984	0.11738417515548051	0.7635957785797327	614	9
43.0	-159.0	15.876538626438432	0.8480887935938043	0.007795951737184992	587	8
43.0	-157.0	14.81352718564796	0.5965215632788049	0.08996379467096191	573	9
43.0	-155.0	8.924678152605305	0.41499104999189695	0.26670969120129706	563	9
43.0	-153.0	-0.7287951234910655	-0.060283957252768174	0.8775618466939407	562	9
43.0	-151.0	-6.750093661079229	-0.42071668826436165	0.25949011980716225	561	9
43.0	-149.0	-9.561868538328214	-0.7349170998418297	0.015461038071794183	562	10
43.0	-147.0	-20.770787475016398	-0.8234151792471952	0.0034171743757082824	548	10
43.0	-145.0	-14.969901620658542	-0.7750923225912405	0.008447071500587195	533	10
43.0	-143.0	-18.630944977278094	-0.5998427159250369	0.066778232882202	513	10
43.0	-141.0	2.101187213185873	0.1192613647014446	0.759904048840915	512	9
43.0	-139.0	5.27413326531555	0.3078440121678678	0.42030416128671877	489	9
43.0	-137.0	12.829343939123495	0.5427334649439902	0.10500882812761969	471	10
43.0	-135.0	9.26220676928419	0.5939096249383048	0.07024053857249457	431	10
43.0	-133.0	2.738294911727638	0.27692961404572586	0.40970892355506416	388	11
43.0	-131.0	10.105920178130171	0.796230408078168	0.0033634040485014944	353	11
43.0	-129.0	2.6830149516438118	0.23730740143054016	0.43500109163831957	315	13
43.0	-127.0	1.8844848318472454	0.17763631976802557	0.5264945671211427	281	15
43.0	-125.0	-25.13086517689861	-0.849855629433551	1.5678011001952114e-05	273	17
43.0	-123.0	-2.2880279350913124	-0.3669003648252418	0.0930303090765116	307	22
43.0	-121.0	-2.514152717714602	-0.705517060214684	0.0005107028189141913	376	20
43.0	-119.0	-1.8470889077604737	-0.6001860309290538	0.005145468796719476	355	20
43.0	-117.0	0.058960757106481264	0.028650485331788482	0.9073121570628513	409	19
43.0	-115.0	-1.0815491572171336	-0.6763438722692948	0.002056966706663729	443	18
43.0	-113.0	-2.4449231479270166	-0.7616411776446149	0.00015136278520320464	464	19
43.0	-111.0	-3.3359893001768803	-0.8303852068247396	5.857672084740032e-06	526	20
43.0	-109.0	-1.754453969211433	-0.842135247947314	1.6888732531569138e-06	533	21
43.0	-107.0	-1.059151406669269	-0.5870708488356382	0.005143841143596001	534	21
43.0	-105.0	0.5473578188806724	0.3066594478048337	0.18848597000605313	573	20
43.0	-103.0	-0.0488003286253293	-0.02082054855239581	0.9325777633522192	614	19
43.0	-101.0	2.6786116732711203	0.5851402581438444	0.008493736647616821	624	19
43.0	-99.0	4.977065175772702	0.695704455513294	0.0019269886196382243	612	17
43.0	-97.0	4.278668287177327	0.6301714559744509	0.011797717724581599	612	15
43.0	-95.0	8.094002200903232	0.7535329800041762	0.0018574737212395283	602	14
43.0	-93.0	5.296943451231829	0.507067970473067	0.07695965185105118	602	13
43.0	-91.0	7.207725682265693	0.7263327438329399	0.004928828595995909	602	13
43.0	-89.0	7.978382302306523	0.7853529411702779	0.0014666282840913338	581	13
43.0	-87.0	-4.515951187125503	-0.38317499582478654	0.17626571195803065	582	14
43.0	-85.0	4.168489710663318	0.6317869737635466	0.027536750208496937	611	12
43.0	-83.0	7.311291304716588	0.7336434650007071	0.00431324509299222	582	13
43.0	-81.0	5.105872186560158	0.5027509268890565	0.07993028611990635	565	13
43.0	-79.0	-1.3495232101096328	-0.15869775817795653	0.6045698237183899	589	13
43.0	-77.0	-2.6766695860268475	-0.3784119025341304	0.20231971247113187	613	13
43.0	-75.0	-0.6117618701837196	-0.08908958721486018	0.7619917265243847	641	14
43.0	-73.0	7.922557886910629	0.7185749777958707	0.0025436626914657847	637	15
43.0	-71.0	1.7188290725064241	0.2916342460225485	0.2730987865057359	594	16
43.0	-69.0	1.998826988615269	0.09475908742679527	0.7472819698126865	605	14
43.0	-67.0	21.646257519508378	0.7305306067473778	0.0045676341692210175	622	13
43.0	-65.0	-2.143870506698167	-0.1226427669876794	0.7194163856453019	628	11
43.0	-63.0	35.44141474283276	0.8947797895022188	0.0011209842049682798	658	9
43.0	-61.0	32.12283129299475	0.8298749909126905	0.005637933241878758	662	9
43.0	-59.0	9.43743850827199	0.34124623542831856	0.3687943154993495	671	9
43.0	-57.0	3.1292394873240275	0.20898156669700999	0.5623002209211326	666	10
43.0	-55.0	16.145895322618735	0.6346970412471642	0.048683942484011325	671	10
43.0	-53.0	16.070181381746178	0.8549931756313981	0.0016176607007708716	663	10
43.0	-51.0	9.985946274906743	0.562119162391556	0.09078224669929856	665	10
43.0	-49.0	2.1069179257969153	0.10432733248157841	0.7742517280420071	670	10
43.0	-47.0	1.9071429575605243	0.11432370198046833	0.7531599130796177	676	10
43.0	-45.0	5.694926496333231	0.6402292706791419	0.04615214459535648	670	10
43.0	-43.0	15.088952263530272	0.7578060498736983	0.011104527572901375	651	10
43.0	-41.0	17.85734973894163	0.7802406915075679	0.007751694141233962	647	10
43.0	-39.0	7.429622767371135	0.4583513509396683	0.15623382929318386	651	11
43.0	-37.0	-10.221233332341766	-0.6368870076311922	0.047670918743896895	637	10
43.0	-35.0	5.636307677105029	0.28509232044920885	0.42462444433660573	620	10
43.0	-33.0	18.61386417720164	0.6728093123277357	0.033011788829091136	622	10
43.0	-31.0	8.956314620654235	0.7677155381727184	0.009518702848771782	629	10
43.0	-29.0	19.739689200895725	0.80272311725379	0.009203045851769107	609	9
43.0	-27.0	18.713329345957174	0.6406650883685057	0.06302007380925534	603	9
43.0	-25.0	17.094029396393005	0.5226108287126238	0.12118521806294191	605	10
43.0	-23.0	2.768097557770623	0.1531139156949739	0.672805686815552	577	10
43.0	-21.0	10.824560225282864	0.4275759959799875	0.2177336863433129	577	10
43.0	-19.0	9.140025448237829	0.5603746007030984	0.0920088671411632	551	10
43.0	-17.0	13.027107300295205	0.7675095633940754	0.00582167646110999	528	11
43.0	-15.0	13.61596792967815	0.6231733893078113	0.040528485416063284	500	11
43.0	-13.0	12.183899221228936	0.3330691729912718	0.3168847914863934	469	11
43.0	-11.0	-8.03214491297529	-0.16676549013484313	0.62407243880486	458	11
43.0	-9.0	-17.13239044148589	-0.8539635530824476	2.5586677287546893e-05	425	16
43.0	-7.0	2.490841561518344	0.37064657129310213	0.1182467961340475	406	19
43.0	-5.0	-0.7735211820438341	-0.1279250892231083	0.6017333229215227	438	19
43.0	-3.0	0.9690094776597532	0.2780789917773656	0.26386242287808936	467	18
43.0	-1.0	-0.7768072504533107	-0.14837140544649283	0.5568259827499992	502	18
43.0	1.0	-0.08532654056005916	-0.019163911375306906	0.937932104482483	544	19
43.0	3.0	6.284669593535304	0.7256497873194148	0.00019679349074819193	498	21
43.0	5.0	-4.1391212936904465	-0.27804332676346527	0.23524056735760968	420	20
43.0	7.0	-3.8808724426494967	-0.281644217131608	0.20415192424780682	383	22
43.0	9.0	-2.4043416936362547	-0.14970342034295184	0.5171884506746628	380	21
43.0	11.0	-2.584225776772369	-0.22840483163588557	0.3327590359514143	425	20
43.0	13.0	1.8803691458002387	0.38797872327687727	0.1007175232933975	474	19
43.0	15.0	-9.543793495846009	-0.5317511400683891	0.023131719775895926	408	18
43.0	17.0	0.7481098424374382	0.08323485362376104	0.7347830566571847	411	19
43.0	19.0	-0.05668416630532142	-0.007252409605813473	0.9764924847622197	499	19
43.0	21.0	-2.0442685621294174	-0.4456621078651757	0.055832985455363436	496	19
43.0	23.0	-3.337857170516715	-0.6452792260887085	0.0028492576218977807	483	19
43.0	25.0	-7.958473058203013	-0.9542054141898668	7.121654457910193e-11	467	20
43.0	27.0	-5.159576192290562	-0.7189073226513938	0.00024069016017943558	428	21
43.0	29.0	0.17589893226004835	0.014936004541633815	0.9487651967163224	393	21
43.0	31.0	11.166092199853914	0.4273340633413114	0.05333246771262789	392	21
43.0	33.0	7.3746530114743045	0.44448089847957256	0.03821522004809653	402	22
43.0	35.0	4.436979908960368	0.27923172081095865	0.20821951349802653	395	22
43.0	37.0	8.715760472178802	0.6225268751281818	0.001512343569908452	399	23
43.0	39.0	-8.577468037799665	-0.48172855302221906	0.02319956017255022	469	22
43.0	41.0	-1.2626891607457167	-0.11131092148500908	0.6219023310731241	528	22
43.0	43.0	-0.10508876837439442	-0.019357673137678336	0.9373057199929953	471	19
43.0	45.0	-3.5018350442793156	-0.5226248813346535	0.018070541864716624	505	20
43.0	47.0	-2.1343705080099595	-0.4688841407931768	0.02771905310499422	520	22
43.0	49.0	-2.365426653046668	-0.4346197825387991	0.03822649885678162	466	23
43.0	51.0	1.5781705427558899	0.4608836796502281	0.03548975841212067	366	21
43.0	53.0	-2.495571127115684	-0.6740374090024296	0.0008068689703646905	248	21
43.0	55.0	-1.5128669605776774	-0.29269883892201987	0.23851724791115672	196	18
43.0	57.0	-1.4537710827869965	-0.6726481685323598	0.0016017709042047174	174	19
43.0	59.0	-0.3230312157002707	-0.33076090588677903	0.16661114680720607	312	19
43.0	61.0	-0.4152040099294742	-0.19146195559145252	0.4187262805872498	222	20
43.0	63.0	-2.504615163419908	-0.6830457954380158	0.0012672908343326795	117	19
43.0	65.0	1.7837012723749623	0.47939847081501225	0.03781040906883509	123	19
43.0	67.0	-2.238505212169903	-0.7308383180157383	0.0003789601160282948	167	19
43.0	69.0	-4.107695670164367	-0.8235051085272977	1.4767203069694714e-05	259	19
43.0	71.0	-2.5744171092326815	-0.8394166882560781	3.7069097036992843e-06	379	20
43.0	73.0	-2.6847595020008965	-0.8667779154043913	3.7254578670025177e-07	435	21
43.0	75.0	-2.4416036529817213	-0.8865166658095974	8.796654768594938e-08	470	21
43.0	77.0	-2.8206680126160335	-0.8517830845386749	9.65224835786962e-07	505	21
43.0	79.0	-2.9661542810543713	-0.9204821722817876	1.3098953846049927e-09	534	22
43.0	81.0	-2.332433571537159	-0.7789195346067446	3.180485465418733e-05	510	21
43.0	83.0	-2.295726083685648	-0.9043495801188957	4.478362511173223e-08	494	20
43.0	85.0	-0.8992068731884874	-0.6931243357773378	0.0010009318857946542	484	19
43.0	87.0	-1.0938251081861474	-0.7673511022843523	7.859071850729616e-05	506	20
43.0	89.0	-1.2356954395086663	-0.780787124367158	6.738568406751525e-06	435	24
43.0	91.0	-0.6448430853311345	-0.4779189672615648	0.0135360673833728	356	26
43.0	93.0	-1.013155977189717	-0.6075914544153879	0.001637723622410912	391	24
43.0	95.0	-1.1290390176723235	-0.5339904697366087	0.005970213335623317	325	25
43.0	97.0	-1.2556108567905522	-0.41969137456501715	0.029305716921019482	242	27
43.0	99.0	-0.8800326494609656	-0.41040733369939947	0.046371447727612855	257	24
43.0	101.0	-1.8275255744873509	-0.5808804617758718	0.0036550690897173524	290	23
43.0	103.0	-1.6103142784474684	-0.4032094205286168	0.06991969327952482	337	21
43.0	105.0	1.7283880422602482	0.4192077370686368	0.05854154514428391	368	21
43.0	107.0	-0.6853316295583	-0.2474016417050032	0.2929680220309652	365	20
43.0	109.0	3.5264792966505776	0.8356980014205528	4.490145868723389e-06	370	20
43.0	111.0	3.7799043708046485	0.651276781254338	0.0025233289601953603	404	19
43.0	113.0	-0.6296915988882598	-0.188791085405868	0.45310033488637724	450	18
43.0	115.0	-0.04124193191195917	-0.016892254115859227	0.9469583410805783	516	18
43.0	117.0	0.5675651390780007	0.16115830000451564	0.5366277038024645	576	17
43.0	119.0	1.1055163690091194	0.18638634131055307	0.4448576902042183	574	19
43.0	121.0	4.9140285985316385	0.6606791051593749	0.002074899320765503	573	19
43.0	123.0	9.00158422445205	0.8300091916703686	1.0987391003517895e-05	563	19
43.0	125.0	6.444255049444257	0.6220316359500967	0.00767206254501986	578	17
43.0	127.0	3.709864357187779	0.31485566696024875	0.21835735167838935	581	17
43.0	129.0	4.1118807136618996	0.6028185604079478	0.010426646870626444	576	17
43.0	131.0	8.814394916433642	0.8460875152175509	5.002707502462897e-06	574	19
43.0	133.0	12.057619086592616	0.8098563082179361	8.148993017748295e-05	598	17
43.0	135.0	9.100722203130848	0.6692310269433673	0.006360772957724816	579	15
43.0	137.0	13.5280405407935	0.5742995263316278	0.040102133271818205	606	13
43.0	139.0	6.257195306350981	0.5517584680411395	0.05059549407919714	616	13
43.0	141.0	-3.288503206954452	-0.18729468546309733	0.4873106234215018	605	16
43.0	143.0	0.08498716625172864	0.01925913230180617	0.9415155306948866	611	17
43.0	145.0	-5.585114349766494	-0.5817626738700575	0.022904060681006224	608	15
43.0	147.0	-19.72373042503194	-0.9351655202650876	8.086563944583779e-06	648	12
43.0	149.0	-1.6971479224071915	-0.15043716834903897	0.6992530337665651	662	9
43.0	151.0	-2.269158978455912	-0.15826626265681432	0.6842369676167283	663	9
43.0	153.0	-0.6026147678259195	-0.07601195978811767	0.8580256029166725	664	8
43.0	155.0	3.6852446581150162	0.1581994887883739	0.7082878888843521	664	8
43.0	157.0	-9.650304233407587	-0.622183252453755	0.07357755720705142	660	9
43.0	159.0	14.734880188885008	0.583562177118794	0.09902109422713667	669	9
43.0	161.0	3.5172393151364982	0.1198256082161984	0.7587952089408136	668	9
43.0	163.0	-0.3721266145880909	-0.024345369073106013	0.9504285110071744	664	9
43.0	165.0	-3.33631447451221	-0.19756636826158813	0.6103836804571341	667	9
43.0	167.0	4.183189313433164	0.21106955420080023	0.5856577195288821	682	9
43.0	169.0	-4.335360461149618	-0.3574501571326674	0.3449537726315956	678	9
43.0	171.0	-0.18757199836993058	-0.019400996596258734	0.9604890093072833	681	9
43.0	173.0	1.3309061218032223	0.17464387761485847	0.6531376754031735	675	9
43.0	175.0	-5.755454339921122	-0.5476134619531242	0.12696149976673216	667	9
43.0	177.0	-8.462601363623197	-0.4788201332820061	0.1922310528729319	650	9
43.0	179.0	-10.712490015790092	-0.4569560714714592	0.18428221752962484	636	10
41.0	-179.0	11.390931323396886	0.9794077844709911	7.673932236492203e-07	588	10
41.0	-177.0	14.836773403551907	0.7620683944496022	0.010401320085745777	584	10
41.0	-175.0	9.4110019398542	0.4651353613273873	0.20707838028907397	583	9
41.0	-173.0	11.577409827951485	0.7912526945247044	0.006401972512797632	587	10
41.0	-171.0	10.643161677072767	0.646093146489897	0.04356630771009041	593	10
41.0	-169.0	8.498706097812617	0.4087371555610398	0.24088555524656072	606	10
41.0	-167.0	15.087214793302199	0.6658969797212168	0.035554702691891704	610	10
41.0	-165.0	13.575708578152579	0.6480922482736862	0.059063341978755665	599	9
41.0	-163.0	2.627882225286897	0.1981561126364428	0.6092964191916482	582	9
41.0	-161.0	1.5765540602418755	0.15602260949386512	0.6885307221760367	560	9
41.0	-159.0	7.334331698279947	0.5806751684254658	0.10111139538119683	544	9
41.0	-157.0	11.871428795385874	0.5890342111703532	0.09513187998356769	554	9
41.0	-155.0	3.618306942920716	0.16762955383261965	0.6434416494248374	545	10
41.0	-153.0	-1.3433831780601637	-0.09042413051393	0.8038066345211721	533	10
41.0	-151.0	9.025626626835713	0.7996372277980107	0.009685507862722764	536	9
41.0	-149.0	2.0972669185441224	0.12226514689346289	0.7365073809886138	516	10
41.0	-147.0	10.26307349761235	0.44351629802345033	0.1991821772457274	505	10
41.0	-145.0	9.736794390324599	0.44745894391286334	0.19474085094329338	487	10
41.0	-143.0	4.744665579568516	0.3392807604350033	0.33751748669192067	470	10
41.0	-141.0	9.685917419523104	0.5451201851371569	0.10318604964728115	451	10
41.0	-139.0	1.239031197966359	0.11111358109981781	0.7599177629072218	442	10
41.0	-137.0	4.7596242191078195	0.4905105692428375	0.1255581831919372	411	11
41.0	-135.0	3.179103340856771	0.3937424116404346	0.23086505656354062	369	11
41.0	-133.0	-1.1272919770699956	-0.10866534175330475	0.7504589023796949	333	11
41.0	-131.0	7.5554995375888545	0.3279990684120762	0.2979523999969385	302	12
41.0	-129.0	-0.7072546003994353	-0.03939375408204002	0.8983291561889594	258	13
41.0	-127.0	-2.1442840819223057	-0.14322651967758568	0.6252157563896805	220	14
41.0	-125.0	-11.259994885214269	-0.6782669848175252	0.0038759167229229737	233	16
41.0	-123.0	-5.6404590434258	-0.5993195420108514	0.001545572899204915	245	25
41.0	-121.0	-6.540696110751408	-0.848730370046067	5.971761563351955e-07	332	22
41.0	-119.0	-1.3536534060073324	-0.39806009868397174	0.06654196995633435	292	22
41.0	-117.0	-1.721077141517567	-0.6796015420852527	0.0007022463736798141	417	21
41.0	-115.0	-2.868776980460839	-0.8002924756521804	3.879492926931835e-05	473	19
41.0	-113.0	-4.822596123747912	-0.8917456833385622	2.954545061590949e-07	410	19
41.0	-111.0	-2.2898256608857825	-0.7655919712532153	8.351631214983746e-05	495	20
41.0	-109.0	-3.1692671306949847	-0.9234015857438079	2.4361491770170405e-09	513	21
41.0	-107.0	-1.9987193369662561	-0.7840669976880971	4.292721797140348e-05	570	20
41.0	-105.0	-0.6102232215413574	-0.24016390625253747	0.3219904918204776	591	19
41.0	-103.0	0.5800506749989895	0.21382652622491052	0.3653483033653321	604	20
41.0	-101.0	3.2000957569268866	0.8546280520587244	3.174852739110173e-06	606	19
41.0	-99.0	0.24079013584927292	0.07394148748867747	0.7706040993688874	603	18
41.0	-97.0	3.7499439561119905	0.6775024962654314	0.003931798301255562	620	16
41.0	-95.0	1.198103039330291	0.17778314817874905	0.5261472493776287	614	15
41.0	-93.0	0.7987343361036454	0.08765330030766091	0.7560844511200611	603	15
41.0	-91.0	-0.46437826296859924	-0.07509259491168908	0.7986195633471195	580	14
41.0	-89.0	5.5281080927452	0.7498861275071729	0.0031579820736058217	591	13
41.0	-87.0	1.1606741716012918	0.2006439939845906	0.511004257623292	586	13
41.0	-85.0	0.9479201542425022	0.15310958716581588	0.6175104819590618	602	13
41.0	-83.0	-0.13580854364055248	-0.031088077789906778	0.919694739820071	597	13
41.0	-81.0	-1.3979546891333172	-0.19026050865597646	0.5147168218727161	603	14
41.0	-79.0	-2.8239058463108666	-0.4526231477666932	0.120409655752744	632	13
41.0	-77.0	2.2721845330515174	0.33002468424542075	0.2491712155409179	637	14
41.0	-75.0	6.700563299553177	0.5858431194640046	0.017095671507319075	609	16
41.0	-73.0	7.172999890602473	0.6461445926364555	0.006846172336443491	599	16
41.0	-71.0	12.217997869489047	0.7447640163179252	0.0022437972491625305	583	14
41.0	-69.0	34.419458400284725	0.9368189251489323	7.126815367824906e-06	613	12
41.0	-67.0	37.102595913960535	0.87338071285685	0.0004446420939456823	643	11
41.0	-65.0	32.05289639394188	0.8605732985249811	0.0006728833283799107	654	11
41.0	-63.0	25.267554751978388	0.8417798387609586	0.0011552907257360203	644	11
41.0	-61.0	27.744492040725294	0.8667224948071635	0.0005543915894066054	642	11
41.0	-59.0	27.115362349282325	0.8193656750384708	0.0011087171730224726	633	12
41.0	-57.0	27.169438486494546	0.7983211869250065	0.0018522751122185919	632	12
41.0	-55.0	29.92593170540916	0.9431073206322951	1.35611537755944e-06	633	13
41.0	-53.0	23.57993460560941	0.8221913472212067	0.0005617033142303246	625	13
41.0	-51.0	29.454286803029568	0.8822705050598005	6.565993320256396e-05	627	13
41.0	-49.0	26.75315737957391	0.7352612312922985	0.006433681437421706	643	12
41.0	-47.0	11.190813053266357	0.5780376306409242	0.03852807585120014	635	13
41.0	-45.0	22.465686793566242	0.774327160187932	0.0011495933906771959	641	14
41.0	-43.0	20.365598509115237	0.8074132191013943	0.000845394975106984	637	13
41.0	-41.0	6.460845504736928	0.2789630254271963	0.3560176458368395	627	13
41.0	-39.0	9.573885684158084	0.27665589960493325	0.3601756120002656	620	13
41.0	-37.0	3.341110918968079	0.14746987576755066	0.6474052440762048	629	12
41.0	-35.0	14.694012083342567	0.5677616601663704	0.05414985198861501	614	12
41.0	-33.0	4.938483874909998	0.40042156722626093	0.22233555391109186	620	11
41.0	-31.0	3.9691368986277786	0.29214588100688255	0.383346829831258	607	11
41.0	-29.0	27.744189954779653	0.8573971733013439	0.0015176383926728749	605	10
41.0	-27.0	18.254485398298364	0.807547270907129	0.002646698000757446	581	11
41.0	-25.0	-8.526219655845294	-0.2843869077734915	0.3966805943024977	567	11
41.0	-23.0	-8.060271741802337	-0.3351075503366885	0.343873132255803	560	10
41.0	-21.0	0.30876206684805624	0.014466173337889675	0.9663279401834572	539	11
41.0	-19.0	1.714908784239266	0.08886625261511061	0.7949957400397807	513	11
41.0	-17.0	-1.6185497738899508	-0.18899971728950074	0.5563358637331598	492	12
41.0	-15.0	-7.680610801588679	-0.33814356071099655	0.28235479880145053	457	12
41.0	-13.0	11.773607256307873	0.40471723622414757	0.1918895203806055	414	12
41.0	-11.0	30.34697478985108	0.8389182853453703	0.0006474089895307807	393	12
41.0	-9.0	-16.131212049016302	-0.7531693891094523	0.0004826025079697093	354	17
41.0	-7.0	7.701193617843691	0.79029033468751	2.0206803696795492e-05	407	21
41.0	-5.0	1.8584572696405246	0.41085386892059095	0.08056651651049852	434	19
41.0	-3.0	-1.906629317489653	-0.4027274112469208	0.07832022904825317	426	20
41.0	-1.0	-0.354655023463929	-0.12949733906505131	0.5972366658745146	452	19
41.0	1.0	2.4623065109316964	0.23978201018481549	0.28246168046270964	430	22
41.0	3.0	-1.2642179117416465	-0.07000319845220647	0.7568971817382277	427	22
41.0	5.0	-4.4955075910684466	-0.200029455462136	0.3978020441317416	388	20
41.0	7.0	18.410043894588327	0.8032978790034232	1.9999106726249104e-05	361	20
41.0	9.0	3.8868160129715026	0.3066235378197532	0.21587170461972952	373	18
41.0	11.0	-1.2042145637062773	-0.05818642852524183	0.8186085576010583	373	18
41.0	13.0	3.4411388416745714	0.24799631869936875	0.30597261965538025	393	19
41.0	15.0	2.6368465164721693	0.28711338318751845	0.21967983103531896	410	20
41.0	17.0	-4.805987710425944	-0.42721733243678767	0.06809602101597698	368	19
41.0	19.0	-13.069570356039552	-0.6327455837964668	0.003643570955969376	381	19
41.0	21.0	-2.9165009033265257	-0.5710821374656897	0.00853814621369906	463	20
41.0	23.0	-2.978874225195614	-0.6535623563558618	0.0009719361635928698	443	22
41.0	25.0	-1.65577924331533	-0.2226006433369093	0.3193909677293942	372	22
41.0	27.0	-5.983831301656179	-0.6919544368080116	0.0005104772948658892	348	21
41.0	29.0	-1.6156604439891613	-0.14745949802067013	0.5235593912215424	390	21
41.0	31.0	3.0758567043038356	0.3282551006168975	0.15765903671808276	394	20
41.0	33.0	-5.248402412636064	-0.5949447454216151	0.005656327645053325	417	20
41.0	35.0	-1.2188928989445313	-0.2995123097122228	0.18716339468174473	385	21
41.0	37.0	0.008856234375930139	0.0011932358419661172	0.9959042859449497	404	21
41.0	39.0	-6.048896941343921	-0.6911350170481614	0.0003684204677605767	471	22
41.0	41.0	0.033539374600452046	0.0032269341888496784	0.9886288294081815	519	22
41.0	43.0	-2.7561691912103554	-0.6639755684805961	0.0010298509047781902	526	21
41.0	45.0	-4.429276849389028	-0.8304894172857894	3.1650705313368946e-06	532	21
41.0	47.0	-7.639882530289768	-0.9142488713683428	1.7385216551702697e-08	476	20
41.0	49.0	-7.722780698692729	-0.9219438191752095	4.1422369670324694e-10	413	23
41.0	51.0	2.881701244978573	0.46519827426645227	0.021983827350283525	342	24
41.0	53.0	-4.376797565012094	-0.5721079402783985	0.005400574321282363	280	22
41.0	55.0	-2.4977934038170715	-0.5582504769023049	0.006932295021659967	191	22
41.0	57.0	-0.5727498714211487	-0.21576589070290364	0.33485459252230354	124	22
41.0	59.0	-1.7503275591294647	-0.5581404398018353	0.01054355436306103	132	20
41.0	61.0	-2.4256450702321013	-0.6319915323517934	0.0016031872519616612	116	22
41.0	63.0	-2.3527260210411476	-0.7596351484097043	4.119260946112829e-05	84	22
41.0	65.0	-0.16556616936496626	-0.08112503743289903	0.7338545254053437	103	20
41.0	67.0	-3.5331420182290407	-0.855521541341142	7.68915891817659e-07	147	21
41.0	69.0	-5.103848755198662	-0.9649701047083996	6.642355296883813e-12	268	20
41.0	71.0	-2.0473023576455596	-0.8391609887198322	5.620914175579614e-07	419	23
41.0	73.0	-3.0558355480940147	-0.8727648374421212	5.603758138989897e-08	491	23
41.0	75.0	-1.4935712719117769	-0.7789096678696544	1.9485473462484344e-05	519	22
41.0	77.0	-1.5077452863515146	-0.6340350405059592	0.002025276247606708	543	21
41.0	79.0	-3.1359313786165273	-0.8213015031560333	2.8017596357361443e-06	470	22
41.0	81.0	-0.3582497193359713	-0.24689736472860738	0.2679858972616681	399	22
41.0	83.0	-0.9299567548587417	-0.5024530261775335	0.017166987963749467	344	22
41.0	85.0	-1.0371171555578311	-0.5428675864899501	0.007435842007655805	310	23
41.0	87.0	-2.266684613529929	-0.7860688519903378	8.749320534181539e-06	295	23
41.0	89.0	-0.9889958309347393	-0.7180916379762096	7.773608505982385e-05	264	24
41.0	91.0	-1.1979303469319798	-0.7561071078217723	1.2321927687571585e-05	234	25
41.0	93.0	-1.52399856936272	-0.7648065175573534	8.503561581866411e-06	207	25
41.0	95.0	-3.788162929218755	-0.9153254556073519	3.721593115849494e-10	232	24
41.0	97.0	-0.3633176088689404	-0.19376744788261543	0.37567565895202715	290	23
41.0	99.0	-0.3951260642919784	-0.19131837390805936	0.3818561158738051	314	23
41.0	101.0	0.3549721289590211	0.11406720603444354	0.6042929313003622	320	23
41.0	103.0	-0.5455156293798458	-0.17859586171152209	0.42648795834231823	349	22
41.0	105.0	0.5835749479754483	0.2284774702087974	0.3191718272312087	387	21
41.0	107.0	0.7469014167204893	0.22496505783645776	0.3268703342636595	403	21
41.0	109.0	5.603998524611539	0.6437916948619447	0.0016373123880738547	448	21
41.0	111.0	5.0598191566158865	0.8312011450943204	5.626635423921053e-06	548	20
41.0	113.0	1.754729212721441	0.5353979461981789	0.02203382930423975	577	18
41.0	115.0	1.2104116494299757	0.22439226421493752	0.34155249842097035	604	20
41.0	117.0	2.7590314211626112	0.5167364321155142	0.016462412745132323	603	21
41.0	119.0	4.045730401242376	0.552499294723198	0.011529661738872297	600	20
41.0	121.0	10.044346572437005	0.6991736288592828	0.000864900978132919	561	19
41.0	123.0	9.71870656900683	0.766470291094646	0.00012949403772059479	562	19
41.0	125.0	2.283862531636611	0.22310912099187818	0.3585478985303939	590	19
41.0	127.0	5.148765388012487	0.6021942108045989	0.00818061586229147	586	18
41.0	129.0	8.08078601536457	0.6850582172074958	0.0017057262058404077	560	18
41.0	131.0	16.356441623031326	0.5119310121623503	0.042644644978213596	582	16
41.0	133.0	15.994404614446884	0.5882641470539962	0.026911563609207857	601	14
41.0	135.0	11.365641352655132	0.5384701316383401	0.0576296719463616	591	13
41.0	137.0	29.9402367694425	0.8168140545039781	0.0021500771126683155	600	11
41.0	139.0	9.5695700063294	0.3805776593484697	0.222296113625428	621	12
41.0	141.0	-0.9546071523512625	-0.085652216218231	0.752460103852043	618	16
41.0	143.0	-1.1086940962189382	-0.054429039989001005	0.8598213018286014	638	13
41.0	145.0	-18.323805332593622	-0.6814801763634855	0.01466740186358318	641	12
41.0	147.0	-7.170915680425616	-0.2411403102907407	0.4750352460759103	656	11
41.0	149.0	18.319371659294458	0.7140565756184158	0.030703786043258272	667	9
41.0	151.0	12.050891180022742	0.7650011887858084	0.026994691541090406	659	8
41.0	153.0	28.800235016109838	0.8447172696834292	0.008304412645216808	659	8
41.0	155.0	5.196365507856493	0.2042687594736047	0.5980663064728413	655	9
41.0	157.0	7.7555569122998405	0.4163811690674088	0.2649472486122862	635	9
41.0	159.0	18.858498827613463	0.667512225783242	0.0494719637079412	639	9
41.0	161.0	11.695272120010728	0.5697223547724253	0.10928411273599882	645	9
41.0	163.0	-2.4707570628498132	-0.15019138683560246	0.6997259305800033	652	9
41.0	165.0	-0.7890257446737207	-0.04873625286560187	0.90876412206502	650	8
41.0	167.0	5.543229914707782	0.29798032882646247	0.43610095952712524	650	9
41.0	169.0	-0.39752685760385204	-0.04375614737201483	0.9044664761899407	642	10
41.0	171.0	3.0254782722875584	0.21434124367949114	0.5520822134469626	641	10
41.0	173.0	1.314771022750503	0.1165171048284423	0.7329769651800265	629	11
41.0	175.0	-11.719651844651933	-0.8384097284454606	0.002442536893658834	621	10
41.0	177.0	0.29493825307756305	0.037813366046272064	0.9174014329231097	619	10
41.0	179.0	0.5275772578468946	0.030853073288942445	0.9325731110898323	607	10
39.0	-179.0	16.438567776012626	0.688907003384666	0.01905059688293854	571	11
39.0	-177.0	16.984680781614433	0.6886904472988937	0.019103655984247448	572	11
39.0	-175.0	8.847467235578184	0.5561239516723819	0.0604275804066932	570	12
39.0	-173.0	9.193773781696141	0.574319632745999	0.05082094227085581	572	12
39.0	-171.0	11.61727322198488	0.7088040907049977	0.014610005406284056	575	11
39.0	-169.0	14.23418829452256	0.7894063016399985	0.0038597595007252724	567	11
39.0	-167.0	13.48008498460555	0.8102034449065222	0.0024964394862283454	561	11
39.0	-165.0	6.897650935924253	0.4796642073125798	0.13543270384583986	552	11
39.0	-163.0	10.3717080669159	0.7345079164689488	0.010042889036835687	548	11
39.0	-161.0	2.1203611997820344	0.189728301596228	0.5763292693408884	546	11
39.0	-159.0	7.678919360832428	0.3513624063867607	0.2893446217483806	542	11
39.0	-157.0	1.8536137348685542	0.13029957511292847	0.6864897247852009	523	12
39.0	-155.0	4.098630951043537	0.29237966209190586	0.35642732546854017	508	12
39.0	-153.0	3.0765214573074333	0.13202368053642646	0.6987906520453329	503	11
39.0	-151.0	12.042205163585784	0.6171131687284187	0.03254037060539841	488	12
39.0	-149.0	7.582389360947389	0.4893999852084594	0.10634330546661047	473	12
39.0	-147.0	3.964186996585993	0.3114790429795873	0.32436138948979376	470	12
39.0	-145.0	3.0549607977872064	0.20832315176249147	0.5387504377502328	444	11
39.0	-143.0	3.3023880574740834	0.2907780371732445	0.38568090690552526	423	11
39.0	-141.0	-5.4619226645703645	-0.41594724981021386	0.20323554779985953	395	11
39.0	-139.0	-2.0605715919789565	-0.24993673187246085	0.43335631454068246	369	12
39.0	-137.0	-25.060813972655154	-0.8894236418136303	0.00024755845918746186	342	11
39.0	-135.0	-13.243823245200804	-0.7314382879549367	0.006863058223357628	320	12
39.0	-133.0	2.4476150279272213	0.13083282444150027	0.6852646547064152	285	12
39.0	-131.0	-3.4348682049836383	-0.29482853802462206	0.3281339237842217	244	13
39.0	-129.0	6.301358595141112	0.4590066744892636	0.09874509845138559	195	14
39.0	-127.0	-13.405312945431914	-0.7621540676344384	0.0015310767193446205	168	14
39.0	-125.0	6.235555472850142	0.28169670137755565	0.32921507464741073	172	14
39.0	-123.0	0.9429590331768228	0.08769253815413433	0.7054452997801928	194	21
39.0	-121.0	-9.101632634871477	-0.8639653053616348	2.2074502803238922e-07	234	22
39.0	-119.0	-1.1674599720674337	-0.5015032290840483	0.017412385060300815	303	22
39.0	-117.0	-1.3696085641087736	-0.3465437294577564	0.10524551038170932	369	23
39.0	-115.0	-3.112951685483984	-0.7300031094647635	0.00011501906011398476	429	22
39.0	-113.0	-2.885711112373124	-0.618968508876814	0.002131257471272907	413	22
39.0	-111.0	-3.131005720853517	-0.8589653609692477	1.242345591710876e-06	502	20
39.0	-109.0	-3.3639865412304655	-0.8948674572291445	1.0118147762562619e-07	538	20
39.0	-107.0	-1.2272823983470933	-0.7080759649315039	0.00047709364538702203	538	20
39.0	-105.0	-2.3466487457646985	-0.5367297273646962	0.01212043687908831	545	21
39.0	-103.0	-0.6453983826020464	-0.15289599160926146	0.4861257481734589	543	23
39.0	-101.0	2.621324178837579	0.4718257845133186	0.0357000417539751	549	20
39.0	-99.0	2.317376283363955	0.5243703911706948	0.02548446901652452	555	18
39.0	-97.0	3.801081838952893	0.5785393405515955	0.014973715164569815	584	17
39.0	-95.0	3.546226340119524	0.5419825688949957	0.030105760672413093	600	16
39.0	-93.0	2.0130656474734003	0.3672714458064321	0.14699893565043934	594	17
39.0	-91.0	-2.0910055619775068	-0.344867954751317	0.19082450835588255	581	16
39.0	-89.0	-2.2395907619386333	-0.32415472815455904	0.23851860842822584	589	15
39.0	-87.0	2.2585909627333125	0.46219978596853456	0.09612140528596216	583	14
39.0	-85.0	0.22472662547381245	0.03610724620255643	0.9024686098404038	586	14
39.0	-83.0	-0.5197067309692759	-0.06934779271063748	0.8137693698926485	606	14
39.0	-81.0	-4.3643133760644455	-0.49081367509911544	0.07473876048922655	612	14
39.0	-79.0	-3.006838480328888	-0.49671066643291534	0.05962966339959523	609	15
39.0	-77.0	-0.2720668889587801	-0.04425564699542189	0.8707220217175256	593	16
39.0	-75.0	0.8553060094106172	0.07515943892679393	0.782055360095663	571	16
39.0	-73.0	38.51284437281838	0.9408848977757092	5.420269102945709e-07	595	14
39.0	-71.0	32.916111330856374	0.8959957257474437	1.4554077487072538e-05	595	14
39.0	-69.0	30.434164001505838	0.8956068027798891	3.480548178700854e-05	613	13
39.0	-67.0	24.165323904154675	0.7052895092922462	0.007082479657027262	625	13
39.0	-65.0	27.135089605589872	0.8107132034099646	0.0004357299847584406	605	14
39.0	-63.0	3.2422439099863665	0.10008859728439912	0.7335267672649377	607	14
39.0	-61.0	19.09224301730115	0.7171693501568469	0.003888946448111809	605	14
39.0	-59.0	13.618494967879	0.4758901464906333	0.07295716079463832	602	15
39.0	-57.0	-2.820205655392125	-0.10515909307300701	0.6983173331468466	614	16
39.0	-55.0	-6.088717806628536	-0.2007824019630261	0.4396942602569114	604	17
39.0	-53.0	2.057070793216447	0.11775698156616392	0.6526283282122467	602	17
39.0	-51.0	-13.116490116948064	-0.3498425617878663	0.18407969061224091	605	16
39.0	-49.0	-0.3933495618966327	-0.019699057098317967	0.9422750159538054	607	16
39.0	-47.0	6.715629296877161	0.2597710539012443	0.3312421891395908	603	16
39.0	-45.0	7.615829936986523	0.32954088904167667	0.21261139199269208	605	16
39.0	-43.0	-4.744099103325751	-0.17197817627870016	0.5242005116093633	603	16
39.0	-41.0	-1.5201724951083544	-0.043876645378316606	0.8718206013547203	611	16
39.0	-39.0	-13.410530790597429	-0.3749775271656791	0.15240515223968867	608	16
39.0	-37.0	5.655749942041766	0.2899113728963086	0.29457473315121097	607	15
39.0	-35.0	1.0436318091290981	0.059722313058828747	0.8325561336285441	597	15
39.0	-33.0	14.567076954330593	0.5214184386769173	0.06763827464115608	584	13
39.0	-31.0	13.185293599992052	0.5883569407495185	0.044183123258350776	572	12
39.0	-29.0	0.6718760903393769	0.02874525593483524	0.929337599742499	527	12
39.0	-27.0	-3.1580152893627123	-0.12442336502971707	0.7000348682601119	507	12
39.0	-25.0	-4.04700112773845	-0.2214609028984045	0.46714150280741373	520	13
39.0	-23.0	-3.159920675725053	-0.11346265373507251	0.7120754949170347	503	13
39.0	-21.0	0.31185463434410504	0.017815461220728517	0.9539351281630772	487	13
39.0	-19.0	-14.93160958657052	-0.5651250776670933	0.04416201092187777	467	13
39.0	-17.0	-4.355523973864881	-0.20169177566433907	0.508753562156637	429	13
39.0	-15.0	10.554631654789903	0.5304208388807329	0.06221333684657931	378	13
39.0	-13.0	-0.8467812930854303	-0.03016341033195832	0.9258597080448177	345	12
39.0	-11.0	23.84455238579287	0.5952615717694695	0.024716581164052655	306	14
39.0	-9.0	0.6008325167958607	0.05362037398946289	0.8380497561111254	301	17
39.0	-7.0	6.474202584593448	0.6034546443810009	0.0037761453712969115	332	21
39.0	-5.0	1.173157168779971	0.17563705051372133	0.44633781445609433	363	21
39.0	-3.0	-1.7732041088874146	-0.33924888815892157	0.13246079577852443	334	21
39.0	-1.0	-1.8664262970609575	-0.32703293048356263	0.14788894301245342	351	21
39.0	1.0	-9.840361139772348	-0.5763575094990251	0.006242835980733143	353	21
39.0	3.0	-2.327120625192729	-0.11519454674691233	0.6286628377089796	364	20
39.0	5.0	-2.4180878031284583	-0.07305795895970517	0.7662908839369741	370	19
39.0	7.0	14.514009864736073	0.38395556283618165	0.1046074331348785	367	19
39.0	9.0	4.305857979849029	0.4214627034330026	0.08151501431552712	343	18
39.0	11.0	-7.620341334398146	-0.2395986560627516	0.30894312439298344	348	20
39.0	13.0	-8.256346004869027	-0.26030200108591034	0.2817962258132316	344	19
39.0	15.0	-17.880242131273345	-0.5761516189930052	0.009828108872930433	370	19
39.0	17.0	-0.8276534882169441	-0.04222075802348577	0.8558080899444092	342	21
39.0	19.0	-6.842571193155639	-0.23207948496891365	0.31139119503207685	321	21
39.0	21.0	-8.821825112649607	-0.5499847347577096	0.009793653455898695	413	21
39.0	23.0	-4.407036272559638	-0.6065975129809065	0.0035520683035196792	394	21
39.0	25.0	12.339154887774054	0.5891674014795084	0.00494877128856367	228	21
39.0	27.0	-6.118683304952036	-0.7543277917950107	0.00019043800688989262	321	19
39.0	29.0	-2.2410321135355957	-0.4186796956450895	0.06616704286930027	354	20
39.0	31.0	-1.7906469702953869	-0.4046801497600202	0.07674952591530915	379	20
39.0	33.0	-4.6985644237594	-0.7329355771434963	0.00015727746315095207	345	21
39.0	35.0	-3.432154714705774	-0.6970948058576808	0.0004450124783349379	333	21
39.0	37.0	-1.0898128159183307	-0.32801868257193706	0.14659926551287103	347	21
39.0	39.0	-2.1307625211969072	-0.4348131953610223	0.04314602831627629	347	22
39.0	41.0	-4.581484630819908	-0.7946700875977893	9.98350584402129e-06	384	22
39.0	43.0	-3.2271798814916424	-0.5837124691355322	0.004344966276756957	438	22
39.0	45.0	-6.214195838587215	-0.8812135644658459	2.8310366671508485e-08	419	23
39.0	47.0	-5.990067611492212	-0.8719755489620064	1.2456404499280817e-07	397	22
39.0	49.0	-7.427850810033421	-0.832576615228986	8.30690751925545e-07	327	23
39.0	51.0	1.0404146003254613	0.1535614502085145	0.4737440553148762	339	24
39.0	53.0	-5.731296662038634	-0.6613082924154473	0.0005904242228266991	312	23
39.0	55.0	-6.237851108672269	-0.8145811314869749	2.23028279527962e-06	206	23
39.0	57.0	-5.397566838805448	-0.8563614983425949	9.376468257577397e-08	214	24
39.0	59.0	-6.763963472224791	-0.7905705002625399	7.1499771005479665e-06	128	23
39.0	61.0	-1.6094418876434782	-0.5685059986091939	0.008910268546084935	96	20
39.0	63.0	-0.959448068957269	-0.37774846653175864	0.10057588883443234	71	20
39.0	65.0	-1.00749331178131	-0.36164909563662656	0.11716594556403168	79	20
39.0	67.0	-4.529638190271531	-0.9311878557026511	7.2030193983194374e-09	234	19
39.0	69.0	-2.987421037454566	-0.8784558040371994	1.634105435185121e-07	364	21
39.0	71.0	-1.1316154576816246	-0.6155945577668532	0.0022898219266292087	442	22
39.0	73.0	-0.7530205777762329	-0.4872420450895849	0.021450283346800592	477	22
39.0	75.0	-0.767678780184694	-0.5305951997338919	0.009195105382363572	487	23
39.0	77.0	-1.7223185292801542	-0.6545954605132968	0.0005192875524151424	324	24
39.0	79.0	0.5914214762278344	0.18628437839420578	0.38345370797631817	255	24
39.0	81.0	-0.1885378981384826	-0.09116998534459662	0.6647120648231069	220	25
39.0	83.0	-0.2707953780377157	-0.2095673558236251	0.30418495236570287	195	26
39.0	85.0	-0.9279348465860163	-0.6260496098047117	0.001066187271193399	196	24
39.0	87.0	-1.1625377717098275	-0.6748803575069615	0.0005699373350119382	240	22
39.0	89.0	-2.3077946721620775	-0.8927179175563786	5.288455402697404e-08	331	21
39.0	91.0	-1.9870143510258795	-0.7039598709151974	0.0002559937546035104	299	22
39.0	93.0	-1.4463467280013182	-0.6191709226171576	0.003602146255336993	244	20
39.0	95.0	-2.290433677904428	-0.8012240305726687	2.1800838967103002e-05	396	20
39.0	97.0	0.44331664835115636	0.32800579429470794	0.17038561958781934	561	19
39.0	99.0	-0.6900288541928437	-0.36076555239435276	0.12916050907981527	544	19
39.0	101.0	-1.6830669486756802	-0.5218576569175568	0.01827099273362797	518	20
39.0	103.0	-0.32992146854685817	-0.16881125372597663	0.47679443007679034	446	20
39.0	105.0	1.1630474519851388	0.34882482662061337	0.12119429352220691	427	21
39.0	107.0	3.959393559217637	0.721208407270162	0.00033262066816408737	475	20
39.0	109.0	9.368245757374918	0.84377771672737	2.94233690160465e-06	520	20
39.0	111.0	7.553259224013289	0.8771995488644178	1.756725834959921e-06	605	18
39.0	113.0	1.2234790787818541	0.3710691509553253	0.10723706938640472	603	20
39.0	115.0	3.073302541962627	0.536584848726736	0.01214814990958346	587	21
39.0	117.0	7.51070257123124	0.6864471833291083	0.0005895694439274665	530	21
39.0	119.0	14.171870008156294	0.7868926725993116	3.855618214088217e-05	548	20
39.0	121.0	20.44201163901369	0.8145979240398458	3.852717212201634e-05	552	18
39.0	123.0	13.28741884436292	0.5862302918415562	0.010561987084318587	548	18
39.0	125.0	10.165476777151694	0.4657528515295266	0.044459101916230294	546	19
39.0	127.0	2.9714048217042657	0.2230960821283542	0.358576720285543	562	19
39.0	129.0	14.875184136373916	0.5655146075682116	0.014447476152857784	555	18
39.0	131.0	15.311152184614789	0.559290913050668	0.03757876777960689	589	14
39.0	133.0	18.752580133249833	0.8361614507742572	0.0007012972111776715	592	12
39.0	135.0	24.299382860065098	0.9423059932547371	1.4329619611245896e-05	602	11
39.0	137.0	12.53669856580581	0.6251217356781296	0.0532816591993837	593	10
39.0	139.0	-12.595703388569726	-0.5804346610678461	0.037542610394526756	599	13
39.0	141.0	-4.488414846071223	-0.4653294723783146	0.06931979012652449	616	16
39.0	143.0	16.450071135351283	0.5295559077858563	0.07661713787356565	611	12
39.0	145.0	15.175045947950029	0.6890392061486948	0.019018257258286618	631	11
39.0	147.0	20.856695644470562	0.830450635986671	0.0029305636615920188	634	10
39.0	149.0	22.757967248472692	0.8115774852275814	0.004362919781025204	628	10
39.0	151.0	24.023250215744294	0.587125284017044	0.09647784379374019	625	9
39.0	153.0	31.204557590388326	0.8697556252281118	0.0023061061888602847	624	9
39.0	155.0	10.735741898263012	0.3969055436556707	0.25610181140025606	615	10
39.0	157.0	17.677809304156977	0.8840664095535686	0.0015569528477547751	623	9
39.0	159.0	15.232029461119033	0.8775659683636909	0.0018721207583844777	613	9
39.0	161.0	8.292875144640204	0.5215529651144968	0.12207596087086701	603	10
39.0	163.0	-2.616055501257195	-0.14151492463676202	0.6965614387118361	601	10
39.0	165.0	2.738016766960471	0.25390599750958526	0.47902376247056466	608	10
39.0	167.0	-2.7054392401325673	-0.1681399420288965	0.6424169439292389	610	10
39.0	169.0	1.362410364195445	0.06040025114971958	0.8599724575941539	600	11
39.0	171.0	13.075504926110963	0.6361387871101711	0.03537213303354602	596	11
39.0	173.0	12.37810785441324	0.8124009184258363	0.0023770094942728442	596	11
39.0	175.0	-8.144037241939683	-0.5601719241477423	0.07308940250073795	599	11
39.0	177.0	1.0709555652067466	0.08059427288394005	0.8137746813251496	586	11
39.0	179.0	5.163450545306554	0.5217554028999892	0.09973100695042755	575	11
37.0	-179.0	12.901857338031085	0.7111423762917588	0.006422644695279156	554	13
37.0	-177.0	12.119978553593528	0.575169316813131	0.03973179497345385	542	13
37.0	-175.0	14.126698675362743	0.6463243255331987	0.012507408709366542	551	14
37.0	-173.0	16.70344613090369	0.7826758612020596	0.0009350085127787538	553	14
37.0	-171.0	4.353136956458721	0.18821974962900986	0.5380262300284238	552	13
37.0	-169.0	9.028796083416095	0.6941667885736194	0.005880763513776209	546	14
37.0	-167.0	7.271268130887852	0.5547911284923086	0.039479918804815335	534	14
37.0	-165.0	-2.2907199386270527	-0.1843949475716967	0.5279977527757422	536	14
37.0	-163.0	3.0025831192732246	0.24773769765226675	0.39312940582191835	540	14
37.0	-161.0	2.6961476006005	0.13710510053001823	0.6402213506314915	538	14
37.0	-159.0	0.5579349150665033	0.04623454930911887	0.8752863926695125	517	14
37.0	-157.0	6.247616276127	0.3236349840669224	0.2590039392082382	499	14
37.0	-155.0	1.091959810124031	0.09913707442190711	0.7359772848535009	479	14
37.0	-153.0	3.3634729324553003	0.2772708321465041	0.3371928785903735	476	14
37.0	-151.0	9.435452334869536	0.5578440719487019	0.03818252895450939	463	14
37.0	-149.0	-10.80588045980958	-0.4982156614788386	0.06980808852842856	446	14
37.0	-147.0	-16.036653756788944	-0.7353108833328478	0.004181556482459204	419	13
37.0	-145.0	-5.967150620235115	-0.2732271846130565	0.366402841449174	402	13
37.0	-143.0	-13.486577164885546	-0.7163789714782236	0.005873175628368103	371	13
37.0	-141.0	1.2593972625451804	0.11780687351315616	0.7153828508731748	345	12
37.0	-139.0	-21.299451081363134	-0.790593162063347	0.0022044253187104347	318	12
37.0	-137.0	-4.324228159334482	-0.41447456543565875	0.18037062108988872	285	12
37.0	-135.0	7.930536995461154	0.2685956017463668	0.398596766727092	255	12
37.0	-133.0	5.522804960622936	0.1851709230185318	0.5645067374341742	231	12
37.0	-131.0	23.7810531900476	0.7846471990252105	0.0014911625042153772	196	13
37.0	-129.0	-3.1229437990953905	-0.17877315170718344	0.5408671309578977	150	14
37.0	-127.0	-9.694602526788826	-0.35994068042763405	0.20619195643434615	129	14
37.0	-125.0	-11.406751794844771	-0.48841248151183103	0.07638991457417812	113	14
37.0	-123.0	13.28833093046042	0.7286235433661185	0.0013675326367619622	157	16
37.0	-121.0	1.1374889521482556	0.15986323422555107	0.46622892301144103	123	23
37.0	-119.0	-2.412203383095249	-0.662609115177178	0.0005707807993055938	250	23
37.0	-117.0	-1.1182426824251612	-0.3679475101966201	0.07035175953669275	219	25
37.0	-115.0	-4.292065225812472	-0.8369018369483818	3.447922927646194e-07	329	24
37.0	-113.0	-3.663411535569757	-0.851815516942156	2.521326524103949e-07	426	23
37.0	-111.0	-4.2622405231014655	-0.8780950993968158	7.837034334042783e-08	469	22
37.0	-109.0	-5.154119933956496	-0.9613525610273684	4.2580708649118954e-12	469	21
37.0	-107.0	-3.56190127970033	-0.8083941298333831	9.246874365066423e-06	485	21
37.0	-105.0	-3.3582475575531814	-0.7387632447352526	8.610518108395525e-05	527	22
37.0	-103.0	-1.6714455615088235	-0.2936659675008726	0.17381584072290546	517	23
37.0	-101.0	1.8658338860128534	0.30604527452294833	0.1772602386110816	507	21
37.0	-99.0	-0.9883651465775629	-0.15324411023412415	0.518909054270936	531	20
37.0	-97.0	-1.1666018668132372	-0.1878486017636385	0.44122927424177905	551	19
37.0	-95.0	5.650138042760257	0.6642062674544861	0.0019247689243651605	542	19
37.0	-93.0	3.126691151073367	0.4825841378873878	0.036375098433457174	556	19
37.0	-91.0	2.4039909624339595	0.2532079095935345	0.3267968425558647	556	17
37.0	-89.0	6.760154036426312	0.8186589274683899	5.8689403810249446e-05	556	17
37.0	-87.0	4.2616715173704955	0.6203474722498533	0.010351725742378389	562	16
37.0	-85.0	1.6598653143593523	0.19030388800343723	0.49691470473846255	573	15
37.0	-83.0	-0.5147971361222988	-0.10445769828329711	0.6899086260474528	564	17
37.0	-81.0	1.3638977026646069	0.2883353807919327	0.2617223338051492	565	17
37.0	-79.0	-1.332864988628902	-0.24229394509649457	0.3487708413397985	580	17
37.0	-77.0	1.9067819322820623	0.21402276404425205	0.40945913617481944	580	17
37.0	-75.0	18.425067040273273	0.7706298886072788	0.0004762739939321962	583	16
37.0	-73.0	8.819807349530082	0.37045682261293017	0.15780935265654453	576	16
37.0	-71.0	-2.5816301171421876	-0.05220769483493275	0.8477260335994343	574	16
37.0	-69.0	24.724909100795326	0.6875572146248897	0.0022875529514196045	584	17
37.0	-67.0	28.811996476838118	0.7983002851247853	0.00012236461229102268	606	17
37.0	-65.0	-23.750004598158856	-0.6623912763266514	0.0037643612561310273	608	17
37.0	-63.0	-2.8214258217736825	-0.1300001771773034	0.6189801232050347	601	17
37.0	-61.0	9.686874088148521	0.42528566544096874	0.07850118912236194	591	18
37.0	-59.0	6.718796998883259	0.26914521830614974	0.28014388250310995	603	18
37.0	-57.0	8.644570470513715	0.21656788778273056	0.38804518405625077	591	18
37.0	-55.0	-11.403008706647656	-0.24348765596393346	0.33024145335076593	590	18
37.0	-53.0	-28.505512875054638	-0.7532631974438286	0.0003075273279548796	588	18
37.0	-51.0	-8.869880056091176	-0.4316289671134143	0.07368208033588038	584	18
37.0	-49.0	-13.098518575100858	-0.393531054772892	0.09552246991679855	576	19
37.0	-47.0	-5.905314500418536	-0.25999365406959696	0.29744611775650615	577	18
37.0	-45.0	-21.053189423936164	-0.7130806293710749	0.0008937892325634973	586	18
37.0	-43.0	-32.22886793842604	-0.823982528412954	2.6241115979289464e-05	581	18
37.0	-41.0	-35.53621234722748	-0.7899955887868627	9.605802673155497e-05	583	18
37.0	-39.0	-2.2603913521532077	-0.07203039381283512	0.7835284420154325	581	17
37.0	-37.0	-0.7954596324477247	-0.030538740984635247	0.9073753005431588	569	17
37.0	-35.0	1.7881517770994972	0.052133401223995325	0.8479403744176635	555	16
37.0	-33.0	-11.319715609241545	-0.5547385743709685	0.031849153657061195	545	15
37.0	-31.0	10.94830192545951	0.4872829231802032	0.055562175782837904	517	16
37.0	-29.0	-1.7630525119511866	-0.08490164128743859	0.7635371638431783	490	15
37.0	-27.0	-1.251316268608585	-0.06791837615529966	0.817548560800703	467	14
37.0	-25.0	-28.068499294146108	-0.6703031007982552	0.008707875958681228	447	14
37.0	-23.0	7.507870004821246	0.23875085167899687	0.4110624395565873	446	14
37.0	-21.0	-11.725544041761305	-0.29447555203736264	0.3067846257016403	407	14
37.0	-19.0	-14.598957803595063	-0.36851286085299734	0.19480173876331294	373	14
37.0	-17.0	5.343237287004276	0.13319465425054192	0.6360521671509044	345	15
37.0	-15.0	-18.869159113255293	-0.36716967831348557	0.217152077708781	300	13
37.0	-13.0	-10.56912160734104	-0.45205375088639	0.1046287624345239	259	14
37.0	-11.0	0.15191454765558365	0.003908850268901255	0.9894188896223577	232	14
37.0	-9.0	4.196719726559962	0.2664836565804576	0.3570832001497338	225	14
37.0	-7.0	10.756783314916166	0.4877144147324266	0.04005517725285059	228	18
37.0	-5.0	-5.906056676017812	-0.4230296319922502	0.06311393880312663	251	20
37.0	-3.0	-1.6435024497459576	-0.19652958113171287	0.393195478794666	285	21
37.0	-1.0	-19.81079332423917	-0.7477512563083899	9.748018593809943e-05	260	21
37.0	1.0	-5.169396180928578	-0.42497840101776413	0.06178116627200413	335	20
37.0	3.0	0.4924751058699331	0.03396252509161128	0.893573306541071	386	18
37.0	5.0	-0.4378334510383306	-0.029549666857683125	0.9073411652510961	410	18
37.0	7.0	-5.494577762700188	-0.5476671059314154	0.018636977237971145	395	18
37.0	9.0	-3.0651690672929877	-0.40000147241181133	0.08971745578976371	391	19
37.0	11.0	6.879037376546911	0.3078609874547025	0.21392943957666255	346	18
37.0	13.0	-10.256552451608503	-0.5086364038292648	0.031120882951002456	316	18
37.0	15.0	-0.24061242207883288	-0.018320948575388803	0.9388907628051344	316	20
37.0	17.0	-3.3878070609219355	-0.1200535959009874	0.5853210835560079	281	23
37.0	19.0	1.4383293621640993	0.03530543980931658	0.8760495603873597	269	22
37.0	21.0	-15.765666585796826	-0.5789970053107001	0.00595557316759403	269	21
37.0	23.0	2.503037047272138	0.2174150709494717	0.33108325080204803	285	22
37.0	25.0	9.69214408813644	0.3706595914088366	0.1182328636428155	155	19
37.0	27.0	-23.115745472050396	-0.8744189268213597	9.8182885631858e-07	217	19
37.0	29.0	-7.515087348120971	-0.5945011441588206	0.002774524654164804	263	23
37.0	31.0	-4.148493990354981	-0.3533324611927426	0.09032328770585422	272	24
37.0	33.0	-1.1528846918017672	-0.09884983851496972	0.6458465167797395	253	24
37.0	35.0	-11.437461899988927	-0.8120815439269009	1.4484065539660283e-06	278	24
37.0	37.0	-4.3367964545870645	-0.5111289619156189	0.01069226927227885	236	24
37.0	39.0	-7.209257846647883	-0.7060632484842596	0.00016674089028289357	127	23
37.0	41.0	-7.514078243763294	-0.5019305913657832	0.020423223181475735	146	21
37.0	43.0	-4.306619496246326	-0.7371088586736062	0.00020911739962854026	228	20
37.0	45.0	-7.0864876669402355	-0.8775734162514796	3.7322237302767964e-07	286	20
37.0	47.0	-7.365808991233516	-0.9421522708492226	1.8220423523029626e-10	244	21
37.0	49.0	-7.638580625745157	-0.7618514274238926	5.9953044146803455e-05	305	21
37.0	51.0	-3.250105576501006	-0.28195210817427935	0.1924308957407334	376	23
37.0	53.0	-4.606953507186103	-0.3954438497037389	0.0503960975818365	344	25
37.0	55.0	-4.481325449932866	-0.5401602563968142	0.005314598848238391	235	25
37.0	57.0	-6.8221945154059975	-0.8625630489386914	1.4605375431668588e-08	152	26
37.0	59.0	-10.461162250295285	-0.9524575800219113	7.75188687236797e-13	159	24
37.0	61.0	-6.102059016400818	-0.7681490198254841	1.8686996071941776e-05	81	23
37.0	63.0	-0.12490098028998213	-0.012623950377849446	0.9590924210396607	46	19
37.0	65.0	1.303048312189947	0.1599577625104274	0.5005339020827153	42	20
37.0	67.0	-0.7479773866083882	-0.16943718388301704	0.47513771660655957	67	20
37.0	69.0	-3.2346898603563363	-0.8672042679791743	3.6199999317323535e-07	125	21
37.0	71.0	-3.288955700145561	-0.821500619653619	4.981689980527292e-06	348	21
37.0	73.0	-2.03875179786249	-0.8237612416770221	2.465801779454873e-06	434	22
37.0	75.0	-0.3139206284891495	-0.1744142638596486	0.4375710429450168	479	22
37.0	77.0	-0.659257668681091	-0.4223347163926033	0.03979373865694162	388	24
37.0	79.0	-0.42287335699554335	-0.21924003463877217	0.30333558472325406	264	24
37.0	81.0	-0.4856405023406905	-0.32526541536250025	0.12091978225513672	210	24
37.0	83.0	-0.2196998866453973	-0.2267845682690448	0.29805907228319706	248	23
37.0	85.0	-0.4809335418482346	-0.2788595823602831	0.2338117651124758	353	20
37.0	87.0	-1.7801669878170485	-0.48832594931181117	0.03976897595234724	485	18
37.0	89.0	-0.32181245461272284	-0.21307639116262383	0.41158263802087913	513	17
37.0	91.0	-1.0712948051564537	-0.6044816030776461	0.010160950206977312	504	17
37.0	93.0	-3.2819867974706067	-0.848528704658739	8.564722622133063e-06	403	18
37.0	95.0	-2.7336653871417176	-0.718226992071888	0.000787419520070303	417	18
37.0	97.0	-2.6513267661553916	-0.7261757464767568	0.0014457988813564714	487	16
37.0	99.0	-0.373414017667524	-0.111307149324228	0.6706177778904918	584	17
37.0	101.0	0.1522553754367052	0.03633768537917199	0.8898794202146827	600	17
37.0	103.0	-2.1890375817322782	-0.5881454475986863	0.008081914353398438	588	19
37.0	105.0	-0.26242685639218966	-0.08920327759718014	0.7005946297338647	538	21
37.0	107.0	0.8448875885835595	0.22979902848543052	0.31630370422151355	567	21
37.0	109.0	0.9244381221604023	0.16937203634716147	0.4753100145420488	592	20
37.0	111.0	0.10226154070470445	0.03213090664013405	0.8961074541895686	580	19
37.0	113.0	-3.6311190029750575	-0.6151334027534652	0.003893175687373946	573	20
37.0	115.0	4.410020751355214	0.440571357737754	0.05186974118029733	558	20
37.0	117.0	9.06241736836444	0.6525561673974648	0.0018165815400956883	547	20
37.0	119.0	12.272364167576688	0.7426015425230936	0.00027091621643801893	534	19
37.0	121.0	12.547858959939497	0.7440661246010252	0.00025951020822747304	530	19
37.0	123.0	13.938314001078226	0.5632838165596187	0.01854702786791207	541	17
37.0	125.0	17.876886710900923	0.4571661625754609	0.07501920738067971	543	16
37.0	127.0	5.356184437651664	0.2444487409368301	0.32827616753757605	540	18
37.0	129.0	1.0471021469895894	0.05462914276443972	0.8295392042368175	544	18
37.0	131.0	27.955974017516738	0.835298892087444	0.000378613641957183	565	13
37.0	133.0	13.10245550965259	0.6329968049846741	0.027150681606472743	569	12
37.0	135.0	11.791047773885834	0.5253464314842917	0.0970064239197531	569	11
37.0	137.0	-2.2623922277962754	-0.15194262591881239	0.6040816326225709	585	14
37.0	139.0	0.9723557021653996	0.1859289771051644	0.44599574686183385	597	19
37.0	141.0	-1.73022586061143	-0.18194986824790843	0.48459906301382605	588	17
37.0	143.0	17.764242879952896	0.7463912100016731	0.0021676919892534194	592	14
37.0	145.0	19.790128260076425	0.6928871790923697	0.008651067866465634	605	13
37.0	147.0	31.003198457388294	0.9070141884363963	1.8838526065253487e-05	612	13
37.0	149.0	29.075138097590795	0.7942401619651335	0.0011838775475414983	598	13
37.0	151.0	13.948321460899518	0.42771732419690855	0.16544239966023827	596	12
37.0	153.0	8.490145488184117	0.2958327457704105	0.35050974724263484	599	12
37.0	155.0	2.333090493144241	0.11469416995063822	0.722637232910913	602	12
37.0	157.0	3.575744073049836	0.22185662253363422	0.488305120358026	597	12
37.0	159.0	3.314783805137643	0.16607578139240098	0.5876464861618953	595	13
37.0	161.0	-8.745399466074318	-0.5230223300303735	0.06664828968201066	574	13
37.0	163.0	-15.402969143449019	-0.6476246537606541	0.022786911768515335	579	12
37.0	165.0	-12.226279874399019	-0.8034427591127037	0.0016438307019275829	582	12
37.0	167.0	-3.917799723524222	-0.21167710903517578	0.508968922222327	565	12
37.0	169.0	-0.9668739662295429	-0.08000517068081957	0.8047829505918092	565	12
37.0	171.0	4.350217391391915	0.32255182893483647	0.2824376245050241	566	13
37.0	173.0	0.2708642698245277	0.01970967553784457	0.9490427506587968	566	13
37.0	175.0	3.430482712012076	0.2638317826435389	0.38375790066378546	550	13
37.0	177.0	7.40339704464363	0.3694081954308915	0.19363569210644346	542	14
37.0	179.0	4.840433446722313	0.15047032439497263	0.6236580924263057	552	13
35.0	-179.0	4.602099984460369	0.3041506216026916	0.23526525881786559	541	17
35.0	-177.0	8.940017892874442	0.5297102468865496	0.03483050167507327	527	16
35.0	-175.0	4.731470901238013	0.2837584011217385	0.2868525941701794	536	16
35.0	-173.0	-11.213245451019027	-0.5272482844093055	0.035842323716179736	547	16
35.0	-171.0	-0.4044744354406347	-0.01720607989116115	0.949571017718273	551	16
35.0	-169.0	-19.43108342263916	-0.5574659317311079	0.020073149655717805	547	17
35.0	-167.0	-13.354744483701298	-0.5196083682730722	0.03253696061932185	542	17
35.0	-165.0	-3.7917064113585326	-0.31378936458885903	0.22000541979205349	544	17
35.0	-163.0	-12.529144391294368	-0.5923578574227395	0.012227172281838582	525	17
35.0	-161.0	-5.873178094087936	-0.2715847876683971	0.3089119458473749	512	16
35.0	-159.0	-31.36852158846375	-0.9460402599628724	3.094809656657963e-08	503	16
35.0	-157.0	-2.652701788541077	-0.12085505300079935	0.6557080169467173	490	16
35.0	-155.0	2.7643692123949344	0.16583761550389645	0.5393373142244408	474	16
35.0	-153.0	-10.734133675414128	-0.3111512489503811	0.22411713575658507	470	17
35.0	-151.0	-13.269127397102023	-0.6529614878189557	0.006099923938983806	450	16
35.0	-149.0	-15.833296535807325	-0.6309835645964182	0.008766822034485595	423	16
35.0	-147.0	0.8061116057991478	0.08694963418055651	0.7579884204501375	405	15
35.0	-145.0	-3.7382340345919802	-0.47401209112071213	0.06361107678736706	386	16
35.0	-143.0	-15.643009513698551	-0.7508903302068184	0.00196785553227665	355	14
35.0	-141.0	-6.999368391457938	-0.4881794715938652	0.09054344043225057	316	13
35.0	-139.0	-5.029896799060775	-0.2176947830233718	0.45468072663163217	278	14
35.0	-137.0	-1.6063629964796013	-0.11262841681010559	0.7014600549931813	233	14
35.0	-135.0	-1.1242335086968849	-0.12364697338674026	0.6736578937601866	209	14
35.0	-133.0	-6.445800804498375	-0.2954559668760113	0.3270568901294877	180	13
35.0	-131.0	2.4451871209844103	0.12916288551090788	0.6891034289753832	153	12
35.0	-129.0	-16.183007436537782	-0.7369310468567574	0.006252608927971374	129	12
35.0	-127.0	5.990877101298406	0.5384958906187914	0.05761540043405017	107	13
35.0	-125.0	-8.114489882966128	-0.2917418619084756	0.33346105316022945	95	13
35.0	-123.0	33.115791063981945	0.5771437114295371	0.030695470149243117	91	14
35.0	-121.0	-1.745702013637168	-0.09317857703639588	0.713064011958905	91	18
35.0	-119.0	-3.2072229555319813	-0.6470809303739569	0.0015215557824412732	113	21
35.0	-117.0	-4.6802647760720415	-0.8245161346968891	7.255364168346441e-07	166	24
35.0	-115.0	-2.767585588311562	-0.7661748445928388	8.010288532857637e-06	287	25
35.0	-113.0	-7.145336124429068	-0.8623889087330376	6.025737798469406e-08	402	24
35.0	-111.0	-8.163655851283304	-0.9413610347965928	6.802445533307924e-11	421	22
35.0	-109.0	-2.166975547500384	-0.6858304096055625	0.0005990448278879259	459	21
35.0	-107.0	-4.189345210418307	-0.7983991956189416	8.45136068307858e-06	498	22
35.0	-105.0	-4.370933603331351	-0.7918497758797661	1.129909296138363e-05	509	22
35.0	-103.0	1.9459753512711797	0.26980392926050295	0.22463304615956067	503	22
35.0	-101.0	0.09770771306831398	0.013733757120915593	0.9528846526408237	499	21
35.0	-99.0	-2.5189425809591275	-0.27719913137722557	0.23672420314990852	501	20
35.0	-97.0	-2.3311810422600496	-0.2056812153885534	0.39824197830759567	512	19
35.0	-95.0	5.87173706562545	0.5020613713985662	0.02849346406211502	537	19
35.0	-93.0	1.3354950119453308	0.15323973997928503	0.5311008641587229	530	19
35.0	-91.0	3.572366035453395	0.28169768259084904	0.2574388947046675	518	18
35.0	-89.0	4.347034811569481	0.6088543327176708	0.0073250244451219014	530	18
35.0	-87.0	8.130120454812827	0.674547259679496	0.0021363285522420813	537	18
35.0	-85.0	1.2060162366138651	0.07607303600003505	0.7641659538346866	539	18
35.0	-83.0	-5.277414655122978	-0.506316990127645	0.026964471816560736	528	19
35.0	-81.0	-5.367698856831533	-0.4682770532718104	0.05000014007844365	536	18
35.0	-79.0	-1.171667730918505	-0.12444314828796889	0.6341690028422695	539	17
35.0	-77.0	5.74780914649528	0.4482054900402514	0.062120893701350835	562	18
35.0	-75.0	-0.24075249175945998	-0.007861766821949463	0.9745179383729881	553	19
35.0	-73.0	-1.212276855346937	-0.04095856405020333	0.8638706108146468	561	20
35.0	-71.0	7.999079318279628	0.28854688429086467	0.20461593060666933	577	21
35.0	-69.0	10.479815874464013	0.3978411253756458	0.08235513460650894	585	20
35.0	-67.0	7.031565161533146	0.25683525239579674	0.27434500674612255	585	20
35.0	-65.0	-1.604189820981937	-0.07870136294282633	0.7415416066351945	585	20
35.0	-63.0	-9.597708176375226	-0.40263095150058514	0.07036018823211931	591	21
35.0	-61.0	-11.189676485388796	-0.41181615064619825	0.06360846507823878	599	21
35.0	-59.0	-23.62195568788911	-0.7620746867824164	9.416569006565433e-05	591	20
35.0	-57.0	-33.271617271608754	-0.8233808030628974	8.205332317338107e-06	589	20
35.0	-55.0	-38.0189526486573	-0.7267987934072767	0.00019004628259489933	583	21
35.0	-53.0	-29.265477449122642	-0.7412547193711493	0.00018429753674281067	587	20
35.0	-51.0	-22.9334997909331	-0.8019426490821342	2.1161227882411806e-05	578	20
35.0	-49.0	-31.55042861225063	-0.8998336234070524	2.8353191496419875e-08	578	21
35.0	-47.0	-22.66116688807011	-0.6769313789537332	0.0010449884398088367	572	20
35.0	-45.0	-15.509682723508712	-0.47613860847174944	0.03932401304288612	573	19
35.0	-43.0	-34.57501962516383	-0.8906527781392115	3.205566519147431e-07	586	19
35.0	-41.0	-42.01030537474286	-0.7979066492055511	4.2542802174252405e-05	566	19
35.0	-39.0	-30.22748937025959	-0.8770843637706376	8.259129621996831e-07	569	19
35.0	-37.0	-29.47945081047036	-0.728604091774559	0.0006048134071425913	549	18
35.0	-35.0	-14.510829571675458	-0.5494336880907009	0.01818397590001587	526	18
35.0	-33.0	-2.0204601273405984	-0.09611615014326189	0.7136469281965141	521	17
35.0	-31.0	-4.8402797304562855	-0.4027903455856885	0.10893063820402712	499	17
35.0	-29.0	6.778520189675966	0.4301021152655092	0.08484787153792438	494	17
35.0	-27.0	-19.7950883826425	-0.7925773032318304	0.0004254882538184522	480	15
35.0	-25.0	-5.704853504818328	-0.32631966193942347	0.21738464948085415	445	16
35.0	-23.0	8.877765640857387	0.38011612999855693	0.16223604437998385	406	15
35.0	-21.0	-21.318236480219376	-0.7869456060834912	0.0004990635590148036	371	15
35.0	-19.0	-0.8868010479524988	-0.06138678502432459	0.8279528341125928	327	15
35.0	-17.0	-13.547156186446449	-0.3783069604112386	0.16440978440527257	288	15
35.0	-15.0	-5.223136436427478	-0.14452763918478478	0.5933185903312647	241	16
35.0	-13.0	-6.391097273125733	-0.24823486669693975	0.3367074161789291	217	17
35.0	-11.0	-10.226275259542803	-0.5037551654234607	0.06627279753668901	208	14
35.0	-9.0	11.949277694034564	0.457845816768641	0.07453215534898022	194	16
35.0	-7.0	-4.403210940746489	-0.23845986750759446	0.3566849022676061	212	17
35.0	-5.0	-9.847440578329143	-0.8422467208571253	3.1933823729773314e-06	270	20
35.0	-3.0	-15.753884987136267	-0.8934082251892946	4.9877241597080835e-08	288	21
35.0	-1.0	-8.72448929396234	-0.7584645112775418	6.757605881416803e-05	342	21
35.0	1.0	-7.271039401639958	-0.7244627582726504	0.0003032472608105725	357	20
35.0	3.0	-6.218830053652146	-0.6629953733482122	0.0014420872285384031	362	20
35.0	5.0	-8.132521921302262	-0.886958502709156	4.1968096988300117e-07	334	19
35.0	7.0	-6.751899878849477	-0.722689234004104	0.00047351671907479764	337	19
35.0	9.0	-0.7659904946629742	-0.12803374376608037	0.6014221235395873	327	19
35.0	11.0	-1.5580373720663856	-0.19464006995791802	0.4245807794064185	298	19
35.0	13.0	-4.513292516147724	-0.1827451606653071	0.46795664518759306	258	18
35.0	15.0	11.251250924524491	0.21940969147217007	0.36677828994775263	248	19
35.0	17.0	8.546447603685595	0.3583640476132252	0.12077859088326644	229	20
35.0	19.0	-6.873768959514683	-0.16884837353678814	0.45255718060521966	223	22
35.0	21.0	-22.559042678181807	-0.6243535664467171	0.0014508071449435237	208	23
35.0	23.0	-6.507944276409631	-0.18042325250278904	0.44653602180416696	159	20
35.0	25.0	-6.895386621693228	-0.36288800038626406	0.11582382801733374	171	20
35.0	27.0	-3.9436186646592573	-0.17957692858246685	0.44870697669789616	118	20
35.0	29.0	-29.50909542095445	-0.5902230316012494	0.004852898723715542	95	21
35.0	31.0	6.759335236708101	0.1326667466357972	0.5462138525953726	109	23
35.0	33.0	-16.253070700630317	-0.6832701921361225	0.0002331785710078528	145	24
35.0	35.0	-20.693317102925324	-0.6847264425078877	0.00015954278797810633	148	25
35.0	37.0	0.2047723860703693	0.014206124266338417	0.9487044606364815	108	23
35.0	39.0	3.926348717591458	0.30204627689895786	0.18327867880238927	59	21
35.0	41.0	-6.959140110223172	-0.40142790407610635	0.07128297815074203	64	21
35.0	43.0	-1.599464923655124	-0.3084718542565494	0.22834320935712318	110	17
35.0	45.0	-5.340518535752541	-0.4891445219691262	0.02442657010166865	114	21
35.0	47.0	-5.585779135843675	-0.6915900947798475	0.00036380427524810574	169	22
35.0	49.0	-2.917923874026537	-0.6244245710893623	0.0011084377343343456	153	24
35.0	51.0	-4.672590345228717	-0.6185473450183939	0.0012734637888379514	149	24
35.0	53.0	-6.32675428673399	-0.6928475570889223	0.0002478076777849152	159	23
35.0	55.0	-2.303286795378509	-0.2500710470964204	0.2279669597086653	68	25
35.0	57.0	-2.025000195715039	-0.35195220193057725	0.10820270687201736	47	22
35.0	59.0	-8.956011381252587	-0.8358054315470865	4.465644393487842e-06	54	20
35.0	61.0	-0.2588845312841699	-0.026896759493834375	0.9129645049575914	38	19
35.0	63.0	-1.9944368204700293	-0.4591366521368011	0.041707574959346745	56	20
35.0	65.0	-2.344467528956587	-0.2782201594460446	0.20994106924773379	120	22
35.0	67.0	-4.410294728223894	-0.680673890257892	0.0003507277913391427	160	23
35.0	69.0	-5.025208799430033	-0.6036607055864336	0.0022892950848715085	273	23
35.0	71.0	-7.0541229098046285	-0.6534096223451318	0.00029530243196432406	459	26
35.0	73.0	-5.961692616186633	-0.5020812433230881	0.014635345450501703	486	23
35.0	75.0	-3.887000815954166	-0.6694993416508517	0.0004758403081606586	497	23
35.0	77.0	-1.1347768331507067	-0.4425378565493149	0.04454866094059877	462	21
35.0	79.0	-1.310999193515901	-0.4399192365794827	0.040483579043000296	422	22
35.0	81.0	1.7031347504558934	0.6082983790065875	0.0026669962668236877	442	22
35.0	83.0	0.0520135827589428	0.030285825363727696	0.8991384968829781	447	20
35.0	85.0	-2.3430369480932827	-0.5155960485551342	0.023853508815002245	438	19
35.0	87.0	1.361639817727018	0.5136821202257831	0.029217557039610192	513	18
35.0	89.0	1.867653014083682	0.6096301530466025	0.009372375655191993	547	17
35.0	91.0	1.396719314567264	0.4530328506502188	0.07803096811731135	562	16
35.0	93.0	2.5977587000173967	0.45301382429623915	0.06783287989045463	568	17
35.0	95.0	-0.19484297638530312	-0.03970565613715059	0.883924792565548	604	16
35.0	97.0	-0.3129993045198112	-0.08596627436804818	0.7515790395930224	626	16
35.0	99.0	1.416042985507069	0.31898664341764077	0.2285040860107831	606	16
35.0	101.0	1.9192423439466395	0.4165734196237317	0.10847420477174201	622	16
35.0	103.0	-3.9673419865274204	-0.534114419010978	0.02241547986978887	618	18
35.0	105.0	1.7579781005042856	0.3308965371244175	0.1428793547760954	615	21
35.0	107.0	2.839135209990318	0.5635651524135318	0.009660945578235334	610	20
35.0	109.0	-3.876169054701322	-0.6029728401438863	0.004889727376733856	601	20
35.0	111.0	-4.863941657270915	-0.709252815116212	0.00031805278155754094	592	21
35.0	113.0	-0.12930321132640807	-0.025556303528476994	0.9124411810502184	568	21
35.0	115.0	12.285645620370985	0.9146404658432397	1.670800809925826e-08	536	20
35.0	117.0	11.886447025211298	0.7526440879538385	0.00012866061811326191	542	20
35.0	119.0	9.4164320958932	0.5822910459590087	0.008899740443764537	540	19
35.0	121.0	3.1081845413587335	0.15000865433204894	0.5655224815320242	545	17
35.0	123.0	13.278011936756602	0.33482786631832845	0.20492380711465663	559	16
35.0	125.0	25.964842009394992	0.677440220747944	0.003936378803899548	542	16
35.0	127.0	-0.3427797482577026	-0.01985822346938332	0.9376610508231786	535	18
35.0	129.0	-4.683746022103224	-0.3741709990457466	0.12609079068780396	531	18
35.0	131.0	-3.9695432486143036	-0.16701355063242349	0.5518915646654879	558	15
35.0	133.0	10.192326544544615	0.642662061003931	0.005397251632453786	566	17
35.0	135.0	-13.79367936404301	-0.7724834417147237	0.0002784692762657797	582	17
35.0	137.0	-0.5264338367070576	-0.04383873743562464	0.850341255461023	590	21
35.0	139.0	3.9695769096438913	0.3314275794802734	0.14220026857007115	585	21
35.0	141.0	-1.2602974499056303	-0.07782990650045603	0.7588705108380746	561	18
35.0	143.0	8.224881771990214	0.3771891595493452	0.13556586697527617	557	17
35.0	145.0	12.981048376874114	0.5030714600371488	0.04699676385708027	581	16
35.0	147.0	9.811887164100902	0.4062810115678076	0.11839515073812114	584	16
35.0	149.0	-6.513511933591674	-0.5639874440760009	0.028534878804617844	567	15
35.0	151.0	-3.1446645405166658	-0.15151892722376772	0.5898528400628381	576	15
35.0	153.0	-21.16240285888486	-0.8960575011860928	6.203086419521415e-06	591	15
35.0	155.0	-9.171103386793908	-0.537903261454988	0.03861438786928861	586	15
35.0	157.0	-21.775338688263663	-0.7842300607423611	0.0005380708223751983	585	15
35.0	159.0	-24.31141582627534	-0.790219217846326	0.0002697280031186344	570	16
35.0	161.0	-32.083352107671345	-0.8337896911548803	5.9822406961653894e-05	558	16
35.0	163.0	-16.838354210186576	-0.5736134459382952	0.02016854191418087	559	16
35.0	165.0	-13.546709211598012	-0.7063488919845617	0.0032452713586747094	557	15
35.0	167.0	12.791048756013703	0.5782217289912991	0.023951715704896855	556	15
35.0	169.0	2.9957276584805537	0.17605339949636203	0.5302454350839058	544	15
35.0	171.0	3.7050339835152566	0.19516263321280025	0.46885904571429093	548	16
35.0	173.0	-1.5545587850641023	-0.084769958137886	0.7549367362466536	543	16
35.0	175.0	13.406912765090313	0.5123815871380892	0.042431690438855245	534	16
35.0	177.0	2.0303019528150914	0.12470619616909145	0.6453979610305947	539	16
35.0	179.0	6.732789736888469	0.5937742798625626	0.011969911139272345	540	17
33.0	-179.0	-6.023129702833196	-0.507310025234086	0.031636781876908396	534	18
33.0	-177.0	-0.895114271977059	-0.048149447192680654	0.844811418770616	528	19
33.0	-175.0	-12.925805922736686	-0.5722148831690095	0.010463493687545174	528	19
33.0	-173.0	-27.03758000185919	-0.8564420787717679	1.4433187276420072e-06	548	20
33.0	-171.0	-31.58961565263769	-0.7556378245512361	0.00011669675057195738	550	20
33.0	-169.0	-34.490006329804615	-0.8808439167930705	2.9615252751129643e-07	546	20
33.0	-167.0	-19.50325207712783	-0.662910748972189	0.001978824420019511	550	19
33.0	-165.0	-41.622954191801234	-0.8166887490906508	1.9881915753472535e-05	532	19
33.0	-163.0	-14.88886242590135	-0.5815013557211459	0.009015007565800627	527	19
33.0	-161.0	-13.48631530060826	-0.7550668471503253	0.00018613523963244454	526	19
33.0	-159.0	-21.294934566052014	-0.8477037764137697	4.599900074456534e-06	503	19
33.0	-157.0	-7.108871975656166	-0.36223000250641774	0.13962394953233093	495	18
33.0	-155.0	-22.647081282348132	-0.6677792521892864	0.0017820148885563144	489	19
33.0	-153.0	-18.860302603289018	-0.670359994299021	0.0016844843827707916	464	19
33.0	-151.0	-19.541723674385985	-0.8492439281726907	8.266065911108411e-06	441	18
33.0	-149.0	-7.145773686056687	-0.47147063829470887	0.04824980944516538	417	18
33.0	-147.0	3.4939802324172438	0.15269479900837044	0.5452553017389574	386	18
33.0	-145.0	-6.101475898237702	-0.49757120517001774	0.03562996011514547	356	18
33.0	-143.0	-10.730500679685148	-0.743104585934979	0.0006307073769768871	330	17
33.0	-141.0	-13.402180046062362	-0.8585712777169595	1.0281071620232308e-05	287	17
33.0	-139.0	-13.15170296121199	-0.6780976755290932	0.002773558103018404	256	17
33.0	-137.0	-4.264995252461506	-0.4112338454736062	0.11354531453527728	226	16
33.0	-135.0	-38.0882901196089	-0.8588873637022846	8.352262645928662e-05	186	14
33.0	-133.0	-13.267620461015717	-0.7869813613280616	0.0008376160357935325	166	14
33.0	-131.0	-4.212343846544711	-0.1361398651862724	0.6574224091036968	148	13
33.0	-129.0	-1.0427023700231461	-0.09491546074125128	0.7813239124986734	109	11
33.0	-127.0	-1.5084547678451117	-0.1380965696953612	0.6855341226771354	91	11
33.0	-125.0	7.248600336648244	0.3665807688169691	0.241176494320744	88	12
33.0	-123.0	14.9597635191522	0.44775804355187876	0.12495161331860273	72	13
33.0	-121.0	-38.24978868694987	-0.8416483893741769	0.00016036402734049236	73	14
33.0	-119.0	0.46545728722941376	0.024529019498973747	0.9308536345296721	88	15
33.0	-117.0	-2.3690405991621195	-0.6539375450590871	0.0017627875265501458	175	20
33.0	-115.0	-4.101912150993208	-0.7594997650768094	1.676352724201297e-05	231	24
33.0	-113.0	-2.8569252890419268	-0.58730483356663	0.0016081622695921182	325	26
33.0	-111.0	-2.8150287378740817	-0.4671475126742698	0.02461277660043186	427	23
33.0	-109.0	-3.5010550945137187	-0.6333413531682984	0.0015554412544021732	434	22
33.0	-107.0	-3.0376903627473224	-0.5674549498271841	0.005879850250890648	490	22
33.0	-105.0	-6.250509187864719	-0.6033737110557337	0.0037820676273549536	486	21
33.0	-103.0	-0.5914515381559143	-0.08287934542604347	0.7138584893741664	459	22
33.0	-101.0	-1.271753411138503	-0.20108869476162242	0.38208803226431587	456	21
33.0	-99.0	-3.4354760545622653	-0.3805541967194879	0.08060314414347092	459	22
33.0	-97.0	-2.5832180465521994	-0.30664156990741165	0.18851305677002722	460	20
33.0	-95.0	3.934871962870373	0.30926839607136214	0.18456123779108607	492	20
33.0	-93.0	-1.9530493679975631	-0.1491968964466154	0.5186233427349114	509	21
33.0	-91.0	2.458699083610446	0.28350702330816535	0.22578393446177708	511	20
33.0	-89.0	0.5028677147743648	0.05537790037410322	0.8166247304715085	515	20
33.0	-87.0	-4.891682965575499	-0.3203309463274594	0.18120552884818492	520	19
33.0	-85.0	-7.663752984449783	-0.5116620679213103	0.021107388394523252	512	20
33.0	-83.0	-12.126074017063813	-0.7737647980266029	6.268726433513468e-05	503	20
33.0	-81.0	-2.8890161595584485	-0.30330436077618284	0.20683687551927257	521	19
33.0	-79.0	-8.494473177344538	-0.49357018368237304	0.03174618155778525	541	19
33.0	-77.0	-32.254485108999596	-0.8615676418482895	1.061128014690868e-06	520	20
33.0	-75.0	-1.4177796557447562	-0.047515941757232796	0.8423199864160984	535	20
33.0	-73.0	-3.589633293735375	-0.13534930096500936	0.5481320636842807	547	22
33.0	-71.0	-22.19954494142617	-0.6867236187911306	0.00041584490739104486	554	22
33.0	-69.0	-24.339698556390243	-0.7559761510654045	4.711934153929685e-05	558	22
33.0	-67.0	-41.88323784054754	-0.8092509454896772	5.1007784231713875e-06	572	22
33.0	-65.0	-10.945299810032324	-0.3629464100531629	0.10586039975941972	575	21
33.0	-63.0	-16.471730024599733	-0.5396207577236626	0.009542266263707804	577	22
33.0	-61.0	-23.81344513622213	-0.8201573880543461	1.6614883461146003e-06	580	23
33.0	-59.0	-32.870500879046304	-0.8918065296681092	2.520884780913861e-08	569	22
33.0	-57.0	-31.809914541972724	-0.873893914937023	5.129560040836849e-08	578	23
33.0	-55.0	-33.706896024403626	-0.8119637732465942	2.5522765961356484e-06	583	23
33.0	-53.0	-30.057461763019003	-0.9053259305285775	7.029853597127223e-09	577	22
33.0	-51.0	-13.953747266804193	-0.7553435250782796	4.821606950046781e-05	570	22
33.0	-49.0	-26.834804594908547	-0.8720051454281421	2.601765082886713e-07	574	21
33.0	-47.0	-20.05101285861101	-0.7332160797865782	0.00015590408735084328	577	21
33.0	-45.0	-37.68694403436358	-0.9036362212928533	1.9931846570074793e-08	577	21
33.0	-43.0	-37.51348543479034	-0.8881379336650271	7.723091692424998e-08	577	21
33.0	-41.0	-52.53057316981366	-0.8634628065550322	9.441265988518129e-07	562	20
33.0	-39.0	-41.481613674390125	-0.9266580248255338	4.459239099125795e-09	546	20
33.0	-37.0	-25.87109883066362	-0.8743679316847869	9.850451724553017e-07	537	19
33.0	-35.0	-7.524502221488834	-0.4961697444804337	0.030721146153246157	517	19
33.0	-33.0	-10.493588469924305	-0.6674519286086146	0.0024748650218429074	510	18
33.0	-31.0	-12.305659449275058	-0.7977687095311741	4.2768668353645134e-05	481	19
33.0	-29.0	1.7736069633314655	0.1351353074941855	0.5812275862453011	458	19
33.0	-27.0	-24.84069880053922	-0.8712522765270851	5.281501529668311e-06	451	17
33.0	-25.0	-30.365909864105344	-0.6582968374388871	0.004064998079788513	404	17
33.0	-23.0	-19.74719018798401	-0.7624971175554837	0.00023398916088561412	359	18
33.0	-21.0	-27.51722731379049	-0.8321561356827047	1.843547252734788e-05	305	18
33.0	-19.0	-12.837635070313729	-0.4970352798220054	0.050146138569625985	281	16
33.0	-17.0	-15.014797662118706	-0.5477905228663986	0.02282628829844434	245	17
33.0	-15.0	-3.1928884639436808	-0.21263073813732686	0.42915690464465184	212	16
33.0	-13.0	-25.25855434767547	-0.6700562614332021	0.0045107083616202585	183	16
33.0	-11.0	5.135492284283464	0.19861097670254602	0.4447596926278897	185	17
33.0	-9.0	-9.946802377097843	-0.6152236646323207	0.008571763745328993	191	17
33.0	-7.0	-11.373134699866688	-0.7790298520028326	8.479185910242942e-05	228	19
33.0	-5.0	-5.742988484958788	-0.8316135898831968	8.782972146941979e-07	383	23
33.0	-3.0	-13.532204162065058	-0.9389514488284731	3.385015229411566e-11	321	23
33.0	-1.0	-13.998196042767338	-0.8462422222789743	3.620559510802608e-07	318	23
33.0	1.0	-6.092986703829308	-0.46634434295253896	0.02489392528365975	299	23
33.0	3.0	-7.68743728159224	-0.8814761335800168	6.002411056040852e-08	270	22
33.0	5.0	-3.503890005881451	-0.48404425371531257	0.030574029178036293	200	20
33.0	7.0	-6.1487700299893735	-0.6512843076740941	0.0025229402752163232	151	19
33.0	9.0	-3.693865982256992	-0.29474557748819485	0.19462151181261186	137	21
33.0	11.0	-9.005954411832912	-0.8136195597938016	1.2819103347839515e-05	162	20
33.0	13.0	-1.3931257224619618	-0.1294268834682758	0.6087545621163802	182	18
33.0	15.0	12.871307928912552	0.5754316946902006	0.009941912081477175	193	19
33.0	17.0	8.600475328765226	0.3959625712675821	0.09330985998622392	192	19
33.0	19.0	15.461518805008078	0.43318794716666453	0.044021493856976866	183	22
33.0	21.0	-5.208748977213299	-0.29300331859795886	0.1857181901551287	157	22
33.0	23.0	-0.9241433751892981	-0.04670320554562846	0.8406791165661407	108	21
33.0	25.0	8.95101458841897	0.32638557184834444	0.12851684029906385	101	23
33.0	27.0	3.2952264373312126	0.21133557274552386	0.34511157927279223	101	22
33.0	29.0	13.349617342646177	0.21696498289998647	0.3085062400029972	83	24
33.0	31.0	-20.18701247532787	-0.32906740291314224	0.11638490153745039	81	24
33.0	33.0	6.147569718733147	0.1438838824596453	0.49260489654855766	93	25
33.0	35.0	-6.244502302002633	-0.36776963821720865	0.07704769678394058	115	24
33.0	37.0	-3.6934877896208014	-0.263589728329172	0.23590562267445594	50	22
33.0	39.0	0.6172301152034924	0.055182265952461416	0.8122122930334467	38	21
33.0	41.0	-2.4438288267474806	-0.1706222623418679	0.4477521962802026	45	22
33.0	43.0	-2.4650482447818556	-0.6389262063343236	0.004312268068902949	148	18
33.0	45.0	-9.457839172626947	-0.8292436584231808	1.1383664159743266e-05	80	19
33.0	47.0	-7.842436716660203	-0.7058172692504187	0.0002424697594183778	83	22
33.0	49.0	-13.442547338865944	-0.7736945950961978	1.488343329308644e-05	115	23
33.0	51.0	-11.40585326912781	-0.873835875380576	2.649636181206274e-09	99	27
33.0	53.0	-4.407857956329058	-0.5865640016958384	0.0010358636892656068	42	28
33.0	55.0	-5.530893761027483	-0.41163624343430893	0.04090796725106845	27	25
33.0	57.0	-0.5264392754233721	-0.10947145332799248	0.5944844749413154	22	26
33.0	59.0	-8.057214603414966	-0.5969498599499797	0.0010122749061436183	34	27
33.0	61.0	-1.006691061851225	-0.2875126353020056	0.21901078085591133	24	20
33.0	63.0	-4.004906725645998	-0.5217224002218116	0.010670327587049031	38	23
33.0	65.0	-10.910870161368422	-0.7403731394686524	8.154397601475226e-05	61	22
33.0	67.0	-10.883852395074092	-0.8745075923122279	1.1007687211940198e-08	98	25
33.0	69.0	-10.979608378805123	-0.8357790649933842	5.7602998771771134e-08	243	27
33.0	71.0	-13.957968679923399	-0.8164048717128662	1.1772506131508217e-07	492	28
33.0	73.0	1.9685316025255672	0.11198066571972642	0.5860097345784341	502	26
33.0	75.0	-15.746736902511584	-0.5558617818457932	0.00888609910373864	441	21
33.0	77.0	1.1240050621150508	0.19243955651481115	0.4033110703975046	458	21
33.0	79.0	-2.2170122042520033	-0.5073480581975516	0.013470059279165999	445	23
33.0	81.0	-2.986751611158977	-0.7725055408671762	9.716527338553668e-06	404	24
33.0	83.0	-0.941815975920034	-0.24184678829923562	0.27821162024916135	447	22
33.0	85.0	-2.894306478380278	-0.6048318326457074	0.002863747730422889	475	22
33.0	87.0	0.32625776671131784	0.07367193021689172	0.7509659234288704	516	21
33.0	89.0	2.2954786199380144	0.6089686002363318	0.0043749281482977345	526	20
33.0	91.0	-0.8330353349022889	-0.1450182465469645	0.5536153904104635	540	19
33.0	93.0	-1.0818240318866408	-0.1992973761557058	0.4278670401510599	561	18
33.0	95.0	-0.2185103722398958	-0.0793015941594832	0.7622402596134933	545	17
33.0	97.0	-1.244587225582856	-0.31551928543370045	0.20216253116330918	559	18
33.0	99.0	-1.4477644286167	-0.2902726211399705	0.25838660220410764	564	17
33.0	101.0	-1.8097211582161674	-0.44268761898859116	0.0751580998894707	558	17
33.0	103.0	-1.335728620280055	-0.23870328462382268	0.3401267164077044	587	18
33.0	105.0	-0.8085413224944406	-0.12841551379489402	0.5689964935659408	612	22
33.0	107.0	1.765251147467574	0.18761653801738037	0.415421283280782	594	21
33.0	109.0	2.1331097200030014	0.18826576303844533	0.40144650883055555	586	22
33.0	111.0	2.453420874658807	0.32228091353589905	0.15421780887744269	578	21
33.0	113.0	6.310818043405432	0.776562507920671	5.667132369506751e-05	563	20
33.0	115.0	12.433167481181112	0.7992083007358324	2.368508725234566e-05	537	20
33.0	117.0	3.140886743776317	0.23341046459894255	0.32197859262764683	532	20
33.0	119.0	0.690512928343883	0.04542238265315729	0.8535077759279728	538	19
33.0	121.0	-6.036506518255816	-0.5037393390178928	0.033058492824696174	522	18
33.0	123.0	28.12758949328369	0.7868276209806655	0.00017875587419224873	508	17
33.0	125.0	13.209992561266246	0.45055505899239284	0.06952729894850211	509	17
33.0	127.0	15.22619865692176	0.5078950900010706	0.03739535785815988	536	17
33.0	129.0	-6.874544330758681	-0.16051090548043956	0.5382870544400266	538	17
33.0	131.0	5.583658458635068	0.3163129470939414	0.18705073164313252	548	19
33.0	133.0	1.103200451087567	0.0489584492431539	0.8422348421159569	536	19
33.0	135.0	4.0083039582240305	0.17509152852910195	0.4733982155182813	548	19
33.0	137.0	14.092555173529302	0.46789715234884416	0.03748296285686139	555	20
33.0	139.0	1.295639217004575	0.07597558991786539	0.7502150568961788	540	20
33.0	141.0	2.7486473925829373	0.14914921652081142	0.5302706578584802	556	20
33.0	143.0	1.6003248165463455	0.07135483274803177	0.7715997389041829	566	19
33.0	145.0	-12.7921481701683	-0.4100705832482992	0.0909976542247597	572	18
33.0	147.0	-14.006564410857196	-0.5490358849685073	0.014909105591237128	571	19
33.0	149.0	-34.49929188344254	-0.8929659169159981	6.160737345586089e-07	563	18
33.0	151.0	-21.949647467932106	-0.6371778227044498	0.004453743736073336	573	18
33.0	153.0	-26.669712491821162	-0.8103225660392747	2.5968018243714505e-05	580	19
33.0	155.0	-0.1557615412711666	-0.005743345843337245	0.9819552802358038	565	18
33.0	157.0	2.120568660274829	0.11077430725654352	0.6616860454152427	564	18
33.0	159.0	-4.488120674584803	-0.23344107331320937	0.367195967547171	553	17
33.0	161.0	-2.587057742826768	-0.10212839134441065	0.6867683114063796	543	18
33.0	163.0	-14.665475721789857	-0.5809413147451453	0.011463176387323994	542	18
33.0	165.0	-8.491872927127755	-0.5998925023844995	0.010907519452333085	555	17
33.0	167.0	-0.40479062173568126	-0.027777357569974567	0.9128779621381349	558	18
33.0	169.0	-10.839618108627786	-0.3482371086556764	0.1567274007654984	541	18
33.0	171.0	-22.98650798118312	-0.5374276425124351	0.021440725381749952	545	18
33.0	173.0	-9.211526196398252	-0.3037477332238717	0.22042961756675286	536	18
33.0	175.0	-27.032089972197284	-0.6287284733310754	0.005191852347285238	531	18
33.0	177.0	-30.720961268252626	-0.8924036157676255	6.41272738616429e-07	547	18
33.0	179.0	-8.444048570874708	-0.38244283424046255	0.10609770622386698	539	19
31.0	-179.0	-23.600419378863563	-0.8584216505659931	6.417566831563754e-07	540	21
31.0	-177.0	-30.786230496063027	-0.913570427535268	7.377504552281179e-09	551	21
31.0	-175.0	-30.087738707851894	-0.7305867906853782	0.00016919235072536734	559	21
31.0	-173.0	-28.08260018108148	-0.8836078410742915	5.052303924454462e-08	568	22
31.0	-171.0	-53.31128675210872	-0.9304389645927803	3.5852304851317414e-10	565	22
31.0	-169.0	-42.107747762277526	-0.8856012230999808	9.459332759880441e-08	568	21
31.0	-167.0	-31.112119995513446	-0.8625481674246739	4.927746676016313e-07	562	21
31.0	-165.0	-47.05376561311779	-0.9101476679259667	1.0524721937983896e-08	555	21
31.0	-163.0	-25.99790973956929	-0.9428873214080101	1.6182863833605642e-10	548	21
31.0	-161.0	-22.38413706770524	-0.8866798828102663	8.682914336229445e-08	556	21
31.0	-159.0	-29.304888420277774	-0.8403217451580852	1.8684406942802582e-06	541	21
31.0	-157.0	-28.109216039060666	-0.8796189102948848	1.4984919732300723e-07	523	21
31.0	-155.0	-40.929711410499316	-0.8684007746572752	3.3379603077720105e-07	523	21
31.0	-153.0	-12.738923078600875	-0.8246474183808986	4.262526961518664e-06	504	21
31.0	-151.0	-13.786533713663864	-0.7631002030058525	5.733681527245767e-05	468	21
31.0	-149.0	-21.440894859055437	-0.7427642149776633	0.0001759099438701542	439	20
31.0	-147.0	-19.78816485014019	-0.7557360803707431	0.00011632086480892088	398	20
31.0	-145.0	-13.471094839439553	-0.759508657398261	0.00010265291817382543	350	20
31.0	-143.0	-16.555397803816767	-0.8286680488412561	1.1689686571909283e-05	313	19
31.0	-141.0	-14.61464983745317	-0.8194550908613737	3.166814212655859e-05	282	18
31.0	-139.0	-18.510290771203024	-0.747284677461303	0.0005651838655313803	242	17
31.0	-137.0	-14.206734987398361	-0.8601715501719772	1.9207004668862588e-05	215	16
31.0	-135.0	-12.19999731642151	-0.7286271107623291	0.0020627637034155064	173	15
31.0	-133.0	-6.354629985092288	-0.5662082061552858	0.027779427194529027	149	15
31.0	-131.0	-8.381997407559453	-0.7727746920904537	0.001954274589107486	133	13
31.0	-129.0	5.502406342137364	0.45450269993697373	0.13769960995961697	109	12
31.0	-127.0	-18.58763784427099	-0.7274835471746777	0.0048276975000702054	94	13
31.0	-125.0	27.330654906082348	0.5732840884037131	0.04053763949093862	82	13
31.0	-123.0	61.182470054838916	0.41922620954993484	0.15388611691364115	64	13
31.0	-121.0	1.4170676268129239	0.03672544211416165	0.8925882771957125	60	16
31.0	-119.0	11.42750293493277	0.5205098234289869	0.046673621871993407	64	15
31.0	-117.0	-3.2002512451872027	-0.3080312517205434	0.22904298080743063	114	17
31.0	-115.0	-4.607152330425923	-0.626799443576655	0.0013717630393848541	206	23
31.0	-113.0	-9.950004091719922	-0.8123007111687031	1.4314944999696617e-06	326	24
31.0	-111.0	-3.6855319773341217	-0.6103234612524915	0.0019833146389071593	390	23
31.0	-109.0	-4.142431178113983	-0.7804784124540161	1.8274948148721027e-05	415	22
31.0	-107.0	-6.847891388221069	-0.8228795157744249	2.5819019671472447e-06	455	22
31.0	-105.0	-5.170262411989844	-0.8392725309414238	1.0507586716027233e-06	473	22
31.0	-103.0	-3.445192019398796	-0.7208176800258765	0.0002274739404231171	426	21
31.0	-101.0	1.0400487940091603	0.11040620459367922	0.6160195986820179	424	23
31.0	-99.0	-4.249294356261324	-0.493098800557331	0.016811709955437078	423	23
31.0	-97.0	-2.011132285085932	-0.16294900205239846	0.46872846672626045	440	22
31.0	-95.0	1.3510540118810752	0.12242155242661354	0.5970486923864254	494	21
31.0	-93.0	-7.758964463411383	-0.54077488332543	0.013818397362034602	505	20
31.0	-91.0	-0.13950028783758073	-0.016181756772135777	0.9444980011670703	499	21
31.0	-89.0	3.6172767704914226	0.23823715126809153	0.31178338966596186	502	20
31.0	-87.0	-3.401238625087197	-0.28335480111053835	0.2260439923564936	502	20
31.0	-85.0	-0.20265668914774876	-0.027086192523554233	0.9097501872962531	488	20
31.0	-83.0	-4.268534112465655	-0.4100304636274847	0.06488094943858026	483	21
31.0	-81.0	-3.5325008298977307	-0.33483688982522075	0.13789465298700004	533	21
31.0	-79.0	-17.301261760961097	-0.6447394399241334	0.0008963272492329402	528	23
31.0	-77.0	-11.338640282182999	-0.39044719663709127	0.06547638330502234	529	23
31.0	-75.0	-11.773313402505163	-0.46493608329908276	0.025393095059847933	552	23
31.0	-73.0	-29.387996189444788	-0.8316559766775877	8.761519589930143e-07	549	23
31.0	-71.0	-42.26371715787863	-0.8947371592075628	8.463020553491223e-09	557	23
31.0	-69.0	-26.19532872199496	-0.8612392644259828	1.3209853624004568e-07	567	23
31.0	-67.0	-47.68582684443258	-0.915459584487329	2.3658739941291045e-09	566	22
31.0	-65.0	-22.78308287942793	-0.7580832763477799	1.775331139472202e-05	563	24
31.0	-63.0	-20.847855212752712	-0.6323981812799518	0.0009141046138648759	567	24
31.0	-61.0	-41.816194409932976	-0.9272891493142766	7.373646427080997e-11	568	24
31.0	-59.0	-42.962257493351004	-0.8167976744990159	1.121137378540163e-06	573	24
31.0	-57.0	-36.86892212543422	-0.8964966927276383	3.0966664625459806e-09	579	24
31.0	-55.0	-37.44171170628983	-0.9324268187171233	3.374053291998263e-11	583	24
31.0	-53.0	-32.406212352766936	-0.8783152219435477	1.682590742380634e-08	594	24
31.0	-51.0	-22.363254811228945	-0.7424856894630466	4.9702080693721026e-05	590	23
31.0	-49.0	-38.46385267848983	-0.9409478990746547	2.408793221799012e-11	587	23
31.0	-47.0	-44.225145499359584	-0.9184758099128892	1.6663503924825529e-09	587	22
31.0	-45.0	-36.430826497333236	-0.9560314503081304	4.063181669561497e-12	574	22
31.0	-43.0	-38.51773785840147	-0.8522907198454841	4.779834596933192e-07	564	22
31.0	-41.0	-34.5219095174803	-0.8584554481401706	3.205745650551352e-07	548	22
31.0	-39.0	-32.000413900277636	-0.6916016678284123	0.0005152564977317034	537	21
31.0	-37.0	-16.824087754298183	-0.73788300742445	0.0001345234328837795	523	21
31.0	-35.0	-28.46493756363093	-0.8187717938851697	5.689137821076104e-06	512	21
31.0	-33.0	-28.09534473738484	-0.9032048039484598	2.075996046551639e-08	489	21
31.0	-31.0	-30.69852068660715	-0.9526842916649629	9.503344645382302e-11	456	20
31.0	-29.0	-23.079442778387104	-0.8728088462764191	5.168230493731626e-07	400	20
31.0	-27.0	-30.949778188507537	-0.8437823205426782	2.9416087347315053e-06	368	20
31.0	-25.0	-25.692738892928237	-0.8277725349637224	1.2179889278639187e-05	339	19
31.0	-23.0	-23.962571846818054	-0.760103832219622	0.0002514498657570206	299	18
31.0	-21.0	-24.901320482981774	-0.7943513989372593	4.870236801224701e-05	251	19
31.0	-19.0	8.861440591344836	0.34502706272572436	0.16084438372582005	219	18
31.0	-17.0	-25.05018643012941	-0.7416435827787374	0.0006550444927945143	200	17
31.0	-15.0	-9.277943060876323	-0.27425716741901585	0.2707538401582479	163	18
31.0	-13.0	-6.812516362643375	-0.22617309898112117	0.3827197807418786	145	17
31.0	-11.0	-11.615391949442344	-0.4152581959121098	0.10970825489336444	158	16
31.0	-9.0	-5.33558960580901	-0.6240123836165206	0.004298401600214991	212	19
31.0	-7.0	-9.059942577831881	-0.9215562918107307	1.6536265890234009e-10	326	24
31.0	-5.0	-9.340412372573892	-0.923618392459286	4.673656627829152e-11	261	25
31.0	-3.0	-13.496714157534074	-0.8921500890467924	1.079297406171436e-08	201	23
31.0	-1.0	-3.7884005125002256	-0.4899902950495331	0.017623416931151194	188	23
31.0	1.0	1.3960891360742929	0.15328173454232316	0.5071058247570622	168	21
31.0	3.0	-3.3383257324794604	-0.485767686250078	0.02990007666475329	140	20
31.0	5.0	-7.2125520074796965	-0.9214780554297448	2.1389086485006743e-08	116	19
31.0	7.0	-0.33161956012287486	-0.06641199148226701	0.787061534517322	106	19
31.0	9.0	-4.846205247320982	-0.5022504846613167	0.028424110909226488	101	19
31.0	11.0	-2.4070271958015215	-0.327158545566989	0.18510843172614042	104	18
31.0	13.0	-3.516880349188438	-0.5214822122296486	0.02203143969428356	110	19
31.0	15.0	-0.27206022929717305	-0.03563052861134733	0.8848598958249486	100	19
31.0	17.0	-7.366448085006742	-0.42696768523370593	0.06044273478278924	106	20
31.0	19.0	-8.190365397545516	-0.4591127564483069	0.03160484034000768	117	22
31.0	21.0	-6.151164975632846	-0.3413645248957656	0.1526180954934608	53	19
31.0	23.0	5.222288888785623	0.37548434475352227	0.1027991786023681	34	20
31.0	25.0	-6.762727053319961	-0.45019370940073344	0.031115106549637877	36	23
31.0	27.0	-14.163680964864511	-0.8316462905266214	4.7622512685036827e-07	43	24
31.0	29.0	-15.300275644602591	-0.6153038853158797	0.0010615275949804374	45	25
31.0	31.0	5.524496960111407	0.2673754699414163	0.19631884380595666	32	25
31.0	33.0	-13.002097829019373	-0.7713796740489245	1.637909591579486e-05	59	23
31.0	35.0	-16.222104645614856	-0.770064696894378	1.728629591290841e-05	81	23
31.0	37.0	-9.454403089453331	-0.5870571187987371	0.0032303720771815225	28	23
31.0	39.0	-3.546587311289642	-0.5849937276391789	0.002676757360144168	31	24
31.0	41.0	1.9345444279313668	0.2838471993326271	0.18933096404648908	31	23
31.0	43.0	3.0722393708737346	0.7240813442310562	0.00030657108561634865	47	20
31.0	45.0	-0.7842953044567841	-0.15142452831796072	0.5239434026828014	43	20
31.0	47.0	-7.323960322856822	-0.7242211272055403	0.00030534936137432446	65	20
31.0	49.0	-5.793490265065425	-0.5403059267068611	0.013917035300674346	60	20
31.0	51.0	-4.928833254348769	-0.4017731597754613	0.05164202004707939	98	24
31.0	53.0	-6.736586172663871	-0.8147825065181358	4.038689695049794e-07	51	26
31.0	55.0	-4.513572329242711	-0.4958180087430827	0.007292862335352552	26	28
31.0	57.0	0.024096282530393334	0.0025961449236099085	0.9893360438106755	25	29
31.0	59.0	-4.027665464760753	-0.40638057047027715	0.028702178008791705	20	29
31.0	61.0	-2.1659652372858527	-0.5101197687881386	0.010874316119855567	71	24
31.0	63.0	-6.584380411216569	-0.5380731759541563	0.017480904615319568	16	19
31.0	65.0	-7.547557352839752	-0.3662677496846503	0.12299905619155001	22	19
31.0	67.0	-6.986835964285131	-0.6334258287446134	0.0003901130815506427	83	27
31.0	69.0	-6.1102364303022485	-0.6559019758642599	0.000203680880678289	264	27
31.0	71.0	-7.761376591249305	-0.47524766461681645	0.009177206486322462	350	29
31.0	73.0	-0.5882328679185762	-0.04015703986793093	0.8361480313550231	329	29
31.0	75.0	1.6381695474419813	0.08135006667133415	0.6927979736534846	403	26
31.0	77.0	2.7609824155870797	0.15271441775288147	0.4974678255678058	402	22
31.0	79.0	-0.7587029742872428	-0.09053513836891117	0.6886524224273424	380	22
31.0	81.0	-0.4272598751653321	-0.05672148042466373	0.8020312978556259	450	22
31.0	83.0	0.6266649594224993	0.12046832890153161	0.5933310933065885	460	22
31.0	85.0	-0.6094766777080391	-0.12010331845750614	0.5851645841526522	447	23
31.0	87.0	-0.936399389472245	-0.228648498275265	0.3187997743912885	438	21
31.0	89.0	0.9245346822949331	0.16231463112018352	0.4820831882015072	459	21
31.0	91.0	-1.2150505705590149	-0.23023070848015242	0.32880232039923074	459	20
31.0	93.0	1.2756862215707538	0.21516310149644277	0.36228705508516534	432	20
31.0	95.0	0.6474103194575279	0.10598554460423172	0.6565231295651838	440	20
31.0	97.0	-0.5650250280202421	-0.16216875941470604	0.49455232733307997	468	20
31.0	99.0	-3.3968466785159133	-0.5938489849769951	0.005768232417444583	448	20
31.0	101.0	-4.5832020285898	-0.7063520867739735	0.0004995212247320582	475	20
31.0	103.0	1.7626178979296465	0.22559532144629188	0.3254808362801914	549	21
31.0	105.0	-3.096802064897463	-0.3696711413830201	0.09907731895372386	584	21
31.0	107.0	-8.153741189042885	-0.6328183859964512	0.002078670340913493	573	21
31.0	109.0	-4.469067306224393	-0.3084714676694813	0.16249151895162942	573	22
31.0	111.0	4.4887158520540185	0.47265179226929616	0.02632643176233185	562	22
31.0	113.0	13.943686060724868	0.8210481118856665	1.5836941378928921e-06	525	23
31.0	115.0	7.550816068184448	0.42881935016831985	0.052420085924883654	535	21
31.0	117.0	-1.6292993112076437	-0.24295584153452054	0.2886022251307818	529	21
31.0	119.0	-2.092793420121712	-0.23028561830031122	0.31525160472591374	521	21
31.0	121.0	-10.830725954420474	-0.6868317000853785	0.0005837270963294391	531	21
31.0	123.0	16.09320998975617	0.446217087380205	0.05549190002054144	488	19
31.0	125.0	13.264434764195041	0.5987242083273644	0.008657283898129614	496	18
31.0	127.0	5.859930308636152	0.17662840150281717	0.4694618654755828	518	19
31.0	129.0	-13.016153724116029	-0.4369730360290145	0.06138236795167636	521	19
31.0	131.0	-14.530646165837423	-0.3784012038893622	0.09075365347993623	543	21
31.0	133.0	-16.68640473587003	-0.564934125247752	0.00615391785383836	534	22
31.0	135.0	-28.595051543652446	-0.7684019829904002	4.7299668878540794e-05	542	21
31.0	137.0	-11.696377713041205	-0.45754848432891415	0.037018936615275964	548	21
31.0	139.0	-0.8469775070165816	-0.04302904591963277	0.8530762336939981	549	21
31.0	141.0	-16.91625725556791	-0.48463968825760995	0.025977039163737718	552	21
31.0	143.0	-25.811019535323418	-0.7328769876844202	0.00015756563661290107	547	21
31.0	145.0	-26.307301566813916	-0.7213174086129961	0.00022412146249088064	545	21
31.0	147.0	-17.7145316013278	-0.6100706944983482	0.0033174505706719325	553	21
31.0	149.0	-31.403647171736676	-0.8301653576666159	3.218703005348513e-06	566	21
31.0	151.0	-43.23154499971704	-0.7225122664303884	0.00032057364848788166	572	20
31.0	153.0	-32.46634451796508	-0.7974930818208229	1.494369726464318e-05	567	21
31.0	155.0	-31.508328856670374	-0.7942480233288336	1.7144512703326602e-05	557	21
31.0	157.0	-37.01679419813319	-0.9513331956875438	3.657910760125986e-11	554	21
31.0	159.0	-24.126935864083606	-0.7222679358695984	0.0003228023791886819	553	20
31.0	161.0	-22.916527155378212	-0.7876889952585323	2.2469786415226154e-05	556	21
31.0	163.0	-18.346467194737066	-0.7200657215160015	0.000343493681890458	545	20
31.0	165.0	-7.741517393991215	-0.39631972325851417	0.07530287113541402	542	21
31.0	167.0	-20.958409911218777	-0.6952832123455449	0.00046721243861981186	534	21
31.0	169.0	-50.21257056688413	-0.8972224058555481	3.582814097170693e-08	533	21
31.0	171.0	-31.110652865516688	-0.7324216382431089	0.00024056918155975288	533	20
31.0	173.0	-36.946073405464496	-0.8282939075441504	3.544299760579818e-06	538	21
31.0	175.0	-42.920417714313366	-0.8730243949511514	2.421474994136255e-07	539	21
31.0	177.0	-36.542738577577815	-0.814295810539981	7.040668391904045e-06	548	21
31.0	179.0	-34.830702272765144	-0.7901021326001644	2.0363586539834037e-05	551	21
29.0	-179.0	-42.939014472415906	-0.8879978638359204	7.081972113970272e-09	562	24
29.0	-177.0	-30.35814570584757	-0.933695569891211	2.7555093624970225e-11	568	24
29.0	-175.0	-37.39667920926731	-0.9219070320968746	4.162094055645897e-10	579	23
29.0	-173.0	-37.275281919109716	-0.8805660024742399	2.9884956779599984e-08	582	23
29.0	-171.0	-54.49008814900262	-0.943370989382614	1.56825498420349e-11	579	23
29.0	-169.0	-43.234238434313205	-0.9203887079164019	5.060130385964627e-10	589	23
29.0	-167.0	-21.146512253693068	-0.8857022870480737	1.9283333823580602e-08	590	23
29.0	-165.0	-24.70290936873009	-0.8785749693954209	3.522842754286923e-08	586	23
29.0	-163.0	-28.485208608038032	-0.9188352317276568	6.155416053680677e-10	588	23
29.0	-161.0	-13.13968611274876	-0.7862411180125918	8.682754085038622e-06	581	23
29.0	-159.0	-20.8135853193416	-0.8746753066795678	1.0183497013332821e-07	578	22
29.0	-157.0	-19.065581272916173	-0.8421471467322236	8.88382691459907e-07	570	22
29.0	-155.0	-27.544545762732923	-0.9032615985136893	8.645754449866312e-09	561	22
29.0	-153.0	-9.065436192804267	-0.8183850224745712	5.796201483424098e-06	533	21
29.0	-151.0	-12.742816967532429	-0.8363028751148164	2.3272191781636208e-06	494	21
29.0	-149.0	-19.426888256919845	-0.8682838449575516	3.3646413921800867e-07	462	21
29.0	-147.0	-11.465682628750177	-0.8404912489614927	1.8509751632123157e-06	434	21
29.0	-145.0	-11.036613091231173	-0.833415643592771	2.7151502397595e-06	390	21
29.0	-143.0	-16.586384531433396	-0.718243605290917	0.00036145792033644684	347	20
29.0	-141.0	-15.005375570157424	-0.6958086839862125	0.0006571207826324847	308	20
29.0	-139.0	-36.5905657252775	-0.7636090574632682	0.00014209910952595715	254	19
29.0	-137.0	-17.921269695949164	-0.8587829999384096	2.518323135861036e-06	231	19
29.0	-135.0	-18.839162131313103	-0.6876585321080982	0.0016111110071516195	188	18
29.0	-133.0	-13.053938402404064	-0.842754627662888	4.161293928003613e-05	156	16
29.0	-131.0	-4.166914323589614	-0.37600954710840145	0.15118919980757264	126	16
29.0	-129.0	-2.4242936784440245	-0.25160247193882274	0.3855461757574855	117	14
29.0	-127.0	1.1055791165024629	0.07504105541166708	0.7987551954688682	115	14
29.0	-125.0	-6.526354517328246	-0.24255279975961241	0.42460946327724436	89	13
29.0	-123.0	-12.371578930792673	-0.46388461337933906	0.08154915042408645	69	15
29.0	-121.0	-23.17516305359218	-0.4421200821701939	0.0661957073597427	65	18
29.0	-119.0	-15.758590472816932	-0.7244357671003746	0.002253502442842627	64	15
29.0	-117.0	-11.509190715413894	-0.1952695590080581	0.5034961275700025	73	14
29.0	-115.0	5.052996253506553	0.6135075548117007	0.00521119060021506	159	19
29.0	-113.0	-4.343936149642898	-0.4760506136079372	0.021663521120990136	322	23
29.0	-111.0	-7.7902575870815145	-0.8498775129850104	1.4763689352844892e-07	434	24
29.0	-109.0	-7.2458912096658485	-0.6563716499221521	0.0009080325977795978	367	22
29.0	-107.0	-3.7818116086899636	-0.7315830936412364	0.00016404668110709772	427	21
29.0	-105.0	-1.1696673340215225	-0.3160307578413646	0.15191004203821878	470	22
29.0	-103.0	1.2615858588494104	0.30830498040166887	0.17391986861141573	443	21
29.0	-101.0	-0.3382370493066573	-0.02482981722594627	0.9062174795491883	394	25
29.0	-99.0	-2.1033022901369494	-0.20412632319439336	0.3277105331475345	396	25
29.0	-97.0	-5.598932503893778	-0.43199872144104445	0.039539860718897014	432	23
29.0	-95.0	-10.194629366802696	-0.4553947750016463	0.02898998533202731	487	23
29.0	-93.0	-8.837660772292631	-0.3668333778568507	0.09309457936740044	504	22
29.0	-91.0	-22.986278400066016	-0.7925866024857476	1.094149755568282e-05	519	22
29.0	-89.0	-6.535680879088055	-0.23009989740924483	0.3029292838011881	524	22
29.0	-87.0	-13.63017602818479	-0.6039058447064937	0.002277367844000108	516	23
29.0	-85.0	2.724195586027727	0.1348024373694004	0.5397131355535401	513	23
29.0	-83.0	-7.902049473236323	-0.49471723871698187	0.022611357158847024	495	21
29.0	-81.0	7.570470812037776	0.5569678256099998	0.007090610615998999	529	22
29.0	-79.0	-31.21731368174354	-0.8005623375335782	1.5440459463004275e-06	532	25
29.0	-77.0	-21.932593225787006	-0.7575393462924682	1.160418051076291e-05	531	25
29.0	-75.0	-33.274578517765526	-0.8934627992924338	4.193623167444876e-09	551	24
29.0	-73.0	-29.929067557530907	-0.8270303941722766	1.1397153705000958e-06	559	23
29.0	-71.0	-31.40645315846675	-0.8700893691875974	3.3202367129678504e-08	570	24
29.0	-69.0	-67.46503510764182	-0.9621792189757572	6.550288005366819e-14	573	24
29.0	-67.0	-40.32408062411624	-0.8813758331716706	1.2903457227593845e-08	573	24
29.0	-65.0	-30.173353928342987	-0.7728440421133422	5.951686367446441e-06	563	25
29.0	-63.0	-33.123625915028306	-0.905602613040947	4.876341634534544e-10	572	25
29.0	-61.0	-46.09157630154138	-0.9193573253229473	8.541451713705642e-11	574	25
29.0	-59.0	-38.84625317056433	-0.933996140013752	3.2125691427330025e-12	577	26
29.0	-57.0	-54.92950320263488	-0.9431369319024306	1.7297598716154126e-12	588	25
29.0	-55.0	-39.60337011855094	-0.9101530380134721	2.8267161444701257e-10	595	25
29.0	-53.0	-23.414981669740346	-0.8774135215201885	1.8169979150063778e-08	602	24
29.0	-51.0	-41.79349092530929	-0.8980568207450217	2.639889972721115e-09	597	24
29.0	-49.0	-35.78797798728725	-0.9578832380089108	2.0966667985563764e-13	599	24
29.0	-47.0	-28.014103292963256	-0.8934815073519489	9.530665968952746e-09	586	23
29.0	-45.0	-24.945536278996986	-0.8169675675843445	1.9686229117941246e-06	585	23
29.0	-43.0	-24.421486478167132	-0.9103636708770098	4.1570868032750165e-09	557	22
29.0	-41.0	-25.748055183840684	-0.8258973745858814	2.2034017938735726e-06	544	22
29.0	-39.0	-31.885043670959774	-0.7988340378177926	8.286914027744686e-06	533	22
29.0	-37.0	-33.30025857284449	-0.855342233647999	3.9312389758427456e-07	515	22
29.0	-35.0	-21.70992463952294	-0.895661398548263	4.1085784036250104e-08	493	21
29.0	-33.0	-20.813979958170425	-0.7921388487594653	1.8721888726570468e-05	458	21
29.0	-31.0	-36.41020090267728	-0.9191876223463905	1.0382963092292123e-08	415	20
29.0	-29.0	-37.41703627408329	-0.9171128284567653	5.027823453873573e-09	374	21
29.0	-27.0	-29.78171986727492	-0.8916626321569204	5.779210656176692e-08	317	21
29.0	-25.0	-10.09097403493605	-0.49086457051706894	0.027974942255295294	283	20
29.0	-23.0	-5.653307722934373	-0.2756740422410709	0.23941976699356252	247	20
29.0	-21.0	-15.68549117076017	-0.6891972814006294	0.0010985017129748816	202	19
29.0	-19.0	-1.8154064764128923	-0.0673997208204868	0.7839654990278486	146	19
29.0	-17.0	-12.154251036093406	-0.6138718682541396	0.0051770768563198935	180	19
29.0	-15.0	11.013492414757458	0.35649164725816096	0.1601556748519345	171	17
29.0	-13.0	2.526342907735033	0.07734609823021997	0.7758632295601632	146	16
29.0	-11.0	-8.881340023363398	-0.78225724278614	0.0003421782710501438	157	16
29.0	-9.0	-0.40778340143376823	-0.0680382079361227	0.7694932093400362	179	21
29.0	-7.0	-16.741182148306144	-0.8187669726882715	5.651647518478689e-07	173	25
29.0	-5.0	-4.907062114213684	-0.5878106585510208	0.002522606366888933	158	24
29.0	-3.0	-5.328108396920872	-0.8165401027236333	2.0133872792380283e-06	137	23
29.0	-1.0	-6.50630109459548	-0.7351503324586944	0.00014671193065818303	116	21
29.0	1.0	-3.150068909652516	-0.5875944044177255	0.004032876185972966	122	22
29.0	3.0	-0.12551495652317432	-0.031135327109505215	0.8934222300329097	119	21
29.0	5.0	-1.164892410482186	-0.37251729328570365	0.11625694727332339	105	19
29.0	7.0	0.7316289214391202	0.24180989657875163	0.2909532832499415	87	21
29.0	9.0	-0.5705468032738298	-0.16778660397889258	0.4554460288199088	81	22
29.0	11.0	-4.951945434858537	-0.612597676742254	0.003155004609526543	87	21
29.0	13.0	-2.469436475790856	-0.2495722043719266	0.3028089085258553	71	19
29.0	15.0	-5.771441956036108	-0.3449899084808174	0.14802611658207376	53	19
29.0	17.0	-3.9453153825206937	-0.2929321394096134	0.23812584932373018	39	18
29.0	19.0	-10.969496013090382	-0.49676425972047017	0.050291129338675175	31	16
29.0	21.0	3.599524882316259	0.20996733501106427	0.36097171944494133	25	21
29.0	23.0	1.5161459096528334	0.10868258346173293	0.6302032795003281	14	22
29.0	25.0	-4.278524870056634	-0.4451885333620088	0.022664328227506716	9	26
29.0	27.0	-5.034615703903489	-0.4104832389674708	0.02425160330371904	5	30
29.0	29.0	3.4237031057852843	0.1610051854247541	0.4040756593637681	6	29
29.0	31.0	-0.8736413498767316	-0.05192110010808258	0.8139937255034695	26	23
29.0	33.0	-0.664940119369433	-0.24839366717473996	0.30517304241188453	144	19
29.0	35.0	-12.914823251983147	-0.9391240338710732	2.9233973650145074e-10	127	21
29.0	37.0	-2.8900065433324658	-0.38791376915053316	0.03758941385235214	24	29
29.0	39.0	-5.655367257200542	-0.6074552397207383	0.0021104832646526746	28	23
29.0	41.0	0.2928609922919893	0.048723275078718396	0.8170963882872908	31	25
29.0	43.0	0.5385728388429589	0.07098283643255207	0.7359890616542626	29	25
29.0	45.0	-1.7135114792822388	-0.4754948595959357	0.029364237104615807	25	21
29.0	47.0	-2.9532533138171524	-0.6586422081088111	0.002165943980176606	50	19
29.0	49.0	15.233364229571402	0.6286664845480396	0.002269878387265081	61	21
29.0	51.0	-0.6157029056131632	-0.03166975453485783	0.8887326478363684	74	22
29.0	53.0	-10.72354471353729	-0.8657584575903464	2.284862159135541e-08	86	25
29.0	55.0	-7.609382764859111	-0.6482338435809588	0.0001913019705666997	77	28
29.0	57.0	-6.865591186367371	-0.742313549685919	1.4144731712713942e-05	152	26
29.0	59.0	-1.1461553227797603	-0.19077645365635018	0.3609920226305421	47	25
29.0	61.0	-4.967480515157377	-0.5118757184229176	0.01253000624909654	33	23
29.0	63.0	-0.13553469119760042	-0.00623498774757847	0.9758844711827164	14	26
29.0	65.0	1.7592709933517987	0.12069162290130488	0.5655140326817313	35	25
29.0	67.0	-8.47861445068077	-0.6836641756225895	6.0594379268634934e-05	159	28
29.0	69.0	-5.109352059248544	-0.4179177129640489	0.030068251471967962	216	27
29.0	71.0	-9.638179123013694	-0.5542904813572999	0.002698831982710509	200	27
29.0	73.0	-2.6235934884613994	-0.21199636273678218	0.298485353675179	250	26
29.0	75.0	-8.693785571790373	-0.5134198653109563	0.007306261598088423	342	26
29.0	77.0	-25.337477491841344	-0.8640627517844912	2.61683923581956e-08	398	25
29.0	79.0	-17.84294675608054	-0.7540776256423501	1.3406434727264171e-05	375	25
29.0	81.0	-3.0943950957304587	-0.15553192704296798	0.4680187354458667	321	24
29.0	83.0	1.4236515520837563	0.18541999873283688	0.4087299344371763	362	22
29.0	85.0	-0.4734467181702985	-0.054868619014548974	0.8132614779237559	401	21
29.0	87.0	2.2960439215641957	0.3754907663950096	0.09346902963926136	421	21
29.0	89.0	-1.7692322283964343	-0.26854418759815535	0.239177391892467	431	21
29.0	91.0	-6.948187924873444	-0.7061335054918498	0.0003472178337444772	428	21
29.0	93.0	-3.6006867811476218	-0.49365106340379233	0.026964497296049047	401	20
29.0	95.0	-6.948697494496845	-0.39471923832582617	0.07659665923612219	415	21
29.0	97.0	3.974155413267374	0.43762266849355935	0.04725589157210683	461	21
29.0	99.0	-0.24045115939164127	-0.04652660364709178	0.8455648892399712	418	20
29.0	101.0	-2.85374554118806	-0.32305808964382815	0.16473530291348862	405	20
29.0	103.0	1.6307211648412747	0.1872433617927025	0.39226680133976377	542	23
29.0	105.0	-2.661323061774233	-0.20880009046405554	0.32750597885556887	560	24
29.0	107.0	1.7808471240111599	0.17162421036331676	0.4450500633035076	549	22
29.0	109.0	1.3726151253545484	0.12343230659531958	0.5842039303381072	549	22
29.0	111.0	0.15434058426296385	0.020762971150790538	0.9250833490980991	521	23
29.0	113.0	5.103163170262519	0.42768290833067185	0.037094447061233	494	24
29.0	115.0	0.2307583699177538	0.03823444821235961	0.862491770642167	484	23
29.0	117.0	8.685720743087765	0.7742719641858278	1.4529682149226695e-05	479	23
29.0	119.0	-5.314360928700658	-0.5650741830394014	0.006138417507335355	473	22
29.0	121.0	-11.603972805901002	-0.60362838382989	0.002934844044544048	481	22
29.0	123.0	12.467688765815778	0.5412645553961667	0.011278627171678476	489	21
29.0	125.0	13.740478658979605	0.39918008528276383	0.07303151362028959	498	21
29.0	127.0	7.107257353629162	0.21439648559812738	0.33800546442301826	503	22
29.0	129.0	-5.959565537600903	-0.1886874918360852	0.40037329325744775	526	22
29.0	131.0	-36.5834821087493	-0.8615856416755621	1.2888248233352362e-07	537	23
29.0	133.0	-35.365694868047655	-0.8368306116998098	6.46682629004686e-07	536	23
29.0	135.0	-16.269812907781436	-0.6263744837138844	0.0013852267468770288	546	23
29.0	137.0	-25.902330983373126	-0.9088331376761184	1.9935695752633222e-09	547	23
29.0	139.0	-26.715458663333667	-0.7995312687206931	4.713812698557921e-06	547	23
29.0	141.0	-39.737013689894496	-0.8910110122536642	1.1989521666614478e-08	540	23
29.0	143.0	-30.81456290740899	-0.7882407283673402	1.3202875037984566e-05	555	22
29.0	145.0	-3.888797266087587	-0.145827744358488	0.517280867342024	555	22
29.0	147.0	-15.343963010287272	-0.5432126829814039	0.0073907346337522785	574	23
29.0	149.0	-39.91427045216902	-0.8685837787286209	7.719454927056594e-08	568	23
29.0	151.0	-40.87703482061239	-0.7908559646215676	7.057883458395022e-06	565	23
29.0	153.0	-24.51741699621051	-0.8215808330081722	8.581998845730569e-07	566	24
29.0	155.0	-43.48817432698182	-0.8791170343909722	1.5706484610937896e-08	570	24
29.0	157.0	-29.984535128027026	-0.8801831461426706	1.4321775399323401e-08	559	24
29.0	159.0	-23.239639180247146	-0.7878386353102428	8.086409049614981e-06	561	23
29.0	161.0	-51.10987108836217	-0.9508320821264499	3.677421905937773e-12	557	23
29.0	163.0	-24.54053403048921	-0.8236359016415447	1.3756790165307298e-06	553	23
29.0	165.0	-34.09791296809715	-0.8678566185751698	8.152646416992057e-08	538	23
29.0	167.0	-31.390659653526196	-0.8606486619724827	1.3774749880504714e-07	542	23
29.0	169.0	-40.376304587134904	-0.9141630356692643	1.084812713423373e-09	564	23
29.0	171.0	-46.25714740329481	-0.9453017607833097	1.0988856369598259e-11	556	23
29.0	173.0	-50.658919722210626	-0.914446022055166	1.049178602588369e-09	553	23
29.0	175.0	-53.40519723925588	-0.9311902790553332	1.148837315206629e-10	553	23
29.0	177.0	-57.43787178630222	-0.9145414624591446	1.0373996146196617e-09	553	23
29.0	179.0	-42.65732910213579	-0.9451460870201622	1.1313893460025821e-11	557	23
27.0	-179.0	-42.11395358116497	-0.924648053648073	4.018878321300923e-11	562	25
27.0	-177.0	-44.55810642865043	-0.9555008653453012	1.0964643459518073e-13	579	25
27.0	-175.0	-36.48944382260654	-0.8791367126524444	7.315316059709025e-09	587	25
27.0	-173.0	-35.139075315248604	-0.926346411670857	8.458369302450146e-11	588	24
27.0	-171.0	-22.55258769256555	-0.8991915508940788	2.3467840723611413e-09	592	24
27.0	-169.0	-32.1020292229496	-0.9089530868051225	8.0202047198104e-10	584	24
27.0	-167.0	-22.15036419206648	-0.9348196814930176	2.2951839198422952e-11	588	24
27.0	-165.0	-34.96060334508467	-0.8919941034834867	4.840983614092376e-09	592	24
27.0	-163.0	-34.74745206183137	-0.8534076556663803	1.1561568022919772e-07	588	24
27.0	-161.0	-22.588762216385042	-0.9058830048761356	1.1382920767313155e-09	596	24
27.0	-159.0	-31.725991230780213	-0.8589872722773431	7.75292108566107e-08	585	24
27.0	-157.0	-21.961023497178637	-0.9554316742574452	1.3381370884863516e-12	568	23
27.0	-155.0	-14.041260362767074	-0.7836916161233751	1.599924264104226e-05	578	22
27.0	-153.0	-9.120294577301037	-0.849467959574956	2.9416039604606355e-07	560	23
27.0	-151.0	-15.51265558208864	-0.7691669962314197	2.8699537598434987e-05	516	22
27.0	-149.0	-4.014886717509495	-0.6635811459659531	0.000760199194499259	495	22
27.0	-147.0	-10.36064094124206	-0.8932812920932585	5.041859713381252e-08	449	21
27.0	-145.0	-15.549019605118936	-0.9018531583600395	2.355522061842526e-08	412	21
27.0	-143.0	-5.193269851655106	-0.5456773503579481	0.01282056672955373	367	20
[truncated: 7,001 more rows]
